# Supplementary material for: Quantification and discovery of sequence determinants of protein‐per‐mRNA amount in 29 human tissues
Source: Mol Syst Biol. 2019 Feb 18;15(2):e8513. doi: 10.15252/msb.20188513 (PMC6379048; doi:10.15252/msb.20188513)
Supplement: Supplementary file 3 — Table EV1 [file MSB-15-e8513-s003.zip › Table_EV1/Table_EV1.tsv]

EnsemblGeneID	EnsemblTranscriptID	EnsemblProteinID	Adrenal_iBAQ	Appendices_iBAQ	Brain_iBAQ	Colon_iBAQ	Duodenum_iBAQ	Endometrium_iBAQ	Esophagus_iBAQ	Fallopiantube_iBAQ	Fat_iBAQ	Gallbladder_iBAQ	Heart_iBAQ	Kidney_iBAQ	Liver_iBAQ	Lung_iBAQ	Lymphnode_iBAQ	Ovary_iBAQ	Pancreas_iBAQ	Placenta_iBAQ	Prostate_iBAQ	Rectum_iBAQ	Salivarygland_iBAQ	Smallintestine_iBAQ	Smoothmuscle_iBAQ	Spleen_iBAQ	Stomach_iBAQ	Testis_iBAQ	Thyroid_iBAQ	Tonsil_iBAQ	Urinarybladder_iBAQ
ENSG00000000003	ENST00000614008	ENSP00000482894	8260900	67666	17739000	9354400	1.93e+08	2810000	0	25651000	0	25123000	0	20821000	61739000	11116000	3099800	606640	0	12509000	88232000	6871200	538040000	22607000	898530	0	17239000	106750000	31750000	0	5501000
ENSG00000000419	ENST00000371588	ENSP00000360644	131600000	4719200	103870000	32783000	309230000	74674000	84736000	74655000	41963000	88586000	140150000	65443000	120210000	252560000	53504000	47229000	666270000	161240000	44232000	98918000	178140000	167670000	11468000	49580000	48930000	118360000	223840000	93444000	21718000
ENSG00000000457	ENST00000367771	ENSP00000356745	3367300	447890	2302800	649740	5848400	267170	1936900	726600	766220	2627500	186210	807300	5044200	5853200	554770	0	3919500	5286100	446440	2174000	12968000	4885300	37127	603420	2142000	355600	1142800	4553600	509610
ENSG00000000460	ENST00000359326	ENSP00000352276	0	0	2727000	0	154210	0	0	0	0	0	0	0	0	558040	0	358890	0	125430	0	95320	0	0	0	0	0	982280	0	43033	0
ENSG00000000938	ENST00000399173	ENSP00000382126	1862100	18386000	0	21436000	672680	60819	2837000	3832600	21608000	1964400	82669	129370	368940	16842000	6929300	1203100	2629200	2381400	1294900	25844000	116670	5613400	176800	23104000	3133500	438990	569790	33455000	6050500
ENSG00000000971	ENST00000367429	ENSP00000356399	809080000	263080000	166300000	368650000	892990000	298960000	1.665e+09	122020000	3842500000	2831500000	607240000	466870000	408970000	403890000	356380000	1.001e+09	130370000	1142500000	177990000	724980000	296180000	434080000	356830000	210490000	402180000	614450000	230290000	46063000	270190000
ENSG00000001036	ENST00000002165	ENSP00000002165	26874000	7583100	8605100	5519900	58195000	3110900	3430600	6614400	8220200	27076000	6473300	3506500	20879000	11603000	3519800	5292400	21503000	64681000	7455500	10642000	4094900	19927000	2036900	1867700	7482600	12837000	72983000	5568100	2002000
ENSG00000001084	ENST00000229416	ENSP00000229416	155270000	16213000	615630000	57790000	416720000	98242000	222110000	165510000	83139000	180960000	98287000	62442000	647210000	281730000	51281000	112660000	213360000	241520000	31370000	394620000	90308000	206480000	26821000	210720000	70876000	137350000	53106000	65506000	64901000
ENSG00000001084	ENST00000514933	ENSP00000423615	6672500	0	0	0	38058000	0	0	0	0	0	0	0	0	1776600	1889000	0	0	0	2879400	0	0	0	0	0	4263200	0	0	0	910780
ENSG00000001167	ENST00000353205	ENSP00000229418	12195000	0	32590000	4892600	59428000	30287000	0	22011000	1727300	6157000	0	0	21390000	38002000	71238000	42306000	1738400	7540600	4661200	29135000	0	0	9131900	0	3017800	38449000	20997000	125810000	1312900
ENSG00000001460	ENST00000435187	ENSP00000392225	0	0	0	0	0	0	0	75908	0	0	0	0	0	0	0	0	0	0	0	0	0	0	0	0	0	0	0	0	0
ENSG00000001461	ENST00000003912	ENSP00000003912	0	0	1081300	0	0	0	0	0	0	0	1881000	0	0	0	0	0	0	0	0	0	0	0	0	0	0	0	0	0	0
ENSG00000001497	ENST00000374811	ENSP00000363944	5451600	1082900	5340400	2168900	18554000	11011000	5212900	15427000	1663700	7586500	875400	402580	5985600	22310000	12218000	13132000	5236500	34349000	1401300	4561600	3914000	10948000	1612500	6072100	1667500	29785000	5986700	14891000	1671200
ENSG00000001561	ENST00000321037	ENSP00000318066	11323000	3566600	73652000	2410000	24738000	1188600	9191800	7967600	6377300	24524000	5933000	12859000	3259300	23190000	3720400	9511900	21786000	2127700	2715500	5445900	8619700	15847000	1133100	41357000	7890600	19261000	8123300	41712000	16753000
ENSG00000001617	ENST00000434342	ENSP00000409859	5644100	0	269170	0	1107100	199110	61679	1630500	2657800	442090	409140	177370	0	1764400	0	224550	0	4904300	651190	0	0	2164800	59667	0	345360	0	1994900	252770	0
ENSG00000001626	ENST00000003084	ENSP00000003084	0	7319.8	337590	0	1186700	398890	0	990050	10914	994030	939070	40295	17704	24475	0	115980	32714000	0	0	26452	6888400	296570	0	593170	0	10383	1461200	145300	90954
ENSG00000001629	ENST00000265742	ENSP00000265742	4682100	297580	31197000	1079500	10560000	3648200	1219100	2310300	1141300	6057900	4632600	8610600	5394700	7107400	1045900	2111300	2745000	4199200	1645000	3306100	2570300	23750000	1246500	3099700	3734200	8664400	1160300	1537500	982140
ENSG00000001630	ENST00000003100	ENSP00000003100	66499000	1822700	27637000	10727000	51520000	11026000	5102600	6404800	7293000	3486900	5696000	5094800	150090000	30357000	2668500	7185500	26811000	53460000	360000	9970700	6844600	17797000	755800	6643800	7168500	59486000	10523000	26819000	36333000
ENSG00000001631	ENST00000412043	ENSP00000410909	986480	136760	7040000	621500	2887900	1469400	112540	1199200	1179200	1285100	2804800	490150	2159900	1780700	1703800	1182200	208970	2155200	84021	1327200	537110	648970	796120	1720200	1495200	5319100	1358900	2458400	200310
ENSG00000002330	ENST00000394532	ENSP00000378040	23686000	4899400	36066000	25094000	18680000	11720000	32823000	50099000	7534000	46028000	82504000	30397000	31747000	46739000	13077000	3777700	12357000	46150000	829090	18249000	24754000	38856000	6771800	505720	15522000	24626000	38627000	32122000	151570
ENSG00000002549	ENST00000606142	ENSP00000476028	986630000	155220000	1.558e+09	351900000	3140800000	447100000	1386500000	487260000	992430000	1.358e+09	980910000	807810000	1086200000	2059600000	1307900000	1113400000	460600000	804010000	39382000	732130000	556950000	1060100000	230760000	1168800000	254110000	1082900000	402930000	1259600000	238860000
ENSG00000002586	ENST00000381192	ENSP00000370588	53261000	132490000	494260000	568720000	346490000	529560000	552530000	840090000	331820000	383840000	487920000	19856000	619960000	175110000	692110000	527980000	1138700000	468660000	76651000	941030000	181510000	1097100000	226670000	96688000	281150000	1270300000	20051000	434450000	82983000
ENSG00000002586	ENST00000449611	ENSP00000405544	0	0	0	0	0	1352100	0	0	0	0	0	0	0	0	0	27782000	0	0	0	0	0	0	0	0	0	0	0	781340	0
ENSG00000002586	ENST00000624481	ENSP00000485427	1920300	1153200	19205000	11487000	4016600	32979000	26870000	43862000	21692000	10009000	11912000	0	28723000	4127200	27441000	36971000	41812000	17829000	0	52626000	4999800	53760000	5044400	1329200	12927000	140280000	180000	5751700	1328600
ENSG00000002726	ENST00000493429	ENSP00000418614	0	1244100	2649800	56757000	364270000	472530	1952800	836980	153860	7669000	1647300	836220000	1570300	1846800	3357400	2234000	2300200	1578200000	1882700	68722000	30795000	245240000	1390000	2352300	12766000	598000	1940200	1768900	1519700
ENSG00000002746	ENST00000453890	ENSP00000407774	479350	37865	9133300	48114	226930	0	556690	0	0	302110	0	179730	0	0	165450	0	0	0	95065	85949	68752	72708	42455	85812	165320	0	0	0	0
ENSG00000002822	ENST00000406869	ENSP00000385334	6225400	5028500	12960000	22810000	32761000	18539000	7954900	19615000	2607900	15674000	7291200	4014700	5821600	101690000	13798000	23283000	5843900	53142000	67064000	10206000	7057400	19275000	88109000	6617300	5271500	20432000	3551000	19655000	4940200
ENSG00000002834	ENST00000435347	ENSP00000392853	637890000	258780000	3212800000	817050000	2531300000	969150000	1292300000	753250000	618460000	1671400000	443730000	636390000	730010000	1289400000	1598400000	829530000	719260000	1387900000	72958000	1026200000	505570000	3872300000	1362200000	1395800000	1302400000	383480000	239440000	1925600000	341840000
ENSG00000002919	ENST00000582104	ENSP00000463948	2726200	753190	10134000	749150	3112200	2216200	6507100	184530	291630	6323900	1605000	2175600	35501000	4328300	5846100	4453800	3148700	26233000	0	7376800	2350200	2249100	921970	1680300	361390	13837000	7093300	15329000	392100
ENSG00000003056	ENST00000000412	ENSP00000000412	38149000	56723000	79235000	40382000	227050000	56869000	16958000	20176000	46640000	68794000	23032000	27978000	79951000	92090000	91795000	72708000	37524000	56800000	5961000	49886000	21218000	93661000	14701000	133850000	33813000	164490000	43126000	46142000	20574000
ENSG00000003096	ENST00000541812	ENSP00000444450	0	53523	602380	0	1220000	1726100	787680	4498.7	0	301880	289560	289920	0	334040	0	0	0	0	85305	0	17016	250210	110430	0	69778	531430	179280	0	173570
ENSG00000003147	ENST00000406470	ENSP00000385651	2647500	439250	18423000	1937900	46415000	1756100	3632500	3234400	1964600	7069900	23325000	3168600	4691200	2066800	0	792080	46084000	4857800	7120200	7169800	17569000	144400000	0	1107700	6703100	2912400	571350	216990	1698300
ENSG00000003249	ENST00000568838	ENSP00000457625	3377900	0	7327400	12808000	2100600	9242100	3434500	0	0	7163700	0	0	0	2501600	2904300	4996900	0	0	0	0	78141	0	0	0	184560	0	0	68996000	1289700
ENSG00000003393	ENST00000264276	ENSP00000264276	280560	257340	11428000	416530	2381800	324830	857320	849120	68902	976770	7684600	596090	1837100	998170	60042	414480	629940	822170	161620	312140	139700	2859700	104960	230590	419720	1966300	316130	3677500	118970
ENSG00000003400	ENST00000286186	ENSP00000286186	11203000	561990	2166400	2189600	80680000	1048200	3774000	3483500	7662200	8885200	2128300	512270	15475000	17096000	10867000	4337300	9341200	10405000	221510	23402000	1880800	40653000	192200	14506000	3794700	1623100	2595900	14115000	2719900
ENSG00000003402	ENST00000457277	ENSP00000411535	30519	0	0	2082300	5383300	121230	468040	231170	60758	500680	540390	0	50890	205430	176940	135370	0	0	221840	404150	304990	389390	33636	120660	26348	102140	0	963320	132690
ENSG00000003436	ENST00000392365	ENSP00000376172	3887500	433210	0	2081100	30993000	1780700	9396700	2534300	3092000	30209000	0	6763400	26783000	13494000	2134200	5642900	0	173440000	207240	11828000	1473300	15406000	3057900	7234300	2716600	3378100	126320	816530	1192800
ENSG00000003509	ENST00000002125	ENSP00000002125	7859400	192270	17088000	3360400	26119000	6271900	10776000	2492700	2176000	20686000	68225000	9753700	22311000	19642000	3026400	4539800	5491600	5139100	699820	35205000	3539300	12238000	2863300	2344100	1371200	10020000	15090000	1603500	955710
ENSG00000003756	ENST00000347869	ENSP00000343054	3469300	1194200	7242400	4036200	52962000	8638800	3676900	8957700	1044600	6091800	2287400	839020	12970000	12568000	14414000	23416000	17682000	12888000	1683100	11433000	2135400	23363000	2633500	4555100	3106200	25250000	5054300	20571000	4051300
ENSG00000003987	ENST00000180173	ENSP00000180173	214390	0	16881000	0	0	131850	0	17463	0	13494000	0	0	858830	0	658780	296250	0	0	4956200	183940	0	0	0	306820	9989.8	423120	137200	42133	619370
ENSG00000003989	ENST00000522656	ENSP00000430464	89806	699830	4468000	31035	755410	91139	432950	3358900	77282	29825	71885	0	2532500	332340	79056	0	785390	8194100	762940	618200	1883600	114640	0	0	1320900	1897600	255470	799270	8528.8
ENSG00000004059	ENST00000000233	ENSP00000000233	112020000	64011000	6.83e+08	219420000	602400000	148620000	129270000	237980000	64404000	143680000	64439000	113500000	204500000	614070000	130690000	207670000	43988000	113410000	9097300	163620000	66863000	552040000	47399000	71733000	193380000	127840000	116010000	265840000	58634000
ENSG00000004139	ENST00000585482	ENSP00000468032	19045000	1511200	127390000	4028100	14269000	30796000	31599000	4902400	1872900	22772000	20155000	6259800	3105200	20213000	7085600	6884700	10534000	5855600	3785500	20106000	1763000	25160000	17423000	1352300	4900700	15758000	1724400	5007000	970190
ENSG00000004142	ENST00000540200	ENSP00000475924	68147000	4002400	72244000	19644000	112740000	25219000	20611000	15114000	12381000	19068000	167250000	148110000	127980000	69228000	13023000	27265000	86579000	14633000	5689600	37306000	25526000	55048000	20184000	10649000	10614000	44275000	150730000	38777000	10839000
ENSG00000004399	ENST00000324093	ENSP00000317128	3191800	722670	9979400	1348000	6398800	2578200	7022300	17386000	7197100	6848800	9031700	508260	57323000	1167300	2543100	3235000	3605700	10449000	1007600	3342500	10376000	2527500	1470300	918810	661240	6625000	1671200	2547100	793250
ENSG00000004455	ENST00000467905	ENSP00000447082	961500000	54882000	511670000	389740000	3.579e+09	343980000	394080000	475520000	449590000	458020000	4478700000	2706100000	2838800000	422600000	625250000	451270000	628990000	1399700000	65840000	1050700000	786890000	1666700000	204280000	306390000	412880000	877240000	2815600000	1097700000	149880000
ENSG00000004468	ENST00000226279	ENSP00000226279	30482000	9716400	2.002e+09	24490000	210800000	2001600	62195000	17882000	5975600	34642000	3935900	1681900	4640700	423340000	44780000	7456500	0	9504500	27790000	17830000	37733000	158770000	485290	75844000	13771000	1347800	2573100	135950000	17136000
ENSG00000004478	ENST00000001008	ENSP00000001008	233630000	65345000	1108100000	317540000	1054600000	576790000	3.18e+08	420190000	145360000	397060000	225720000	349930000	451560000	1090600000	150430000	298370000	208610000	576530000	147970000	437420000	279480000	601670000	125250000	129620000	169160000	884840000	278170000	280690000	110420000
ENSG00000004487	ENST00000356634	ENSP00000349049	865790000	3082300	164730000	307800000	2517600000	33931000	146600000	225390000	4152900	12520000	14373000	55952000	770710000	476560000	26741000	51446000	25893000	82207000	291500000	16825000	13499000	209230000	8466600	677420000	9016000	76901000	22718000	30125000	15850000
ENSG00000004534	ENST00000266022	ENSP00000266022	4271700	2372400	27632000	21767000	14038000	5364500	12792000	5711500	1632800	11150000	3235200	1327400	6355800	19006000	8584700	8150300	19319000	3951600	1218400	8224400	2542200	22213000	1507900	9620700	2811600	6209200	3680300	15267000	3309600
ENSG00000004660	ENST00000348335	ENSP00000323118	4417500	419290	137200000	364780	1135800	3782900	766260	1018900	675530	3041700	0	402650	105710	1231600	529290	0	221360	51575	203810	0	13525000	778760	4219700	800010	254940	17216000	606050	2067000	1227800
ENSG00000004700	ENST00000444129	ENSP00000416739	82641000	18235000	111380000	33524000	191220000	145340000	61838000	95252000	96084000	165320000	82214000	40179000	70924000	223710000	240470000	135210000	58390000	120930000	14697000	69471000	47948000	103140000	67851000	126400000	26653000	89490000	38082000	211290000	31745000
ENSG00000004766	ENST00000305866	ENSP00000307666	11285000	1133800	64631000	7955400	51917000	8709000	15941000	9906300	8429100	10194000	14437000	9410100	11218000	16168000	33213000	5905400	7794800	24854000	2729800	14776000	25620000	22398000	3530000	11415000	8327500	22780000	7667500	9267000	3796100
ENSG00000004776	ENST00000592984	ENSP00000468057	2505900000	1940100000	624380000	1784100000	1.2621e+10	6238500000	1.0761e+10	2981500000	4279200000	6693600000	2.5614e+10	349400000	204270000	577270000	1904900000	757050000	2853300000	1390900000	325830000	9.864e+09	410070000	1606700000	4848300000	255530000	2783800000	735690000	38939000	456920000	798660000
ENSG00000004779	ENST00000570319	ENSP00000458770	1255800000	31422000	2751400000	526500000	2.095e+09	294950000	505120000	395360000	68076000	473820000	1.1704e+10	1376900000	848600000	847320000	39909000	113270000	1244600000	667950000	52042000	373200000	391120000	1.751e+09	155040000	371660000	154180000	298830000	645890000	387090000	224090000
ENSG00000004799	ENST00000005178	ENSP00000005178	13795000	227440	2102900	4108300	19030000	0	288740	1227100	21318000	7382000	1121600	2775900	13579000	4117000	109730	238040	9390700	6792300	302660	15182000	2051100	52221000	453110	1342500	2473400	277750	14829000	139330	53926
ENSG00000004838	ENST00000231749	ENSP00000231749	71857	0	0	0	17015000	65793	823700	47715000	300900	0	0	0	0	3183900	103740	0	0	0	29229	0	0	1565200	0	0	1523700	15942000	2417400	0	0
ENSG00000004848	ENST00000379044	ENSP00000368332	0	0	0	0	0	0	0	458420	0	0	0	0	0	0	0	0	0	0	0	0	0	1575000	0	0	161870	7668200	0	0	0
ENSG00000004864	ENST00000265631	ENSP00000265631	188440000	3072800	170510000	102310000	578480000	40395000	43045000	95748000	31865000	105260000	503200000	425560000	2176100000	169610000	26858000	53389000	2.62e+08	241530000	22877000	97534000	198210000	213810000	18538000	84671000	73307000	221200000	478610000	44190000	13782000
ENSG00000004866	ENST00000432298	ENSP00000411118	4342900	220870	4441100	0	8102900	1263300	3699800	671670	0	10585000	3588900	0	4007400	2608100	2872800	159670	8537900	2558700	186970	699170	18119000	919560	669780	1389200	981630	754960	1456500	112940	178160
ENSG00000004897	ENST00000066544	ENSP00000066544	2735700	171200	5456100	1450100	6813500	5810400	11933000	2887200	2149800	2389600	1508200	12306000	1993900	10988000	2850300	7041000	2389300	9538400	858420	16653000	3014600	6382600	1094500	2540800	1016900	8067400	3017600	6144900	597620
ENSG00000004939	ENST00000262418	ENSP00000262418	2348700000	168610000	606610000	326450000	534620000	205610000	252150000	290970000	1.094e+09	656460000	138640000	196610000	443910000	325100000	603360000	582340000	541220000	2.89e+09	94884000	2541300000	1832700000	96710000	92797000	1139100000	167100000	36508000	152920000	188810000	254100000
ENSG00000004961	ENST00000380763	ENSP00000370140	16680000	4158900	17938000	25807000	75754000	10869000	11492000	17498000	7210600	4037100	285660000	22812000	31217000	50313000	14838000	18936000	27246000	24271000	3478800	11748000	26021000	140780000	5557900	17041000	19010000	23651000	72624000	17066000	8985300
ENSG00000004975	ENST00000005340	ENSP00000005340	6351800	202200	8417600	2050600	23576000	23666000	11554000	10229000	1129800	15016000	5914900	423420	22936000	5507900	5955200	23047000	4302000	8386500	2403800	14758000	2393100	3671500	6313900	1755500	2400900	8446100	1329700	10003000	596770
ENSG00000005007	ENST00000599848	ENSP00000470142	91974000	11734000	181410000	46069000	300380000	103400000	103590000	69048000	37641000	94434000	90684000	81560000	104490000	172990000	94007000	128360000	91418000	209210000	30406000	114610000	98278000	120520000	61754000	72756000	42649000	201290000	73111000	135270000	32099000
ENSG00000005020	ENST00000345317	ENSP00000005587	15423000	14597000	329820	1780100	33600000	1441700	14442000	3643100	18135000	11948000	450010	111500	7233700	26470000	18105000	4415100	3787900	12936000	144680	775620	1700300	9307700	451560	74815000	1601800	2281600	461500	33216000	14092000
ENSG00000005022	ENST00000317881	ENSP00000360671	1383400000	126620000	3087400000	825080000	4866800000	283160000	861920000	405110000	407390000	462580000	1.0269e+10	2623500000	1407600000	1898300000	478540000	469390000	2713300000	1828900000	155650000	1009300000	3047200000	2249200000	373280000	751300000	788270000	939180000	3150400000	1630900000	185320000
ENSG00000005059	ENST00000394650	ENSP00000378145	551220	179470	0	214380	0	1466100	0	606530	0	0	0	0	27912000	8775200	1564100	164060	0	1510900	0	0	802690	7052100	1140500	2634700	564390	0	66558	2588200	394790
ENSG00000005073	ENST00000517402	ENSP00000448962	0	0	4759000	0	0	13446000	0	0	0	0	8916400	0	4301100	0	0	0	0	879280	3292500	0	0	0	9297600	0	0	0	0	0	0
ENSG00000005075	ENST00000292614	ENSP00000292614	25744000	150770	57292000	0	25941000	3701000	9753200	8658900	1803700	5659500	22807000	4695900	9349600	99980000	1257000	0	0	169960000	16018000	0	4748100	86615000	15838000	10648000	1183400	0	41066000	56943000	428000
ENSG00000005100	ENST00000225296	ENSP00000225296	793030	0	795590	274640	5990600	382080	501850	694930	0	890550	0	217510	601060	2736000	833190	840170	508740	551600	233530	3069500	78585	3626800	11703	128130	250480	3272800	835600	482100	284620
ENSG00000005108	ENST00000423059	ENSP00000406482	680900	504860	8028700	3708000	895800	8767800	1421100	15803000	641180	2444300	2080800	10024000	91229000	1591100	436130	1454500	7760300	9110000	643880	1598700	1386900	973630	13376000	1050000	693520	651050	1456100	174370	227380
ENSG00000005156	ENST00000378526	ENSP00000367787	8318500	2555400	12932000	15488000	49216000	20301000	34870000	31583000	28812000	46608000	5738900	6561700	7340600	67399000	6583600	50764000	28590000	20416000	4013200	12105000	12863000	32628000	7878200	10297000	18254000	21663000	11199000	18510000	3792200
ENSG00000005175	ENST00000005386	ENSP00000005386	13833000	2028700	45395000	8483100	69034000	19923000	17881000	27897000	9647200	13916000	15122000	8576400	12739000	55336000	23986000	16397000	17677000	16463000	5401800	16589000	16376000	22618000	6919900	12697000	8813500	54241000	473100000	41813000	5475500
ENSG00000005187	ENST00000289416	ENSP00000289416	3860300	773690	1263700	14333000	16403000	2231300	3226200	18345000	419330	9031200	4884200	175510000	556980000	3163700	620690	561710	57257000	27851000	11154000	36142000	4276300	14975000	1921400	287510	5427100	2426100	1391400	129660	1765300
ENSG00000005189	ENST00000348433	ENSP00000261378	0	0	0	0	0	0	0	63148	0	0	0	0	97395	0	0	0	0	0	0	0	552770	0	375550	0	291240	17817000	71503	98591	0
ENSG00000005194	ENST00000394391	ENSP00000377914	32017000	3948300	154140000	40252000	204150000	53352000	34872000	28049000	11198000	49347000	157300000	42317000	54088000	141230000	30500000	47594000	6202600	143830000	9632500	40109000	18384000	126990000	15737000	241230000	18338000	123570000	27799000	131430000	23616000
ENSG00000005206	ENST00000613503	ENSP00000478298	592000	160820	913670	3507500	5242000	443350	0	19423000	723780	2191900	2446700	0	366070	795760	0	647400	609860	2179400	203000	8594600	308180	51135000	171560	0	6604000	4227900	80238	202610	0
ENSG00000005243	ENST00000621465	ENSP00000480707	19438000	1629700	536560	1942300	47824000	25218000	86677000	4430200	26800000	59124000	34011000	0	9391000	42030000	23157000	33638000	47480000	23796000	7703900	27164000	4388100	4758300	31351000	4689200	958700	36534000	14501000	7805900	2890700
ENSG00000005249	ENST00000265717	ENSP00000265717	93657000	9499400	364780000	30137000	151090000	24301000	125200000	11026000	558940000	37921000	134520000	24619000	11277000	7426200	25770000	97691000	51061000	134600000	14845000	130470000	47631000	61224000	19117000	41626000	59248000	399400000	430540	28710000	8097500
ENSG00000005302	ENST00000312196	ENSP00000312244	106140	0	1699200	371900	79942	866980	486640	503350	0	347810	79141	136330	0	863220	11997000	2013100	451500	0	0	622200	0	0	211590	0	269700	477160	163280	3475700	253090
ENSG00000005339	ENST00000262367	ENSP00000262367	1402000	139180	5932400	529060	1558400	2665100	1659300	3486100	434810	2094700	452370	487760	694480	3605600	2307100	2945500	1506500	1374900	671680	1722400	442820	3190000	1917000	2493300	475550	1859500	501830	3113500	1238100
ENSG00000005381	ENST00000225275	ENSP00000225275	48279000	201800000	2270600	13718000	47729000	2263400	1.26e+08	1505700	528660000	70198000	27488000	4303800	26228000	39253000	22117000	68912000	124830000	53573000	17575000	24370000	5624100	34376000	2048200	806790000	18959000	1942200	3289500	29311000	90406000
ENSG00000005421	ENST00000222381	ENSP00000222381	458330000	79862000	77358000	71718000	196600000	208470000	247120000	66278000	892130000	540560000	94175000	143590000	1198600000	44959000	102290000	364940000	37458000	600620000	27286000	182710000	74036000	37652000	43717000	19783000	185610000	380620000	55535000	34976000	38012000
ENSG00000005436	ENST00000321027	ENSP00000318690	1833900	1002700	0	372320	6177400	3022300	1286700	3072500	1761200	11831000	226690	2351900	3979500	4060800	4364100	4150000	5542400	6618500	712680	2468900	2559900	9068100	912320	3337300	781580	20668000	4275300	1933400	572770
ENSG00000005448	ENST00000348227	ENSP00000006526	10518000	596270	38198000	385510	14610000	17571000	25306000	128150000	952910	28606000	271940	22207000	0	23213000	1017000	1664500	7545900	8367800	7106700	40285000	4244100	327740	18428000	0	22012000	146620000	9497700	243620	4285100
ENSG00000005469	ENST00000442291	ENSP00000411983	11533000	194490	18919000	3029400	143560000	4843300	5088900	2102900	1402100	34868000	2006700	12750000	107120000	7296900	2184700	8601400	2973500	18025000	2948500	10707000	912340	50394000	808530	4329300	886160	8991000	28309000	8019600	9890300
ENSG00000005471	ENST00000453593	ENSP00000392983	42883	10003	0	0	0	0	0	3693.4	0	0	144070	865170	9470100	862190	7262.5	0	0	0	0	0	0	125400	0	0	0	0	194330	190070	0
ENSG00000005483	ENST00000311117	ENSP00000312379	383400	82869	0	192410	1107100	603120	0	176610	0	0	0	0	3732200	284620	1092300	1093600	148530	509320	47547	584590	470420	0	241160	0	221040	0	0	871260	0
ENSG00000005486	ENST00000006777	ENSP00000006777	30568000	200760	86163000	3745700	29854000	1610600	0	5008200	557240	5634200	3556600	19064000	6992600	17412000	11422000	4494800	2946600	12533000	1543000	5159900	4487600	15879000	656500	776560	7047000	3050400	18302000	3368100	411590
ENSG00000005513	ENST00000293894	ENSP00000293894	0	78242	73535000	0	3040400	0	0	315370	0	0	22902000	0	0	0	383310	2682700	368950	0	0	0	0	583450	0	6929700	0	0	198330	594890	25564
ENSG00000005801	ENST00000354599	ENSP00000346613	0	0	0	49894	0	0	0	97211	0	0	0	0	0	0	0	0	70667	0	0	0	0	0	0	0	0	0	0	0	0
ENSG00000005810	ENST00000544440	ENSP00000444596	4791600	979470	10851000	4003800	12484000	3500000	4930200	2926300	6478400	3300000	4236000	1306500	1616900	7320500	6580200	5136900	3717100	8746200	936390	3966800	3209600	5749300	1476100	4452600	1824300	15854000	2142200	12446000	1326700
ENSG00000005812	ENST00000355619	ENSP00000347834	0	0	635380	0	8319700	1987500	0	208830	0	0	0	0	83563	198800	3516600	654690	1704300	798070	247540	483960	62335	888960	49995	0	0	1074000	0	0	0
ENSG00000005844	ENST00000356798	ENSP00000349252	2290600	3973500	5101300	1065100	9674300	1006200	2697100	683040	3508900	4929700	0	7512.4	2444900	29240000	82556000	17969000	1406200	7866600	406620	4056800	2633100	6824600	252100	31994000	768660	541240	1320100	49021000	3639700
ENSG00000005882	ENST00000503176	ENSP00000420927	56028000	594910	117350000	19483000	153230000	8502000	30536000	9580800	16410000	11820000	341360000	94150000	53616000	12121000	25272000	24612000	16290000	45601000	5228400	58176000	39880000	76562000	3088700	2425400	9617700	43311000	142460000	2798600	731600
ENSG00000005884	ENST00000007722	ENSP00000007722	20656000	1527200	2907200	12974000	58017000	79116000	43502000	39040000	548800	30043000	4313200	37168000	903230	12879000	4447800	18752000	4559600	75149000	3292200	42933000	12439000	37988000	56948000	7016300	23169000	7030800	41410000	12456000	24622000
ENSG00000005889	ENST00000379177	ENSP00000368475	1363300	922170	1678000	93979	0	0	869370	0	0	21199	0	341970	279680	0	403520	724780	4500100	1606700	0	0	453600	0	708710	102200	361000	90803	826460	1712300	0
ENSG00000005893	ENST00000371335	ENSP00000360386	19472000	3064300	64551000	10843000	96631000	26368000	29997000	5387500	30418000	21531000	27981000	20280000	20021000	26404000	3103300	56123000	87195000	78116000	20668000	45936000	62650000	16746000	7216600	26789000	10285000	93805000	63324000	16995000	7322800
ENSG00000005961	ENST00000262407	ENSP00000262407	119310000	8227800	32303000	2127600	7257900	2241400	2494500	3204900	23445000	8733700	1584800	4246300	21633000	3340900	9887600	15012000	8794600	375620000	2430600	16232000	5725300	2760500	147020	492070000	1455700	465080	2340700	1013000	5049000
ENSG00000006007	ENST00000353258	ENSP00000261386	6529500	337060	3195800	1370300	16108000	2959500	1577200	1931900	118720	9584300	17300000	1149300	7336500	4093300	2664700	0	0	16639000	183710	2119900	10506000	1238000	1743900	2059500	468830	2369000	499220	4551500	821300
ENSG00000006016	ENST00000392386	ENSP00000376188	7929300	0	1190400	0	581730	636820	41735000	228070	0	42615000	5831100	55683	0	45216	1999000	251500	313700	4267800	135030	0	0	637650	190820	201780	0	294760	0	0	969070
ENSG00000006025	ENST00000392507	ENSP00000376295	497040	243790	3929000	1415300	11140000	991450	407320	2369800	35589	2713600	0	0	0	1952700	769400	547930	2468300	626690	434910	3199000	806120	11133000	544270	1041800	6195200	3728000	4485600	808410	204340
ENSG00000006042	ENST00000261713	ENSP00000261713	0	0	0	0	2370300	328090	0	115750	261730	1057700	0	0	0	74187	0	866780	0	384910	64336	703940	0	709070	0	0	0	250470	0	0	0
ENSG00000006047	ENST00000007699	ENSP00000007699	0	0	0	6721300	18096000	9113300	676150	296280	492750	0	829590	0	306880	0	0	0	0	0	0	1275600	511980	13012000	0	0	0	50906000	0	0	0
ENSG00000006071	ENST00000389817	ENSP00000374467	0	0	1179300	0	113050	139720	0	0	0	0	0	0	0	0	0	170630	430320	0	0	0	0	0	0	0	0	0	240180	0	0
ENSG00000006116	ENST00000005284	ENSP00000005284	0	0	43448000	0	0	0	0	75207	0	59881000	0	0	0	0	27753	0	0	0	0	0	0	0	0	0	0	873140	0	0	187450
ENSG00000006118	ENST00000453848	ENSP00000405823	138750	0	13062000	119380	0	639050	0	49054	0	0	0	0	0	6164600	0	522720	0	4024100	189800	40162	5347400	0	0	0	0	735840	5570700	893460000	0
ENSG00000006125	ENST00000621914	ENSP00000482315	166200000	8413500	1.22e+09	66467000	362350000	103400000	132530000	73420000	395870000	233080000	150510000	126080000	214940000	104750000	68138000	90012000	74833000	437030000	18086000	164630000	73574000	160640000	87986000	125980000	56947000	229390000	77382000	117770000	50335000
ENSG00000006194	ENST00000219069	ENSP00000219069	0	131440	0	0	0	0	0	58549	0	0	0	0	0	608830	0	0	0	0	0	0	0	0	0	0	88270	84840	48546	107160	0
ENSG00000006282	ENST00000619622	ENSP00000483295	18261000	2383900	4159900	5539000	7559100	8905400	13829000	12296000	2963700	14160000	100720000	19006000	6108900	14338000	4060300	1529600	30961000	4759100	3614300	11030000	14709000	12727000	6149200	2240700	1460600	32037000	58067000	1948300	364420
ENSG00000006451	ENST00000005257	ENSP00000005257	116940000	6018500	2787500000	3481200	61108000	5893700	11025000	52790000	15400000	9350800	113970000	193420000	76711000	70459000	7727600	2343100	1105500	377440000	11097000	11267000	375440000	100820000	41609000	34049000	18158000	1518300	139780000	194900000	3358800
ENSG00000006453	ENST00000005260	ENSP00000005260	5310500	737160	564080	16200000	161940000	7417900	3930800	16349000	970930	29880000	4828300	3094700	4773100	44561000	5616300	10011000	15202000	36538000	5618800	31481000	18639000	91864000	676780	13010000	41361000	6183800	9403400	3364400	3752200
ENSG00000006459	ENST00000397560	ENSP00000380692	0	0	1421000	267550	4793700	0	159320	0	0	0	11901000	0	0	31110	1613800	0	2378900	425080	2880900	4901000	268190	0	0	134280	3724600	0	151820	1098900	0
ENSG00000006468	ENST00000405358	ENSP00000384085	0	0	352720	0	0	0	3829500	0	0	0	0	0	0	0	6077400	0	0	0	0	0	0	0	92473	0	0	0	0	0	14178000
ENSG00000006530	ENST00000355413	ENSP00000347581	155720000	76384000	410600000	38640000	265220000	97770000	118310000	83636000	66537000	1491700000	763440000	143890000	106060000	268150000	95383000	138290000	233820000	130320000	37753000	771800000	85649000	104660000	43667000	85586000	49154000	299240000	170950000	86446000	26180000
ENSG00000006534	ENST00000614849	ENSP00000478486	20152000	1504900	1752600	333600	10703000	2268000	7563900	112700000	7337200	9707700	1997300	3056900	936530	8648300	1934100	4785100	3492800	20457000	89839	3402100	67003	10558000	0	12277000	2832800	0	572150	1431200	4872600
ENSG00000006555	ENST00000371276	ENSP00000360323	138470	0	2040700	1554600	5521600	0	1717300	496390	87460	0	0	0	539550	171580	692940	0	6269600	0	0	279390	0	1869400	0	0	324020	0	0	1404700	0
ENSG00000006607	ENST00000264042	ENSP00000264042	4420000	270800	12750000	10717000	25671000	3572300	6012300	12364000	1498900	22037000	3599000	4860300	30604000	12101000	300990	6402200	39046000	19524000	4584800	18467000	5836300	26869000	3190500	571150	8943200	10935000	18145000	3220400	4550000
ENSG00000006607	ENST00000413432	ENSP00000412772	1582500	0	0	535340	7619800	0	0	273760	0	240910	0	0	8274900	682700	793630	0	9941100	0	0	9993000	0	4308200	1297900	0	2448800	0	0	0	0
ENSG00000006611	ENST00000005226	ENSP00000005226	630490	21937	157990	9163500	130640000	149810	2173400	254710	55339000	15270000	905990	20934000	1410.2	664110	51891	26627	304610	1555700	421000	17586000	0	133440000	126070	0	3864300	1396500	277510	11088	3829200
ENSG00000006611	ENST00000527720	ENSP00000432944	0	0	0	0	0	0	0	0	0	0	0	0	0	0	0	0	0	0	0	0	0	421040	0	0	0	0	0	0	0
ENSG00000006625	ENST00000275428	ENSP00000275428	186750000	32355000	663340000	181460000	614540000	189950000	403840000	342940000	246070000	519850000	73808000	145360000	338700000	408950000	129310000	476430000	363760000	381010000	53801000	292980000	255250000	553410000	117430000	178910000	100360000	437020000	199750000	119690000	104050000
ENSG00000006634	ENST00000265728	ENSP00000265728	75389	0	0	766470	484350	0	0	325780	1026700	0	0	476720	2660200	124930	57731	0	0	0	0	0	0	131160	806260	0	36288	391440	0	0	0
ENSG00000006652	ENST00000403825	ENSP00000384477	105440	0	625240	0	5917100	0	0	65374	0	1981800	0	396440	0	407520	0	0	284330	560400	0	110970	436850	0	1696000	0	116860	1293900	1920700	0	0
ENSG00000006659	ENST00000601802	ENSP00000471660	0	0	0	0	0	0	0	0	0	0	0	0	0	0	0	0	0	1746500	0	0	0	0	0	0	0	0	0	0	0
ENSG00000006704	ENST00000455841	ENSP00000397566	213660	0	199260	0	0	101870	0	0	0	0	0	119150	0	848130	0	572150	2338000	33646	5550.3	0	109620	691740	25036	0	0	0	289680	3995900	7678.9
ENSG00000006712	ENST00000595564	ENSP00000468874	12687000	4001800	12391000	7755900	59321000	17198000	19989000	20922000	3739100	14652000	11389000	2637700	11121000	40666000	26530000	41855000	17824000	25361000	6882000	16089000	11725000	34996000	4535700	12700000	12349000	31242000	9403200	27294000	5660700
ENSG00000006715	ENST00000310301	ENSP00000309457	9227200	1675200	34225000	2243500	24633000	4718600	9189600	3170600	36408000	15668000	14964000	1865300	7057600	13040000	3395700	5107300	2566600	9778300	3280300	8283400	8106700	7539600	3703400	12848000	3523500	12308000	10118000	12424000	1663700
ENSG00000006740	ENST00000340825	ENSP00000342566	1775200	178340	93496000	3089900	4194300	100710000	981640	5806800	602860	1205900	906690	428320	0	3173700	405330	2699000	55443	22940000	14301000	5273700	2816400	8656700	0	108460	978420	2312700	1645200	63942	161780
ENSG00000006744	ENST00000338034	ENSP00000337445	19274000	2464200	18313000	8098700	53188000	10191000	9262100	10222000	3642100	8117300	16244000	14604000	33987000	25113000	12031000	8996500	14825000	9159700	2056200	16828000	4306100	19611000	4131000	4685200	5402600	25156000	13376000	20250000	2175300
ENSG00000006744	ENST00000581499	ENSP00000463321	0	0	0	0	0	0	0	0	0	0	0	0	0	0	0	0	6576000	0	0	0	0	0	0	0	0	0	0	0	0
ENSG00000006747	ENST00000297029	ENSP00000297029	17201000	439120	25272000	36376000	558360000	7214500	19153000	7777700	10361000	40590000	9165900	277500000	955350	151420000	1139800	10350000	3751400	111110000	13196000	85318000	4603500	491860000	4479300	1871100	85575000	8184600	28853000	12538000	3362500
ENSG00000006756	ENST00000381154	ENSP00000370546	5188800	560720	0	591110	31197000	2367300	1115100	10640000	3773900	3847000	4362500	7517400	34436000	3352900	1050500	5875400	8213700	45750000	945680	4949200	3763000	15199000	1397600	1585300	1248700	22791000	2098400	245790	1972300
ENSG00000006757	ENST00000444736	ENSP00000415245	6410000	0	1988100	562790	25675000	2721700	2619200	8950500	714700	4999700	13600000	5983700	4004100	8242000	4009200	2909400	3931300	1599200	580340	3405500	5849700	14038000	903620	6773600	1919900	9169600	16915000	635570	20377
ENSG00000006788	ENST00000621918	ENSP00000480864	0	28261	343860	49623	5785500	602820	591830	20678	2525300	94272	757030000	0	0	72224	594360	0	0	0	305060	49193	19151	0	0	0	87615	630240	0	6409100	0
ENSG00000006831	ENST00000357103	ENSP00000349616	0	0	0	0	8043500	0	0	154280	0	0	0	0	5560700	0	0	0	0	222630	14338000	0	792290	111870	0	0	0	0	0	0	0
ENSG00000007001	ENST00000005756	ENSP00000005756	0	0	0	0	2219800	0	0	1753600	0	0	0	0	142790	0	0	0	0	0	0	0	0	0	0	0	0	0	0	0	0
ENSG00000007047	ENST00000262891	ENSP00000262891	0	0	7393100	0	28786000	150070	0	237790	17969	0	1164500	0	0	40632	0	0	0	0	20813	0	0	0	249710	0	56791	1828600	65518	261950	0
ENSG00000007062	ENST00000508167	ENSP00000427346	162530	136000	1265200	3384700	13190000	0	1089500	30442	91011	7715900	25486000	982180	1068000	2139500	0	0	3758600	9383900	252310	1157000	4552700	4400000	62979	142220	3153500	100110	370080	34499	1452.1
ENSG00000007080	ENST00000597436	ENSP00000471455	1.01e+08	22792000	272790000	29796000	128630000	89984000	63599000	86214000	42728000	105730000	109360000	29969000	94401000	234830000	26276000	79680000	160070000	65621000	7169200	90433000	69535000	202470000	52977000	141980000	39547000	83820000	44466000	164360000	18191000
ENSG00000007168	ENST00000397195	ENSP00000380378	512880000	79100000	1884500000	199160000	756910000	461220000	486720000	242910000	211320000	575950000	918230000	257770000	263630000	307040000	375950000	316720000	488200000	822740000	102260000	399010000	494980000	718250000	398410000	393120000	235570000	692440000	327210000	318350000	110980000
ENSG00000007171	ENST00000621962	ENSP00000482291	0	215160	1835800	0	9472400	103470	0	133740	419610	0	0	0	108030	0	52102	0	0	0	0	299540	0	1691700	0	0	120210	0	168260	0	614010
ENSG00000007174	ENST00000262442	ENSP00000262442	2144000	1543700	153080	423810	1917600	605440	860690	3e+07	3338000	988020	2143800	121300	590220	745140	74860	4402000	623120	459600	257000	2415000	103620	924520	42148	361650	327670	146440	1028300	14318	357030
ENSG00000007202	ENST00000528896	ENSP00000436773	1537000	142800	8901300	1358000	4157200	1038200	843810	1111500	746130	1719700	267340	293940	2540400	2058700	2698800	2008900	22503000	3539400	375210	1391400	1883500	6975200	229550	3474800	551440	1169900	1192200	1019700	217530
ENSG00000007216	ENST00000314669	ENSP00000316202	32671	728700	0	0	21072000	472270	0	0	0	12157000	0	24690000	93856	0	0	0	0	0	0	2089300	1734000	23084000	0	3048500	0	0	0	0	0
ENSG00000007237	ENST00000432992	ENSP00000407552	6593600	3217800	351380000	17594000	12190000	6390000	304720000	13837000	20493000	17820000	16959000	867790	0	15188000	379220000	26246000	6175200	15407000	1124300	962400000	13073000	6997600	191780000	12235000	4411300	18047000	587700	10155000	2339800
ENSG00000007255	ENST00000585934	ENSP00000468612	0	0	545710	0	2170400	0	0	392230	0	0	0	0	936550	1093800	501340	813760	0	1967400	32206	0	466030	0	0	421300	0	0	0	910150	0
ENSG00000007264	ENST00000585778	ENSP00000468030	0	0	342420	184040	0	0	0	528530	0	829370	0	0	158180	265850	0	0	0	0	0	0	0	438790	0	0	0	0	0	81532	0
ENSG00000007306	ENST00000401731	ENSP00000385932	349860	173180	0	130700000	3117400	0	0	0	28228000	69675000	0	0	0	0	0	123800000	11936000	0	0	185560000	0	963660	0	0	808700	0	0	0	10206000
ENSG00000007312	ENST00000006750	ENSP00000006750	0	1678900	0	0	0	0	0	0	0	0	343030	0	0	1261700	18633000	0	0	0	357660	0	0	1502100	2866900	17880000	204140	0	0	80067000	540830
ENSG00000007350	ENST00000369915	ENSP00000358931	25091000	397400	5327000	2120700	45899000	9558700	19534000	2103800	1981400	17378000	6067500	1425800	3245200	14376000	4160000	6711600	9795900	6453000	3972800	12654000	3393200	21670000	9889600	12177000	6053500	2548600000	2558600	1471200	1781600
ENSG00000007376	ENST00000565809	ENSP00000457722	0	0	0	298180	2851300	0	0	0	0	0	0	0	1205900	0	775350	0	0	1169600	0	16696000	0	0	0	0	0	0	0	347520	0
ENSG00000007384	ENST00000262316	ENSP00000262316	792060	211150	8602800	4655700	3301700	2823700	4449400	4339000	437300	7493000	13008000	607690	1167100	1802200	2654000	2303500	4205300	8937100	1293000	4639500	7822700	41678000	2874300	566090	2723200	3802100	3488900	95322000	1684200
ENSG00000007392	ENST00000293872	ENSP00000293872	3531900	2555000	81324000	4105000	57525000	22719000	13107000	10043000	16750000	13709000	0	4933500	2113800	14812000	8708300	21278000	15366000	22804000	1862200	3989100	4768100	6782100	1285900	12865000	10798000	50445000	5742700	7000700	3869700
ENSG00000007402	ENST00000424201	ENSP00000390329	492210	0	32074000	979400	10384000	64297000	2314000	1260000	1091600	1334900	2490300	225070	28424	4197800	479470	4035700	2815100	7824700	424350	5979800	887140	28372000	1360200	393870	2949500	36642000	2282600	175430	149960
ENSG00000007516	ENST00000421665	ENSP00000409533	354550	0	7032000	0	0	116360	0	400370	451690	0	515410	0	0	0	162130	0	0	1002100	0	0	0	0	0	0	882420	745190	77754	0	0
ENSG00000007520	ENST00000007390	ENSP00000007390	268250	144010	3276100	195250	1471100	0	223620	207540	0	0	115980	247990	1540400	5142900	81529	0	0	0	0	982070	0	2712800	47240	205840	1118800	572770	102320	2646400	71247
ENSG00000007541	ENST00000470411	ENSP00000439650	5134400	1196100	11444000	361210	3290100	637540	567060	1937800	2103200	3372900	2142600	2163400	3592900	7587500	637100	1013200	0	3721800	468090	3331000	3513300	2407900	296710	1338500	6572800	1354900	1207100	1462000	931800
ENSG00000007545	ENST00000397412	ENSP00000380559	98095000	0	112710	26326	474620	0	0	95833	0	0	0	0	0	120920	0	267650	125330	670310	0	270960	0	196400	32168	0	0	1712100	0	0	0
ENSG00000007866	ENST00000338863	ENSP00000345772	802130	1425100	0	0	5129100	4276600	3324900	129060	2921800	4686500	5180600	1327500	425920	3209400	0	4371300	0	37830000	0	2576100	267650	8800500	7714200	1031700	347600	1121200	1968300	152920	0
ENSG00000007923	ENST00000294401	ENSP00000294401	86592000	1765800	195090000	24818000	132370000	17411000	18818000	24025000	15354000	18392000	309010000	91569000	90210000	57010000	16405000	21450000	84161000	90279000	10449000	70101000	119300000	72966000	12846000	30282000	23975000	43428000	51847000	24830000	2805800
ENSG00000007933	ENST00000367755	ENSP00000356729	12266000	16602	3870900	643360	29931000	1777500	6703800	21301000	2639600	1189200	26517000	3539600	2581200000	9750500	1857300	2123800	14822000	566000	833530	3152100	3921000	2549100	558960	394110	3196600	2590300	439970	19854000	659520
ENSG00000008018	ENST00000262193	ENSP00000262193	766710000	352840000	1153600000	361850000	2746600000	740820000	1192500000	660370000	339860000	985600000	911050000	677740000	1547500000	1626400000	626360000	260100000	369200000	1622900000	231400000	680590000	811470000	1486100000	415380000	1029700000	403490000	322940000	542130000	578580000	278890000
ENSG00000008056	ENST00000295987	ENSP00000295987	15331000	178820	3461500000	3533500	42973000	870710	5158700	567820	2884400	1846500	4192600	605650	521470	115450	997280	1583500	406910	6470500	1534400	27616000	7200200	7517000	3e+05	0	2986200	8582700	1018600	171190	1409100
ENSG00000008056	ENST00000340666	ENSP00000343206	0	0	4140300	0	0	0	0	0	0	0	0	0	0	0	0	0	0	0	0	0	0	0	0	0	0	0	0	0	0
ENSG00000008083	ENST00000397311	ENSP00000380478	0	0	0	0	0	0	0	0	0	0	417780	0	0	15533	0	0	92768	0	0	0	0	967040	0	0	0	103880	0	148970	0
ENSG00000008086	ENST00000379996	ENSP00000369332	18687000	66325	15173000	20475000	10967000	9153800	330360	382540	1369500	0	17219000	17855000	143690	12138000	72143	14472000	174200	300990	69777	8414000	409230	6253900	17454	32876	736170	1836400	2874500	0	332970
ENSG00000008118	ENST00000361322	ENSP00000354861	76134	0	2517000	0	0	100240	0	0	0	629420	0	0	0	0	0	0	0	0	8343.3	0	0	0	22723	89306	0	0	0	0	0
ENSG00000008128	ENST00000358779	ENSP00000351629	0	0	636080	0	0	0	0	196470	0	0	0	8337600	0	613550	0	0	0	0	42543	0	0	0	0	0	0	225940	0	0	0
ENSG00000008130	ENST00000341991	ENSP00000344340	7388700	2868200	4172900	6427200	32684000	3984500	5086900	7029400	16230000	8677000	2644700	195070	9928800	29456000	13070000	4496100	0	32197000	2196600	17488000	2352000	13141000	1095700	13316000	7155600	13413000	405360	7182900	2662100
ENSG00000008196	ENST00000393655	ENSP00000377265	0	213130	0	538120	8111000	10857000	9124000	470800	1074400	12712000	798530	0	15452	103860	233040	3000500	2767800	0	3071700	22930000	571180	630430	20533000	608830	1276600	0	136400	957450	1421300
ENSG00000008226	ENST00000308059	ENSP00000308597	30318	4973.2	6414000	629050	16023	3194.9	10295	2932200	183150	10350	3538000	7340.1	0	92982	0	0	55443	0	0	10073000	137120	223400	25137000	172870	37587	0	0	0	0
ENSG00000008256	ENST00000350796	ENSP00000297044	9657500	549110	56525000	3888800	16162000	2164900	9274800	4204900	1517900	2407500	9610200	2639300	1725400	4050600	5034300	15390000	11939000	35656000	501210	10290000	1172700	17715000	3457100	2011900	3744500	7950900	1981200	2231000	1048100
ENSG00000008277	ENST00000265727	ENSP00000265727	2125500	19746	194450000	939450	702350	254410	4896500	158700	8425.9	579220	1327500	890650	0	517130	0	95850	202510	809410	835440	466300	0	2103000	1505500	1494500	98959	987590	1980600	0	0
ENSG00000008282	ENST00000455385	ENSP00000388336	64539000	2768300	160820000	44418000	232590000	101320000	30164000	79138000	105600000	120510000	174700000	245900000	36225000	86558000	273820000	107260000	85874000	479850000	61247000	299160000	539200000	105890000	184330000	33691000	45229000	180140000	179840000	68657000	37443000
ENSG00000008283	ENST00000582034	ENSP00000464520	136580000	29472000	0	0	0	0	0	0	0	0	0	0	0	0	0	0	0	0	0	0	3603200	0	0	0	246900000	106180	0	0	0
ENSG00000008294	ENST00000262013	ENSP00000262013	30959000	3610400	90691000	15370000	108320000	32269000	37755000	17963000	30612000	33848000	51614000	33718000	89224000	52944000	21044000	34300000	54525000	72034000	5298400	43853000	18319000	97454000	23574000	20602000	12148000	71626000	43145000	29952000	10509000
ENSG00000008294	ENST00000357122	ENSP00000349636	1444000	0	5021800	1319600	9281300	2573500	2357000	1271600	654340	1590500	2750400	3389800	1486800	4007000	836950	0	2784500	4621700	1028700	1821500	1272200	4085000	453880	1217500	317260	0	2288400	1341700	232110
ENSG00000008311	ENST00000417368	ENSP00000403768	20198000	2618600	133890000	9580500	43117000	47799000	32247000	23233000	21597000	9281900	435050000	162360000	676400000	127760000	13087000	18519000	53280000	34653000	13706000	14985000	21028000	16918000	11152000	6498100	11854000	25347000	152200000	16306000	15619000
ENSG00000008323	ENST00000396988	ENSP00000380185	0	323150	328650000	329660	1610700	41837	0	42023	21904	172840	0	0	0	122470	12085	0	156880	577100	17764	594990	0	3196400	138110	0	57418	20135	0	0	37711
ENSG00000008324	ENST00000447630	ENSP00000401115	0	536140	3242400	0	11194000	0	0	1613800	37203000	0	0	0	0	7831100	3167200	5144900	0	0	1070000	0	825920	5563000	0	3810600	1559100	6700600	1061000	4768600	0
ENSG00000008382	ENST00000262966	ENSP00000262966	631540	0	1240400	451440	11278000	781960	394060	578420	197170	664850	1547200	293370	2080400	2146400	0	171990	131570	800900	455140	1205800	219250	1337800	264550	0	183360	1349300	102920	78076	279480
ENSG00000008394	ENST00000396210	ENSP00000379513	1.267e+09	14838000	537420000	70226000	879240000	12643000	31136000	55260000	2135900000	373330000	21605000	542890000	8876800000	1067400000	49373000	38795000	282080000	76461000	89678000	197790000	324930000	267940000	1791100	1295100	44239000	31351000	465140000	2382600	47128000
ENSG00000008405	ENST00000008527	ENSP00000008527	0	0	0	0	0	0	0	0	53611	31729	1375000	0	95887	14040000	0	0	0	0	0	0	0	0	10216	0	55686	0	0	0	0
ENSG00000008438	ENST00000008938	ENSP00000008938	8061400	19702000	384670	4375300	14503000	1170200	42312000	0	102790000	27448000	4665300	7910100	0	5300700	1185900	6197100	1046600	18597000	5813800	23370000	3460200	12328000	552630	123240000	3453400	0	717720	565090	19947000
ENSG00000008441	ENST00000587760	ENSP00000466389	1657500	0	15214000	1018600	9245000	5537100	2932400	2697000	0	0	0	0	934990	770700	1926200	8832900	0	0	3290400	1902000	19770000	1641000	9482400	0	1623700	1866700	1519000	0	0
ENSG00000008441	ENST00000592199	ENSP00000467512	0	0	0	0	0	0	0	154640	0	0	97492	0	0	0	0	0	0	0	0	0	282720	147510	0	0	0	0	0	0	0
ENSG00000008441	ENST00000587260	ENSP00000467785	0	0	2031700	0	0	0	0	0	141030	0	0	0	0	0	0	0	0	0	0	0	368290	0	0	0	0	0	0	0	184160
ENSG00000008441	ENST00000585575	ENSP00000468794	12428000	545420	172070000	10922000	17436000	82308000	23285000	61215000	5963100	25384000	26758000	9363400	17885000	31154000	5307000	85004000	15727000	5231900	49869000	9108400	54024000	25082000	29791000	2524000	14925000	5634800	4137100	10001000	1078700
ENSG00000008513	ENST00000522652	ENSP00000430515	2453400	1979900	418940	1197100	2888300	1673100	6110000	1038100	1423600	24378000	33012000	359660	6670800	45291000	2002000	1877100	10165000	29771000	144960	1228100	31150000	4255900	640300	1853600	737990	4930600	167080000	3647900	3467600
ENSG00000008516	ENST00000336577	ENSP00000337816	0	1217900	0	0	257550	0	0	0	0	0	196450	133320	0	83267	0	0	279710	867440	0	0	0	0	0	155020	122720	0	23001	0	0
ENSG00000008838	ENST00000394127	ENSP00000377685	2407500	407810	8758300	1631700	10695000	2088400	2146200	5233200	263020	2012400	914950	1071300	767260	11144000	4175300	4514500	6033200	7701400	506730	1940700	1303800	4407200	942600	832100	751170	3293600	829750	4545700	649310
ENSG00000008869	ENST00000233099	ENSP00000233099	4921800	192400	11091000	3347300	20303000	3277800	3085700	3446000	1571000	5273200	2158000	8462400	5920400	17693000	6550800	4045400	8421800	10786000	1452200	6768300	7430100	13103000	1562700	4640900	2962800	5569200	4235800	12733000	939400
ENSG00000008952	ENST00000480708	ENSP00000420331	91215000	32088000	240310000	68912000	34320000	15963000	45305000	64188000	3092800	27329000	31037000	65920000	76010000	255070000	22691000	10655000	102990000	67412000	17111000	21503000	289400000	98223000	27284000	93310000	32967000	34220000	1.24e+08	85435000	26345000
ENSG00000008988	ENST00000521262	ENSP00000427788	1792500000	400380000	3387100000	3076300000	8164400000	3430200000	5120900000	2032200000	757400000	5431600000	2971700000	1473400000	3195100000	5722700000	2214100000	4206600000	6351400000	1248300000	331160000	1473700000	1015700000	3.498e+09	1969700000	1852600000	1756600000	3338400000	2016300000	3097900000	904980000
ENSG00000009307	ENST00000534699	ENSP00000432958	124050000	15038000	208050000	59640000	2.85e+08	134760000	96500000	39072000	45126000	71909000	114470000	44179000	100820000	184350000	50805000	51714000	86983000	92465000	22622000	79406000	287410000	150690000	50129000	25010000	30054000	81312000	42291000	1.85e+08	21851000
ENSG00000009307	ENST00000610726	ENSP00000481762	0	0	0	0	0	0	0	0	0	0	1928400	0	0	0	0	0	0	0	0	0	0	0	0	0	0	0	0	0	0
ENSG00000009335	ENST00000348165	ENSP00000309198	12353000	762930	30948000	2939700	81206000	17964000	19413000	8940400	8224800	40274000	34009000	6761700	13591000	26364000	9096600	5824700	11430000	24835000	5947800	28716000	14306000	11142000	10783000	7010700	4873100	39054000	13198000	9167000	4968500
ENSG00000009694	ENST00000371130	ENSP00000360171	0	88365	21698	0	59329	450190	0	46774	0	22802	0	10410	0	0	847550	1098700	0	43985	0	340920	150050	981390	4261.8	13604	0	5090500	8664900	359050	86255
ENSG00000009724	ENST00000400897	ENSP00000383690	451700	1655400	0	536930	332260	1115500	898340	1256300	18852000	1299900	0	0	27603000	530850	1601900	750310	481090	335970	499220	3845000	0	244190	276710	176680	569680	2015400	201410	357560	2246000
ENSG00000009765	ENST00000344419	ENSP00000343763	2280400	0	15009000	1981900	91880000	1423700	403880	1910800	1778000	3425000	5400800	26727000	92294000	196370	965380	1738200	1722000	3507100	0	319390	0	39458000	184270	0	539800	1556400	678060000	19333000	0
ENSG00000009780	ENST00000373954	ENSP00000363065	324080	68337	1007900	0	0	0	0	442360	0	0	0	803060	461690	680960	268430	429990	0	794980	0	1340600	0	0	3317600	0	267600	0	85516	2534300	0
ENSG00000009790	ENST00000367025	ENSP00000355992	2983300	9756800	1524700	2897500	18431000	4476700	1253700	870760	2468700	8520400	1943400	147040	3301800	11880000	156740000	10372000	8952900	1299000	662380	3574700	1154300	24092000	2033200	32921000	1362900	621730	0	80324000	4185900
ENSG00000009830	ENST00000261534	ENSP00000261534	3379000	0	8218400	1183100	10405000	215300	513030	321340	0	4338900	1515900	3028300	0	452310	0	4960500	261570	2631100	192000	649440	712120	2968300	672170	0	0	3877400	180870	0	81622
ENSG00000009844	ENST00000620996	ENSP00000481525	105870000	18342000	778180000	54907000	460260000	47471000	74514000	111890000	63834000	93111000	149200000	24522000	190360000	256400000	54242000	37445000	44343000	358530000	24757000	85267000	64723000	535990000	49936000	123020000	43792000	156740000	55856000	165640000	31265000
ENSG00000009950	ENST00000414749	ENSP00000412330	1559600	0	234150	0	4020000	134360	85185	423800	757070	0	0	1229700	24375000	0	0	0	357040	0	2495300	158840	0	4939400	0	1775000	0	45291	0	40292	0
ENSG00000009950	ENST00000456640	ENSP00000402615	326060	0	22996000	0	4250100	528600	0	0	0	1806600	0	0	2199500	0	0	0	0	6916400	253080	1004600	0	1366600	0	0	121950	3421000	0	0	0
ENSG00000009954	ENST00000404251	ENSP00000385442	10865000	4727900	27410000	13916000	43719000	22455000	10431000	18872000	2641500	13917000	10227000	4692900	5661800	51633000	18954000	28647000	68813000	17665000	2584700	13206000	4698500	34120000	7015400	10089000	6440400	30753000	14168000	59989000	6735000
ENSG00000010017	ENST00000011619	ENSP00000011619	11616000	982510	59450000	2322200	48119000	9101700	9243100	5090400	1579100	19872000	4951400	3432900	7838300	14986000	13195000	20698000	688810	25290000	2170700	14154000	1645100	8420100	7805100	8773100	3325900	55713000	3952300	16303000	4337400
ENSG00000010072	ENST00000295050	ENSP00000295050	2155600	831960	0	0	4737500	0	0	51053	0	5511100	0	0	0	477680	1980200	2391300	0	1503600	81716	5650900	0	0	0	0	522760	887600	0	0	0
ENSG00000010165	ENST00000361735	ENSP00000354920	4550100	555570	39255000	2248400	106480000	228760000	85301000	5785600	3407300	13491000	6815800	2500900	3951700	18557000	11027000	7150100	3685400	14857000	2058600	4446500	4886200	30217000	2068500	3886600	2304500	36465000	931950	8918200	30570000
ENSG00000010244	ENST00000394673	ENSP00000378168	38212000	14030000	127320000	458500000	413940000	62684000	60992000	67893000	21737000	116810000	46311000	25026000	61414000	114150000	95887000	1839900000	209220000	1.56e+08	24977000	85566000	96983000	200310000	42026000	38818000	32358000	254780000	63131000	80134000	35256000
ENSG00000010256	ENST00000203407	ENSP00000203407	961480000	91734000	3819100000	605440000	4.134e+09	258390000	880670000	431270000	471070000	594520000	1.2866e+10	2150600000	1.35e+09	726140000	469830000	415160000	542660000	720240000	125580000	1285800000	1374100000	1938700000	230730000	539820000	404210000	771500000	131220000	714550000	276710000
ENSG00000010270	ENST00000434197	ENSP00000394000	6659600	0	9572700	2150900	0	5401000	3657100	3507400	0	0	1892500	0	849590	0	0	2490800	0	0	0	0	0	0	5296300	4677500	0	21066000	7406100	491100	0
ENSG00000010278	ENST00000382515	ENSP00000371955	577870000	94270000	9335100000	999410000	2867300000	1435900000	1511100000	1121400000	18200000	724830000	1510500000	1302600000	189020000	1694300000	747060000	133350000	481290000	2396400000	1058200000	1931200000	4395500000	1279100000	1829800000	944530000	612770000	488750000	1440100000	111270000	174680000
ENSG00000010282	ENST00000441594	ENSP00000405423	462230	623050	23320000	38377000	1172500	524300	335170	0	0	847280	757680000	1061400	391110	0	0	0	2948600	0	0	694640	1893700	9030900	1383700	492680	0	871940	4046600	1885400	23005
ENSG00000010292	ENST00000315579	ENSP00000325017	265470	356960	273020	929360	9884200	572080	621530	364410	173780	1436300	360030	209370	164980	14776000	2291600	1201600	986160	19104000	99595	512470	686260	5604500	353070	1651000	61142	5255800	183810	11393000	254820
ENSG00000010295	ENST00000619571	ENSP00000482285	0	0	1506000	41492	1257000	102340	0	0	0	0	539030	0	0	0	0	714970	0	0	28349	339810	0	0	19277	0	0	278840	0	3510000	0
ENSG00000010319	ENST00000231721	ENSP00000231721	362790	0	2560000	2236300	307290	39352	0	575200	1511900	1496900	179920	603060	0	2212300	0	0	13193	750140	56981	1549700	1491600	829780	192660	0	158460	0	0	0	698810
ENSG00000010322	ENST00000479054	ENSP00000418232	13946000	1817300	29183000	5117500	19178000	12962000	15851000	5363300	2902300	11574000	14721000	6038900	23347000	6798000	8182300	10188000	2641900	14725000	2864600	6627700	5475700	12208000	6958800	4552200	3456500	40428000	8652800	6672900	3514700
ENSG00000010327	ENST00000321725	ENSP00000312946	43333000	2497500	3315100	20432000	54513000	6984700	41320000	4371900	66110000	52886000	7208000	1742600	47892000	28078000	13111000	16027000	3276700	62624000	2316200	29336000	3509900	16621000	6618900	112860000	10110000	11410000	8185100	5217800	11517000
ENSG00000010361	ENST00000533418	ENSP00000431731	0	0	0	0	0	0	0	490330	0	0	0	0	0	0	0	0	0	0	0	0	0	0	0	0	0	0	0	0	0
ENSG00000010379	ENST00000445055	ENSP00000407104	0	0	0	226390	0	0	0	275300	0	0	0	7958100	0	0	0	0	0	0	0	0	0	0	0	0	0	0	0	0	0
ENSG00000010404	ENST00000340855	ENSP00000339801	0	0	1531800	0	0	0	0	22577	0	0	0	0	1121800	0	0	0	0	796920	0	0	325120	0	0	0	0	0	0	803030	0
ENSG00000010438	ENST00000429677	ENSP00000401828	28952000	4276200	30981000	6183300	140200000	7900200	39197000	6335200	244910000	22906000	8173000	16604000	25128000	4684200	176970000	8757900	9776500000	50815000	3531900	12625000	243750000	23977000	34606000	13403000	18891000	4681500	16682000	19169000	3585700
ENSG00000010610	ENST00000011653	ENSP00000011653	2944200	662390	467220	754610	6488500	43232	0	225870	6800300	8467800	0	0	13727000	8963800	17985000	13313000	636290	0	105970	2273500	410180	647670	211300	8858700	195470	2821400	0	30708000	2274000
ENSG00000010626	ENST00000443597	ENSP00000390932	0	0	1592900	1082700	0	69881	0	44425000	450510	1575100	0	176930	0	15278000	0	680920	2793100	0	2621000	0	0	1001200	0	0	0	10714000	231100	0	61844
ENSG00000010671	ENST00000308731	ENSP00000308176	2336300	7868100	2511600	6200200	11232000	2985900	11776000	928380	4768300	18303000	4121700	8110400	1610200	22586000	48580000	2362300	35550000	6801900	494570	1670900	26093000	6965000	1844900	64059000	5075900	2475100	898180	96398000	3003400
ENSG00000010704	ENST00000397022	ENSP00000380217	3769100	114880	73701	4888900	14126000	0	3674000	3053500	17459000	4402500	3060200	0	4449500	3868500	3070700	8787200	0	5338400	1812100	4652400	8182000	1888300	733660	9358200	1070100	6726700	0	32392000	1090500
ENSG00000010803	ENST00000372597	ENSP00000361678	13530000	318050	0	128060000	24887000	177550000	56228000	42596000	0	408430	21265000	127620	32629	32469000	78441000	1113500	221910	1786100	1074200	23536000	12219000	15064000	1012500	118180000	33002000	14774000	1863700	20302000	14249000
ENSG00000010810	ENST00000368667	ENSP00000357656	2874900	1868600	159710000	2426600	6989100	1629700	1798700	2014400	6728300	701320	3767500	1524600	2829000	8850500	4681200	1819500	12994000	5905400	298160	0	137960	13648000	3193100	8567500	2790800	1877200	3746400	11164000	1917500
ENSG00000010810	ENST00000538466	ENSP00000440646	0	175330	0	0	0	0	0	0	0	0	0	0	0	0	2055200	0	0	0	0	0	0	0	0	0	0	0	0	0	0
ENSG00000010818	ENST00000367604	ENSP00000356576	121890	76367	632280	113800	1813600	473140	0	1244000	0	71622	115280	6606800	0	958650	1140000	303360	466450	23368	0	9254.5	154530	343520	71175	23742	4249	0	65833	899420	28853
ENSG00000010932	ENST00000617670	ENSP00000481732	7690400	1349500	233020	521420	1.261e+09	782340000	4775700	177780000	4202100	722540000	2314900	539890000	31834000	363410000	1581300	17846000	891470000	1844500	150770000	582700	10188000	329040000	34635000	1655000	60380000	7380500	4043500	35773000	545810
ENSG00000011007	ENST00000609199	ENSP00000476781	5646500	1019500	4492200	3908800	6218400	6539600	5822500	7824200	10008000	5795700	1766700	3502500	21268000	9589200	1456800	2679300	3038600	6206600	291300	4022500	4462000	8468900	1216900	1779600	2550500	9530000	14191000	10193000	750260
ENSG00000011009	ENST00000374514	ENSP00000363638	100190000	14415000	172460000	33296000	688580000	122100000	87883000	37341000	61302000	224670000	237450000	178320000	238710000	93337000	197480000	303300000	5010900	394820000	27720000	146300000	121890000	280040000	43841000	93609000	100310000	226830000	80465000	246400000	40693000
ENSG00000011021	ENST00000346436	ENSP00000234488	4984800	4170	20659000	461230	687200	887990	653350	729290	1468500	1279200	17042000	175290	881460	1412100	398300	233250	0	1950400	0	1210100	202720	1194200	238640	566230	351560	9227700	104530	37788	282820
ENSG00000011028	ENST00000303375	ENSP00000307513	27159000	5933700	21338000	34400000	44390000	57303000	64458000	41769000	39018000	118750000	35023000	17988000	3281000	73942000	10799000	25564000	2680400	34424000	11656000	19318000	12641000	18325000	30782000	23127000	23690000	40764000	68856000	5528400	12991000
ENSG00000011052	ENST00000393193	ENSP00000376889	1779700000	376740000	5314200000	1070800000	3586400000	1527400000	2402800000	1078400000	1002900000	2812900000	1837600000	1123900000	1306600000	2.666e+09	814540000	1553100000	1506100000	1317400000	407190000	1165200000	2626500000	1748900000	1156600000	1328700000	718430000	1993700000	1449100000	2926800000	665310000
ENSG00000011083	ENST00000230671	ENSP00000230671	0	0	1006900	0	0	0	0	0	0	217630	0	0	0	0	0	0	0	0	0	0	0	132160	0	0	0	0	0	0	0
ENSG00000011105	ENST00000537971	ENSP00000444799	33877000	76150	11844000	3810500	46055000	31314000	14162000	22177000	32777000	52287000	66972000	38736000	181590000	9800800	15606000	24741000	0	180950000	8807200	18830000	23016000	5592300	44012000	83965000	3683000	22039000	9055500	3438800	4924800
ENSG00000011132	ENST00000316757	ENSP00000315136	777020	50589	5374300	843300	3604900	0	2934900	144810	310410	6517900	1636100	453900	433780	4481200	3202100	1121600	0	3346800	518920	2779700	1489500	5584400	848470	356270	353960	694610	232990	5658900	1034300
ENSG00000011143	ENST00000537529	ENSP00000442096	1135500	0	778850	243250	6418200	435840	232940	17643000	0	1223300	0	170020	197410	561150	10198	512830	0	279080	0	211900	240100	2384200	955890	0	117730	4198400	0	358240	352760
ENSG00000011198	ENST00000458276	ENSP00000390849	26524000	4408200	3254500	485870	18256000	214790	1387700	514850	132540000	6183000	4303700	0	3087900	3716300	427810	12038000	2517900	3768600	131090	4560300	4655500	6753000	285190	305310	423510	5673800	1106500	1838500	0
ENSG00000011201	ENST00000619786	ENSP00000478734	4729700	0	5342000	0	0	0	0	0	0	0	935320	0	0	610800	0	0	0	0	636210	2429900	0	0	0	102470	0	3532500	1567000	0	0
ENSG00000011243	ENST00000397410	ENSP00000380557	17339000	2871100	45668000	4598700	81846000	19590000	14423000	30787000	1374000	16910000	12977000	4501600	26494000	54958000	29293000	29267000	8217600	36418000	3798000	15678000	12727000	35731000	6021400	11807000	6934900	67030000	10270000	43901000	5982800
ENSG00000011258	ENST00000586178	ENSP00000468304	241650	0	151400	0	1866500	68771	0	357410	0	0	0	13011	606330	265220	218600	672690	0	604320	226630	0	0	221370	0	0	73693	864620	0	0	0
ENSG00000011260	ENST00000225298	ENSP00000225298	5497000	2305900	9686700	5655300	15083000	8811400	12972000	11040000	982860	3554000	6881200	5276200	8051400	52308000	10404000	2418300	6311000	11236000	8132300	10505000	2597800	10635000	2101100	7368400	2477700	41371000	8456000	62009000	5202500
ENSG00000011275	ENST00000425013	ENSP00000404602	184920	36372	323670	0	2677300	888280	455680	186860	64397	457960	945330	0	1479400	1370300	294080	0	0	190790	54254	258640	149380	730540	87246	158340	85396	1510200	57057	2226600	33369
ENSG00000011295	ENST00000261647	ENSP00000261647	11228000	459030	38249000	3580300	33100000	9237900	15923000	6773000	2069900	5812700	24414000	24091000	146320000	17379000	145120	132240000	293830000	57792000	1829500	4241900	22675000	63125000	2683000	532300	3520300	10487000	45565000	4812600	2091600
ENSG00000011304	ENST00000349038	ENSP00000014112	488430000	14802000	989190000	423950000	2128400000	591300000	361240000	541210000	91913000	568720000	348010000	532940000	1131700000	961470000	1034700000	745120000	190290000	1.754e+09	92118000	838260000	760570000	905120000	238350000	318170000	199830000	544980000	1042400000	1037100000	116990000
ENSG00000011304	ENST00000587191	ENSP00000478974	62071000	74325000	0	420270000	51060000	503650000	294040000	400270000	67153000	711240000	53862000	9199800	9732700	745590000	472140000	47711000	2082900	97594000	78157000	452510000	18972000	493590000	209540000	238220000	138550000	12341000	2018400	11885000	111300000
ENSG00000011347	ENST00000539008	ENSP00000439694	875080	100800	111190000	735810	1351500	1576700	333050	184030	55790	8896100	1031300	0	1409900	49196	1037900	1074900	3367800	6343100	2326200	922840	24981000	832210	325910	0	809080	1119700	115400	240000	0
ENSG00000011376	ENST00000415258	ENSP00000408576	30465000	787530	152640000	10803000	55742000	8900600	6346600	13798000	5482900	18409000	27985000	49437000	25613000	21280000	2935300	13997000	24767000	5380600	2829200	17920000	28937000	26890000	3209700	13716000	4751200	21529000	62044000	14993000	4326000
ENSG00000011405	ENST00000265970	ENSP00000265970	5595200	1141300	18561000	4908500	39985000	7938700	9686600	3460900	5571700	7747900	7302800	4178700	7215400	8144000	9900500	5508500	9647700	12639000	1488400	5354300	2890500	15084000	2809400	2640400	2652100	14785000	6197300	3280200	2343100
ENSG00000011422	ENST00000340093	ENSP00000339328	778310	8582500	1247100	2160000	3176000	3828800	6638300	2628300	12133000	13818000	0	0	90502	43089000	1620400	6408600	0	9270000	250660	3408700	667530	461980	2467200	4796600	1705000	1451000	235870	517330	5764800
ENSG00000011426	ENST00000265748	ENSP00000265748	119540	6261.8	362140000	297320	581190	586530	1285400	1098800	500770	583850	479690	841110	0	2047100	49104	0	2194800	733940	15516	312850	0	18007000	396240	349140	85952	1865100	203310	143300	107450
ENSG00000011451	ENST00000263381	ENSP00000263381	0	0	0	0	0	65047	0	0	0	0	0	0	0	0	0	0	0	0	0	0	0	0	0	0	0	0	0	0	0
ENSG00000011451	ENST00000545156	ENSP00000445824	2389300	55695	3675600	1734600	8201800	9059700	1323800	5517200	91566	3261800	314060	195420	2921000	8510500	10155000	2281000	2546900	2410300	865870	16265000	891630	1754800	1430700	976310	770530	4558900	3637100	3903300	468510
ENSG00000011454	ENST00000373647	ENSP00000362751	22918000	7038200	202630000	27138000	105510000	46245000	70086000	23704000	35492000	64620000	44489000	20570000	16913000	46058000	18752000	17650000	24254000	66043000	5435900	74358000	18925000	46346000	26769000	35591000	20676000	56954000	31524000	25108000	30985000
ENSG00000011465	ENST00000552962	ENSP00000447654	1752900000	815180000	72387000	6065100000	6321600000	7333300000	8240700000	2789600000	3007400000	9082700000	5609800000	744700000	350260000	1419800000	4098900000	1.6279e+10	1930900000	4204200000	1314100000	6215700000	1117800000	3021700000	4717500000	274180000	3371600000	2080900000	388550000	2098800000	1169600000
ENSG00000011465	ENST00000552145	ENSP00000447886	1756300	158080	0	0	5137000	0	14510000	0	2667000	3304900	0	0	0	0	0	0	0	0	33761000	2024600	0	11977000	0	0	0	0	0	142440000	598880
ENSG00000011465	ENST00000547937	ENSP00000449782	58645000	5596000	0	0	0	0	26681000	2963500	4544000	812840	0	0	179920	16298000	345040	245210	609570	417850000	77523000	0	0	84581000	5979800	6731400	1105900	0	1257300	121810000	21340000
ENSG00000011478	ENST00000012049	ENSP00000012049	1166400	547080	832940	55268000	802880000	39629000	1356200	49682	383160	3464800	1726400	625460	31350000	3537200	0	522420	10378000	2413900	157940	4550400	5050500	1397700	96593	856030	953020	1004700	1888500	20080000	547370
ENSG00000011485	ENST00000478046	ENSP00000434329	68076000	8535000	277310000	26256000	135650000	65033000	44640000	52194000	13693000	49506000	197100000	40868000	61640000	94857000	59820000	53102000	101600000	82291000	4559200	66992000	43626000	73217000	40096000	51509000	29955000	174240000	49535000	72100000	12861000
ENSG00000011523	ENST00000377990	ENSP00000367229	2370300	597480	5245900	4323300	4361500	6579900	4122400	19307000	1320600	3266300	4950000	1449800	240830	5010900	2713800	0	494730	8112500	441060	3128400	1950100	6250400	3635800	1120600	2046900	6183800	1048100	1855800	584220
ENSG00000011566	ENST00000263881	ENSP00000263881	1941000	427400	20404000	1162400	5750600	3367800	1076200	2181000	4030200	3391700	2945300	2728600	2105600	5788000	244270	3416000	618290	5612800	554420	1748300	521720	9360400	643580	402300	1092800	4621400	2348700	0	1060800
ENSG00000011566	ENST00000341681	ENSP00000345434	357460	0	183520	143480	463160	159200	38406	263850	0	463790	1371500	94429	156440	123600	0	0	0	266040	203310	396220	256180	567970	27481	119620	109150	622620	101410	0	42081
ENSG00000011600	ENST00000424586	ENSP00000402371	15218000	4639300	17336000	0	0	0	0	1124300	5698900	0	0	6122600	7135500	33863000	0	0	0	22657000	756390	0	0	12801000	809770	17568000	1366600	0	0	10677000	3327400
ENSG00000011638	ENST00000572599	ENSP00000460687	26657000	3164500	9888600	7192500	1977100	0	0	4902500	0	0	92278000	0	0	1136200	4079000	3376700	0	5318000	474630	1654900	24948000	0	1903500	0	1127500	715250	1273200	13916000	0
ENSG00000011677	ENST00000535043	ENSP00000443527	81579	0	36772000	673050	0	3091600	1962300	18559000	0	0	10341000	1770300	489740	3056200	0	0	0	2681400	0	7457400	0	363800	0	1816700	431400	0	15172000	0	75924
ENSG00000012048	ENST00000357654	ENSP00000350283	56492	304520	0	2147800	52852	265930	0	23666	0	61698	0	0	0	417760	0	43158	42069	0	171500	0	0	4581700	73293	185450	662500	4229300	369820	0	0
ENSG00000012061	ENST00000589165	ENSP00000468035	3341000	2465700	9701000	2161800	8561300	11655000	14376000	12879000	4186300	6304300	42875000	2225000	0	24745000	5001500	4770000	10398000	1905600	1668300	2699800	7260900	2858600	2520800	9484700	403360	2858900	4312200	6376100	4599700
ENSG00000012124	ENST00000085219	ENSP00000085219	801150	1300700	8328700	0	2145300	1933100	74218	314060	4005800	787930	16498000	38641	0	847730	49263000	205950	0	158950	0	43440	383410	0	166230	15604000	583910	919070	0	48970000	180320
ENSG00000012171	ENST00000433753	ENSP00000485281	24746000	360500	550660	7884300	5940700	2963900	3111500	2652400	4984500	3576800	6139100	2475200	0	10124000	179650	1377500	11390000	129990000	1652200	6657900	830270	3781700	1187300	4470600	7206500	1767000	282650	0	681720
ENSG00000012174	ENST00000379484	ENSP00000368798	0	0	175010	427260	4392800	0	0	1472200	985650	1688000	0	625310	567130	3053400	0	0	0	4776800	0	0	2116200	1385200	632250	0	0	5545000	0	776920	151200
ENSG00000012211	ENST00000599218	ENSP00000470248	0	0	0	311200	0	527430	0	590950	0	695840	110680	0	0	610690	0	465460	1524900	0	0	2436800	0	339100	227010	0	0	0	0	284280	0
ENSG00000012223	ENST00000231751	ENSP00000231751	167680000	604480000	25474000	19770000	183850000	14487000	638060000	7322300	2225800000	149770000	57983000	47203000	113430000	132080000	78055000	83089000	318820000	294480000	1160500000	262480000	403560000	239370000	6681000	1478400000	90374000	6381200	46527000	519120000	342320000
ENSG00000012232	ENST00000220562	ENSP00000220562	333110	0	1158600	82985	296650	955170	468310	226530	211300	1651200	0	0	213460	990840	0	0	165690	985910	80331	181300	368730	0	85961	791760	211920	972600	326450	114560	0
ENSG00000012504	ENST00000549996	ENSP00000448978	0	0	0	0	0	0	0	76360	0	0	4880700	0	1186700	0	0	0	0	0	0	0	0	0	0	0	0	0	0	0	0
ENSG00000012660	ENST00000304434	ENSP00000306640	29420000	1950500	34629000	0	0	2525900	0	4715200	7355300	0	9183400	1296700	101680000	7735500	4601200	0	0	4483600	21426000	0	6850000	759840	0	7837800	278780	5228500	0	5059300	520050
ENSG00000012822	ENST00000262059	ENSP00000262059	4626400	1428600	166760000	2517900	15903000	1571100	8364400	2007100	2522600	8983800	16413000	4276100	2066000	6041700	4063300	12153000	1351500	12915000	1200900	12932000	3362300	5013900	4184400	5362400	6017500	8929800	831620	4869000	971240
ENSG00000012983	ENST00000013125	ENSP00000013125	3487600	357010	14538000	2692100	10203000	10443000	4381100	7707900	438650	4445600	6429700	2793300	2182900	10967000	2990000	3382600	9755400	673180	1242200	2746700	3465600	12133000	6196600	4480300	3125900	2398200	1980400	15846000	707680
ENSG00000013016	ENST00000322054	ENSP00000327116	127950000	13241000	606170000	52997000	387080000	132970000	246150000	85893000	117780000	243790000	842860000	116600000	543240000	48908000	28075000	65289000	163290000	186080000	44817000	92211000	21815000	65483000	185030000	245990000	47285000	100420000	55851000	100140000	39988000
ENSG00000013288	ENST00000285599	ENSP00000285599	11137000	1255000	2327500	5470000	9318900	9138500	7762400	5586200	3599200	17427000	11476000	12866000	25774000	7255700	2503000	7962100	10141000	4007300	32601000	5713300	7879900	13382000	5281100	5091400	6577400	1962300	34252000	8122800	3443600
ENSG00000013293	ENST00000231706	ENSP00000231706	7386900	200210	41198000	0	0	0	0	485650	0	218240	0	0	100090	1184900	178870	0	0	0	0	6358500	0	0	0	0	517580	457240	0	0	22726
ENSG00000013297	ENST00000064724	ENSP00000064724	0	0	1489800000	921080	0	264850	0	592870	651780	2555300	1488300	0	0	2040600	0	0	0	0	0	0	2140200	0	0	2473900	0	6506000	0	0	0
ENSG00000013364	ENST00000395353	ENSP00000378760	905630000	70483000	201380000	734830000	2313900000	224420000	525990000	247110000	267830000	1187200000	273960000	407550000	59940000	752570000	225780000	481750000	228550000	381960000	28005000	1170400000	223370000	1555300000	133800000	223810000	390620000	1388600000	86927000	431850000	192270000
ENSG00000013364	ENST00000563558	ENSP00000454825	1084100	0	0	0	0	0	0	0	0	0	0	0	0	0	0	0	221090	0	0	1040300	0	8839700	0	0	80252	0	0	0	0
ENSG00000013374	ENST00000413040	ENSP00000398644	28271000	8381700	52085000	37115000	110750000	38546000	29741000	40344000	30964000	37789000	30514000	9083500	30949000	81480000	39832000	16997000	27156000	46225000	4196400	33986000	22518000	160780000	19306000	27749000	18701000	13507000	20896000	35600000	13010000
ENSG00000013375	ENST00000513973	ENSP00000424874	98379000	8846900	704020000	56560000	234120000	78003000	138110000	68082000	211350000	277310000	203320000	52448000	247520000	215160000	10954000	64009000	490530000	374460000	140570000	134100000	366390000	112200000	40082000	32050000	73872000	175700000	266650000	82196000	30002000
ENSG00000013392	ENST00000369724	ENSP00000358739	479400	0	1297200	0	10729000	603260	0	636720	0	2157000	875000	0	1238800	0	0	71890	163820	0	1533700	0	552820	0	19619	0	0	1510600	228190	0	13952
ENSG00000013441	ENST00000321356	ENSP00000326830	158760	0	64717	393780	476510	0	1371800	1034900	371460	4567800	0	574860	1836700	3166200	137010	4276400	0	631580	451680	0	0	4973900	116730	0	107490	1374300	0	2674100	0
ENSG00000013503	ENST00000539066	ENSP00000445721	2136500	450270	2640000	569990	2506800	3310200	2923000	1698700	1674300	2870900	950350	829730	3295600	6060000	5127700	5089500	2298500	6207300	947780	2940200	2009600	4356100	718370	4864400	451280	1846100	1753400	2268100	2766300
ENSG00000013523	ENST00000251089	ENSP00000251089	796260	0	720700	0	1636300	0	125620	450130	0	35624	3775000	1259100	199810	1603000	249970	0	34855	960370	231110	160630	2976700	1588400	0	1188000	989500	9430700	551690	180960	0
ENSG00000013523	ENST00000555079	ENSP00000452287	0	0	0	0	0	0	0	0	0	0	0	0	0	0	0	0	0	0	0	0	0	0	0	0	0	3643000	0	0	0
ENSG00000013561	ENST00000394520	ENSP00000378028	16238000	1662600	19751000	4227000	6692300	11022000	12860000	8644700	12358000	26101000	110360000	11004000	32776000	13891000	8019300	2621400	11629000	22694000	618010	15062000	14334000	9434700	5789600	9356100	6713800	25770000	5940700	3791600	4879400
ENSG00000013563	ENST00000393638	ENSP00000377255	1553400	425750	67428	79104	3520400	0	633440	453090	5436300	3175100	8753000	0	0	410770	2775900	0	0	10656000	267000	1492500	884350	0	154200	2330000	312690	1801800	11478000	2504800	290010
ENSG00000013573	ENST00000350437	ENSP00000309965	1189000	0	5973800	0	6460900	14267	0	8033	0	0	0	0	0	1058800	47796	0	0	57996	0	0	0	80301	29490	0	0	0	32475	108360	0
ENSG00000013583	ENST00000014930	ENSP00000014930	1005100000	82834000	853800000	278750000	4072800000	242300000	323080000	264080000	257950000	390510000	539880000	285220000	1857100000	281740000	289550000	377460000	1092800000	447810000	73678000	366330000	424800000	3522900000	164270000	598190000	167600000	596610000	893040000	144080000	149730000
ENSG00000013583	ENST00000535636	ENSP00000442020	0	0	2858100	0	0	0	0	0	0	0	0	0	6350000	0	0	0	0	0	0	0	0	0	0	0	0	0	0	0	0
ENSG00000013588	ENST00000014914	ENSP00000014914	0	0	0	197440	0	0	0	484530	0	0	0	905230	0	25001000	0	0	5572100	873700	0	4024000	0	7335500	0	0	472070	0	100350000	0	0
ENSG00000013725	ENST00000452451	ENSP00000390676	486520	304090	0	1323100	2203100	0	772770	1043900	0	2311100	0	0	0	7040600	48496000	2022100	0	383780	195060	932430	0	2364800	2595000	2871100	144020	0	1667100	3007000	222890
ENSG00000013810	ENST00000313288	ENSP00000326550	4155800	2468800	1968200	3688400	1867000	740280	623080	750350	250460	1086000	176910	22017	2425400	12413000	24777000	6586000	6217700	1670300	774770	1735300	790410	5869100	193160	14500000	1459100	36432000	669810	12554000	2729600
ENSG00000014123	ENST00000369278	ENSP00000358283	140980000	10399000	186500000	71927000	304350000	66702000	91570000	57098000	58507000	138520000	110600000	56443000	222560000	190140000	53954000	72207000	277210000	221990000	22705000	126610000	206980000	136440000	32405000	52325000	51168000	107260000	158940000	166640000	25572000
ENSG00000014138	ENST00000265465	ENSP00000265465	590590	392300	17356000	1181300	10511000	2858100	3459600	968050	0	2059900	0	103300	513810	7923400	3168100	2361000	851060	1806800	556640	4753200	233790	6581700	94150	980520	902500	6972900	1939000	10770000	1180900
ENSG00000014164	ENST00000262577	ENSP00000262577	575150	2798800	11035000	112570	56928	126230	0	2987600	115760	0	128370	2147800	0	3017200	0	0	0	0	0	0	406210	0	114800	0	27938	1143900	1089800	562420	23413
ENSG00000014216	ENST00000533820	ENSP00000435272	479770000	63320000	717860000	205610000	2119300000	492430000	693650000	456370000	179540000	652110000	676490000	252960000	309860000	522710000	464030000	485270000	581800000	727280000	218290000	1022700000	770300000	545590000	314540000	351210000	226730000	288250000	350410000	5.92e+08	152660000
ENSG00000014257	ENST00000336375	ENSP00000337471	24300000	2228300	1048000	2645000	9564600	2550200	5017700	3103500	7105200	1596200	494140	28152000	2584600	15936000	2801200	34961000	718110000	49407000	3046400000	19232000	25880000	2165200	164120	3295800	6824300	2345100	14734000	11182000	633620
ENSG00000014641	ENST00000233114	ENSP00000233114	2757700000	182580000	9.015e+09	701650000	6.35e+09	970360000	2668300000	791120000	1850700000	1209800000	1.8316e+10	2646800000	2889400000	1163900000	2363500000	1170100000	1749500000	1483400000	367250000	2623800000	2973300000	2529100000	1463600000	1014900000	751090000	1.761e+09	1596200000	2.229e+09	331020000
ENSG00000014641	ENST00000436321	ENSP00000394504	0	2364000	0	0	0	0	21987000	0	0	0	8962500	0	0	0	8125200	0	0	0	0	6436600	0	0	0	69671000	0	770760	0	0	0
ENSG00000014824	ENST00000264451	ENSP00000264451	32145000	513270	60904000	6176400	51267000	7863200	7295500	11984000	1731300	11659000	65915000	28460000	6872000	9203800	9173900	11502000	9871600	7718400	2527400	15276000	9589300	19289000	23734000	7518100	5494300	60026000	41533000	6599600	1185400
ENSG00000014914	ENST00000439741	ENSP00000391668	332320	62980	0	999560	19908000	1008800	485140	273510	2184700	1067300	281650	12330000	0	519630	0	344000	0	995200	33074	2794900	0	11112000	621880	0	2177900	1509900	0	313120	0
ENSG00000014919	ENST00000370483	ENSP00000359514	11180000	1091200	15125000	4615600	24830000	847730	2136700	3843600	2736900	7138800	27656000	6360500	5841100	8438600	4963400	4178600	623000	4996400	728480	11329000	1043400	11025000	0	9004300	1006100	6180100	23491000	2281700	566800
ENSG00000015133	ENST00000389857	ENSP00000374507	444600	533850	999320	1894700	6694300	460800	825130	19300000	183110	2399400	1750700	1249200	1242000	3033700	1915900	1495600	3953100	941500	492550	2989500	359540	2290100	260550	1534900	1151900	3874100	805170	3634400	748540
ENSG00000015153	ENST00000380790	ENSP00000370167	2730600	18262000	39521000	32682000	0	25758000	19217000	50797000	1287000	8529400	15508000	7858400	11650000	124420000	1047600	537300	573960	6964300	0	13425000	2382600	94722000	8877200	9937400	10219000	0	10438000	0	3972000
ENSG00000015171	ENST00000309776	ENSP00000309992	2083000	1269900	17541000	6546000	24987000	10254000	3230700	23067000	923780	13838000	1765700	3499600	2405700	7921900	10721000	7130600	1470700	1833900	313660	15473000	1937800	9697500	6471900	2625800	6151800	3729800	5321200	2636500	2221700
ENSG00000015285	ENST00000376701	ENSP00000365891	20165000	19650000	4600600	9425300	141620000	6173900	33795000	2203800	30594000	40813000	2186000	1471000	31057000	57883000	212220000	40282000	2738000	28374000	684730	26494000	5324700	55194000	4502500	147870000	6676400	7855800	126430	240680000	15983000
ENSG00000015413	ENST00000421184	ENSP00000397313	19370000	41445	282780	1380700	84265000	10571000	5174500	3071100	2074200	6197900	8635400	1453400000	797560	462620	4368900	9837500	281830000	2614800	1444100	5922700	7036200	117010000	8645100	216330	1168800	1543800000	2060400	5494700	1307300
ENSG00000015475	ENST00000317361	ENSP00000318822	38528000	38408000	415880000	22922000	154540000	14538000	73683000	23044000	81273000	98444000	23812000	9276000	351370000	141760000	93937000	44072000	36802000	58706000	2324100	45792000	25081000	88577000	14906000	197310000	17452000	18610000	7466300	124800000	49115000
ENSG00000015479	ENST00000502499	ENSP00000426030	0	58044	0	0	0	82509	0	0	0	134330	0	0	0	0	0	0	0	0	0	0	0	317730	0	0	0	52642	0	0	0
ENSG00000015479	ENST00000503811	ENSP00000423587	2573100	410800	2697100	0	0	0	0	0	0	0	744230	384830	0	684440	1557500	366290	0	230880	0	617100	0	0	517300	1571700	0	0	0	0	397710
ENSG00000015520	ENST00000546276	ENSP00000438033	0	0	22632000	4013100	2772100	0	0	70991	0	841200	1436500	4226900	151250	10300000	0	0	642590	0	60660	0	1331100	5519100	724680	189830	837010	2994200	2293700	51066	0
ENSG00000015532	ENST00000017003	ENSP00000017003	222990	9153.1	77981	387010	335280	147200	2166700	536000	456010	0	874190	292940	6009100	2002100	98672	1277500	542180	458410	570390	259010	503190	74895	32908	0	615850	337000	7208200	154430	94934
ENSG00000015592	ENST00000519997	ENSP00000428474	0	0	31178000	0	0	0	32563000	0	0	0	0	0	1068900	0	0	0	0	0	0	0	0	0	0	0	0	0	0	0	0
ENSG00000015676	ENST00000355451	ENSP00000347626	17255000	1665900	166350000	6949300	15032000	14122000	9643300	11259000	13224000	3549200	24221000	614490	10274000	7128700	28598000	38529000	6038200	13034000	3612700	26392000	7219000	19904000	6901200	3388700	5636600	47854000	3709700	16659000	1090900
ENSG00000016391	ENST00000315251	ENSP00000319851	3191500	369010	349920000	50598000	267100000	25598000	4120400	15729000	4256400	35739000	9200700	807720000	428850000	11354000	3887500	3626100	100140000	10100000	30859000	98343000	426700000	148120000	5015200	4628500	95366000	41367000	18719000	2745800	7146200
ENSG00000016490	ENST00000394711	ENSP00000378200	4248400	4154700	11469000	1605500000	6590200000	1161000	9276600	2672700	5393600	618620	8637800	1058800	2552600	1305500	3273400	8149900	23901000	1711800	1721900	1025400000	9360000	2577600000	11478000	3530900	19974000	1329400	26619000	3103900	3828100
ENSG00000016602	ENST00000370563	ENSP00000359594	56723	0	0	6876800	782060	0	7472800	1183800	12544	0	0	0	283290	377980	0	175080	300050	0	19831	18204000	0	0	0	0	0	0	78283	29187000	4365300
ENSG00000016864	ENST00000478968	ENSP00000419612	8669100	2276300	9070100	2859200	10275000	11785000	1441000	7500900	448250	4299200	0	2681700	1820900	14485000	2860500	7960200	6640500	24521000	4119200	8653600	10242000	4159100	347740	1657500	1852900	8118500	64856000	6039500	1955000
ENSG00000017260	ENST00000422190	ENSP00000402677	0	0	1169900	0	0	0	0	0	0	0	191570	0	0	62202	0	2191100	0	0	0	101120	0	0	0	0	0	0	0	0	0
ENSG00000017260	ENST00000510168	ENSP00000427461	10469000	478890	43028000	6623500	26668000	8848600	3162900	9394700	3952800	12726000	7870700	9907700	4129400	32899000	7751200	7977400	13326000	17850000	19266000	11069000	27780000	11332000	840020	7952200	8917600	19781000	11137000	8815100	2014000
ENSG00000017427	ENST00000337514	ENSP00000337612	1090600	0	0	0	23011000	42115000	19499000	0	2452400	6953100	0	0	98977000	0	0	0	7962700	0	7526700	0	0	0	0	0	0	0	0	0	696620
ENSG00000017797	ENST00000383432	ENSP00000372924	6338100	1320000	48866000	11549000	20625000	19907000	6128400	9863700	1659700	8011400	11651000	9475500	16071000	14214000	4520100	4264300	7041800	20905000	3688200	5328300	5275800	28978000	4536900	4157300	11460000	38353000	4230000	9394200	1210300
ENSG00000018189	ENST00000381006	ENSP00000370394	56306000	911730	1102600000	5340100	22577000	4463100	14106000	4732200	26847000	8146100	4354800	5895200	3781400	8481300	2221800	9054700	19794000	11945000	867350	17003000	2449100	77387000	4166500	14096000	3629600	38383000	34104000	4349700	913080
ENSG00000018236	ENST00000551295	ENSP00000447006	65708000	10772000	2794900000	9008900	44356000	25214000	34408000	2093500	4375100	30869000	5438700	7551400	8202200	7218800	22734000	19372000	12701000	4531700	33337000	24591000	12183000	71050000	4130000	13580000	7406300	24116000	839210	6291600	4364600
ENSG00000018408	ENST00000465804	ENSP00000419465	595850	0	3122100	28700000	1806400	3720300	0	3925400	0	0	106860000	4088600	0	2170900	0	5287500	4140500	25208000	263900	2454600	0	0	0	0	3946100	123930	26502000	500120	0
ENSG00000018510	ENST00000264167	ENSP00000264167	41991000	5829100	108600000	35841000	132820000	35898000	40527000	20130000	33009000	69676000	69996000	41713000	155790000	61907000	23832000	79098000	51937000	44755000	3648100	71385000	25517000	59399000	7661100	29367000	10763000	233720000	21674000	44038000	20291000
ENSG00000018610	ENST00000320339	ENSP00000320345	3641200	0	12621000	1066700	20662000	9863000	4398300	10853000	8745400	4653900	3591900	2950300	28218000	28773000	908360	2565200	4105400	18500000	543240	352640	5862200	22312000	7120500	3733900	1690500	12722000	2530300	17781000	215960
ENSG00000018625	ENST00000392233	ENSP00000376066	178900000	19101000	6722400000	387170000	1317300000	105790000	113830000	120430000	42120000	550800000	1262600000	1.077e+09	98997000	201840000	55081000	258900000	451420000	208090000	37576000	584130000	1127900000	730510000	63586000	66131000	117830000	422150000	170210000	156450000	39244000
ENSG00000018699	ENST00000317907	ENSP00000313953	1887000	148150	7457900	1110600	10026000	5858700	976570	3685500	1067500	3959000	7588200	1179800	5156800	10530000	2052500	4877800	3086100	3830100	597020	4373500	2337200	9054500	2787300	3979700	734530	5013800	2802100	9866500	1525700
ENSG00000019102	ENST00000326621	ENSP00000318684	1047600	0	0	7063000	0	0	0	445870	0	4587800	0	3624000	0	0	0	0	0	0	0	51011000	604630	0	0	0	107450000	1395600	0	0	14248000
ENSG00000019144	ENST00000356063	ENSP00000348359	37487000	2437900	52512000	18229000	55174000	54986000	25135000	18091000	42854000	30999000	66471000	4779600	2687200	14622000	9602100	20585000	15229000	24548000	6610700	49018000	4165900	19070000	15380000	7598600	10455000	21779000	23704000	2251700	2736800
ENSG00000019169	ENST00000327097	ENSP00000318916	7540300	311360	0	88005	224200	0	73022	0	15811000	318490	0	0	17653000	5864100	2272500	166010	0	1132900	13766	566610	0	92926	0	0	145900	245950	13148	0	0
ENSG00000019186	ENST00000216862	ENSP00000216862	1444900	923020	0	0	59452000	1152900	1557500	364530	0	0	1184400	400320	46238000	0	0	0	67727000	0	866080	0	0	63877000	0	0	0	245130	0	1356800	945660
ENSG00000019485	ENST00000534751	ENSP00000456942	122360	0	0	0	2104400	158730	451540	0	0	0	0	0	0	53232	0	0	0	0	0	0	0	0	259450	0	0	0	0	0	0
ENSG00000019485	ENST00000622142	ENSP00000480626	0	0	231970	0	170340	0	156820	219380	1127200	0	134760	0	0	0	0	0	0	3363800	146980	0	2069200	0	476570	296220	0	0	93039	0	0
ENSG00000019549	ENST00000396822	ENSP00000380034	0	0	0	0	0	85479	0	47641	0	0	0	0	0	214420	0	0	0	0	0	0	0	0	16489	0	0	0	0	0	0
ENSG00000019582	ENST00000009530	ENSP00000009530	92848000	7567800	3656200	5076900	6172800	22032000	51281000	30765000	10164000	93216000	0	29095000	17274000	90512000	14942000	1978200	17149000	1006700	10278000	5411500	23134000	65508000	1563600	93116000	796200	0	0	12059000	34247000
ENSG00000019582	ENST00000353334	ENSP00000230685	223750000	53045000	4577300	141820000	897650000	140530000	171330000	190040000	59422000	719420000	36871000	49305000	79027000	377710000	1140500000	410450000	65872000	55997000	18784000	411300000	146910000	302910000	51446000	793150000	94612000	196220000	33790000	1193200000	98476000
ENSG00000019991	ENST00000457544	ENSP00000391238	5162900	161870	110550	276380	1518600	3941200	9512900	252700	857250	14730000	1024300	771720	94570	2238000	481060	0	0	39051000	1089800	229260	85993	496880	2280100	65521	117160	1888500	6616.1	54858	3524900
ENSG00000020129	ENST00000373243	ENSP00000362340	0	0	2288900	0	0	0	0	91912	0	954570	0	0	0	0	0	0	0	0	0	0	0	0	239230	0	0	0	1040700	0	0
ENSG00000020129	ENST00000373253	ENSP00000362350	12315000	4955500	796800000	7713700	17334000	14942000	17927000	22819000	733040	15870000	54570000	4857500	3651400	36171000	6211200	17871000	5492100	7335500	2595300	83479000	3996000	7372600	7946500	5335600	5170200	13785000	6920400	6212300	7045700
ENSG00000020181	ENST00000412232	ENSP00000406367	2674300	54045	2960300	838220	2765100	5737900	3416900	6314700	735150	4862000	1010900	1178700	348060	917230	1876300	5139500	443670	7099400	1543100	95779	1026200	1512100	2811600	805960	1255100	3502500	118260	394880	184870
ENSG00000020256	ENST00000371515	ENSP00000360570	842030	61118	533780	275390	2662000	661680	0	620300	152160	0	453630	0	3343200	1199700	1493600	1104300	0	961400	208040	1046900	191220	546720	125720	0	274140	0	914250	0	0
ENSG00000020256	ENST00000371518	ENSP00000360573	0	0	0	0	1851900	472050	0	315240	0	0	0	0	551950	6783900	0	0	0	0	0	387680	0	422970	230180	0	0	0	722310	0	0
ENSG00000020426	ENST00000261245	ENSP00000261245	2751500	1306300	1922100	470410	35131000	4652200	9282100	4067500	443540	11541000	3165200	1204800	2679700	18633000	30444000	7596300	351570	13010000	1100000	5780200	2074000	3990800	944050	4470300	965880	39065000	4047400	16722000	747730
ENSG00000020426	ENST00000557134	ENSP00000451017	0	1490700	0	0	0	973150	3382800	0	85456000	1274200	0	0	0	0	932710	0	5497500	1980100	0	5387900	0	1111300	2198400	3110800	295280	0	0	0	755230
ENSG00000020426	ENST00000554002	ENSP00000451379	0	0	0	0	0	586760	0	0	0	0	0	0	0	0	0	0	0	0	0	0	0	0	0	0	0	0	0	0	0
ENSG00000020577	ENST00000554335	ENSP00000452535	342060	402950	9399000	111510	3287000	3242100	2647200	161330	1167600	1066200	14978000	0	619000	821760	19565	273720	0	2709800	327670	7136300	217730	929350	2501100	1222000	509230	199410	119470	9925300	271710
ENSG00000020633	ENST00000308873	ENSP00000308051	4620500	615150	1547300	2400800	19698000	1700900	280240	160160	1584000	1616900	0	0	0	12466000	28254000	1910100	0	921910	288910	1037600	1039600	29610000	2874600	7682400	11740000	0	0	48109000	5228700
ENSG00000020922	ENST00000323929	ENSP00000325863	41066000	5639700	61509000	17997000	149260000	86472000	29817000	64889000	16588000	66984000	30970000	27728000	39165000	76530000	34920000	52462000	13460000	63502000	9927600	37671000	28208000	152960000	33585000	29523000	17477000	65261000	32341000	110070000	12794000
ENSG00000021300	ENST00000543524	ENSP00000444453	0	25100	282150000	1130600	1653600	0	0	0	0	0	0	0	0	0	0	0	0	0	0	0	563530	0	0	0	2802000	0	0	640770	0
ENSG00000021300	ENST00000398494	ENSP00000381507	851970	5475600	818020000	1462000	0	0	0	0	0	0	3208300	0	1080200	1809600	1369400	141660	0	0	0	0	6272600	983610	407080	918470	232780	0	0	0	0
ENSG00000021355	ENST00000380739	ENSP00000370115	814790000	82631000	166830000	373540000	3657600000	160690000	853060000	554530000	723100000	1255800000	175890000	231470000	138580000	551330000	563950000	364290000	1745900000	1024100000	77936000	835470000	634670000	1532500000	130910000	403500000	728470000	180500000	352770000	1906400000	170390000
ENSG00000021574	ENST00000621856	ENSP00000482496	1330400	822000	20138000	848800	22988000	1013200	1970000	1388300	2029300	2631100	0	38270	1645500	37757000	2498000	60559000	1585900	6564600	6156400	929330	50470	10054000	617270	1955400	1160600	2534300	4474100	6566600	289960
ENSG00000021645	ENST00000554738	ENSP00000450683	83001	120100	44443000	368130	1144500	777240	1596300	137830	44124	1471200	0	0	579390	974260	0	740830	96956	438030	130010	445890	0	280820	266340	30611	0	0	0	250610	0
ENSG00000021762	ENST00000263650	ENSP00000263650	1311200	63499	6814500	1733500	4228600	2100200	1946800	3668200	1194800	3471100	1073400	610970	51604	2789200	144870	3074300	6583800	1608200	1143500	4354700	1899300	1971800	1339200	886700	964530	1255100	723030	455130	590680
ENSG00000021762	ENST00000534454	ENSP00000431412	0	0	0	0	3138000	0	0	0	0	0	0	3282600	563030	3059700	3364000	0	2061900	0	396330	0	2009600	0	103360	0	0	0	0	20259000	0
ENSG00000021776	ENST00000156471	ENSP00000156471	15410000	4102400	14989000	23427000	47065000	16826000	9064500	20835000	2922100	9771100	9849600	6031600	11534000	41998000	14577000	21465000	17987000	27661000	4876900	102630000	6412000	33340000	7281000	7574500	9132700	35427000	10954000	25224000	3686100
ENSG00000021826	ENST00000233072	ENSP00000233072	16469000	1909000	24013000	6536300	7118400000	9844100	15336000	7289500	4703900	21836000	11091000	25806000	1.7221e+10	15955000	6233000	14524000	32261000	9767200	2419900	8535600	9886900	2740500000	5889300	14418000	15467000	15812000	8479800	6016400	5847000
ENSG00000021852	ENST00000535057	ENSP00000440113	146870000	63558000	42462000	146170000	72850000	133470000	225420000	63373000	745590000	470510000	149730000	188740000	77529000	109290000	50363000	109420000	290560000	284520000	51733000	136390000	29566000	58749000	211380000	80996000	116530000	214490000	94924000	15445000	79724000
ENSG00000022267	ENST00000370683	ENSP00000359717	0	0	0	0	0	0	0	0	0	0	3511500	0	0	0	0	0	0	0	0	0	0	0	0	0	0	0	570890	0	0
ENSG00000022267	ENST00000628568	ENSP00000486782	498410000	487340000	3227700000	726350000	8646600000	3369500000	9681900000	701390000	3479100000	2779500000	2.326e+10	291740000	407830000	512430000	1426800000	672680000	815710000	3192500000	1978900000	7.017e+09	445330000	2072600000	5644900000	1021600000	1944400000	246610000	767790000	472760000	751420000
ENSG00000022277	ENST00000357348	ENSP00000349906	5555300	3029500	24694000	10068000	25611000	13204000	16388000	14866000	15774000	10536000	7463300	7524700	8320900	35207000	12821000	26610000	33178000	12655000	1313600	6731000	8213800	18046000	6449900	16280000	6846200	11726000	6932200	27363000	3948000
ENSG00000022355	ENST00000634335	ENSP00000489434	553600	0	38337000	0	0	0	0	0	0	0	6528000	0	1132100	235020	0	3688700	0	0	0	0	0	0	0	0	0	0	157840	0	0
ENSG00000023041	ENST00000369404	ENSP00000358412	0	1162400	990970	2455700	4375700	957250	1235700	2613400	162590	470180	665440	54100	1628800	2699700	0	0	1255000	1225100	0	756930	0	2184900	31887	532970	1457000	0	804260	1177500	0
ENSG00000023171	ENST00000529750	ENSP00000436500	21720000	0	6006100	179980	13970000	269070	585380	25671	0	82488000	4.4e+07	576270	923020	508840	296500	264810	567730	3243200	0	531610	1003100	4312100	228480	104090	388350	10388000	5773200	0	0
ENSG00000023228	ENST00000449699	ENSP00000399912	410760000	16444000	1316400000	196910000	1529800000	161710000	364090000	165460000	124560000	276350000	7154200000	717850000	426080000	260670000	190110000	134490000	387180000	262510000	71158000	551750000	447700000	786050000	114030000	126370000	138910000	310750000	28605000	289900000	57039000
ENSG00000023287	ENST00000435644	ENSP00000396067	1657900	382960	11162000	1742100	4477400	1990900	5540600	2005300	989360	1454300	21509000	649790	1057800	5406600	1718000	2146500	1593800	3953100	366230	3395900	2093600	3575900	1367900	608440	443760	11464000	1242900	1845800	442120
ENSG00000023318	ENST00000262455	ENSP00000262455	513150000	69069000	663020000	278850000	1.577e+09	292050000	612960000	292950000	233760000	446780000	487710000	340520000	980660000	1022400000	190060000	62967000	364790000	2128100000	49676000	253360000	1593100000	1345500000	228510000	287820000	510140000	638080000	738150000	384840000	128360000
ENSG00000023330	ENST00000484952	ENSP00000418779	3320000	121790	114310	117050	7561600	0	0	59634	0	0	9704000	803100	26675000	2522300	816140	256040	3771200	378250	170170	0	271080	2869100	0	0	93687	1569400	1456500	170420	0
ENSG00000023445	ENST00000615299	ENSP00000481903	45798	0	0	0	0	0	0	0	0	0	0	0	0	20523	0	0	0	0	0	0	0	0	0	56461	0	25789	0	1796500	0
ENSG00000023516	ENST00000025301	ENSP00000025301	7730000	352170	4658400	376290	2227200	2467200	47319000	1328100	1414400	3640500	1134400	514330	888010	3237600	5579400	10374000	1305200	1590300	903380	2210400	761790	5145300	836450	3530300	481150	15111000	567550	2669400	540750
ENSG00000023572	ENST00000367439	ENSP00000356409	3985400	0	5428800	275880	19398000	128180	2500500	388790	0	0	62711000	0	2076700	187530	1871600	2758400	0	1399600	8032600	0	927350	3123100	0	0	842120	4166300	4194700	314350	513300
ENSG00000023608	ENST00000216294	ENSP00000216294	1139200	0	6405900	0	673610	937560	386300	648060	0	0	3573700	0	0	54241	191780	51095	0	81305	0	0	0	369580	17428	108400	799350	0	4915100	0	36056
ENSG00000023697	ENST00000428559	ENSP00000416583	107070000	11316000	49365000	16322000	415280000	79363000	56984000	35026000	37939000	1.42e+08	15949000	46505000	991640000	68026000	51700000	105940000	136170000	215250000	6711100	120130000	29999000	135200000	26695000	63712000	28317000	76122000	71772000	62696000	30769000
ENSG00000023734	ENST00000419869	ENSP00000392270	280110000	48654000	867950000	126010000	736990000	232170000	494490000	132880000	167080000	449730000	553320000	137830000	383090000	600510000	236320000	229040000	423350000	374480000	97245000	318230000	297050000	394970000	190820000	207390000	102170000	350270000	162010000	256050000	89526000
ENSG00000023839	ENST00000370449	ENSP00000359478	20742000	0	0	796630	13243000	3040100	1703100	3665600	174980	4687300	882390	4923500	55677000	1900100	356720	4845600	38687000	1677700	147390	1959600	708140	23448000	165460	122290	984480	2210400	211680	111350	222040
ENSG00000023892	ENST00000316637	ENSP00000319831	4458400	17049000	4251200	11414000	99257000	5150900	15737000	10275000	12284000	19120000	9373900	597560	12804000	71877000	68152000	34575000	11224000	22810000	2848900	9629900	11257000	63440000	6056300	43715000	9357300	2660500	1127300	136520000	15462000
ENSG00000023902	ENST00000369124	ENSP00000358120	3481300	1365500	11792000	9721900	47927000	3117000	20647000	7624700	14830000	8880900	9816600	392460	745140	5994100	29335000	10146000	42024000	17875000	1844900	17694000	4685800	24348000	4853400	13027000	4080800	5238400	548670	44951000	2227000
ENSG00000023909	ENST00000370238	ENSP00000359258	319350000	34674000	201220000	77053000	335980000	25051000	35653000	190250000	100830000	128280000	35899000	57912000	285850000	1706400000	66673000	48813000	50790000	750800000	13314000	148420000	138140000	250120000	21544000	122570000	37355000	49961000	53741000	58058000	40220000
ENSG00000024048	ENST00000372899	ENSP00000361990	4088000	489430	4680000	4081500	15834000	3861300	3869200	2943900	62657000	5721000	2240500	1631400	13212000	8359500	3565400	2013900	3871900	5337100	1614100	3538900	5327000	13231000	797020	4734100	2545700	2020500	2327600	5122700	745730
ENSG00000024048	ENST00000372901	ENSP00000361992	37683	0	0	22713	361930	0	30342	71296	211950	26297	0	0	63705	0	206700	37666	0	26508	0	150100	176400	202520	0	0	0	937640	19874	0	31514
ENSG00000024422	ENST00000263277	ENSP00000263277	657090000	179460000	104180000	707880000	4437800000	2422800000	2717200000	770500000	5.095e+09	1996300000	2353500000	179590000	231150000	413100000	1276800000	777280000	150790000	2325400000	495900000	4.57e+09	660190000	786720000	2204400000	654920000	489830000	1533200000	190090000	202010000	219320000
ENSG00000024422	ENST00000538399	ENSP00000439036	0	0	0	0	386620	0	0	0	0	0	0	0	0	0	0	0	0	0	0	0	0	0	0	0	0	0	0	0	0
ENSG00000024862	ENST00000610978	ENSP00000479544	6929300	311180	17612000	3763400	24209000	5443100	27156000	7469000	3221700	6183500	1355100	6381900	2122300	2732700	357380	4142800	0	2931100	856870	5663100	10962000	12080000	2932500	4923600	11633000	11991000	1849700	1727800	1556900
ENSG00000025039	ENST00000369415	ENSP00000358423	0	0	16357000	0	0	496530	195750	1380200	0	0	2308400	830700	0	367730	0	0	3671300	0	0	0	0	0	0	0	0	0	8576100	0	0
ENSG00000025293	ENST00000374012	ENSP00000363124	26746	270520	371470	87932	0	732030	0	229730	0	0	102070	101000	0	430080	627620	539400	110740	0	185510	15169	36523	1027700	120270	315800	123100	85656	53517	150080	29520
ENSG00000025423	ENST00000554150	ENSP00000452273	0	0	228560	5692700	4963700	971980	1455700	1417700	864390	2168700	547390	2360800	1945100000	6717900	0	4423200	4376400	5044800	3585100	2377000	914110	6274000	2419600	99186000	2913300	272750000	9411800	1874600	707440
ENSG00000025708	ENST00000395680	ENSP00000379037	185450000	80331000	41758000	111670000	659720000	79170000	510890000	86484000	245870000	448010000	50490000	21581000	330330000	1095900000	616150000	806500000	53322000	324240000	11124000	109580000	166300000	190820000	35958000	345680000	92621000	98279000	28828000	2156200000	135230000
ENSG00000025770	ENST00000395701	ENSP00000379053	0	6395.1	0	16522000	0	564540	606450	0	1101300	0	1132900	0	0	2411900	37204	0	96992	263550	0	509840	70667	154930	943700	2610900	566990	0	0	2528100	0
ENSG00000025772	ENST00000372813	ENSP00000361900	72377000	5267500	50250000	23904000	39315000	42768000	49797000	194700000	1619300	13074000	20616000	43265000	20145000	78421000	8443200	30094000	20828000	271460000	4183600	14376000	17652000	42838000	16167000	7732600	14818000	931630000	28282000	32198000	14210000
ENSG00000025796	ENST00000369002	ENSP00000357998	126040000	3239500	41637000	17339000	178800000	31423000	336050000	20539000	289600000	75280000	55293000	28607000	155220000	83405000	47813000	147080000	56340000	55461000	7611900	54013000	515640000	59582000	8000100	2616000	27523000	194760000	179300000	30241000	8390800
ENSG00000025800	ENST00000373625	ENSP00000362728	19611000	3135800	40945000	15704000	45397000	19666000	19369000	15635000	15942000	11298000	94842000	11866000	28855000	17663000	5619200	19027000	46484000	130510000	3687700	38568000	9254800	41185000	23175000	17312000	16599000	62185000	21447000	30606000	6529000
ENSG00000026025	ENST00000544301	ENSP00000446007	1.3669e+10	3244100000	1.1628e+10	8670300000	3.0795e+10	2.2112e+10	3.4553e+10	9088800000	2.3387e+10	3.1167e+10	2.8806e+10	5218300000	3935800000	1.243e+10	2.1241e+10	1.7517e+10	5661300000	2.8465e+10	3974200000	2.0344e+10	5250600000	1.5872e+10	1.3887e+10	2.3387e+10	8312100000	2.1904e+10	1.4943e+10	2.2382e+10	6367300000
ENSG00000026103	ENST00000357339	ENSP00000349896	63641000	4918200	20968000	20989000	12658000	15791000	24132000	49612000	3821600	38846000	4727200	7663500	24524000	26205000	17423000	20179000	13126000	8323000	2192700	50842000	2257400	47740000	2513400	11491000	4359000	1769500	17931000	44601000	4156600
ENSG00000026297	ENST00000478180	ENSP00000426059	89772000	20608000	186680000	239320000	468510000	108440000	107260000	399270000	80903000	466660000	18076000	277100000	143780000	203860000	216670000	218210000	74889000	122590000	93289000	503930000	188550000	324580000	23474000	315250000	95640000	340740000	833140000	135180000	25685000
ENSG00000026297	ENST00000366855	ENSP00000424947	0	484710	0	2557700	0	1145300	0	0	0	6567400	1400500	0	12259000	0	2949100	11806000	0	0	0	0	0	10809000	0	2861600	0	0	0	0	0
ENSG00000026508	ENST00000263398	ENSP00000263398	0	0	0	573500	0	2739200	0	1617600	0	0	0	0	253630	0	0	1850100	0	448250	0	0	155490	616960	4093400	0	740360	0	0	0	0
ENSG00000026508	ENST00000415148	ENSP00000389830	121080000	89717000	839290000	238050000	563910000	498620000	489280000	146230000	304780000	850690000	79412000	36358000	24489000	587920000	368700000	658440000	96702000	197220000	49299000	381450000	1.59e+09	173510000	535320000	268800000	119930000	78191000	656730000	386770000	57039000
ENSG00000026652	ENST00000320285	ENSP00000314036	3689800	130110	68875000	539320	2901200	1033400	1648300	7153500	2515900	2301200	2410700	2439600	0	1322900	0	0	2442000	10076000	1262300	416830	1407500	891270	3176800	2537200	364700	408830	229280	2497100	50062
ENSG00000026751	ENST00000368043	ENSP00000357022	2134500	1103500	2522500	2191000	30189000	0	2458300	479420	3234300	912160	0	0	3305400	23896000	2332800	6336500	65832	4534900	280760	6579300	3620500	41438000	0	6498300	922060	0	0	14755000	225570
ENSG00000026950	ENST00000289361	ENSP00000289361	6045100	0	0	12850000	0	1741800	0	625440	0	3086000	1457400	0	99912	3469100	0	64021	0	0	0	0	0	1208500	708480	506700	1936600	275660	0	2022200	0
ENSG00000027001	ENST00000382172	ENSP00000371607	23218000	1490600	23180000	7844900	62745000	9371900	15070000	11558000	5891700	38453000	460680000	34978000	20939000	12109000	3243500	11304000	27663000	7571300	4424400	29213000	13396000	17770000	2488300	3658900	4162500	23058000	35436000	9845100	3207100
ENSG00000027075	ENST00000332981	ENSP00000329127	1435300	482830	0	166970	5252100	390990	0	1339400	0	5349900	0	0	680830	3223000	5045700	1622700	0	10810000	1366800	268800	2827800	2462400	1521400	1054100	296270	0	2750700	6971000	563910
ENSG00000027697	ENST00000367739	ENSP00000356713	1654300	0	8550500	1205400	2963700	1308000	0	271520	1266400	862880	4330500	2288500	0	14484000	7118600	3826500	0	7494100	1334100	4840800	1610400	5759700	835980	2278100	2290900	1761200	0	4347500	0
ENSG00000027847	ENST00000029410	ENSP00000029410	152490	321070	1247900	1203100	7871200	1939800	294570	1638600	2230600	1499000	5167600	400050	2863100	3644600	822970	0	2022000	1133500	1294900	747670	1242000	3091600	202440	651250	1555200	8508700	63878000	791270	1256600
ENSG00000027869	ENST00000368198	ENSP00000357181	0	376940	0	0	3144200	0	0	44372	0	0	0	0	0	535980	0	1578400	0	1888100	0	0	0	4149800	0	505810	82900	0	83777	2982700	160470
ENSG00000028116	ENST00000435505	ENSP00000408002	2188700	940920	826620	1312200	11504000	3983300	4333900	2331700	2053900	2964000	4556400	591230	11076000	7240600	2223400	1188300	5302600	8508600	711220	3791200	1722800	2357800	1513100	4042700	877940	2501700	2357900	23632000	1050200
ENSG00000028137	ENST00000376259	ENSP00000365435	0	5865900	0	6617800	0	0	0	8833200	85835000	630920	0	0	0	1622600	1744500	0	0	222120	37945	4168400	0	1892300	35984000	1138000	137900000	939780	7834700	735260	322510
ENSG00000028203	ENST00000397792	ENSP00000380894	3202700	0	8160800	1129600	4358000	1415600	1135900	897790	476260	3004700	4116500	316760	2435800	1645100	222410	2631700	4418700	4815500	409260	1074200	1095200	1810400	0	0	113980	4594900	1026000	364560	183560
ENSG00000028277	ENST00000529067	ENSP00000437224	0	2728000	0	0	0	0	1104900	0	0	0	0	0	0	4273300	9259700	832440	0	0	113760	0	1299600	0	0	4491000	0	33263	0	17004000	0
ENSG00000028310	ENST00000467963	ENSP00000419765	1845800	154330	4580900	5167500	4602300	7196700	14731000	2688400	3638200	2294000	2630700	301360	726850	2725800	2634700	6436600	2853900	8908500	867050	4451900	1058000	6218800	709490	1641200	46556	3963000	2214500	9379100	893330
ENSG00000028528	ENST00000559844	ENSP00000453785	368130000	25058000	404310000	88328000	1513200000	240730000	749620000	102650000	185480000	499470000	537740000	134720000	147010000	140540000	94395000	161710000	83982000	975370000	55351000	142100000	1.34e+08	234460000	113380000	188780000	158890000	163630000	112040000	194710000	175420000
ENSG00000028839	ENST00000613034	ENSP00000478795	2319300	542460	18833000	5831700	6197100	4336900	1708700	6656800	0	2218600	726970	0	655950	29745000	9393800	12739000	0	19828000	173790	6915900	2497400	7718800	1261500	7181700	2093400	35187000	11185000	7791300	1542200
ENSG00000029363	ENST00000392348	ENSP00000376159	1584700	0	1352900	0	5541500	0	286230	311110	0	388590	410730	57097	1751400	849400	758460	0	874680	0	331700	229810	491070	2834900	196270	140520	0	45297	271690	3341700	819930
ENSG00000029363	ENST00000527759	ENSP00000434826	63206000	14194000	175580000	59190000	125370000	64373000	47066000	102690000	14778000	168230000	30245000	44718000	64017000	186310000	75922000	409240000	32708000	66355000	56238000	30075000	48144000	190930000	29191000	42273000	52676000	79753000	91983000	187450000	30546000
ENSG00000029534	ENST00000265709	ENSP00000265709	244230	39393	0	116100	0	0	0	98892	0	441240	0	0	83100	0	14865	0	0	0	0	273480	139090	0	0	0	0	0	0	0	78798
ENSG00000029534	ENST00000347528	ENSP00000339620	787650000	43189000	155220000	64728000	227230000	20342000	69680000	90226000	163350000	172940000	67062000	22794000	156430000	81662000	146300000	114260000	54008000	889430000	38621000	463980000	489920000	20793000	5055100	268330000	31632000	10207000	30181000	22657000	98945000
ENSG00000029639	ENST00000367166	ENSP00000356134	9776300	0	2718300	6294000	43036000	2455100	1606800	3465200	1347400	46730000	32808000	2041600	7672200	23899000	2875100	5394900	16303000	1251100	796270	12099000	8227000	9317500	53691	353250	1722400	4548500	15828000	3219900	990920
ENSG00000029725	ENST00000537505	ENSP00000445408	30456000	4998400	150210000	28222000	87142000	42055000	69830000	40366000	21789000	48944000	61900000	13783000	28233000	45828000	34849000	36969000	15319000	54617000	14582000	27808000	23691000	29561000	36222000	26188000	23087000	56858000	14242000	45695000	7189100
ENSG00000029993	ENST00000419110	ENSP00000410354	48357000	23251000	624370000	170050000	611140000	130230000	77973000	168800000	31208000	93750000	15129000	111930000	354640000	1241900000	77569000	275480000	120920000	1.0645e+10	17131000	104390000	22713000	276490000	48949000	44235000	36754000	26980000	82489000	167450000	63992000
ENSG00000030066	ENST00000378460	ENSP00000367721	28222000	2710500	40833000	10002000	40084000	19489000	9206700	15688000	3327700	65304000	7258500	8158200	28723000	55895000	22736000	22538000	17905000	111820000	7622000	15144000	12781000	30584000	6030600	14893000	43945000	28634000	12340000	33652000	10257000
ENSG00000030110	ENST00000374467	ENSP00000363591	29055000	217260	7969100	17354000	90395000	5254000	82259000	9645900	1631200	19423000	38872000	11234000	3851900	15736000	5626000	20175000	4073100	135790000	4463300	6982500	2476700	32578000	956120	814020000	2905100	129640000	18846000	12047000	62318000
ENSG00000030419	ENST00000451136	ENSP00000395203	0	35230	0	0	0	552800	7208200	1646700	1346000	3963900	185690	0	4884100	2237800	0	1610000	0	0	0	0	0	0	0	472890	5938500	0	162420	0	201690
ENSG00000030582	ENST00000053867	ENSP00000053867	5513400	21377000	14170000	16403000	7407400	4673600	15102000	2780500	4741900	11566000	8631500	8567300	4929100	41277000	3302800	2769200	10951000	24835000	1527400	17900000	3402300	18643000	1129900	40134000	4030800	3467300	6614300	307950	9750300
ENSG00000031081	ENST00000264245	ENSP00000264245	3259400	1149600	6182700	1830000	3807500	4296200	7674200	1741300	3085700	4157700	4031200	1743900	716500	3806200	4388100	3001800	395580	7797600	329410	1769900	37540000	2527700	1670100	3381000	987970	824980	2004000	3149600	647990
ENSG00000031691	ENST00000335783	ENSP00000337289	0	30167	0	0	3644900	0	0	0	0	0	4020300	0	0	685650	0	0	0	0	51969	710210	0	0	0	0	0	10081000	0	0	82743
ENSG00000031698	ENST00000234677	ENSP00000234677	295840000	36742000	791160000	157500000	1336300000	296170000	453380000	119970000	211310000	462340000	284560000	120580000	589550000	337690000	302790000	430570000	1037100000	719940000	54740000	509330000	663180000	366540000	175790000	218350000	131660000	766660000	1098800000	404630000	92971000
ENSG00000031823	ENST00000340578	ENSP00000341483	44040000	13484000	98503000	34571000	1.04e+08	91267000	55522000	61896000	32289000	51216000	18623000	31738000	42053000	100940000	90523000	57538000	50464000	74460000	21728000	53037000	47332000	108560000	27701000	62030000	25433000	46662000	45406000	84528000	18969000
ENSG00000031823	ENST00000439268	ENSP00000404837	529090	0	968610	104070	144790	1389900	1673700	2905500	0	1761400	1507000	0	970590	973040	147690	3460500	238750	709600	0	3393100	0	3766700	0	160950	850780	7696700	567350	920350	0
ENSG00000032219	ENST00000355431	ENSP00000347602	587730	364920	492550	1338000	5909400	2511700	454910	1490400	2945200	1747300	38054	2777700	1295200	1086300	2996700	5166800	1570200	1635000	312610	952040	579990	4502800	711080	1304200	674980	3566200	679100	6847000	286930
ENSG00000032389	ENST00000382125	ENSP00000371559	35528000	3217200	194690000	9042100	156920000	43940000	51300000	19869000	10084000	57779000	24204000	24499000	38040000	58453000	23914000	20213000	6060200	67604000	16412000	36065000	45452000	50551000	15896000	45564000	11712000	53760000	50120000	72542000	13605000
ENSG00000032389	ENST00000444776	ENSP00000400214	0	0	0	0	0	0	0	0	285560	0	0	0	0	0	0	0	22375000	0	0	0	0	0	0	0	0	0	0	0	0
ENSG00000032444	ENST00000600737	ENSP00000473211	20726000	1410100	83014000	6980000	66552000	6885400	9406600	7615900	6277100	18173000	20730000	17042000	48977000	13899000	11255000	9336400	4072500	69019000	3363700	21849000	15573000	27774000	5107700	11315000	2907600	23556000	8626100	18167000	5038700
ENSG00000032444	ENST00000595264	ENSP00000472456	0	0	4413400	0	0	0	0	0	0	0	0	0	0	0	0	0	0	0	0	0	0	0	0	0	0	0	0	0	0
ENSG00000032742	ENST00000351808	ENSP00000261632	382390	4411400	2762500	632660	685290	4657100	3549100	24470000	2714100	1129600	233780	918830	0	472960	2889100	3440800	145370	71663	184810	1641900	1282000	2788700	697730	3513800	383640	5881800	5671000	1113800	37612
ENSG00000033011	ENST00000262374	ENSP00000262374	36609000	4269600	42634000	9175700	67271000	14257000	24299000	23512000	9371600	69132000	24119000	18411000	28989000	73422000	14692000	9465300	62559000	26798000	6627700	10902000	33930000	41489000	4383400	13743000	17238000	26427000	44753000	31096000	17982000
ENSG00000033030	ENST00000633063	ENSP00000488055	6959800	1219100	17569000	11618000	21890000	10117000	5415900	20067000	2227900	15321000	2224100	6090700	13056000	33260000	16589000	4127300	4263200	20817000	400870	7632100	31542000	36479000	2706900	5067200	6980400	17986000	6125600	36296000	5683900
ENSG00000033050	ENST00000287844	ENSP00000287844	23524000	11556000	104720000	10838000	193510000	43876000	63832000	21015000	14333000	25566000	57673000	41021000	14223000	97385000	24387000	40545000	40451000	26461000	8370600	32235000	18951000	44676000	17521000	29390000	10337000	17535000	17921000	45977000	14866000
ENSG00000033100	ENST00000495645	ENSP00000418914	744870	37851	0	1716500	930730	776370	1813700	1900300	1791700	1185400	612380	4591300	62414	4899100	136230	690470	6421400	1214600	3404900	1312400	1211800	1807000	1633400	0	42736	1679300	2510100	476330	151720
ENSG00000033122	ENST00000310961	ENSP00000309245	0	0	11039000	43712	153270	23966	25207	0	207370	0	415640	59482	65302	358990	0	18301	0	0	45539	0	0	149930	439960	0	0	46111	0	2938200	41141
ENSG00000033170	ENST00000394586	ENSP00000378087	4428800	612780	7567400	7412000	30609000	3824500	6758400	16432000	11544000	25997000	8653700	642410	562900	39749000	1362000	7238400	3862000	38349000	1437200	2819200	116530000	18941000	1126100	5057900	15353000	15792000	1568500	8446400	3460500
ENSG00000033178	ENST00000322244	ENSP00000313454	61284000	8455600	320670000	30725000	219590000	59219000	124360000	45187000	26265000	78940000	40067000	48544000	136830000	172230000	108930000	58244000	26510000	169820000	18221000	61818000	45645000	104630000	48792000	76239000	38932000	145310000	57554000	107210000	37699000
ENSG00000033327	ENST00000340149	ENSP00000343959	642120	52774	23410000	632300	5663700	738860	201750	1986400	0	230310	3505600	39750	0	1424800	489700	754440	17623000	3883200	48316	369510	0	1931200	1668700	6711700	91639	1034800	1698200	367230	802720
ENSG00000033627	ENST00000264649	ENSP00000264649	171980000	3786800	1271300000	34301000	101550000	20271000	18033000	10811000	81771000	65172000	26509000	209440000	33724000	47346000	17847000	30814000	46739000	138870000	9024300	37719000	25533000	51736000	8108300	41001000	22140000	73400000	37807000	24049000	3691800
ENSG00000033627	ENST00000393829	ENSP00000377415	0	0	4961600	0	0	156260	0	37316	66891	75685	0	0	0	0	33907	0	0	0	0	0	0	0	0	0	0	64311	0	0	0
ENSG00000033800	ENST00000249636	ENSP00000249636	1647300	0	1760900	1171700	8793800	32993	559320	980780	1443500	5144700	1560400	457450	1856200	3058700	3815100	5048600	421160	9094900	143810	2386800	1296300	2517000	824050	188970	602290	5632500	1386100	5212700	0
ENSG00000033867	ENST00000455077	ENSP00000407382	911900	558530	8619500	1822100	134700000	1017100	14674000	883390	209560	2247300	873390	1549800	255440	10452000	1077300	809230	2203800	5765000	4787400	4778200	1818200	21811000	1234900	219010	1309600	1750200	1911900	5265200	927720
ENSG00000034152	ENST00000613338	ENSP00000478619	0	0	0	0	0	0	0	0	0	0	0	0	0	0	0	0	0	0	0	0	0	0	0	533000	0	0	0	0	0
ENSG00000034152	ENST00000342679	ENSP00000345083	17203000	5634000	7203500	9155400	122820000	15399000	23892000	23901000	10046000	46402000	55483000	7164500	25823000	32524000	20669000	10418000	23522000	38150000	4960300	30297000	35244000	51619000	9530500	42320000	14210000	6180400	9373700	105830000	6752600
ENSG00000034239	ENST00000262103	ENSP00000262103	0	3167900	0	0	0	0	398900	41639000	0	0	1549900	2502700	307030	243990	0	0	5105500	653170	0	414260	0	43987000	1925400	452740	0	0	639040	0	7642000
ENSG00000034510	ENST00000233143	ENSP00000233143	2.6e+09	3217600000	7.576e+09	9865600000	8796400000	7402200000	7194800000	2721300000	5844500000	1.596e+10	1.356e+09	1.221e+09	728480000	8378100000	6900800000	7883500000	503940000	6094900000	668020000	8376100000	2489300000	1.1625e+10	780210000	1.5819e+10	1644600000	1.1898e+10	1216200000	2.0195e+10	1680500000
ENSG00000034693	ENST00000367591	ENSP00000356563	18766000	82202	18347000	2481500	45730000	2593100	2532300	3651600	1815800	13851000	7836000	6708900	105280000	84525000	7489900	10173000	2510800	8382900	1193700	9781100	5748300	30285000	1087200	3005300	2148000	29006000	8672400	11769000	14738000
ENSG00000034713	ENST00000037243	ENSP00000037243	90862000	16837000	1.462e+09	48391000	163050000	32324000	39758000	19433000	17101000	10004000	474350000	43910000	103100000	52873000	38981000	5661400	16933000	36403000	7009300	59158000	36762000	95314000	3370000	20608000	12456000	198130000	55924000	77845000	11163000
ENSG00000034971	ENST00000037502	ENSP00000037502	968100	2407200	572430	3084300	25688000	13443000	24779000	983230	4614400	47957000	35794000	705200	8563200	2938600	7557500	548920	21573000	0	568020	48857000	5249100	145180000	1194700	2323800	53218000	175840	125680	4676700	287440
ENSG00000035115	ENST00000405430	ENSP00000384269	522280	0	630770	1437800	1511500	625730	0	3112700	0	1426400	0	4055800	0	414340	485100	1564300	7074300	2358300	3067300	1745700	1621000	9091100	0	0	348610	866560	115990	791540	2464200
ENSG00000035141	ENST00000037869	ENSP00000037869	16342000	1254300	81982000	33601000	97768000	18256000	14448000	6029800	2640300	75173000	103660000	28419000	147370000	83068000	169470000	17393000	22151000	5025200	2970900	2442500000	27476000	53645000	6622900	3638500	62727000	53279000	187950000	47117000	11638000
ENSG00000035403	ENST00000372755	ENSP00000361841	745360000	298290000	440430000	948390000	5974900000	4155700000	6618200000	657690000	1.166e+09	3624800000	6920700000	635690000	482470000	739370000	1220700000	1008400000	848480000	1868700000	788080000	6341600000	639740000	1486500000	3954100000	1995300000	1104600000	2316400000	558770000	403330000	512320000
ENSG00000035403	ENST00000436396	ENSP00000415489	0	0	0	1523800	0	0	0	0	0	0	0	0	0	96467	0	0	0	297140	0	0	0	409480	0	0	211480	0	0	0	0
ENSG00000035499	ENST00000453022	ENSP00000389101	1891000	4399100	134030000	25003000	16497000	4246100	73648000	4480700	0	13776000	10839000	0	991110	701170	797030	0	0	76368000	27494	4566100	695850	251000	0	2571600	0	10694000	20508000	158640	0
ENSG00000035664	ENST00000457488	ENSP00000408277	1767900	646280	314890	1681900	30572000	5344400	6868700	1200400	10106000	233100	5905800	957570	814370	2436900	4677000	2249000	0	1640300	569140	3204200	794960	21090000	319930	3923800	3555800	758960	4124500	580240	67593
ENSG00000035681	ENST00000038176	ENSP00000038176	1473600	669990	1069000	1086400	3610200	1240000	4825800	1827200	132760	1975200	574920	300140	7797100	8904200	4776200	3026600	1233700	682490	51308	2417500	3493200	1955600	2073800	7073100	683220	2376300	376890	7808000	16688
ENSG00000035687	ENST00000366535	ENSP00000355493	37521000	20174000	243770000	52300000	396700000	42437000	85204000	35640000	62641000	104200000	9855600	55416000	55645000	155850000	91820000	65711000	44752000	171930000	13567000	108430000	53677000	142890000	74052000	73278000	41635000	99319000	101250000	126390000	36038000
ENSG00000035720	ENST00000396225	ENSP00000379527	1611600	5442500	43791	377120	2819000	56433	193080	303000	0	0	107540000	197720	0	1978500	9751700	347910	139920	0	0	2075600	107650	1124800	154410	1668400	105810	0	0	45006000	221190
ENSG00000035862	ENST00000262768	ENSP00000262768	198210000	2709400	41247000	29739000	16409000	72322000	88709000	14058000	31486000	219750000	81717000	6571900	4937800	23350000	21489000	73008000	83429000	138800000	11868000	32777000	11832000	17178000	83626000	7425400	26523000	18793000	3955800	0	6273100
ENSG00000035928	ENST00000349703	ENSP00000261424	4079500	1151200	8629500	3837000	15219000	3739300	3780600	7438100	731500	2446700	1431600	12135000	6314800	11986000	7354700	9895500	2767400	3144500	1920600	4968700	2573300	10194000	1713100	2444100	1009000	86725000	6555300	13784000	1148500
ENSG00000036054	ENST00000394144	ENSP00000377700	8122200	757700	19612000	4451700	61702000	2987300	6190100	1182000	7221200	11190000	13253000	8606500	19600000	15026000	8742700	5297900	43515000	34108000	2657600	12714000	40623000	21019000	1584400	4338900	5528700	26582000	11956000	7762000	890810
ENSG00000036054	ENST00000471098	ENSP00000418714	0	120170	0	0	7619200	1159100	1231600	2056600	0	23079000	22863000	5668900	0	3218400	732810	0	0	3281700	3810300	1600500	4071200	23645000	4300500	811510	1720900	0	51093	1504700	484500
ENSG00000036257	ENST00000264414	ENSP00000264414	62636000	9241500	252970000	53397000	190500000	71759000	51165000	38075000	31038000	57717000	57214000	38178000	79118000	67661000	65339000	54940000	42122000	145450000	18690000	84328000	49489000	85118000	51723000	60645000	36044000	255770000	76519000	118650000	15437000
ENSG00000036257	ENST00000409096	ENSP00000387200	0	0	0	0	0	0	0	0	0	0	0	0	0	0	0	683070	0	0	0	0	0	0	0	0	0	0	0	0	0
ENSG00000036448	ENST00000262113	ENSP00000262113	0	0	0	0	0	0	0	0	0	0	2117100	0	0	0	0	0	0	0	0	0	0	0	0	0	0	0	0	0	0
ENSG00000036473	ENST00000039007	ENSP00000039007	3088300	4518300	3906400	17702000	1987100000	1074500	65733000	636610	27890000	26488000	35270000	2175600	4916700000	9471900	124850000	9631600	55496000	16692000	2674600	33697000	1048300	1672900000	917410	12390000	27190000	2771700	718500	37703000	25869000
ENSG00000036530	ENST00000261835	ENSP00000261835	1119600	0	15961000	0	0	0	0	0	789110	0	0	182290	0	0	332260	416700	0	0	0	63502	243710	75738	0	0	0	0	74724	509060	14378
ENSG00000036549	ENST00000370801	ENSP00000359837	168980	0	0	196210	1090400	468430	2153800	237750	0	723690	0	51384000	426250	615650	265650	433540	0	0	0	0	230960	291460	64068	0	150010	0	0	146450	138350
ENSG00000036565	ENST00000519026	ENSP00000429664	136910000	0	0	0	9684400	0	0	0	0	0	0	0	900650	1065700	0	1365500	0	0	0	282650	0	0	12202000	0	0	0	0	0	0
ENSG00000036672	ENST00000260187	ENSP00000260187	61796	0	297750	64943	245700	0	0	4099800	6599400	94245	18634000	9237000	0	78065	577470	387650	719080	3085600	0	0	480940	204040	0	116220	0	0	1316800	0	0
ENSG00000036828	ENST00000490131	ENSP00000418685	0	0	0	480750	0	0	0	0	0	142460	0	21307000	12177000	703820	4325000	0	1308100	0	0	307760	0	587960	0	0	340760	46971	95724	0	0
ENSG00000037042	ENST00000251412	ENSP00000251412	66175	0	1255800	0	0	0	0	0	0	0	0	0	0	0	0	0	0	0	0	0	0	0	144140000	0	0	0	0	0	0
ENSG00000037241	ENST00000519239	ENSP00000430147	10462000	6421100	200930000	20874000	15693000	90253000	41999000	164980000	0	5877400	20867000	99023000	60563000	339740000	24796000	2352700	247380000	3836800	264420	10433000	145250000	105850000	56888000	6409500	30489000	0	142230000	71707000	17708000
ENSG00000037280	ENST00000261937	ENSP00000261937	0	6797.6	308750	1032100	279090	0	271100	492970	1809100	0	818700	0	2596700	0	46849	230450	331780	10626000	0	0	0	205690	0	1457600	29442	0	1795100	62260	0
ENSG00000037474	ENST00000264670	ENSP00000264670	35419000	12852000	63165000	26802000	134790000	47943000	46456000	57549000	6152100	26743000	58521000	19179000	32160000	262890000	58718000	50761000	50707000	44633000	13371000	58170000	29517000	95004000	17933000	39329000	27184000	61268000	41735000	105540000	17666000
ENSG00000037474	ENST00000506139	ENSP00000420957	0	0	0	0	0	0	0	0	0	0	0	0	0	172520	0	0	0	0	0	0	0	0	0	0	0	0	0	0	0
ENSG00000037637	ENST00000375592	ENSP00000364742	2044100	213820	2476200	245560	4177800	1420300	1861200	643200	352030	1708100	2732400	168170	566550	1207500	341690	969260	1411000	2046900	1016200	1357300	1710400	1677100	825180	523910	277650	4014800	924910	616990	424510
ENSG00000037757	ENST00000040663	ENSP00000040663	34471000	11440000	89669000	48708000	76672000	75340000	126850000	40311000	26518000	64039000	80573000	123830000	434810000	118920000	54048000	50783000	92678000	106910000	50026000	129510000	54054000	111050000	32464000	39370000	33718000	19594000	94515000	50326000	11569000
ENSG00000037897	ENST00000324871	ENSP00000314441	5762100	606700	67859000	2190000	197040000	16360000	15997000	822070	5241900	1843100	71964	0	8122000	55736000	4412300	6240700	7922900	4021700	106610	4089900	2142800	10941000	1628700	4050100	1079300	26621000	7072000	11207000	4535300
ENSG00000037965	ENST00000040584	ENSP00000040584	466130	0	783460	0	3139400	0	0	0	0	0	0	0	58641000	0	77488	0	929290	0	0	0	0	0	0	0	0	0	0	0	0
ENSG00000038002	ENST00000264595	ENSP00000264595	8043700	364920	2661300	1918400	4038200	0	4836800	0	4502600	6382200	0	2262400	1662800	2483100	278380	1402200	0	1290600	33162000	2161900	13546000	4336500	0	1164600	1962900	123320000	7569400	8452800	1223700
ENSG00000038210	ENST00000264864	ENSP00000264864	1787500	55695	74104	662990	59300000	1097200	1310200	582730	147670	4847600	607140	314230	28789000	1688700	146590	472260	7675800	156340	3233300	1156600	3302800	18442000	207520	0	1075400	12551000	503770	676680	1786500
ENSG00000038219	ENST00000040738	ENSP00000040738	6174700	2390200	5719600	6938300	13099000	11627000	7783000	11155000	1452600	5936400	21494000	2243000	1460900	20462000	13195000	16652000	4573600	7768700	680270	5273100	2751400	13634000	5078000	7863600	3344300	7266400	3454900	10424000	1510000
ENSG00000038274	ENST00000280969	ENSP00000280969	0	0	1502100	0	2338200	928180	0	0	0	396990	0	318500	0	0	0	0	0	0	229140	0	0	1350100	0	0	226730	404650	336500	0	0
ENSG00000038274	ENST00000321757	ENSP00000325425	438310000	70262000	768450000	139710000	1553700000	143230000	564450000	290560000	1020200000	863290000	316740000	203460000	441870000	545610000	295290000	216860000	263390000	141420000	109760000	339430000	131050000	369600000	214230000	227080000	204450000	443500000	293660000	184950000	142460000
ENSG00000038358	ENST00000358933	ENSP00000351811	42247000	4120100	162630000	21582000	130730000	36685000	20973000	19629000	13447000	45225000	21246000	14769000	16749000	109540000	46622000	43311000	13666000	55792000	7128400	38801000	20964000	66155000	15690000	29451000	9336300	86504000	27619000	61529000	9876600
ENSG00000038382	ENST00000344204	ENSP00000339299	3289800	814220	38574000	2650100	31700000	7088700	3224100	3869500	3049800	6974900	9189300	15237000	4199300	6523700	4244800	3734500	2543000	7525000	724260	3277500	656600	28678000	5862700	3387900	1175600	9857500	1739000	2110300	1888800
ENSG00000038427	ENST00000265077	ENSP00000265077	28104000	17031000	702980000	25445000	120470000	95858000	244250000	16703000	43785000	649590000	587520000	53764000	3563200	137010000	20662000	228970000	43436000	287480000	14950000	76511000	15487000	25073000	103730000	11741000	29207000	128670000	15764000	6377000	40367000
ENSG00000038532	ENST00000409790	ENSP00000387122	1002100	347200	23728000	715950	13273000	1916900	14937000	1025300	89137	3378700	3185700	8374500	15642000	9014900	1783800	621570	6581300	5160500	477030	926020	1977200	6258400	737730	1694900	740070	22529000	14176000	8584800	8127800
ENSG00000038945	ENST00000262101	ENSP00000262101	12885000	784480	0	2617700	4910200	1209200	6219500	109920	13255000	30566000	2041200	97531	5075200	38240000	82771	4033700	426050	8911500	584290	2180200	219050	3131600	814090	1256000	176550	10304000	33425	0	74255
ENSG00000039068	ENST00000261769	ENSP00000261769	39246000	1882300	13328000	167640000	616020000	25959000	33052000	92492000	11643000	197870000	16135000	113520000	225860000	219120000	1688500	232550000	304180000	247210000	51231000	305120000	330930000	608850000	3597600	11285000	241980000	17530000	350070000	106490000	32403000
ENSG00000039123	ENST00000230640	ENSP00000230640	16685000	4583900	28754000	19809000	120630000	38405000	23568000	27093000	13163000	34154000	29550000	10341000	39790000	57475000	40101000	63555000	33720000	49559000	6576800	33785000	22994000	57738000	11886000	27602000	13996000	37653000	22321000	49796000	12787000
ENSG00000039139	ENST00000265104	ENSP00000265104	342090	1352800	640530	1322000	1366000	437710	715710	40834000	1158200	2443200	4197300	404130	2119300	1262300	153290	875690	1334100	938820	3110000	509980	17356000	29023000	122150	7127400	491090	1075800	472740	4218300	2308500
ENSG00000039319	ENST00000505560	ENSP00000426848	5237500	156450	11851000	2821200	9951200	5820400	3644000	1636500	3174200	7881000	16188000	3259600	6455900	9012700	2043100	9777400	921880	10488000	2383500	8313100	2860000	6334500	2899200	4222400	1249200	17748000	3506300	1951800	830110
ENSG00000039523	ENST00000042381	ENSP00000042381	2726500	496820	11646000	3834900	3896100	5097900	3187300	4816900	2366500	4614400	9162300	4565000	2488700	4370400	3982200	2985200	7768400	12315000	682860	2337200	1197400	9643600	5731500	9096800	3240200	1264100	2818600	2955200	790580
ENSG00000039537	ENST00000337836	ENSP00000338861	99741000	37556000	40458000	36948000	93097000	49471000	101630000	45738000	520310000	119430000	75383000	140620000	45396000	57285000	21276000	109550000	47756000	260880000	27202000	76781000	23310000	70908000	44332000	99003000	52554000	141980000	29812000	2725900	27061000
ENSG00000039560	ENST00000503673	ENSP00000422942	0	0	0	0	0	0	0	0	0	0	0	69434	269730	0	0	0	0	187840	0	0	105410	0	0	0	0	0	0	0	0
ENSG00000039560	ENST00000512629	ENSP00000422377	42736000	4244800	30026000	18626000	68107000	220840000	111900000	50586000	13033000	109030000	21209000	53653000	47160000	79789000	16347000	20760000	118410000	377050000	13492000	73798000	25952000	32591000	133190000	97854000	31108000	43868000	18689000	16253000	19752000
ENSG00000039600	ENST00000265007	ENSP00000265007	1144100	0	0	0	0	0	0	0	0	0	0	0	0	0	0	0	0	0	0	0	5737700	531890	0	0	0	8188100	0	0	0
ENSG00000039650	ENST00000596014	ENSP00000472300	16187000	4948900	7019200	26140000	42506000	16897000	10438000	24895000	3123600	26746000	6072100	4248700	7859400	23281000	14153000	14775000	40653000	26922000	2325400	23695000	6851300	31358000	3482800	11567000	10057000	20195000	24531000	38411000	4407700
ENSG00000040199	ENST00000393524	ENSP00000377159	0	0	2151200	138160	2773500	81096	108750	0	0	526940	396400	0	0	0	411610	0	0	0	0	1188800	0	6227000	185940	33938	0	1907000	74710	0	0
ENSG00000040275	ENST00000265295	ENSP00000265295	498330	0	0	0	531100	0	0	3318.5	0	542120	0	0	2352700	4459600	0	0	1049500	0	0	0	0	232230	260610	0	0	12914000	1620400	0	44813
ENSG00000040341	ENST00000522695	ENSP00000428456	4935200	8260800	7827400	989100	7558800	4905800	202370	2103300	108290	3495800	17820000	2321000	1619700	11697000	158780	13108000	3795900	883130	492560	2694800	3726300	1079000	1274700	1341000	1282200	2044300	3537500	4612400	2479100
ENSG00000040341	ENST00000521210	ENSP00000429173	0	0	0	0	0	0	0	0	0	0	1127300	0	0	0	0	0	0	0	0	0	0	0	0	0	0	0	0	0	0
ENSG00000040608	ENST00000043402	ENSP00000043402	0	0	14369000	0	0	0	0	0	0	0	0	0	0	375120	0	0	0	0	0	0	0	0	0	0	0	108260	13608000	0	0
ENSG00000040633	ENST00000454255	ENSP00000414607	3033300	0	612620	78635000	1675200	2308400	0	18633000	0	0	0	1202500	451100	24012000	454380	0	0	0	535210	0	337860	0	1564000	0	0	0	4261600	1482800	0
ENSG00000040731	ENST00000264463	ENSP00000264463	0	68493	19200000	771470	30697	527070	397080	0	0	0	4316600	1060900	0	90851	0	2235900	807890	621540	11998	0	0	0	0	0	545150	472790	813290	0	0
ENSG00000040933	ENST00000409851	ENSP00000386777	8200400	2148800	84033000	90050000	31930000	21223000	29166000	34667000	6617700	17308000	8459500	3880200	4418800	24128000	12021000	7583400	2183900	3708000	972960	16635000	1112000	79892000	4533200	5435600	5845800	17548000	7031800	17761000	2405100
ENSG00000041353	ENST00000262094	ENSP00000262094	71314000	983520	63220000	666010	23792000	5260500	13218000	6524300	7097000	5328300	24414000	381710	1049900	4204700	461950	14746000	110950000	57749000	11854000	0	259410000	5381200	8374200	160010000	86853000	0	9430400	8149600	7061700
ENSG00000041357	ENST00000559082	ENSP00000453887	853810000	219250000	1022300000	301580000	1324600000	204470000	584550000	297570000	397340000	306840000	648550000	343720000	881250000	847890000	355370000	57690000	140120000	6.8e+08	88046000	287520000	557730000	1536500000	242900000	528660000	240120000	221840000	376300000	952350000	256540000
ENSG00000041357	ENST00000413382	ENSP00000402118	0	0	0	0	0	0	0	0	0	1694800	0	0	0	0	0	0	798620	0	0	0	0	0	0	0	0	421610	0	0	0
ENSG00000041357	ENST00000559948	ENSP00000452936	0	0	0	0	1085000	0	0	0	0	0	0	0	0	0	0	0	0	0	0	0	0	0	0	0	0	0	0	0	114000
ENSG00000041802	ENST00000265245	ENSP00000265245	2341000	1850700	31867000	4684200	21899000	4474100	16811000	10087000	4288100	9384400	3059700	2009700	3544700	19080000	5631700	1257900000	2699000	8951400	2931300	4401600	11090000	20414000	1447500	3415700	4319200	20347000	5255300	16303000	3219900
ENSG00000041982	ENST00000350763	ENSP00000265131	23687000	41597000	270350000	32807000	870820000	228840000	566410000	9973100	30585000	1324300000	226960000	218200000	97326000	503730000	1258200000	555230000	49931000	292410000	127090000	830670000	40650000	259160000	424050000	447400000	125680000	8770900	584700000	424450000	155860000
ENSG00000041982	ENST00000341037	ENSP00000339553	0	0	0	0	0	0	0	0	0	0	0	0	0	0	0	201800	0	175180	0	0	0	0	0	0	0	0	0	0	0
ENSG00000041982	ENST00000635336	ENSP00000489385	0	0	0	0	12432000	0	0	0	0	47254000	0	0	0	4141700	0	13683000	12136000	18562000	0	95954000	0	0	0	0	2528500	0	9558400	9879900	1004300
ENSG00000042062	ENST00000327979	ENSP00000332663	508710	0	0	0	0	0	0	0	0	0	2748500	224720	48193000	742120	0	0	520420	240140	0	0	0	1157000	0	2479300	101270	0	0	6282400	0
ENSG00000042088	ENST00000393454	ENSP00000377099	1137300	431030	951600	35421	1385600	786790	114300	482610	0	145950	0	655070	874570	5153900	2709200	1849500	0	82872	198800	257750	448240	431100	0	907710	178090	1508200	0	6392000	713970
ENSG00000042286	ENST00000613322	ENSP00000478931	50453000	3684500	5189800	7876000	62277000	3375700	9635700	4117700	159850000	61354000	24988000	79652000	13813000	9597100	3878800	9221800	4792800	4311700	2002300	26768000	7794600	11112000	3116400	2094900	11496000	1978900	22466000	852570	1724700
ENSG00000042317	ENST00000393545	ENSP00000377176	25016000	90912	0	0	0	0	0	2422200	0	87687	2399200	0	4321500	58794	44509000	158640	0	0	0	241460	493220	8577700	0	0	0	579340	0	37526	0
ENSG00000042429	ENST00000251871	ENSP00000251871	1694600	1091500	30067000	1154600	90394000	6579400	6358700	4980500	1165200	5721000	2279200	1005300	2928700	7238500	9879200	10667000	3378700	7767800	1389800	6330400	24987000	7440800	1672800	7046300	2134500	13320000	21748000	10052000	1441900
ENSG00000042445	ENST00000295802	ENSP00000295802	87786000	12471000	52038000	23838000	452100000	12372000	36129000	7927000	227120000	57336000	18304000	88823000	259950000	24801000	9257300	9901400	21636000	11131000	4745700	128410000	33952000	141240000	2830700	4612600	31363000	30975000	19820000	17405000	5936300
ENSG00000042493	ENST00000409724	ENSP00000386965	315920000	433120000	606740000	650680000	1559300000	700910000	1695900000	791670000	577800000	1451100000	52019000	1.168e+09	47680000	2885700000	2275400000	2870900000	405790000	992440000	84969000	1.25e+09	289090000	1148700000	417650000	610240000	960200000	692860000	148690000	2.511e+09	396250000
ENSG00000042753	ENST00000263270	ENSP00000263270	286740000	15708000	1012500000	36124000	405140000	98414000	104330000	156180000	163830000	200390000	164120000	154480000	430610000	151190000	106170000	77507000	83231000	508440000	46744000	160920000	313940000	231270000	111040000	250040000	73153000	305870000	140120000	187850000	45486000
ENSG00000042753	ENST00000597020	ENSP00000470235	0	0	0	0	0	0	0	0	0	0	0	207060	32570000	274130	0	0	669220	0	0	0	0	5908300	0	0	0	0	0	358280	28445
ENSG00000042813	ENST00000419417	ENSP00000402071	135760	0	0	0	0	0	0	34998	0	0	23019000	0	0	0	239460	0	0	0	82282	0	0	0	0	0	0	11389000	0	0	0
ENSG00000042832	ENST00000220616	ENSP00000220616	24055000	2224800	9120200	7757100	21177000	503490000	32279000	12917000	20945000	16336000	35562000	67719000	48126000	4361900	11634000	29035000	39501000	50041000	2564600	13873000	14161000	42321000	5452500	3505000	2352000	7533100	4.9998e+10	4773300	25744000
ENSG00000042832	ENST00000518505	ENSP00000429605	0	0	0	0	0	0	0	0	0	0	0	0	0	0	0	0	0	0	0	0	0	0	0	0	0	0	120860000	0	0
ENSG00000042832	ENST00000518108	ENSP00000429761	0	0	0	0	0	0	0	135640	0	0	0	0	0	2743000	0	0	0	0	65219	0	0	0	0	0	0	0	1694300000	0	0
ENSG00000042832	ENST00000521107	ENSP00000430161	0	2382600	0	0	0	0	0	0	0	0	0	0	2338900	0	741250	0	0	0	0	0	0	0	0	14043000	0	0	417090000	0	0
ENSG00000042832	ENST00000519543	ENSP00000430430	0	0	0	0	0	0	0	0	0	0	0	0	77202	0	0	0	0	0	0	0	0	0	0	0	0	0	162480	0	0
ENSG00000042832	ENST00000519178	ENSP00000430523	79262	0	0	105720	346710	1095100	0	0	325740	0	221910	666590	0	0	0	174850	123260	210880	33752	65296	0	48248	0	0	0	0	85890000	0	8331.2
ENSG00000042980	ENST00000265769	ENSP00000265769	72189	257400	433700	627130	0	317490	371750	636510	0	2018100	0	437570	407480	4907800	3000800	2109500	0	1404100	1105000	0	503030	1149700	449850	190380	8517700	0	0	806530	138440
ENSG00000043039	ENST00000281437	ENSP00000281437	173100	0	0	1741900	0	0	0	1285900	1245300	0	0	0	0	0	269950	1606300	0	2982300	245430	491830	1467600	264450	0	0	0	0	0	0	0
ENSG00000043093	ENST00000292782	ENSP00000292782	114400000	10606000	173490000	5770600	112810000	19533000	44095000	24395000	15379000	16324000	11354000	14739000	90945000	165710000	24670000	7487600	9167900	126110000	6926900	28622000	56890000	184890000	38234000	38273000	37714000	29157000	45906000	67178000	34269000
ENSG00000043143	ENST00000395003	ENSP00000378451	106750	0	147610	93535	1316000	245990	0	728700	0	2751000	0	41574	0	885950	4033100	935280	24222000	160430	79209	69980	26969	1255700	0	7373000	470860	46116000	486480	5047500	3458800
ENSG00000043462	ENST00000046794	ENSP00000046794	14346000	8139000	2472000	4655500	28560000	5440400	11926000	3618800	7669100	13747000	1255400	2962000	13118000	52628000	45755000	2043300	5397100	12243000	479700	4085200	4321700	30029000	1769400	58886000	3820300	3808300	11089000	88676000	6572000
ENSG00000043514	ENST00000316891	ENSP00000321810	478850	13930	0	356330	5208900	527780	801030	1314300	0	577400	2268300	983430	1130200	2435200	177950	0	6171100	1187500	444930	560870	1683400	1047100	395250	267970	242880	1045300	898590	1263400	288890
ENSG00000044012	ENST00000372581	ENSP00000361662	0	0	0	3355300	11923000	0	0	0	0	0	0	0	0	0	0	0	0	0	0	6501500	0	6802800	0	0	0	0	0	0	0
ENSG00000044090	ENST00000265348	ENSP00000265348	1441800	51807	1531000	259340	4461500	5219900	2014200	4974700	335830	3803900	4186200	1657600	2413600	3748700	3003700	501170	5517500	4122300	239570	544530	675460	2937200	1907300	559850	2703100	5036400	1165600	155150	632530
ENSG00000044115	ENST00000302763	ENSP00000304669	160660000	10121000	823390000	232250000	1.127e+09	229660000	122270000	278970000	110340000	386150000	1538300000	519950000	596410000	257990000	72364000	246300000	154140000	1155800000	85442000	437610000	487570000	836350000	139550000	209120000	265410000	142440000	450740000	254430000	89243000
ENSG00000044115	ENST00000520260	ENSP00000429569	0	0	0	33794000	6170100	4393400	0	0	23678000	0	0	0	0	0	0	0	9471300	0	0	0	0	0	2243800	0	0	0	0	0	2412800
ENSG00000044446	ENST00000379942	ENSP00000369274	15861000	1001000	27724000	4015400	43924000	6330900	5682300	8965200	3471300	11291000	42714000	10925000	174820000	10876000	7991100	4844900	5253900	18588000	1946400	7680500	10220000	21779000	1487700	3961700	3954000	32147000	6280700	4421100	3175500
ENSG00000044459	ENST00000380647	ENSP00000370021	0	0	0	0	248540	116940	280890	106670	0	0	0	328280	26078	254040	559150	107010	1138600	347470	248900	26085	482710	8109900	113680	492260	203300	110880	0	75267	157200
ENSG00000044524	ENST00000494014	ENSP00000419190	0	30520	197190	34746	609480	2848600	10718	1062100	0	2773200	578150	0	90003	1888600	19284	0	3360200	531270	743250	706750	1057400	1285800	447890	52187	290890	13764000	69950	0	587020
ENSG00000044574	ENST00000324460	ENSP00000324173	2628200000	369380000	3.599e+09	1527600000	1.131e+10	1937800000	4366600000	1662800000	1902800000	5178200000	8076300000	1769100000	5806500000	5827400000	1.509e+09	2266100000	1.1996e+10	9241300000	581030000	3280700000	4.774e+09	7224100000	1048800000	2000900000	2162100000	6.852e+09	1.1743e+10	5446700000	1236500000
ENSG00000046604	ENST00000261590	ENSP00000261590	403430	2560300	3935300	177560000	521170000	62053000	8165700	365990000	5153000	62479000	393790000	9079500	168330000	262300000	2336200	97046000	103910000	342740000	35780000	212600000	539600000	513170000	1400600	8781100	128310000	12359000	146580000	7703700	15152000
ENSG00000046647	ENST00000398355	ENSP00000381398	633050	0	2363900	2935000	0	1711200	6975000	6824000	7537200	12700000	851540	1980400	2886400	14881000	1657700	0	319570	3713900	0	2049800	5386900	9510300	12452000	2944300	4237600	39634	3006300	3448900	1149600
ENSG00000046651	ENST00000340096	ENSP00000344314	369960	27796	1716700	3920400	3615000	1244300	1531200	9777800	385230	1861200	1580100	131060	2541400	2118800	417730	396290	557900	269210	313600	506430	280140	2252400	380020	548280	597240	1846100	571190	1593300	190110
ENSG00000046653	ENST00000316715	ENSP00000316861	4251800	104480	2.23e+09	1190600	5229900	0	0	19952000	161950	0	166020	1294000	0	6688600	0	0	7341300	0	765730	0	6368900	0	0	1656300	2547000	254520	534010	0	527760
ENSG00000046774	ENST00000247452	ENSP00000354660	0	0	0	0	1261800	0	0	0	0	0	0	0	146630	41032	0	0	0	0	89193	0	0	0	0	0	0	9557800	0	0	0
ENSG00000046889	ENST00000288368	ENSP00000288368	545650	319320	8782900	76897	269070	132240	314170	1058300	35825	124800	887670	0	1503200	1625700	638990	307040	0	900830	64222	0	101020	479320	69414	202370	265740	433180	54346	0	14314
ENSG00000047056	ENST00000358220	ENSP00000350954	36873000	3554900	610180000	10133000	59988000	18064000	25667000	16488000	9361200	42775000	68829000	9741200	8786900	18024000	50677000	22187000	15570000	28855000	5078200	19285000	32795000	47561000	12455000	41138000	13298000	67536000	12798000	33767000	13753000
ENSG00000047188	ENST00000161863	ENSP00000161863	2388000	1904400	1843300	1668300	11643000	434060	2272700	1332400	884740	1262000	2433000	928780	5386400	6285300	2966400	4050500	3840900	3406500	883040	8262800	2486100	4343600	578880	276910	3608600	7669800	1356600	5501700	178280
ENSG00000047230	ENST00000443824	ENSP00000401264	40498000	3000300	160860000	15128000	238220000	52423000	40071000	45134000	12132000	76204000	21083000	13363000	74998000	40304000	14141000	43593000	131490000	53174000	14210000	72156000	18562000	67815000	18440000	14882000	19939000	56908000	11197000	16364000	7217700
ENSG00000047249	ENST00000355221	ENSP00000347359	139990000	14082000	1.237e+09	32908000	148690000	32332000	65536000	49405000	31408000	75882000	76237000	340010000	65638000	141670000	53306000	59779000	82694000	157490000	10497000	82894000	136600000	131280000	20563000	58515000	37253000	149780000	97219000	93394000	18162000
ENSG00000047249	ENST00000520188	ENSP00000429947	0	0	0	0	0	0	0	1715000	0	0	0	0	0	0	0	0	14585000	0	0	0	0	0	0	0	0	0	0	0	0
ENSG00000047315	ENST00000441246	ENSP00000391452	26342000	4771100	73844000	18131000	109810000	50332000	63798000	35904000	20427000	42459000	24707000	21706000	30661000	80582000	47696000	60303000	10256000	75171000	9336200	43343000	19922000	62885000	22658000	24438000	20918000	46793000	35372000	80498000	10747000
ENSG00000047365	ENST00000303965	ENSP00000302895	3951900	117100	8086000	528240	2257800	371980	626700	897450	0	513550	276540	35357	1191400	1868600	801720	1036500	1198500	477190	10194	569520	47527	2254500	57644	365940	294080	1371500	617040	308620	201520
ENSG00000047410	ENST00000367478	ENSP00000356448	64659000	14677000	127040000	65888000	212510000	106630000	104780000	117500000	29150000	120740000	90433000	44250000	62143000	197010000	125390000	143770000	34930000	352760000	26038000	89264000	45935000	159940000	58882000	88239000	38473000	197260000	54414000	186180000	33926000
ENSG00000047457	ENST00000264613	ENSP00000264613	1171400000	539640000	307930000	1024600000	1951400000	645950000	2.311e+09	436180000	6664500000	6208900000	724210000	684030000	660200000	578730000	626070000	2206800000	178630000	4726800000	317850000	1254500000	516930000	1350100000	632490000	232990000	959320000	1320900000	437760000	158520000	600760000
ENSG00000047457	ENST00000455472	ENSP00000426888	553090	0	0	0	0	0	0	0	6372900	0	0	0	0	0	0	0	0	0	0	0	0	0	0	0	0	0	0	0	0
ENSG00000047578	ENST00000261588	ENSP00000261588	451670	3525.8	321880	940210	291090	367930	275210	3145500	162150	758910	0	0	0	76133	0	55701	105380	1657300	38553	200730	0	438580	67997	0	143070	658960	304340	51972	0
ENSG00000047579	ENST00000344537	ENSP00000341680	13188000	4108800	3483700	8638600	63194000	13646000	12172000	21087000	9335900	20085000	6256700	19426000	14949000	20692000	34755000	7748300	17507000	12004000	7141800	8764600	30653000	36392000	10411000	18654000	11730000	11389000	14446000	26093000	7134600
ENSG00000047579	ENST00000462989	ENSP00000427239	0	0	3607300	0	0	0	0	0	0	0	0	0	0	0	0	0	0	0	0	0	0	0	0	0	0	0	0	0	0
ENSG00000047621	ENST00000545746	ENSP00000439996	27131000	245210	21208000	1926800	13969000	1580900	3364900	1897600	5972400	4721500	559910	2775100	75633000	2699100	5603700	7455400	2029300	10740000	385050	9784900	6547600	7977900	1926400	4574900	1478400	16581000	1457300	55990000	3325900
ENSG00000047634	ENST00000380043	ENSP00000369382	0	0	0	0	0	0	0	0	0	0	0	0	0	74117	10061000	0	0	0	0	0	0	0	0	0	0	16843000	148200	2326000	0
ENSG00000047644	ENST00000454666	ENSP00000399584	981190	92008	11125000	481310	14846000	1361300	1984600	1773700	282430	2885900	3017600	392040	28150	4490900	1547400	796660	718450	20477000	443770	1418200	1422300	7179500	732860	645670	722260	9362600	2040200	1740800	57962
ENSG00000047648	ENST00000337414	ENSP00000338967	1210900	257130	7435700	3727500	12403000	12222000	3057700	3949800	1224800	4345400	3357800	2358100	1380300	237140	1070100	1654900	374540	3597200	4910000	12027000	104220	3347100	7576900	18683000	2355600	2383300	7720600	232480	754190
ENSG00000047662	ENST00000265018	ENSP00000265018	1874200	0	188260	82506	2476300	0	141260	147030	534690	4500800	0	10729000	888630	1811600	2212800	0	1375100	24840000	733970	0	1143400	385360	1970000	0	32186	1803600	567690	0	377000
ENSG00000047849	ENST00000360240	ENSP00000353375	0	0	274230	0	0	0	0	0	0	0	453100	0	0	0	725540	0	0	0	0	0	0	0	0	0	0	0	46227	0	0
ENSG00000047849	ENST00000426837	ENSP00000407602	95751000	17583000	507020000	77541000	453910000	200630000	233580000	107790000	118880000	295470000	1070200000	77686000	93650000	110310000	105480000	320870000	75943000	170690000	39634000	320830000	75033000	168670000	116870000	139830000	81961000	375780000	63274000	170590000	33363000
ENSG00000047849	ENST00000420772	ENSP00000409731	88542	0	201170000	180480	14653	8974800	9530800	0	325010	0	881140	865260	957960	0	291830	5781600	0	372510	0	194380	0	329470	0	2100900	120610	378320	311650	347680	992920
ENSG00000047849	ENST00000429422	ENSP00000416743	56286	0	5040300	81564	0	0	0	0	832260	0	0	0	0	0	0	0	0	0	0	0	0	324190	0	0	255730	0	0	851330	0
ENSG00000047932	ENST00000368498	ENSP00000357484	25603000	2324800	61512000	33112000	142810000	40167000	37105000	10752000	15999000	40699000	48826000	14421000	201400000	53343000	18120000	91078000	22984000	79002000	7740800	90077000	75890000	19574000	14450000	5562600	20418000	98554000	57937000	18444000	7702200
ENSG00000048028	ENST00000003302	ENSP00000003302	533490	49691	2216400	3611000	5504500	1462000	296000	2434800	238970	1019800	34565000	318940	1835000	6262800	729330	7436900	4689200	300530	242880	564840	642210	6185700	636610	924090	721150	1319100	822000	1758900	348740
ENSG00000048028	ENST00000545540	ENSP00000444991	0	0	0	16041	0	0	0	0	0	0	0	0	82852	83244	0	0	321280	0	0	0	0	0	0	0	0	0	0	0	0
ENSG00000048052	ENST00000432645	ENSP00000410337	43332	0	4327100	0	0	0	584730	0	0	27438000	0	0	0	763390	142240	0	0	0	120220	1421900	8728000	0	0	0	173730	0	4792400	2074700	1965600
ENSG00000048162	ENST00000614830	ENSP00000480832	21172000	21681000	15611000	31600000	61213000	18738000	12663000	24815000	2472800	23284000	11142000	954190	32354000	90822000	30958000	40817000	44736000	6021000	2073800	8350100	6156600	63499000	11320000	33491000	7664000	30971000	22776000	54967000	12052000
ENSG00000048342	ENST00000503292	ENSP00000421809	43248	0	1506900	14680	1287100	1157000	615280	13914000	37920000	846620	1319000	0	1341700	3325900	612320	354510	81514	0	29930	0	85399000	269250	197880	1662100	0	73780	2471000	702650	74871
ENSG00000048392	ENST00000251810	ENSP00000251810	28770000	719200	29346000	7512400	17119000	1499700	42393000	15755000	1209500	44817000	14740000	19214000	8151700	21212000	6076300	16036000	36552000	17392000	2232100	4083400	4351100	33064000	8537300	13309000	3626500	23708000	23018000	20877000	2806400
ENSG00000048405	ENST00000393313	ENSP00000376989	87951000	189190	7895400	2901700	54729000	5439200	4977000	3853400	371990	5420800	1376200	1529200	2411100	14733000	10143000	7960300	2270200	1104300	2038300	5304700	184130	62606000	1129800	766720	535190	3090500	1355900	2997500	5113200
ENSG00000048471	ENST00000566228	ENSP00000456480	3649300	91432	7868100	1615300	4755700	1583800	1246200	2562500	4048900	2714100	219560000	9112500	921760	8561000	6105300	9144400	615510	7848500	233190	4416500	2231600	1053700	5729700	2834600	463340	1763400	2379800	9012200	951710
ENSG00000048544	ENST00000053468	ENSP00000053468	36598000	118830	43656000	11220000	252070000	12957000	44313000	20016000	5978000	4947200	98767000	30291000	41489000	36811000	24188000	12552000	12778000	17723000	3299500	29184000	27605000	28487000	2550500	4577000	4270000	19660000	13598000	22168000	2609900
ENSG00000048649	ENST00000308488	ENSP00000311513	7723800	603820	38798000	12625000	30347000	18464000	7619300	21684000	2170500	8843600	6129000	3101400	3345000	29743000	8054400	20900000	6395800	14300000	1641700	8518000	4944200	28768000	4392800	4419200	8793600	30874000	14444000	7984100	3614600
ENSG00000048707	ENST00000613099	ENSP00000482233	4067300	190480	72228000	2367300	10291000	1628700	2169800	4500100	673830	1902300	11830000	1929700	6220300	6190200	1086900	11004000	3743700	4053600	577590	2326500	4062400	7278200	1167800	1237500	1936600	4335500	19012000	2785200	547500
ENSG00000048740	ENST00000633077	ENSP00000488690	15294000	2.2e+07	107440000	44066000	24810000	41756000	37777000	39332000	21872000	34134000	40968000	263250	6106600	67930000	203560000	32717000	1587400	7877100	5194600	33453000	12434000	55593000	32495000	60445000	7969400	12760000	1118600	128080000	12936000
ENSG00000048828	ENST00000277165	ENSP00000277165	82771000	12687000	148980000	62645000	387320000	88024000	94823000	112200000	59792000	121130000	298930000	116640000	227810000	148590000	64623000	62846000	96705000	163160000	28105000	113980000	212520000	158510000	36793000	63834000	82722000	74177000	83506000	77198000	29758000
ENSG00000048991	ENST00000264160	ENSP00000264160	753380	141770	4401000	737550	4495700	914830	1041100	434860	3337600	1982400	58098	213880	178190	3139700	1556300	2873400	450470	381810	357840	273610	179580	2090100	441280	486240	670190	4632200	82347	3924000	382670
ENSG00000048991	ENST00000628915	ENSP00000486837	0	0	0	0	0	0	0	0	0	0	0	0	0	0	0	224620	0	0	0	0	0	0	0	0	0	472960	0	0	0
ENSG00000049089	ENST00000372748	ENSP00000361834	0	0	3984900	0	0	0	0	0	0	0	0	0	0	0	0	143730	0	0	0	0	0	232590	192430	0	0	669270	0	0	0
ENSG00000049167	ENST00000265038	ENSP00000265038	4018600	0	315200	214090	2651600	373340	0	184030	0	0	0	542360	293270	467930	173380	2120400	0	0	403990	2313800	177170	4516600	0	0	0	682260	44227	0	0
ENSG00000049239	ENST00000377403	ENSP00000366620	80711000	8325600	46089000	25898000	105610000	65869000	85655000	61353000	69343000	100280000	118160000	20030000	686300000	80835000	46905000	255870000	47598000	140120000	9840000	47583000	186230000	84085000	56877000	29173000	18471000	181460000	22188000	49765000	22873000
ENSG00000049245	ENST00000054666	ENSP00000054666	44275000	4453000	235230000	56991000	319740000	136480000	89491000	35277000	31351000	160370000	630550000	72615000	110460000	54164000	108740000	407480000	134660000	102630000	17503000	141200000	137010000	97647000	125430000	126340000	75144000	361230000	63048000	58935000	20259000
ENSG00000049246	ENST00000614998	ENSP00000479223	57964	0	0	0	0	198310	267570	0	0	306520	0	0	51271	0	144790	0	0	0	0	0	0	227430	0	0	170790	0	18543000	0	0
ENSG00000049283	ENST00000268933	ENSP00000268933	2884700	24585	21186000	206560	7926700	1479300	3574700	2370200	228480	951310	6577700	2738700	0	1952100	278690	2894000	5979300	9671100	1790000	1643200	2985000	2287800	997910	0	4089300	5538900	981100	1000600	551380
ENSG00000049323	ENST00000404816	ENSP00000386043	35536000	5222500	1289700	9786900	28961000	63853000	228880000	56234000	7358200	321760000	220730000	38451000	6085100	94771000	22399000	24436000	18943000	237100000	11953000	13553000	6881600	24104000	123510000	104560000	27826000	20363000	15189000	4000700	31575000
ENSG00000049449	ENST00000054950	ENSP00000054950	750310000	102720000	1064700000	310740000	1903300000	878930000	668440000	447480000	506150000	1378200000	469880000	137520000	1325500000	978130000	318510000	333330000	334120000	3.029e+09	296050000	401640000	1005300000	1.052e+09	293850000	367440000	300940000	842070000	711510000	297110000	570120000
ENSG00000049540	ENST00000458204	ENSP00000403162	493120000	13438000	564160	72631000	286940000	127910000	103380000	11037000	217830000	257090000	718330000	35031000	21098000	525530000	83543000	986030000	308020000	5991900	85452000	427200000	98286000	197160000	38820000	121680000	199130000	154380000	3182300	12221000	419820000
ENSG00000049540	ENST00000320492	ENSP00000315607	843240	0	0	722180	1353600	2179500	0	0	1448300	869500	0	0	0	2479900	0	640360	183510	23104	0	1590900	0	5867900	0	0	974320	653570	547950	713270	10894000
ENSG00000049540	ENST00000445912	ENSP00000389857	47955000	5237400	237420	17520000	59811000	7956800	13294000	2472200	0	31428000	68405000	4093500	0	45971000	74904	115350000	54288000	1256800	18210000	82032000	273650	62256000	14227000	10777000	52581000	31409000	0	372440	10910000
ENSG00000049540	ENST00000419398	ENSP00000412262	13212000	3786600	0	21795000	144820000	7563800	5907100	0	58035000	181550000	8460100	2250000	32454000	7406100	16010000	158410000	135740000	8311600	28320000	56572000	7878900	75232000	0	38465000	8634500	39260000	0	2840700	58161000
ENSG00000049541	ENST00000055077	ENSP00000055077	9590200	2319300	14545000	30821000	49333000	13642000	10670000	19260000	6168200	9039200	5326700	7212500	5654300	77657000	12455000	11956000	27467000	18759000	1514900	13213000	3948800	56641000	7791100	22283000	3179700	29413000	1417600	48896000	3312000
ENSG00000049618	ENST00000350026	ENSP00000055163	3322900	763800	18857000	4277400	52219000	4609900	1736900	8457000	860530	1887700	5160400	1219000	1189300	6818100	41167000	5778200	3434300	5371400	1784200	16048000	5038900	36665000	3033400	47869000	13790000	7781700	7161900	8444200	1202800
ENSG00000049759	ENST00000382850	ENSP00000372301	0	0	0	0	0	0	0	0	0	0	0	0	0	65107	0	0	0	0	0	0	0	0	0	0	0	475650	0	0	0
ENSG00000049759	ENST00000400345	ENSP00000383199	6928200	513200	44392000	1821000	10385000	1679500	3162200	4731100	2298500	2624500	698800	13910000	7803000	13873000	1127400	7428600	14383000	18870000	5689300	5291800	7298700	11436000	3010200	1928000	6654700	1498100	4722300	2530300	1256500
ENSG00000049768	ENST00000518685	ENSP00000428952	321310	328850	0	0	0	0	0	0	0	0	0	0	0	469750	774960	0	0	0	0	0	196670	0	0	0	0	138690	403440	0	0
ENSG00000049769	ENST00000055335	ENSP00000055335	0	0	17069000	0	1310700	0	0	7587.3	0	39551	4857200	0	90003	0	864390	0	0	0	0	4788700	333750	408260	19592	0	0	0	1760900	0	43870
ENSG00000049860	ENST00000261416	ENSP00000261416	158080000	17887000	139490000	49096000	678930000	51247000	260700000	32091000	60316000	284340000	119350000	75581000	161690000	148750000	26936000	153990000	93115000	457720000	123330000	184180000	49540000	218740000	48081000	80991000	109640000	126350000	245560000	61668000	54184000
ENSG00000050165	ENST00000396505	ENSP00000379762	35519000	745890	171620000	2792800	9011500	2887700	3099300	1682000	33674000	6454100	22507000	0	604110	13402000	21117	5422900	22794000	516350	416800	3785400	14857	3371300	659490	150000	4751700	19616000	0	0	1213200
ENSG00000050327	ENST00000056217	ENSP00000056217	227860	80292	1580200	3827200	9765400	577850	362520	2775800	1930800	1111300	3741500	2461900	134360000	42363000	631060	6232800	4274100	10741000	908950	5891300	7732200	19662000	469570	595220	2097200	569020	7027300	1628100	666050
ENSG00000050393	ENST00000379170	ENSP00000368468	3608900	15811	34491000	1431100	29244000	2153100	4637800	763770	984010	3384500	31797000	29492000	8524000	2934600	1675600	2940300	11659000	17137000	24482	8092000	19956000	29630000	450500	1030200	626580	6052600	21579000	3742900	570060
ENSG00000050405	ENST00000341247	ENSP00000340184	127010000	11327000	208900000	315930000	447950000	64203000	67552000	93452000	38212000	183330000	26268000	140670000	63897000	156420000	45588000	83417000	80788000	156060000	20842000	199840000	136670000	824400000	44293000	122850000	251140000	35627000	29445000	93700000	44554000
ENSG00000050405	ENST00000394943	ENSP00000378400	479230	265960	1178200	2828400	1389600	1296400	996240	435030	331920	0	0	1055100	387270	1422800	0	1784800	0	635310	0	2528000	920050	12879000	476870	455450	1945100	0	221230	772850	0
ENSG00000050426	ENST00000418425	ENSP00000389903	32093000	51144	55487000	1735000	62162000	939770	20154000	7636000	14016000	0	92686000	51850000	54101000	18118000	676970	0	5204200	2379200	3465400	274750	25963000	22646000	3795100	4763300	1130600	26347000	34745000	7037100	2985700
ENSG00000050438	ENST00000453097	ENSP00000405812	76928	21248	4856600	0	0	48030	57484	80164	0	298800	4050800	0	0	11630	0	39643	116430	0	0	0	75171	58939	0	0	0	204180	0	0	0
ENSG00000050555	ENST00000361069	ENSP00000354360	18088000	104450	3047600	721460	4462400	849460	1074900	339900	370020	7332900	410980	430590	354730	1183100	795000	7350200	12005000	759580000	716570	1681500	16948000	3835100	2208600	614440	274450	42514000	2167600	0	168650
ENSG00000050730	ENST00000057513	ENSP00000057513	0	1655100	0	0	0	0	0	0	0	0	0	0	0	409180	0	0	0	0	0	0	0	0	0	0	0	0	0	358280	0
ENSG00000050748	ENST00000393360	ENSP00000377028	16248000	2258700	45084000	15830000	32468000	8633400	23953000	22221000	10172000	10578000	24160000	8724600	39983000	26586000	10147000	6606100	13363000	37043000	4511700	13063000	10397000	22911000	7835100	5994900	8675100	43580000	11047000	6340800	3267400
ENSG00000050767	ENST00000390654	ENSP00000375069	0	0	0	0	0	0	0	0	0	0	228380	0	0	0	0	0	0	0	0	0	0	0	0	0	0	0	1387100	0	0
ENSG00000050820	ENST00000542031	ENSP00000440415	4493600	2923900	26380000	3457800	44399000	7568000	11528000	2788500	3867000	14010000	3730800	7060700	1939000	10806000	5457300	7869000	14184000	19441000	1511700	6706700	14293000	36806000	3468900	14534000	7201000	18166000	2507600	2608500	4157100
ENSG00000051009	ENST00000449352	ENSP00000416918	2229500	98430	11733000	1651000	13851000	2794100	570180	3885600	603830	2377800	8845600	1609300	8237600	1622900	1591300	3252800	3591900	4464000	533440	3274800	644380	5759600	402640	371680	1227900	5882100	1016600	1331500	87766
ENSG00000051108	ENST00000344114	ENSP00000340931	7855700	5459200	1144200	24789000	32853000	35225000	405040000	5336000	0	12452000	33983000	6689500	4961400	83431000	1075000	1399300	42318000	2417400	3736800	9293300	331530000	68504000	148840	2694700	46001000	7130700	10557000	11323000	1720900
ENSG00000051128	ENST00000433218	ENSP00000396154	5638500	0	12978000	2251800	3240900	1306500	4288800	569010	0	5974900	4505200	2330400	8194200	4942100	0	9859600	0	3227300	467700	1539800	0	689300	1191200	46357000	1354500	1748700	8900600	7017400	360860
ENSG00000051180	ENST00000527860	ENSP00000432759	0	0	0	0	55306000	6345000	0	0	0	11608000	0	0	0	1148000	0	5190700	1085900	61787000	0	0	0	19355000	0	0	0	6145500	0	624130	0
ENSG00000051382	ENST00000477593	ENSP00000418143	1314300	276240	8858300	2330600	13785000	5118100	3309700	1704700	880960	2332600	6336500	1937500	2593000	2387400	2067600	1554800	6039300	15715000	669410	4931500	16655000	4498700	1623900	847100	758520	791150	5160900	5946100	159140
ENSG00000051523	ENST00000261623	ENSP00000261623	15285000	9245900	1508300	6454700	144940000	0	29849000	0	27764000	45526000	5258700	1693700	51100000	34384000	12954000	15640000	0	9267600	8016500	37890000	184850	32964000	0	45823000	5181700	376730	846300	135550000	3021400
ENSG00000051596	ENST00000265097	ENSP00000265097	4204400	270380	28264000	4519300	86845000	18148000	7712100	11090000	8885600	6769200	1520300	4811500	10361000	72780000	23592000	3716400	4044900	6791400	7636500	18875000	9853900	18301000	8985200	8991200	3949100	23923000	9460100	29253000	7396300
ENSG00000051620	ENST00000607197	ENSP00000475750	520050000	67548000	145620000	129490000	831850000	248770000	570210000	316960000	588040000	469250000	1102700000	231140000	678450000	238520000	243930000	137520000	175050000	446570000	142870000	515540000	415680000	465910000	340680000	224890000	280240000	83595000	182280000	292370000	182230000
ENSG00000052126	ENST00000429027	ENSP00000404296	13860000	487800	46187000	8858700	45780000	34505000	23041000	29106000	21859000	20440000	47428000	27880000	20723000	21997000	12812000	5164600	21027000	9960300	5764200	17337000	37768000	14779000	15078000	1184200	13422000	2491200	40550000	1735200	3716300
ENSG00000052344	ENST00000317508	ENSP00000319730	123540	0	1040100	546550	5359000	2205700	0	341930	285290	0	0	6426500	184550	48101	0	872810	1526900	115910000	31018000	2732600	3850300	8146900	12467000	0	1744500	224740	1888100000	0	722970
ENSG00000052723	ENST00000060969	ENSP00000060969	5877100	3066400	1689100	5581700	33040000	13407000	21614000	3346300	5169300	14255000	8965300	1724600	1446300	11019000	12892000	11025000	6165400	14554000	3359800	9188400	3613500	17903000	3966100	5550300	6552200	2048000	3118200	11192000	1034300
ENSG00000052749	ENST00000536831	ENSP00000446184	9259000	2538400	9080600	14616000	40644000	43420000	11478000	12279000	4698100	5519800	9163700	6080100	8230000	38765000	11615000	19732000	36985000	4792700	1537800	8767100	9181700	10571000	5729400	4163200	4135300	13137000	15109000	16363000	2520500
ENSG00000052795	ENST00000264433	ENSP00000264433	0	0	283340	10207	0	96947	79744	0	0	479480	21493	91877	120670	18686	170040	0	0	431990	0	0	74862	0	0	154610	0	148380	349310	0	0
ENSG00000052802	ENST00000261507	ENSP00000261507	22847000	2117100	44591000	0	53062000	1619000	4994000	2530900	4744300	0	17474000	2763400	212280000	11067000	7012000	4065800	2912800	11684000	2073000	1865600	6659600	4006100	839100	0	6898200	12963000	1745100	12920000	1171500
ENSG00000052841	ENST00000039989	ENSP00000039989	1404200	53992	700400	426170	5359600	2377600	1759400	1208300	553350	1545100	1507100	271780	1900500	1439900	1843700	580780	4809300	3676400	155140	1174500	3185400	3080200	426450	301060	184380	9331800	15571000	353110	732700
ENSG00000052841	ENST00000299240	ENSP00000299240	21140	0	27534	0	108190	207520	2047400	43774	70030	151350	71518	0	64141	275150	0	0	75356	0	72561	75638	68156	213810	0	20913000	0	254700	6348.9	0	0
ENSG00000053108	ENST00000265342	ENSP00000265342	283140	0	83918	0	0	0	0	20128	0	0	0	0	0	468840	0	0	138500	31060000	0	0	7485700	103400	0	0	0	0	0	0	0
ENSG00000053254	ENST00000615335	ENSP00000479114	42965000	22092000	6152500	118560000	29323000	21088000	19412000	4250200	8966.9	25569000	7792800	345960	2463700	2023800	873940	36069000	1669300	51405000	1168000	92986000	0	1240700	1600800	29029000	7795500	4638800	589260	632700	14282000
ENSG00000053371	ENST00000235835	ENSP00000235835	655960000	16819000	1835900000	161810000	1527600000	345180000	398770000	404770000	236230000	271830000	751630000	649260000	566610000	316310000	528070000	92809000	271120000	627830000	111790000	654030000	382100000	542790000	274040000	272340000	274980000	1.03e+09	323630000	361660000	56790000
ENSG00000053372	ENST00000330263	ENSP00000364320	23203000	14002000	25768000	33239000	104290000	54374000	34418000	46286000	9418500	29473000	15069000	4874100	34996000	233730000	17194000	88661000	88646000	23901000	2573500	43098000	13700000	43907000	11911000	49400000	13827000	39204000	30160000	83126000	32963000
ENSG00000053501	ENST00000263897	ENSP00000263897	7721900	1611000	20144000	2027400	60307000	6825800	18891000	11007000	11253000	21800000	23942000	5434000	16266000	26283000	3997100	15737000	3190400	8824000	3449900	14027000	10382000	12547000	473440	5183900	5361600	30096000	2267600	14945000	3121200
ENSG00000053501	ENST00000445667	ENSP00000390287	0	0	0	0	0	0	0	0	0	0	0	0	0	0	0	0	0	0	0	0	1899400	0	0	0	0	0	0	0	0
ENSG00000053524	ENST00000473233	ENSP00000420070	18126000	480760	1421400	0	1603500	0	0	191870	0	66827	0	0	2048700	0	269200	0	0	0	42352	379480	1412000	3635400	0	94534	0	3580500	0	0	0
ENSG00000053702	ENST00000337508	ENSP00000337501	12020000	2792900	28460000	18635000	11488000	24354000	15334000	23581000	9946500	15900000	14082000	18970000	1840500	3036600	20482000	23639000	8713400	1649300	501950	13963000	5193700	7764300	17737000	28350000	7881200	8910100	8870600	7952300	4345400
ENSG00000053747	ENST00000269217	ENSP00000269217	0	0	0	0	0	0	0	476750	0	0	0	0	0	97244	0	0	0	373970	0	0	26521	0	0	0	149780	0	0	0	0
ENSG00000053747	ENST00000313654	ENSP00000324532	2039600	1389800	1991900	4226300	11301000	53932000	19071000	54028000	6627200	18622000	5553600	1839600	979050	38587000	45411000	79365000	9149500	50603000	6097100	5706900	34018000	13190000	40316000	1162500	16852000	5034200	11251000	12096000	2481000
ENSG00000053770	ENST00000261558	ENSP00000261558	1742900	103940	10028000	831840	10726000	2249700	1844900	630080	779220	4147600	7109800	1331200	21657000	2537200	3689000	1386800	4653300	2656900	178260	2224900	206200	7242400	680440	0	181390	2847600	1127300	3816000	996700
ENSG00000053900	ENST00000315368	ENSP00000318775	3706000	600430	5234300	1535200	11503000	8906600	3112500	7489400	2416700	5693100	1762500	969360	2797600	9095000	3820900	6064700	8638100	11737000	934920	4043200	1844300	3867800	1916600	1654500	1689100	10075000	2756900	6530300	928380
ENSG00000053918	ENST00000335475	ENSP00000334497	14592000	2328400	0	0	13596000	0	0	19423	0	0	1407100	0	0	2168400	230110	0	584010	78201	0	0	23946	95716	0	86509	0	67856	6440900	0	452210
ENSG00000054116	ENST00000373166	ENSP00000362261	115860000	12654000	158950000	82775000	249640000	111120000	62452000	79363000	27262000	129570000	115970000	44776000	53174000	145940000	32801000	155400000	110350000	126450000	14226000	112320000	18786000	184220000	27104000	90018000	39276000	303440000	59946000	120560000	27756000
ENSG00000054118	ENST00000469141	ENSP00000433825	61973000	33749000	1.25e+08	63530000	258070000	133350000	85493000	137110000	57850000	112960000	58045000	41255000	118670000	209660000	185590000	107610000	56538000	111700000	29626000	76165000	60032000	312800000	45832000	68879000	40875000	179750000	90578000	245310000	34832000
ENSG00000054148	ENST00000247665	ENSP00000247665	838830000	138380000	2.251e+09	1.16e+08	616160000	234310000	1281600000	326900000	213880000	369160000	2079900000	535390000	242670000	446290000	353910000	55551000	3111500	391400000	605470000	461100000	346140000	657330000	367890000	474510000	364810000	288930000	533730000	286710000	174790000
ENSG00000054179	ENST00000355097	ENSP00000347213	7061900	1669900	154680000	32352000	5013900	13537000	744110	17823000	1241500	12244000	5360500	4285700	5328500	0	223650	0	1521300	2543800	3069100	21777000	15551000	12085000	2904300	0	7709600	17183000	668140	0	649330
ENSG00000054219	ENST00000263636	ENSP00000263636	66662	61278	45473	130730	620820	0	0	139910	0	179400	0	0	0	225200	1207700	211190	0	0	0	188230	0	367310	0	380320	59866	52035	0	1224700	62560
ENSG00000054267	ENST00000349213	ENSP00000264184	1281800	752070	9849300	2779900	7103100	5522200	1454400	8288900	1488400	4622500	1055000	1064100	8268600	14567000	7709600	6114000	2032500	8917600	951840	2451800	2020200	11004000	2233700	5255400	1749100	2347900	880680	7687500	877420
ENSG00000054282	ENST00000476722	ENSP00000473868	0	0	0	454660	0	0	0	863870	0	0	0	0	0	320470	0	0	997620	0	169890	0	0	0	0	0	0	972620	0	0	0
ENSG00000054356	ENST00000295718	ENSP00000295718	56243000	32760	40550000	1339900	2071700	405020	101680	32337	0	0	1954200	0	0	0	83734	0	2183500	1346000	75298	4977800	278880	2035300	142030	0	2530600	0	0	0	30636
ENSG00000054523	ENST00000377093	ENSP00000366297	0	0	0	0	0	0	0	0	227170	0	1852300	0	0	351500	0	563680	77081	0	0	331250	0	0	0	0	0	0	0	0	0
ENSG00000054523	ENST00000620295	ENSP00000478500	1284100	95000	7688600	1823300	6498700	4289900	7270800	813350	458900	6088400	2042000	993690	5470000	3433200	572350	4819600	7129900	2118100	658180	9079700	2091400	5813500	1017400	4635800	2680200	3670700	814050	3777200	587700
ENSG00000054598	ENST00000380874	ENSP00000370256	827570	0	0	0	0	46850	555030	21066	0	0	1822900	1293800	19120000	173670	0	250890	400410	611900	592880	0	21503000	0	23501	46960	0	167500	1214000	0	282380
ENSG00000054611	ENST00000337137	ENSP00000336724	9670900	2334000	20151000	10618000	145210000	9569900	24034000	10958000	9537900	23469000	5326200	11194000	14267000	40557000	27720000	14060000	11052000	35694000	1459000	182370000	23923000	63440000	4967600	19850000	14591000	5180700	11108000	35518000	4086000
ENSG00000054654	ENST00000344113	ENSP00000341781	6182900	1535200	8614700	11719000	42083000	17577000	7813700	21095000	9624800	16094000	48535000	26023000	19703000	17220000	10161000	36133000	14747000	62645000	2608100	16751000	6777400	23925000	10025000	12546000	11694000	77017000	18726000	22039000	3855200
ENSG00000054793	ENST00000338821	ENSP00000342481	18703000	337710	98962000	3528100	12888000	1894000	4082400	2409400	10730000	9492800	2859700	2039100	11422000	2213000	4720000	1774000	5445800	6949300	3637000	6166300	18399000	12516000	1702600	993620	9952300	24334000	1166600	885750	1056900
ENSG00000054938	ENST00000263671	ENSP00000263671	0	2265700	0	3871600	294640	61156000	29952000	7968.8	2671300	76580000	0	0	361040	801990	128080	1725000	311940	0	36063	2317400	0	138630	24110000	527520	210160	0	88854	620950	9947000
ENSG00000054965	ENST00000356467	ENSP00000348852	0	0	25893000	0	5277200	0	292050	0	0	0	0	3398500	0	0	1663200	0	0	1799800	0	0	2121600	0	15245000	0	1456900	0	0	2355000	0
ENSG00000054983	ENST00000261304	ENSP00000261304	11978000	215410	113630000	20655000	65707000	1169100	1368700	14717000	2066900	12097000	647690	10821000	5978800	4287400	2248000	715260	10168000	7511100	8712800	10728000	414330	42187000	484840	7058700	8154100	38785000	3209900	1415700	1461200
ENSG00000055044	ENST00000264279	ENSP00000264279	194030000	34666000	357890000	202460000	523740000	272240000	175070000	396920000	72066000	285750000	102450000	79476000	165540000	770320000	424820000	411030000	472610000	146460000	34400000	183220000	149210000	311930000	91794000	204490000	86745000	318500000	241370000	488740000	68267000
ENSG00000055070	ENST00000471507	ENSP00000419589	13034000	700620	24380000	16894000	22416000	17766000	15552000	17651000	0	12060000	135080000	5006400	29890000	22737000	10650000	27051000	7816200	5777200	2796100	23846000	19376000	23110000	31479000	10649000	3536800	21486000	32783000	133250000	1484400
ENSG00000055118	ENST00000262186	ENSP00000262186	195560	2454.4	0	11419000	0	279430	0	0	0	0	360300	0	0	0	792150	736770	2065400	31572000	0	0	0	0	1005500	0	0	994120	0	0	0
ENSG00000055130	ENST00000602748	ENSP00000473318	68487000	8956300	131870000	89452000	211370000	86083000	128850000	33426000	460750000	383710000	57979000	15555000	74267000	119290000	28524000	59551000	70349000	110790000	25469000	88867000	67039000	248290000	40881000	16778000	46905000	104280000	37554000	41796000	35797000
ENSG00000055147	ENST00000522858	ENSP00000430489	53781000	9962900	74308000	17410000	102720000	27526000	49796000	15887000	22563000	35010000	56843000	15560000	53512000	51377000	29397000	34404000	23967000	31986000	3681000	44058000	115330000	57932000	6139000	41130000	11929000	158710000	19505000	58343000	13607000
ENSG00000055163	ENST00000521420	ENSP00000430904	49309000	9686000	597570000	12799000	79957000	36397000	31419000	34421000	24298000	38866000	56285000	46590000	33490000	75105000	84012000	23219000	26908000	97084000	7708200	29596000	57411000	176440000	27459000	78875000	24890000	24450000	28926000	190840000	13523000
ENSG00000055208	ENST00000538427	ENSP00000445752	1233000	921030	11132000	4079800	14854000	4919600	9943500	2320300	407600	12359000	4959900	5082600	17952000	5969200	43497000	9188900	1117300	3968000	1052800	5881300	18882000	4164900	3742000	2293000	2075700	9488400	23707000	4449900	3057600
ENSG00000055332	ENST00000395127	ENSP00000378559	88931000	20505000	383020000	48387000	252280000	100740000	85435000	152340000	65348000	89240000	141640000	45732000	118800000	322810000	73159000	108530000	186040000	135170000	17518000	85749000	115870000	118630000	60647000	52829000	48056000	91085000	73745000	81241000	43783000
ENSG00000055483	ENST00000589225	ENSP00000467280	395740	177280	162190	1364000	1816300	610040	327660	1379500	12615	224890	41767	207930	155810	4025500	712300	894840	403530	278350	84361	489200	201550	1713600	244470	567240	369410	673520	2552000	480820	172990
ENSG00000055609	ENST00000355193	ENSP00000347325	57657	96749	334400	147520	396650	226990	43193	293930	32981	54977	257030	46419	107800	790000	645740	131500	220040	545140	41732	343290	125970	504350	75095	442070	65180	351780	6885800	325530	7486.5
ENSG00000055732	ENST00000370587	ENSP00000359619	5144700	0	0	0	0	0	0	0	0	683740	0	0	0	1423900	0	0	0	2064600	0	0	1114700	0	0	0	0	0	29408000	0	0
ENSG00000055813	ENST00000407595	ENSP00000384040	0	57626	4136000	436470	3735800	145660	62761	221540	0	4077500	0	0	0	571830	0	0	0	0	281370	0	470490	1032800	1457600	1680600	0	0	362320	787960	224210
ENSG00000055917	ENST00000403432	ENSP00000385992	1345700	549130	17787000	1993600	11309000	3820600	3495500	877630	886130	6224400	78161	2838900	1858000	11358000	3199600	5696400	553500	4876800	752090	4990800	723790	6316500	1375000	3327800	592620	6174700	4175000	20184000	1034100
ENSG00000055950	ENST00000370241	ENSP00000359261	92773000	1617200	30363000	44312000	292780000	7638100	14916000	34350000	17944000	16159000	181940000	46736000	6237900	104060000	11055000	23194000	54962000	16770000	5753900	59360000	27970000	234090000	9496500	28682000	17496000	22726000	29843000	4935300	18208000
ENSG00000055950	ENST00000370236	ENSP00000359256	1281000	0	1812000	1542400	0	1013100	0	0	0	1189500	0	0	621920	1253400	598310	0	2349800	0	0	0	378880	3411100	0	951860	0	0	0	2097300	0
ENSG00000055955	ENST00000485816	ENSP00000417824	452980000	126010000	156090000	156340000	278800000	114010000	560680000	91983000	2458200000	1013800000	355030000	276890000	200640000	154680000	179470000	186590000	38409000	887230000	37520000	354280000	140030000	121160000	170860000	81888000	245650000	588420000	129030000	49725000	174930000
ENSG00000055957	ENST00000273283	ENSP00000273283	594490000	190630000	156790000	245360000	609180000	237150000	1194500000	110570000	2943500000	1782700000	994850000	433080000	274010000	135550000	196880000	8.1e+08	101350000	941380000	79573000	964700000	141030000	151150000	180850000	66431000	425710000	364110000	726780000	72694000	152640000
ENSG00000056050	ENST00000393381	ENSP00000406598	13324000	1451400	51942000	11193000	68366000	20382000	59420000	29417000	3236700	19521000	38363000	3602700	14751000	32560000	21246000	28854000	19118000	19854000	1342700	3383400	8640400	15326000	4790600	11929000	6929500	24028000	14982000	23175000	11329000
ENSG00000056097	ENST00000265069	ENSP00000265069	29027000	5162500	106910000	33014000	62215000	42607000	22805000	63718000	11030000	30335000	32476000	16142000	54509000	107430000	33741000	48787000	37472000	57087000	4508600	28785000	17213000	70406000	17245000	19971000	11062000	57689000	20576000	35077000	8779600
ENSG00000056277	ENST00000370978	ENSP00000360017	0	419550	1433400	1559700	0	835270	279470	1819100	0	301910	472720	102720	0	11001000	1128800	2303000	286130	0	66350	192060	0	718860	417480	461280	447930	1266000	314090	2363500	0
ENSG00000056558	ENST00000540010	ENSP00000443183	1211100	1253600	2334200	5463400	4672100	1822800	1504700	426950	0	33143000	13385000	751050	0	6373700	34833000	21475000	7582200	1728400	460750	7478500	885910	2363600	454200	8568500	718550	1787500	0	23717000	2735700
ENSG00000056586	ENST00000373670	ENSP00000362774	48518	0	1216300	0	709690	94238	92594	103870	0	0	319580	0	0	443560	0	49248	0	856460	142760	42017	310120	288090	0	0	64620	134790	0	0	0
ENSG00000056972	ENST00000359831	ENSP00000352889	0	0	0	690300	2228000	6126500	2594500	4531900	0	97717000	1010200	379120	0	1334100	347650	777000	476500	0	1014200	1788500	227980	1741800	133070	0	829620	192290	45786	1724700	206360
ENSG00000056998	ENST00000381163	ENSP00000370555	7918700	1770400	25169000	772300	0	6580500	84109	9668900	90287000	4059600	2646600	503040	164670000	2722700	703400	3172000	822320	4663300	357470	3529900	3345100	12250000	0	0	548170	872320	0	0	0
ENSG00000057019	ENST00000326840	ENSP00000321573	589680	0	0	23000	1109200	836570	183640	372070	79945	1349100	676050	0	48545	188200	0	0	11410000	460180	74889	2060100	450430	1364600	335650	0	0	4380600	11531000	68072	0
ENSG00000057149	ENST00000283752	ENSP00000283752	1334400	1302200	24793000	3525600	17895000	2678600	680250000	8910700	2168200	4541100	8156600	2485300	935310	40573000	2648200	546940000	52686000	2271600	1360300	4579400	1302000	694120	259880000	2572300	3128300	1035600	1120600	66491000	122950000
ENSG00000057149	ENST00000356424	ENSP00000348795	94006	1525100	351850	0	1728200	0	38702000	91150	0	0	4355600	0	0	1079100	421610	88592000	0	0	106250	0	0	8452000	0	527240	0	0	0	0	5638900
ENSG00000057252	ENST00000367619	ENSP00000356591	353570000	7120200	2859400	10039000	1999300	13244000	14867000	5645500	18900000	22628000	2209100	3511500	3753400	51344000	12141000	10855000	19761000	35574000	3510600	13464000	64419000	24844000	1479200	12165000	11270000	12410000	1107800	14649000	2667900
ENSG00000057294	ENST00000340811	ENSP00000342800	4297700	3258500	34055000	159990000	276260000	28627000	98826000	514750000	10551000	67990000	3892800000	15982000	86042000	34903000	5648100	35571000	60885000	285430000	17925000	210280000	419150000	170850000	2758500	8835800	45746000	50006000	9179100	51462000	10409000
ENSG00000057593	ENST00000541084	ENSP00000442051	15594000	666210	0	246450	8844500	1780700	1181500	1197100	31210000	8212800	24527000	3309000	55643000	1966900	0	496990	0	156260000	1193500	4800500	777590	2872800	2324200	2671700	459890	8780300	5822800	0	372080
ENSG00000057608	ENST00000380191	ENSP00000369538	1861800000	280710000	7160400000	816570000	5671800000	1409200000	2248600000	852980000	1233900000	2795500000	2496700000	1052500000	3006900000	1.389e+09	1881200000	1.742e+09	1.876e+09	2820700000	330840000	2288100000	1455900000	2683200000	1176500000	1394700000	899110000	2771800000	981700000	2401700000	572910000
ENSG00000057608	ENST00000418688	ENSP00000394177	4363300	1916900	5114800	220170	23575000	1885700	4270300	1930700	2418300	3236400	8202400	309370	1719800	1005400	2841000	209410	650960	5364800	609110	6163900	836250	8085700	126220	2662800	3198100	1063500	96706	3300600	2517300
ENSG00000057657	ENST00000613999	ENSP00000478294	0	0	0	0	12453000	2321200	8710600	0	0	0	0	0	0	363550	0	0	0	0	0	8554900	0	310600	0	0	37410	0	0	581860	155990
ENSG00000057663	ENST00000369076	ENSP00000358072	9473100	3362700	65145000	8596100	165160000	16648000	23930000	25782000	10491000	28983000	16385000	12030000	20836000	31647000	22623000	4821600	8944400	42662000	11093000	42840000	35798000	51931000	15169000	9375900	30575000	104310000	30137000	31477000	12079000
ENSG00000057704	ENST00000261226	ENSP00000261226	5618900	493240	52756000	4778400	57141000	7059200	1541000	9265100	1988900	4867700	12354000	6580600	930220	6307000	1847900	1498900	3139600	16306000	4954500	9674000	4817900	39138000	3024300	9889900	4476400	4859900	4161000	1769200	2452200
ENSG00000057757	ENST00000246151	ENSP00000246151	117620000	14258000	431500000	17533000	204540000	19903000	69823000	42447000	43817000	22703000	74860000	33087000	52123000	117010000	96390000	22373000	49944000	204540000	49187000	82884000	172390000	120340000	90434000	107350000	37922000	85751000	51485000	98212000	24828000
ENSG00000057757	ENST00000415372	ENSP00000405957	0	0	0	830380	0	0	0	0	0	52201	0	0	0	0	0	0	182730	0	0	0	0	0	0	0	0	2533100	0	0	0
ENSG00000057935	ENST00000406911	ENSP00000385241	225950	0	171160	0	0	0	0	100860	0	0	235440	0	0	0	0	0	0	80206	0	0	0	131520	0	0	55696	106620	0	0	43525
ENSG00000057935	ENST00000405094	ENSP00000385823	7295500	518720	1561700	2119000	5330300	1392200	12968000	1534100	1171400	422440	578760	181060	3297000	4834700	444970	5129500	122440	10426000	1020100	4165200	7480300	1443800	1497000	2208600	1284500	4856500	2844100	3255500	199580
ENSG00000058056	ENST00000263966	ENSP00000263966	13351000	117410	4062800	905350	2915400	4362300	2398200	1458100	1949100	3471300	40157000	1177500	3069500	21740000	2099000	1383100	6733300	1803700	1174100	3504200	1297800	1296200	2183700	1839000	541270	46558000	2340200	1180800	539200
ENSG00000058063	ENST00000323116	ENSP00000321195	1452500	760690	2069200	864480	9285400	651130	918030	565630	892940	5035000	1402500	1156200	25172000	28607000	4864700	2099800	1048900	3262900	1235300	1067400	5427300	4792700	1088000	2901300	2238800	715690	229070	3802500	1693800
ENSG00000058085	ENST00000264144	ENSP00000264144	3192.1	489230	376710	4222400	7212000	1520200	5887900	96471000	200970	6909200	0	27805	114500	34197000	2746600	34105000	3082500	10519000	306070	1155800	18142000	15365000	157130	0	10199000	3974200	499420	11015000	821750
ENSG00000058091	ENST00000380050	ENSP00000369390	1415300	0	33760000	516920	2359400	1402200	11509000	768950	3001300	3401700	259850	1242400	2074900	1543200	542500	7170500	1199100	2735700	887500	707250	1411100	1503200	1462000	0	430320	414260	0	2780300	123470
ENSG00000058262	ENST00000243253	ENSP00000243253	155270000	21784000	142460000	102260000	269900000	83247000	83974000	95720000	97418000	127640000	48296000	78617000	658720000	559540000	86989000	34520000	1045300000	152460000	595610	62919000	737770000	222840000	41036000	62770000	95258000	27322000	216520000	247360000	28659000
ENSG00000058262	ENST00000481210	ENSP00000419172	0	295610	0	0	0	0	0	0	3097900	0	0	0	0	0	0	1417700	78623000	0	186570	537080	0	0	0	0	0	0	0	2647000	306770
ENSG00000058272	ENST00000450142	ENSP00000389168	84848000	27837000	117780000	72569000	697010000	261960000	874760000	115730000	35568000	196010000	199800000	48187000	29560000	145150000	127210000	88549000	52129000	231240000	81186000	393840000	54223000	220650000	278520000	92224000	97953000	59458000	56484000	147430000	59602000
ENSG00000058272	ENST00000548318	ENSP00000449843	0	0	0	0	0	0	11482000	0	0	0	0	0	0	0	0	835830	0	0	0	9173200	0	3669700	2794300	0	0	266940	0	0	0
ENSG00000058335	ENST00000558480	ENSP00000452781	236230	0	16568000	28867	28637	0	126220	270580	0	84050	0	0	0	32638	0	5722500	127020	570130	291230	0	0	766060	0	129250	67826	727290	44141	112260	111510
ENSG00000058404	ENST00000440254	ENSP00000397937	0	0	497900	0	0	0	0	0	0	0	0	0	0	0	0	0	0	0	0	0	0	0	0	0	0	0	0	0	0
ENSG00000058404	ENST00000395749	ENSP00000379098	66809000	10021000	2.245e+09	35368000	264120000	51392000	90946000	31874000	41816000	108020000	809170000	47426000	103880000	21457000	47188000	28384000	9713200	85775000	34671000	151030000	17500000	117620000	113870000	39560000	34044000	163470000	67299000	70042000	12066000
ENSG00000058453	ENST00000375541	ENSP00000364691	44176000	5217700	111620000	18709000	83780000	54395000	49122000	519460000	4787600	23174000	87108000	26969000	729280	59934000	22772000	23135000	31241000	11180000	3156400	17318000	12922000	8968200	29299000	37449000	18636000	57488000	18582000	37628000	14700000
ENSG00000058600	ENST00000299853	ENSP00000299853	2116600	420780	3509900	1684800	3412600	4961300	2393500	2560700	1669400	1578300	467270	1029200	610060	4584800	3447500	1408800	1243300	2170500	277490	1703000	1098400	3808800	537620	1009300	935000	2538800	1476500	1678500	633870
ENSG00000058668	ENST00000367218	ENSP00000356187	0	162150	5990800	214670	4219700	7104500	6153100	115930	0	1148000	2486900	228830	0	200210	7336.2	207770	0	0	472150	7705200	0	1410200	2554400	145050	324760	0	0	185530	387810
ENSG00000058668	ENST00000357681	ENSP00000350310	197180000	29746000	1935400000	91571000	833430000	634580000	643600000	194190000	172770000	299150000	654070000	45471000	54774000	157150000	83868000	182310000	51414000	419930000	34387000	930370000	63985000	249690000	594200000	69121000	110920000	230130000	28083000	108880000	48790000
ENSG00000058673	ENST00000545588	ENSP00000438527	6459700	2805400	11043000	9873700	15879000	9862700	6791500	24159000	4849500	6377700	7729200	5771800	7911300	37158000	38104000	14605000	13620000	8745500	1382400	10162000	9893200	52128000	4871400	10523000	9111200	17417000	11027000	39153000	3038700
ENSG00000058729	ENST00000283109	ENSP00000283109	1579100	151400	2344500	375280	10565000	1673900	2439100	2730800	936020	2890700	2657900	307230	4177300	5006500	833680	2613800	6181600	1586200	179600	2616200	657150	4196500	569740	307030	584810	3693100	1820600	3512900	1044100
ENSG00000058799	ENST00000412288	ENSP00000416507	0	0	0	0	0	0	0	0	0	0	0	485120	448140	650680	0	0	5124900	9401400	460940	1142100	4291200	2865800	0	283980	0	2766800	478790	1417400	389680
ENSG00000058804	ENST00000371429	ENSP00000360483	3933100	381370	7107300	4310000	15178000	4162200	16301000	4800100	1212900	1057000	2674600	2050400	3816400	7446700	2237900	6385000	6422900	20460000	1403900	1182500	2669300	8904500	916320	11173000	785790	5957200	1637600	10212000	575310
ENSG00000058866	ENST00000382164	ENSP00000371599	1465100	298120	43240000	0	6377000	234490	12096000	2031200	0	0	11396000	0	0	149000	800630	2700000	190100	13265000	315930	1736800	78596	1411600	0	1655000	52343	1775900	20939	25338	95313
ENSG00000059122	ENST00000416288	ENSP00000399938	199650	124290	113880	131170	0	1357400	1214100	2764900	0	125120	301320	0	0	744090	75546	0	347340	2660000	67597	167380	0	0	41259	0	261280	389150	84966	0	1838400
ENSG00000059145	ENST00000508903	ENSP00000422852	1099200	0	1291800	169810	659830	860260	559210	811030	0	1018100	441570	0	60784	432880	668650	0	370970	405800	0	0	276740	0	600510	0	136260	1551900	2983300	410330	31631
ENSG00000059377	ENST00000448866	ENSP00000402536	56449000	6748400	15726000	15018000	95026000	4129500	33208000	6993500	51594000	82597000	18559000	2468400	36234000	99409000	16953000	14024000	16339000	40883000	2036600	19330000	3265600	22109000	3246000	177010000	9216700	7117600	2407000	21737000	10879000
ENSG00000059378	ENST00000263549	ENSP00000263549	7882800	1585600	5212200	9504300	19658000	15569000	12458000	5169400	1892700	10887000	1752000	2782100	14351000	37035000	5338500	3909700	13399000	2454100	3249000	6488000	6700800	21186000	3079400	3894500	2413700	3016800	2290100	12001000	2512000
ENSG00000059573	ENST00000371221	ENSP00000360265	0	0	0	0	577180	0	0	0	0	0	0	0	0	0	0	0	0	0	0	0	0	0	0	0	0	0	0	0	0
ENSG00000059573	ENST00000371224	ENSP00000360268	70712000	6000500	64839000	62294000	1545800000	62853000	89805000	26380000	14936000	128860000	49702000	58246000	65770000	325240000	35441000	51515000	276210000	107130000	25851000	109180000	843610000	596660000	22085000	17288000	73865000	55174000	428010000	97707000	29634000
ENSG00000059588	ENST00000040877	ENSP00000040877	468790	183790	19379	344540	3374200	117460	741100	723940	334560	7911400	226660	674860	6297300	7253300	726490	837940	1550300	1849100	57639	734760	2531500	6445300	31395	608960	672530	3313200	92573	605740	192460
ENSG00000059691	ENST00000263985	ENSP00000263985	5685000	1202400	24869000	7138900	46301000	7907700	7624900	5273600	2696500	3522000	13146000	8396200	7096500	6554800	5138900	3393400	1407300	4016700	1282300	17700000	8738700	11473000	855090	4722500	1568100	1735200	40156000	8178500	699930
ENSG00000059758	ENST00000543119	ENSP00000444459	2202300	2495600	34536000	9368800	8740300	20257000	31216000	2307800	7344700	37767000	9355500	7437100	2188400	19598000	5176700	10382000	6986000	25809000	6941900	14629000	6189300	7413100	19447000	7359700	1515300	7224800	8082900	31331000	843050
ENSG00000059769	ENST00000313525	ENSP00000320650	13910000	643820	3132300	6936500	41456000	8302500	10645000	8952000	3421200	20552000	21518000	5661900	111760000	28014000	3353200	6234600	106350000	12773000	3754600	4857600	24926000	23226000	2170300	1691100	6367700	2804500	19310000	619030	1740100
ENSG00000059804	ENST00000075120	ENSP00000075120	27238000	6739900	208520000	1414200	21930000	0	52092000	417820	26193000	18709000	3978300	1561400	1519800	57088000	30103000	19109000	6222700	205240000	1169900	11585000	5490600	6179600	1632300	123650000	1478900	92252000	0	58132000	6994400
ENSG00000059915	ENST00000406432	ENSP00000384830	0	0	15052000	0	1203900	0	405940	92958	1973400	98930	0	907550	0	0	267300	0	0	0	4300100	356390	680970	0	462870	141590	90461	2049400	0	0	273420
ENSG00000060069	ENST00000613122	ENSP00000484525	1863900	594680	162800000	5735300	30078000	8979100	4739600	7921300	1433700	7633400	1031500	2201000	3366200	87992000	11071000	7881000	11287000	7453600	1048600	9516700	1638900	14199000	3120200	4535000	3113800	17832000	4020100	12189000	2342600
ENSG00000060138	ENST00000228251	ENSP00000228251	22676000	1774700	9363400	8081700	21323000	68331000	46508000	46804000	10843000	29467000	382430000	9638500	6893000	120570000	28594000	230040000	15104000	37374000	763430	48460000	154820000	11124000	20729000	0	9190300	74399000	42108000	28992000	4568500
ENSG00000060138	ENST00000279550	ENSP00000279550	4968500	0	0	0	0	3759800	0	13101000	0	0	75687000	7240100	2123000	31070000	0	0	7679600	3261100	3707400	0	2570400	7634400	4149000	0	0	0	15079000	39110000	0
ENSG00000060140	ENST00000075503	ENSP00000075503	0	0	0	0	367780	0	0	0	0	0	0	0	0	0	0	0	0	0	73520	252400	0	0	0	0	0	0	0	0	0
ENSG00000060237	ENST00000340908	ENSP00000341292	35955000	8178900	104590000	7487600	24275000	83346000	45195000	21653000	23403000	92461000	33567000	3534000	18491000	43338000	57402000	36114000	7742700	19803000	2530000	24563000	19006000	19821000	9385900	15383000	8526000	61898000	9141900	27497000	9466600
ENSG00000060339	ENST00000543719	ENSP00000445254	66710000	4507800	105580000	12004000	171070000	40030000	23045000	40111000	5581300	49269000	16787000	214920000	54901000	64749000	52330000	69320000	72215000	84550000	272250000	69845000	17707000	144270000	15233000	28484000	15803000	65379000	26433000	86118000	13799000
ENSG00000060491	ENST00000290291	ENSP00000290291	15942000	30644000	58311000	35208000	43123000	34329000	35005000	46003000	18668000	26818000	24506000	13659000	46458000	82700000	52125000	53051000	21672000	47248000	4704500	43879000	38848000	88209000	7288600	55454000	16138000	9961000	15866000	101070000	11697000
ENSG00000060558	ENST00000262958	ENSP00000262958	594420	680000	629150	0	1009400	0	895390	359520	1235000	592900	962850	0	572540	6161400	487300	4698200	4129600	1113100	367470	947460	244240	0	576680	493780	418440	812450	0	3308100	3522900
ENSG00000060566	ENST00000595923	ENSP00000469355	171020	0	0	609850	35717000	3762400	0	0	0	0	437050	0	3176600	0	0	0	3560900	0	0	0	0	30696000	0	0	0	988980	2798600	278140	0
ENSG00000060642	ENST00000374145	ENSP00000363260	1020000	0	0	0	83325000	13044000	0	0	0	0	0	0	5852000	0	0	0	0	0	31311	0	0	0	0	0	0	1589200	0	0	0
ENSG00000060656	ENST00000428026	ENSP00000392332	14552000	9680.1	3526500	354190	94925000	1187000	2834700	3912900	140020	344550000	0	189450	5707100	266250	130640	753470	1862300	64336000	502650	204160	638360	44892000	108460	0	22724000	40998000	57656000	7130800	13729000
ENSG00000060688	ENST00000263694	ENSP00000263694	65650000	14143000	172760000	119600000	359670000	169480000	133830000	118200000	17272000	249990000	386960000	51269000	371380000	229540000	343500000	106370000	73361000	138790000	21312000	134010000	98669000	117090000	54724000	103080000	50435000	214470000	90140000	180740000	40143000
ENSG00000060709	ENST00000261655	ENSP00000261655	1766100	58660000	20819000	0	373500	0	0	74603	0	0	86015	0	163420	573980	135820	1025000	0	706760	0	0	358010	90206	74980	0	0	339700	0	0	0
ENSG00000060718	ENST00000358392	ENSP00000351163	0	0	0	81310	0	518260	334730	165440	0	335490	0	98613	11077	1966300	0	408050	100690	29075	338440	688660	141810	743920	327650	0	0	0	0	0	0
ENSG00000060749	ENST00000527788	ENSP00000432766	0	64485	477490	396910	303980	840370	0	377510	0	490300	0	0	1742600	2972000	0	601870	1077400	0	0	288770	302450	232830	198390	0	72247	250120	96062	55490	0
ENSG00000060762	ENST00000360961	ENSP00000354223	4097300	2854700	15907000	3230000	27856000	0	442820	1857700	0	0	834710000	21614000	208450000	5220400	563560	44708	0	11539000	316140	24094000	28312000	16989000	2991200	10121000	3075400	213660	21145000	6110500	223190
ENSG00000060971	ENST00000333167	ENSP00000333664	193530000	6800800	643870000	90547000	2.391e+09	36485000	125170000	33770000	89448000	306490000	699470000	1808100000	6745100000	188540000	82269000	71434000	130410000	150680000	87431000	280520000	117790000	1641800000	13314000	57589000	60397000	729710000	321660000	97694000	29320000
ENSG00000060982	ENST00000538118	ENSP00000440817	14837000	2234900	36432000	4338400	28334000	25358000	14541000	2555400	23160000	9465900	3095300	1470000	586930	73037000	17043000	9390600	1112200000	155300000	898580	14203000	3650100	6340900	3810900	828810	3085700	255540000	2047600	9810100	1921800
ENSG00000060982	ENST00000539282	ENSP00000443459	0	0	0	0	0	0	0	0	0	0	0	0	0	694530	0	0	0	0	0	0	0	0	0	0	0	0	0	0	0
ENSG00000061273	ENST00000354334	ENSP00000351326	1115600	282470	30310	5363500	27127000	7084000	2631600	3484600	911200	13378000	138370	1639900	1834700	13052000	4103700	2386300	41469000	14336000	8210800	4117800	80731	15862000	2174900	3019800	3866800	3789200	3387500	11141000	668560
ENSG00000061337	ENST00000381569	ENSP00000370981	160900000	5207200	5148600	1246700	274030000	2389500	2457200	1416500	1591400	2120400	15658000	792860	3298100	2710300	0	1243200	8621200	5454600	202480	81730000	126820	6675700	5829300	5108400	10869000	8800000	2702000	1027100	3875000
ENSG00000061676	ENST00000361354	ENSP00000355348	46998000	1923200	654650000	16920000	196460000	58522000	50748000	30165000	17487000	65850000	50888000	24643000	45305000	49875000	18629000	30430000	47736000	141320000	15998000	71874000	87882000	45752000	43936000	35699000	24425000	63454000	44784000	25411000	10397000
ENSG00000061794	ENST00000081029	ENSP00000081029	43802000	6226300	45943000	21994000	270010000	31989000	23901000	28194000	11399000	23907000	182130000	50515000	66381000	54362000	12510000	44510000	13278000	29062000	5639500	53692000	33590000	104820000	9014100	4013700	13491000	44347000	9485700	38376000	5436000
ENSG00000061918	ENST00000264424	ENSP00000264424	11848000	2191500	134100000	5301200	75133000	35493000	31308000	14727000	6951800	81132000	37761000	7110700	26403000	17260000	13755000	4495900	27029000	66643000	10568000	23963000	5475600	11762000	37872000	34366000	9110400	4561800	14004000	6222400	1995700
ENSG00000061936	ENST00000261674	ENSP00000261674	4200000	2444300	7512600	5123100	33110000	6558900	5466500	11788000	445750	5613000	3421300	819020	4069900	45096000	7650300	7294500	932360	14059000	3260200	23957000	1180800	16933000	2985900	4268900	2595900	15794000	2385600	13361000	3501200
ENSG00000061938	ENST00000333602	ENSP00000329425	130090	0	3617200	0	5795200	176920	0	99982	0	359030	292610	0	0	211070	666170	70948	49286	242970	216240	24914	13158	422110	0	131440	0	93932	0	860810	34464
ENSG00000061987	ENST00000393629	ENSP00000377249	9198800	710290	35537000	3493200	75993000	4340500	4227700	4882100	3980600	11494000	6767000	8073300	19794000	35781000	4939500	5070200	13891000	21795000	2840600	9021800	34008000	27505000	2425400	4378700	3503100	6262000	5277300	10711000	2418700
ENSG00000062038	ENST00000264012	ENSP00000264012	153380	13251	0	1787200	3523600	3012100	1820400	250740	0	1142000	815590	0	0	6404300	804610	100410000	164210	342830	4289000	1144800	3551700	729290	4978900	7556900	581560	9275100	1005900	16075000	518280
ENSG00000062096	ENST00000381127	ENSP00000370519	443190	0	0	0	0	63740	226310	0	0	0	0	6468200	0	0	0	436770	0	114590	0	0	0	8495000	0	0	0	0	37811	0	0
ENSG00000062194	ENST00000511209	ENSP00000422337	1521100	205960	1890500	196130	3791600	185470	339940	4030400	0	87826	36435	346270	485860	3594800	1461100	1791700	1459400	0	59058	1208200	748150	4582400	528930	90853	369100	4316400	1010500	1e+06	0
ENSG00000062282	ENST00000376262	ENSP00000365438	0	0	7030700	0	0	0	0	0	0	0	0	0	14919000	0	0	0	0	137870	0	0	0	0	0	0	0	0	0	0	0
ENSG00000062485	ENST00000542324	ENSP00000440543	1978400000	61275000	2892300000	402820000	3013600000	306580000	667950000	275190000	1405900000	454530000	1.5045e+10	1073900000	644500000	843440000	445520000	209380000	916870000	1040800000	110070000	908410000	1216300000	1405900000	126840000	506980000	277650000	785720000	2685600000	1111500000	166780000
ENSG00000062485	ENST00000548849	ENSP00000449491	312740000	18935000	0	8038100	57212000	34175000	54231000	11694000	101740000	18794000	238870000	0	0	57440000	42777000	0	8450500	11588000	1983200	10475000	7006100	21110000	31682000	207830000	33562000	0	283580	0	42081000
ENSG00000062485	ENST00000551137	ENSP00000449753	0	0	0	0	0	0	0	0	0	0	1995200	0	0	0	0	0	0	0	0	0	0	0	0	0	0	0	0	0	0
ENSG00000062582	ENST00000317534	ENSP00000318158	29842000	2756100	30293000	30619000	250020000	25204000	13221000	14364000	10957000	22206000	132170000	98843000	27553000	25965000	15540000	15842000	55361000	13986000	7313600	46393000	32460000	60553000	5763800	10265000	6968900	19982000	106570	13967000	10432000
ENSG00000062598	ENST00000396391	ENSP00000379673	11640000	2356500	59571000	1544800	14762000	19059000	7654300	7458000	4922500	8415800	17611000	2955700	9792500	14809000	15231000	10432000	9027100	15845000	2694200	4609100	3109500	12041000	8098900	12656000	2064000	24060000	2105300	22585000	2401200
ENSG00000062650	ENST00000618527	ENSP00000481451	2098600	850810	7911800	13519000	29764000	7319700	13954000	7470800	5499400	9204900	1944300	2429900	4909300	19568000	10680000	55976000	5259700	12328000	1283600	7750800	1336800	15236000	36806000	7910600	1853200	16326000	3989400	15374000	2716000
ENSG00000062716	ENST00000262291	ENSP00000262291	28049000	15006000	15622000	23075000	2148600	5739900	11449000	17549000	14627000	15388000	372380	18100000	20900000	58392000	294850	14826000	4869100	13689000	0	20531000	10297000	168260000	4868200	13597000	2211100	25358000	8853800	4876200	16414000
ENSG00000062725	ENST00000083182	ENSP00000083182	1535500	0	11104000	411790	3809100	63639	0	362090	0	181360	0	299050	107130	728480	254580	430690	526960	3281000	7863.7	1904700	57462	472220	373980	333180	95317	6707200	464110	165940	50171
ENSG00000062822	ENST00000599857	ENSP00000473052	903140	765930	1301800	4726200	17361000	6174300	2946600	4914200	368250	4618500	981890	1295600	1300300	23693000	5802000	20102000	1282400	7673800	2144700	20531000	2364200	9658500	1502800	2311800	1843500	14135000	1309500	14574000	1674300
ENSG00000063015	ENST00000540632	ENSP00000437650	0	43133	8951600	0	529830	0	170590	0	0	450320	0	0	0	0	8572.4	0	0	0	0	0	0	0	0	0	0	252890	0	0	0
ENSG00000063046	ENST00000262056	ENSP00000262056	43084000	23912000	298700000	86055000	64242000	58472000	85991000	91332000	45233000	40912000	63708000	98170000	167130000	406020000	49100000	38335000	190620000	122170000	6058000	64190000	139780000	325990000	29673000	38391000	92088000	37343000	85846000	289600000	21952000
ENSG00000063046	ENST00000549481	ENSP00000449746	0	0	0	0	0	0	0	0	0	0	0	0	0	0	0	0	1681500	0	0	0	0	0	0	0	0	0	0	0	0
ENSG00000063046	ENST00000552490	ENSP00000450324	0	0	0	0	0	0	0	0	0	0	0	0	0	830840	91774	0	0	0	0	0	0	0	0	0	0	0	143410	370430	0
ENSG00000063169	ENST00000614245	ENSP00000480219	586790	151610	810210	884710	24406000	632990	9307400	210660	2880200	24063000	555690	246130	472280	1675200	534040	538150	475750	142450	224650	723980	116220	3851000	289830	650320	1585400	1336200	62791	1420000	1063600
ENSG00000063176	ENST00000599029	ENSP00000472983	2640400	303780	37802000	2845000	48582000	1198000	851900	1426100	255990	993050	4983300	7017100	19158000	3851100	2175100	4843900	2782900	8934500	651330	4985800	794380	16097000	175610	189660	2455100	20453000	4793700	1772900	454370
ENSG00000063177	ENST00000549920	ENSP00000447001	630750000	16313000	611130000	55656000	1399900000	414150000	258410000	144800000	28502000	470930000	389470000	381980000	1640200000	662330000	278850000	437400000	1638800000	1.021e+09	82970000	381330000	1.355e+09	463030000	147930000	134220000	176110000	497960000	624310000	2168200000	31268000
ENSG00000063177	ENST00000550973	ENSP00000447894	0	0	0	0	0	0	0	621480	0	0	0	0	0	5220300	0	0	0	0	0	0	0	4410900	0	0	0	0	0	0	0
ENSG00000063180	ENST00000084798	ENSP00000084798	91242	0	11029000	0	0	0	0	0	0	0	0	0	0	801640	0	5117300	0	0	0	0	0	0	0	0	0	0	1380700	0	0
ENSG00000063241	ENST00000425675	ENSP00000401726	298880000	21514000	1012100000	136800000	1709800000	188560000	616640000	216150000	144360000	536170000	1446500000	1.44e+09	2149200000	149980000	130650000	106660000	71086000	104100000	105020000	629930000	482780000	703260000	1.29e+08	215570000	93718000	239390000	696760000	66772000	95133000
ENSG00000063244	ENST00000450554	ENSP00000388475	139770000	45072000	417900000	175280000	1343800000	408100000	260360000	261960000	110390000	579070000	193690000	154250000	345270000	762310000	776450000	1095700000	282620000	928150000	80660000	515480000	253470000	531180000	165710000	213920000	110890000	733720000	308540000	334080000	100900000
ENSG00000063244	ENST00000590551	ENSP00000466935	0	2370900	0	2208900	33837000	6623000	5289800	2190900	1582000	4769300	1598700	0	0	14753000	13315000	17886000	9044100	0	1595000	2231800	0	0	1457400	17742000	1077100	10608000	0	0	3689400
ENSG00000063245	ENST00000085079	ENSP00000085079	1.25e+08	14533000	783660000	54202000	309540000	68605000	75558000	79995000	107660000	144660000	249050000	100140000	185570000	145890000	74416000	54154000	137290000	180540000	39112000	63419000	69240000	317510000	54036000	170810000	53244000	137360000	70618000	84380000	19121000
ENSG00000063322	ENST00000599213	ENSP00000471802	4655500	2451000	9182000	15192000	36369000	16855000	8043700	19243000	1182700	11120000	5069400	5599900	9979100	58117000	27963000	41564000	0	15083000	1658400	14271000	28384000	15386000	11736000	13101000	4161000	14528000	13744000	25075000	4940400
ENSG00000063587	ENST00000370249	ENSP00000359269	2453700	0	855700	409280	940580	0	0	1200500	0	440500	38914000	0	0	0	0	142020	342990	0	184500	0	0	190840	104950	0	4085200	0	0	0	0
ENSG00000063601	ENST00000370390	ENSP00000359417	7970600	652800	1.55e+08	3791400	31188000	10682000	19915000	9065200	5137500	37062000	6719400	3924800	14105000	21218000	21277000	24245000	9327400	59789000	5577200	23993000	11518000	38362000	4281000	13519000	8124800	41647000	9481400	37172000	23609000
ENSG00000063601	ENST00000490316	ENSP00000436957	0	0	3715200	0	0	0	0	0	0	0	0	0	0	0	0	0	0	0	0	0	0	0	0	0	0	1381200	0	0	0
ENSG00000063660	ENST00000264039	ENSP00000264039	17729000	949610	155200000	12218000	52025000	25865000	213620000	802090	6244300	64011000	451850000	940240	9570100	221080000	4010800	45425000	22019000	14634000	4327000	41143000	6469500	3750700	107220000	2081100	6525600	71260000	45514000	14627000	3641900
ENSG00000063761	ENST00000238561	ENSP00000238561	10993000	253600	27012000	1604700	12132000	1190300	1369600	6673700	767810	1645800	23665000	7723600	2846200	2615500	433340	1313500	4527600	4972300	1127400	3133000	5439400	4385900	700650	2066300	1198700	2501600	19444000	1868400	426230
ENSG00000063854	ENST00000397353	ENSP00000380511	811710000	113410000	1526300000	186310000	543320000	220840000	560570000	320060000	211460000	424200000	2996800000	786800000	1892700000	284280000	153190000	131870000	333010000	509940000	198300000	525420000	308350000	402060000	248410000	383480000	176490000	666240000	221490000	144800000	159240000
ENSG00000063854	ENST00000397356	ENSP00000380514	7939800	0	0	0	0	0	0	0	0	0	6870400	18782000	42434000	0	3707600	0	0	0	0	0	2886000	1315400	0	0	0	570480	0	0	0
ENSG00000063978	ENST00000502316	ENSP00000423100	0	0	0	0	0	0	0	0	0	0	0	0	0	1303400	0	0	0	0	76127	0	1536200	10668000	4418600	1113000	0	0	0	0	0
ENSG00000064012	ENST00000392263	ENSP00000376091	0	0	0	0	471580	0	0	248000	0	0	0	0	0	0	0	214340	0	0	0	0	0	0	0	0	103190	0	0	0	0
ENSG00000064012	ENST00000358485	ENSP00000351273	2826500	1692700	980180	7120100	93062000	9159200	10743000	6438500	4759500	18163000	132890	2248400	9785200	12085000	18990000	12192000	4823300	94882000	701840	28162000	5791800	13784000	2281900	11023000	3870600	7361800	4221200	21670000	3267100
ENSG00000064012	ENST00000447616	ENSP00000388306	0	0	0	0	2048700	0	0	0	0	0	0	0	0	0	0	0	0	0	0	0	0	1329700	0	0	0	0	0	1412500	163520
ENSG00000064042	ENST00000313860	ENSP00000316891	25913000	2512600	219700000	5812200	13066000	8833200	18417000	15842000	40693000	18346000	184170000	14160000	3531300	31070000	2818200	23278000	4758700	69582000	9286900	11579000	49444000	10630000	3357900	82959000	5149000	6409200	37142000	1835200	5917900
ENSG00000064042	ENST00000512820	ENSP00000424437	0	0	1060800	0	0	0	0	0	0	0	0	122250	0	0	0	0	0	0	0	0	1547100	0	0	0	0	0	313410	0	0
ENSG00000064102	ENST00000261191	ENSP00000261191	8359200	760780	11727000	4406500	32397000	12789000	8598700	7392700	336630	14064000	2617500	2056100	6226300	32067000	9091500	10139000	1499900	7256500	1817400	7612200	2715700	13918000	1854800	6097100	51999000	7518300	4094400	11703000	1380600
ENSG00000064115	ENST00000343028	ENSP00000342322	1741400	0	0	340020	4279200	177550	1091900	1217500	1512900	2229400	0	1583400	339970	1249500	0	1786800	13922000	0	0	0	0	0	0	0	824500	3332500	610690	2701500	0
ENSG00000064199	ENST00000532692	ENSP00000432305	645550	91582	0	698740	0	0	897870	56787000	3002400	0	0	0	1125200	0	824230	0	0	0	0	1573700	0	249550	0	0	248480	1.39e+08	0	11916000	0
ENSG00000064205	ENST00000372868	ENSP00000361959	11100000	4258200	0	64919000	21351000	220910000	202510000	32383000	1392900	118290000	30509000	14741000	0	143290000	17413000	380690000	9418000	81815000	3790200	73295000	4750500	10013000	62127000	10835000	53732000	751030000	7094500	204670	45176000
ENSG00000064218	ENST00000190165	ENSP00000190165	0	119350	0	0	0	0	0	0	0	0	0	0	0	158290	0	0	0	0	166260	0	0	0	0	306020	257080	0	153800	0	0
ENSG00000064225	ENST00000483910	ENSP00000417376	571430	180510	3031000	0	4872300	88598	0	0	2058500	223740	13138000	910680	2897400	942990	18285	963210	214760	11738000	670170	0	17139000	6393900	39663	19880000	146800	0	5478200	0	8791100
ENSG00000064270	ENST00000262429	ENSP00000262429	0	0	0	134370	3639800	0	0	0	0	0	0	0	0	0	182120	0	0	0	76619	1675000	198660	0	0	0	0	0	0	0	0
ENSG00000064300	ENST00000172229	ENSP00000172229	72635000	2522200	6709700	14668000	41986000	17348000	13903000	4392700	44881000	203720000	46254000	2778300	26964000	5010900	33486000	3598300	3417300	27474000	3312000	26378000	52443000	10566000	56411000	58846000	6386500	128400000	73947	9105600	2394800
ENSG00000064309	ENST00000263577	ENSP00000263577	179570	754450	0	0	6258000	6567700	27611000	151040	0	4152900	2713800	0	0	89873	103830	757940	855800	0	837000	24278000	0	0	484820	1914500	79244	623060	270090	0	106180
ENSG00000064313	ENST00000378164	ENSP00000367406	667560	47360	4936900	210580	3032000	1471000	245840	679550	0	612620	481970	220900	10557000	3945900	1885900	3189900	265110	199800	316610	1956500	391870	818660	381280	1160700	231420	3427100	235560	3763300	203830
ENSG00000064419	ENST00000265388	ENSP00000265388	13010000	3393500	86706000	7457900	34843000	12882000	7887900	4541800	8674200	13916000	6688800	5166900	96872000	47916000	27963000	22747000	16249000	21202000	1639700	20280000	8833700	27185000	26229000	16088000	10690000	35052000	10215000	51171000	3583700
ENSG00000064489	ENST00000630940	ENSP00000486975	25212000	2077000	35004000	0	22080000	1160000	390260	6265100	3591200	484450	5359300	3325400	15516000	5903100	66281000	0	25248000	21523000	1311600	3154400	19304000	3328900	2699800	12450000	8656000	0	19209000	31499000	1694700
ENSG00000064490	ENST00000407360	ENSP00000384572	3319900	19828	2186000	2110800	10742000	2913600	1349600	2064000	576400	0	0	1552000	239820	4549400	3649900	1584900	0	792700	40669	3067100	351140	2746400	3817500	2837300	144890	886690	517560	17125000	956020
ENSG00000064545	ENST00000587096	ENSP00000467649	11276000	1841300	9579700	6993000	6183000	8368900	1697300	12289000	4179400	2051300	1.2e+07	8269300	7450200	47810000	1068600	1842200	2724400	230650	231820	3155900	18963000	4362900	2846200	1762000	5146600	1032200	7479800	2510700	3453300
ENSG00000064547	ENST00000586703	ENSP00000465280	0	0	3417200	1229900	21141000	0	706300	110400	13677000	338030	7974300	4924300	113730	2364000	0	488360	0	0	112380	4674700	0	15701000	0	0	1754200	13659000	14492000	351440	92428
ENSG00000064601	ENST00000372459	ENSP00000361537	494930000	9551500	73274000	66718000	228170000	27273000	109150000	11241000	51087000	143240000	52705000	241740000	293610000	129490000	15375000	40999000	45125000	116790000	12260000	124850000	39095000	99433000	22345000	91817000	32655000	143900000	55193000	41357000	10765000
ENSG00000064607	ENST00000330854	ENSP00000332373	8167400	1064400	89971000	10833000	21259000	8442500	8422500	42629000	2953800	4309200	25678000	5664900	5834200	34203000	9151000	3925200	41129000	5818700	2416100	4013600	1886400	23191000	2084600	9243900	2582900	151160000	5187400	37794000	1174500
ENSG00000064651	ENST00000262461	ENSP00000262461	25254000	3144600	247350000	109460000	326790000	22747000	29862000	14461000	2567800	114300000	18845000	15254000	2185400	17132000	3578300	79630000	25050000	6719500	25312000	143870000	285980000	219820000	3406500	3583400	58007000	22624000	19023000	7241800	3118100
ENSG00000064652	ENST00000261369	ENSP00000261369	2708400	152800	31569000	179520	2600800	1680700	3573800	9481600	2569700	1184400	2312000	2421300	1708700	6305300	528890	0	10130000	22341000	0	2983400	2031700	10192000	3208600	1908100	1476300	5749100	5669000	1821200	911220
ENSG00000064655	ENST00000357410	ENSP00000349986	0	196930	0	0	0	480700	6142300	1231000	0	0	0	0	0	4287900	0	0	0	0	0	2488200	714690	0	3667500	0	364430	0	0	0	0
ENSG00000064666	ENST00000565096	ENSP00000457968	154790000	201080000	43883000	105010000	514590000	382600000	329540000	70510000	297470000	581730000	65184000	137190000	65979000	912650000	1005800000	358850000	272650000	361010000	95693000	260970000	183770000	189970000	279160000	664720000	65523000	159360000	41214000	1686800000	207290000
ENSG00000064666	ENST00000568865	ENSP00000458137	0	0	0	0	7244200	0	596680	0	0	0	0	1019900	0	0	0	0	0	0	0	0	0	16635000	0	0	0	0	0	0	0
ENSG00000064687	ENST00000435683	ENSP00000465322	129030	0	0	0	87556	0	0	0	0	0	3508800	0	0	103230	13445	0	204120	0	0	0	344590	0	0	20120	17722	0	0	0	0
ENSG00000064692	ENST00000509154	ENSP00000422106	0	381470	5540000	0	898340	355300	2542500	138750	306650	941960	230270	0	0	0	1658000	803600	0	0	11339	0	0	539630	151790	1158100	1383500	0	0	0	464970
ENSG00000064703	ENST00000369702	ENSP00000358716	4394900	1405500	9998500	3330600	11322000	4654500	2699900	5817400	947940	8723300	4974200	2847000	12730000	14425000	7044900	7893100	6593600	5110000	860700	6760000	2756400	8879800	1114400	5659900	1244300	24165000	3967800	13306000	1810500
ENSG00000064726	ENST00000261721	ENSP00000261721	142040	6994.9	1438900	169160	0	740530	420240	679630	0	0	3803200	486290	186980	956350	0	0	0	2264200	0	1862200	29789	0	0	0	160020	0	2096100	0	342310
ENSG00000064763	ENST00000547116	ENSP00000449349	1289400	0	0	0	0	0	0	0	0	71373	1708200	161570	0	0	0	2914800	0	0	0	0	0	0	0	0	39225	0	0	0	0
ENSG00000064787	ENST00000371435	ENSP00000360490	0	0	11495000	279460	437340	0	0	0	0	0	0	0	0	0	0	0	0	0	0	327780	0	353930	0	0	2947100	0	0	0	0
ENSG00000064787	ENST00000395961	ENSP00000379290	7778300	692000	549540000	114230000	87504000	3289100	6268100	6116800	22592000	31039000	2161100	12007000	2297300	22990000	330120	529130	1087000	327670	17200000	151460000	19304000	125910000	444920	906870	501380000	188270	617140	2230000	17294000
ENSG00000064787	ENST00000448484	ENSP00000396361	0	0	41649000	0	0	0	0	0	0	0	0	0	0	0	0	0	114000	1439100	98793	0	0	0	0	0	0	0	0	0	0
ENSG00000064787	ENST00000422805	ENSP00000399936	0	0	470710	0	0	0	0	0	0	0	0	0	0	0	0	0	0	0	0	0	0	0	0	0	1013200	0	0	0	0
ENSG00000064886	ENST00000369744	ENSP00000358759	0	195180	454790	0	0	0	233610	0	0	0	0	772660	735570	0	58338	0	311480	0	139240	0	14820000	0	0	0	0	0	5614000	379830	26930
ENSG00000064933	ENST00000409823	ENSP00000387125	329640	0	747290	46703	1777700	376190	58330	241790	0	416750	76958	119630	375610	708670	32352	246530	0	851170	579040	0	70598	604060	0	34591	0	1106800	151060	200900	7685.2
ENSG00000064961	ENST00000333651	ENSP00000328269	1530100	89111	0	0	1896500	158010	0	1511500	0	0	153950	0	0	1951800	57117	3983700	292280	10507000	521830	0	0	1230500	1252700	0	384340	2871200	0	2443900	452400
ENSG00000064989	ENST00000410068	ENSP00000387190	914520	1972000	372910000	1487900	9385100	17334000	1971700	3269900	10513000	7389500	13885000	9076900	11139000	14751000	2954600	3793700	6354600	5398200	970510	10515000	925920	940780	28724000	0	6116700	6314100	12816000	2297300	1378900
ENSG00000064995	ENST00000361288	ENSP00000354633	0	0	0	0	0	0	0	204370	166850	0	0	0	15829000	261500	0	0	0	0	0	0	114460	0	0	0	0	575290	0	1683300	0
ENSG00000064999	ENST00000360359	ENSP00000353518	19301000	4258900	21557000	11813000	61262000	15539000	37092000	33791000	10931000	18652000	18476000	12843000	13837000	23734000	9211300	23048000	10136000	47244000	3981100	26680000	12507000	28673000	5621000	18041000	12241000	34890000	4158300	11869000	4453100
ENSG00000065000	ENST00000355272	ENSP00000347416	63881000	9175600	234230000	26771000	195770000	67759000	55392000	31514000	34825000	72821000	49943000	49975000	50827000	114620000	31465000	51058000	72217000	301870000	10085000	55807000	77865000	90525000	19850000	39803000	26416000	83961000	73821000	66374000	17205000
ENSG00000065029	ENST00000339411	ENSP00000344097	0	0	196770	32906	803410	413960	4093500	2401100	0	0	1478300	1613500	0	347260	426370	0	0	0	730630	217940	0	884230	0	285870	67345	1736900	543500	609690	0
ENSG00000065054	ENST00000432365	ENSP00000402857	1021800	129050	2707900	403020	1563800	1443100	1205700	1632200	0	643430	5627500	3035200	13464000	326580	830070	1821200	0	7047300	765550	2265200	3121200	4741500	766270	4209800	1141800	0	1919400	445000	0
ENSG00000065054	ENST00000424542	ENSP00000408005	88811000	4784700	194570000	66141000	232570000	140550000	45488000	41268000	76108000	105770000	200170000	214640000	3.68e+08	44589000	46641000	59246000	70298000	216970000	42272000	120100000	145800000	95105000	68765000	135260000	46711000	35585000	40645000	22227000	25898000
ENSG00000065054	ENST00000566198	ENSP00000456895	0	13112000	0	0	0	22608000	0	0	314020000	0	77063000	0	0	0	0	0	0	0	0	0	0	0	0	0	0	0	0	0	0
ENSG00000065057	ENST00000219066	ENSP00000219066	2441100	871640	8721400	2640000	22139000	5850700	1005200	3536800	0	3743300	1820100	1386500	5218400	3245400	8586800	13456000	1754500	5822500	190490	10880000	4128000	16117000	1506400	4555500	2655100	6805900	954550	7140600	312580
ENSG00000065060	ENST00000192788	ENSP00000192788	173610000	238210000	365100000	242920000	1722700	2155600	906170	143840000	156320	35043	2173700	72810	2223100	215400000	218880000	2424800	2539600	1851900	116360	898080	2611400	15965000	131480	596700000	194240000	2430800	312450000	441020000	99896
ENSG00000065135	ENST00000369851	ENSP00000358867	120700000	25297000	243160000	164390000	466340000	169920000	196460000	87002000	137290000	319350000	42440000	84690000	126210000	151230000	76849000	102700000	149440000	334980000	39277000	111620000	152380000	288830000	75542000	174460000	91421000	56404000	56504000	201710000	51694000
ENSG00000065150	ENST00000490680	ENSP00000418393	58819000	9391800	545150000	29334000	232130000	82534000	85439000	45696000	54855000	145850000	233640000	44687000	135310000	92589000	77380000	72971000	243390000	147070000	18293000	120940000	119440000	62689000	32150000	74729000	27507000	320840000	67371000	147870000	18378000
ENSG00000065154	ENST00000368845	ENSP00000357838	352490000	4955200	504550000	80316000	6184700000	184660000	90930000	69349000	35968000	75035000	65536000	447630000	982950000	159310000	13753000	147920000	42716000	87111000	18910000	121530000	324690000	2596700000	137320000	15329000	59169000	170560000	8.54e+08	107150000	5902500
ENSG00000065154	ENST00000539214	ENSP00000439042	0	0	0	0	0	0	0	0	0	0	0	0	1117100	0	0	0	1626900	0	0	0	0	10682000	4261900	0	0	0	0	0	0
ENSG00000065183	ENST00000349139	ENSP00000308179	7519500	1291200	9127700	3031900	25597000	6892800	5650800	8208300	1280700	10389000	1471400	1114500	18403000	25460000	17078000	19391000	7657000	6825500	3360100	4796700	3189400	12904000	1993200	10603000	1949700	16026000	2544200	10580000	4357400
ENSG00000065243	ENST00000370521	ENSP00000359552	20478000	874810	13179000	10456000	110500000	18632000	19686000	17977000	7718600	31585000	13018000	14946000	13318000	29584000	7985200	25002000	13091000	41598000	6968800	36693000	14859000	45842000	11002000	9523300	12159000	35643000	13293000	11551000	5586100
ENSG00000065268	ENST00000607440	ENSP00000475744	25871000	8808300	70081000	22519000	86885000	54224000	30686000	74063000	8701000	36336000	30965000	13031000	19490000	88186000	56658000	84738000	50467000	92161000	7663600	41055000	15776000	66629000	15706000	37434000	13281000	62668000	23821000	37538000	16377000
ENSG00000065308	ENST00000182527	ENSP00000182527	0	0	0	68494	12685000	219680	2079400	72739	131720	2699000	0	0	4728900	790630	1762200	646030	0	9370500	0	562390	565680	542320	0	0	93630	324860	0	748550	422520
ENSG00000065320	ENST00000173229	ENSP00000173229	348250	46058	21218000	2403900	20805000	2554100	15827000	25505000	66872	15669000	4541200	0	2112000	1577400	0	332720	275170	0	23135	2754700	1679000	2013700	0	0	1144600	345590	0	0	174400
ENSG00000065357	ENST00000551156	ENSP00000450359	8890600	12514000	22876000	8643700	107190000	21973000	23829000	8469000	9510600	21854000	6520700	2814700	5547000	48372000	158290000	32367000	37971000	54457000	5513600	17331000	50984000	112800000	12627000	41933000	3244400	6642100	1844600	145070000	13823000
ENSG00000065361	ENST00000267101	ENSP00000267101	0	235190	3355000	2579600	4967500	0	63959	856950	195760	4931500	421460	951520	1342200	174680	0	882150	1542500	6173100	862860	3623600	2850700	3267700	31849	372510	1845000	54516	207690	298630	357790
ENSG00000065413	ENST00000282272	ENSP00000282272	9416600	13049000	29547000	12654000	60216000	13328000	22428000	5563800	8470700	36219000	1777700	2518600	11065000	60447000	137320000	19700000	8060600	14436000	2986900	20797000	7905000	39073000	8777500	52470000	8094400	11268000	2620000	100550000	13835000
ENSG00000065427	ENST00000302445	ENSP00000303043	207920000	24733000	492450000	152090000	884750000	248280000	265170000	187290000	111060000	288030000	229040000	155150000	400690000	669440000	264690000	217870000	725410000	379140000	75792000	259810000	435560000	460800000	103570000	224790000	110970000	442390000	249410000	379440000	81055000
ENSG00000065457	ENST00000307921	ENSP00000310015	294060	1102100	0	4432100	0	0	918360	303290	0	1404100	0	290070	0	7196700	1463000	0	590340	0	53429	0	242070	3916400	20532	526430	2259800	921210	0	115070	0
ENSG00000065485	ENST00000316218	ENSP00000323313	116070000	8238600	13397000	42734000	224890000	59618000	137120000	40561000	19977000	1.65e+08	23614000	36788000	767800000	238590000	48506000	63860000	189100000	641370000	51243000	79219000	139050000	98619000	39020000	55182000	108880000	268600000	217230000	132220000	33238000
ENSG00000065491	ENST00000373491	ENSP00000362590	4826700	671910	3540200	1541300	3292500	118270	2826500	2094100	0	1216300	0	525530	0	3488000	770530	0	5158300	1530400	442350	516620	4080900	4166800	488600	408430	1337900	2336000	566040	1155400	703600
ENSG00000065518	ENST00000184266	ENSP00000184266	821500000	18221000	1.31e+09	270580000	2057200000	236340000	272510000	241910000	211330000	401880000	6250300000	922910000	298210000	479340000	222570000	375450000	403700000	405280000	111220000	814380000	849780000	843100000	128730000	249840000	165410000	263570000	44916000	462040000	106140000
ENSG00000065526	ENST00000375759	ENSP00000364912	1079400	341950	2788400	800740	8613900	6713000	4948100	2073100	165390	2096500	1821700	1013900	1623900	4785300	9229500	2945000	4055700	1120400	255700	1476900	1229400	4024600	2316300	894910	328410	1248100	854540	2944100	702770
ENSG00000065534	ENST00000354792	ENSP00000346846	0	4991.6	0	0	0	57808	619510	39954	18564	0	0	80104	1083000	84993	137800	398080	0	175360	48350	0	0	0	0	0	0	0	0	0	0
ENSG00000065534	ENST00000475616	ENSP00000418335	146770000	45432000	80998000	142790000	3.101e+09	1133100000	2793900000	132180000	15510000	598420000	84117000	119450000	127860000	77746000	270520000	101530000	113140000	245860000	343330000	2000400000	206930000	320020000	1043900000	248480000	338200000	190080000	24840000	52969000	76728000
ENSG00000065534	ENST00000578202	ENSP00000463691	27638000	98866	9141700	255140	829650000	110970000	552410000	2430000	225180	12395000	0	3389800	13707000	2247400	42801000	2540500	0	15693000	53708000	282440000	32194000	20553000	144130000	0	8844200	2662300	0	0	482550
ENSG00000065548	ENST00000337859	ENSP00000338788	12275000	4435800	39733000	12810000	56518000	18580000	17882000	20541000	3758900	24295000	16967000	10473000	30147000	55108000	8422600	29449000	74829000	36151000	6246700	24445000	33666000	59115000	7024700	9246700	10127000	38505000	21494000	34031000	6680000
ENSG00000065559	ENST00000353533	ENSP00000262445	42938000	2933500	244820000	11601000	102160000	34584000	35929000	16248000	14107000	70981000	71786000	13977000	63502000	30875000	28301000	24829000	36786000	116770000	22352000	27935000	24222000	56673000	15087000	34549000	12439000	98703000	30658000	35020000	8144600
ENSG00000065600	ENST00000261455	ENSP00000261455	166090	17741	10956000	228740	718620	224620	0	89438	1448600	1773900	0	270150	0	2430100	518090	0	1159000	4508400	149030	0	148030	944470	0	0	0	8563400	0	470270	112330
ENSG00000065609	ENST00000521485	ENSP00000429776	9944300	9510600	1802300000	4535500	79824000	457000	110330	321160	2144200	41551000	1755700	10819000	724160	352550	621470	140220	6336200	10443000	917000	40248000	1313300	2453900	451070	0	1013500	12048000	127090	8013300	81686
ENSG00000065613	ENST00000369755	ENSP00000358770	49593000	13978000	114100000	45430000	346110000	151890000	167500000	42154000	31407000	215470000	94118000	65813000	44329000	56933000	25030000	106130000	24458000	108960000	19456000	147930000	40029000	143090000	57429000	40986000	69992000	98441000	45212000	53358000	20960000
ENSG00000065615	ENST00000369681	ENSP00000358695	518910	120920	3255000	127410	5993900	26630	2951400	176760	1411100	1400300	673940	1220800	366600	3478800	425200	828210	0	1746600	12734	291340	182430	2528700	0	706560	351440	2074000	185650	1767300	396490
ENSG00000065618	ENST00000369733	ENSP00000358748	382240	0	0	332700	191090	470950	465750	82512	394840	2047500	0	807880	0	3030100	431260	12871000	0	20026000	448970	738500	5516100	1545700	328290	455620	577610	1819800	0	5629300	192920
ENSG00000065665	ENST00000304267	ENSP00000302048	167640	0	4731400	0	0	2784900	0	0	0	0	614880	0	0	871500	0	0	0	0	0	0	399240	0	0	0	0	0	1242300	7535200	0
ENSG00000065675	ENST00000263125	ENSP00000263125	427690	41386	3533100	0	1381500	414500	52165	765610	0	9147.6	0	2354600	0	738400	3620800	775120	1821400	98632	0	387570	0	243240	0	2050400	61691	119470	153030	56940000	210310
ENSG00000065717	ENST00000262953	ENSP00000262953	564560	0	302620	205900	1091700	781040	83718	3352000	0	183930	543180	0	4929500	0	0	1977400	713660	417500	118260	477820	6741200	0	528040	0	1158200	322140	0	0	36138
ENSG00000065802	ENST00000264607	ENSP00000264607	0	0	17373000	428850	3889400	1136900	2483600	1232700	0	1534100	9342100	462630	662040	3891900	296320	0	0	0	634310	2930400	156610	0	1245100	747150	808290	3686500	788920	0	618560
ENSG00000065809	ENST00000622567	ENSP00000479842	60347000	13363000	228610000	37348000	295720000	87849000	152220000	36229000	43178000	209700000	62323000	122460000	164420000	112060000	296020000	139640000	409570000	115450000	20412000	78049000	115200000	140400000	99928000	34306000	119450000	210970000	8979700	499710000	50691000
ENSG00000065833	ENST00000369705	ENSP00000358719	354130000	8824400	404930000	29042000	494300000	153990000	120760000	19057000	296110000	163950000	209710000	13627000	79414000	423630000	36513000	105800000	27520000	29313000	12916000	77984000	36563000	220120000	87331000	62919000	149590000	495450000	52434000	27964000	12089000
ENSG00000065882	ENST00000261439	ENSP00000261439	12804000	1575500	10730000	2369800	36806000	41397000	21766000	17452000	1287100	12882000	10179000	33802000	16089000	10235000	10819000	11039000	22335000	23774000	1953900	25025000	2348200	8066400	33083000	19159000	3852800	8730800	5195200	9105000	3932400
ENSG00000065883	ENST00000181839	ENSP00000181839	427800	5853100	1422100	713700	1933200	1543700	20604000	1939100	3045400	680160	1829300	436120	1693600	2442600	3317600	926610	0	2247000	1434700	2334100	1110300	4661400	242920	1324300	723520	344950	1211900	1523000	253480
ENSG00000065911	ENST00000394053	ENSP00000377617	207250	833340	2765600	1598500	33332000	3854000	14922000	1048400	496660	5219600	2219600	477300	157810	65969000	10338000	8763700	36271000	698200	493040	19654000	2458100	4169600	192250	0	1640200	4422700	90730000	4190300	578000
ENSG00000065923	ENST00000328306	ENSP00000330320	39260	0	23735000	0	221160	11028000	0	126850	150070	211000	161900	1357400	415500	11588000	488580	888700	0	0	277400	281990	733910	393120	114010	1291200	149120	300190	603090	792870	96738
ENSG00000065970	ENST00000428177	ENSP00000403411	0	0	0	0	2551200	0	0	76956	0	0	0	214030	547840	588420	2901500	0	0	303630	0	0	0	0	928680	1254300	0	0	196740	0	960300
ENSG00000065978	ENST00000321358	ENSP00000361626	332960000	125160000	640690000	520580000	1759500000	592300000	837900000	5.41e+08	159750000	590980000	1347600000	314580000	766220000	1647500000	445230000	730910000	707270000	486080000	88273000	688810000	351530000	1720900000	240370000	219650000	234870000	690970000	643600000	821110000	184930000
ENSG00000065989	ENST00000592685	ENSP00000468507	168750	56042	2511900	193920	3822900	487870	731030	195770	0	139630	236520	1569500	0	968040	468600	362220	0	0	112230	0	277990	0	349730	0	935110	2280400	17130	0	0
ENSG00000066027	ENST00000261461	ENSP00000261461	6287700	4379400	143630000	10601000	55454000	7739900	10719000	14437000	18229000	24598000	116780000	21358000	42713000	19054000	15999000	8698000	13774000	51044000	5557200	17922000	14807000	43319000	9919100	47695000	15225000	4151900	26467000	27400000	1951800
ENSG00000066032	ENST00000402739	ENSP00000384638	0	0	647260	0	0	0	0	0	0	0	0	0	0	0	0	0	0	0	0	0	0	0	0	0	0	0	0	0	0
ENSG00000066032	ENST00000496558	ENSP00000419295	24257000	177850	485540000	1420700	37716000	11144000	2031300	22785000	337140	3498900	3205100	14282000	22546000	9477000	443070	1200800	5862200	23581000	4791000	9984200	15466000	19152000	2238300	106690	2382800	106250000	19072000	507060	146220
ENSG00000066044	ENST00000596459	ENSP00000472197	185500000	26706000	590240000	319690000	792120000	332170000	214770000	454740000	67261000	273600000	303950000	151660000	173370000	878160000	307140000	137090000	185970000	367940000	50698000	164830000	203710000	425300000	125550000	202600000	129200000	535720000	306050000	563820000	75970000
ENSG00000066056	ENST00000372476	ENSP00000361554	38831	43773	0	0	1224200	192660	0	1878200	0	459380	402130	0	163430	2607300	0	0	19880	1022100	0	0	0	141620	83471	162260	0	1488800	0	22670	0
ENSG00000066084	ENST00000301180	ENSP00000301180	14097000	1930600	149810000	8984600	44848000	13177000	17279000	8463300	7275700	24549000	21651000	54055000	17602000	57448000	6686100	18622000	11912000	87827000	3886800	11312000	13442000	19832000	15650000	18255000	83373000	12565000	13600000	20529000	7891000
ENSG00000066117	ENST00000394963	ENSP00000378414	7090000	689400	22595000	1719200	31915000	28639000	5231800	9774000	0	5767600	12487000	2694500	6996500	13754000	3430400	7961400	1752100	18542000	1785000	1868700	4272700	19065000	3508900	2502100	2142700	11549000	3699800	28540000	2205700
ENSG00000066135	ENST00000372396	ENSP00000361473	3748300	0	3496100	80846	4879000	220760	0	896610	95891	11856	195940	0	241380	2692500	416940	2205700	1863000	3313500	199130	124560	104360	2912200	398250	0	219910	1460800	431580	566690	28632
ENSG00000066136	ENST00000372652	ENSP00000361736	24598000	18231000	39739000	30268000	152230000	49849000	97046000	85820000	1499500000	18363000	26402000	175800000	6081900	113010000	49928000	2732600	51237000	153630000	3227500	56830000	18805000	33956000	24283000	40596000	16340000	63385000	13818000	92274000	24067000
ENSG00000066185	ENST00000372565	ENSP00000361646	47898	0	0	732890	0	2171600	709670	6471200	0	0	0	0	0	928510	0	0	0	7804900	0	0	0	0	0	0	0	242500	0	427650	0
ENSG00000066230	ENST00000514375	ENSP00000422983	0	0	0	7298900	7089100	59135	278210	531590	0	5174500	0	14513000	0	72466	0	0	4651200	0	75885	0	0	4.4e+07	0	0	1270900	10039000	2689600	0	138730
ENSG00000066248	ENST00000264051	ENSP00000264051	36829	285190	33520000	1314100	19537000	392670	1000200	288530	0	0	1330800	1614300	4777600	796990	1347300	217520	1571100	0	248370	2089400	17245	12461000	111610	93189	335020	0	2408500	2616700	215440
ENSG00000066294	ENST00000368054	ENSP00000357033	2080800	0	1137400	3272500	10945000	864600	8143000	0	0	17886000	0	0	1363700	13063000	29187000	3147700	0	674720	0	4452000	874190	6249600	1137500	27379000	505200	5408200	0	16080000	851100
ENSG00000066322	ENST00000621943	ENSP00000477602	581310	0	595710	0	400280	0	0	0	0	0	0	0	0	2539800	2598700	0	0	656200	0	2276500	3672000	0	0	0	1632900	0	1353900	15222000	0
ENSG00000066336	ENST00000378538	ENSP00000367799	0	0	0	0	0	0	0	0	0	0	0	0	0	0	11707000	0	0	0	0	0	1434000	0	0	0	0	0	0	8852200	0
ENSG00000066382	ENST00000448418	ENSP00000388258	2603200	222070	5165900	43057	218740	1431500	1054000	8143500	0	0	7474000	5127400	0	64994	0	0	0	0	128070	1106600	1752000	4799500	2822400	0	51584	2092100	1162700	0	419500
ENSG00000066405	ENST00000343735	ENSP00000340939	0	0	0	1318400	1243200	339760	5521500	823030	0	3070900	0	0	0	9860300	0	0	0	334370	0	0	0	1437800	220850	0	318250000	1890100	483190	0	225550
ENSG00000066422	ENST00000312938	ENSP00000326200	151730	470210	1034200	13761000	0	991720	0	961300	0	86975	907630	0	575400	2344600	29807	0	952870	348110	166830	620670	0	800560	25906	7011500	150960	0	934390	2496900	298890
ENSG00000066427	ENST00000617719	ENSP00000481998	20824000	7601600	44788000	23312000	93460000	40302000	51626000	28685000	10492000	38102000	24300000	2630800	15214000	34584000	25339000	21815000	18076000	21463000	10672000	53587000	13416000	118250000	22583000	29264000	13258000	59762000	10107000	38277000	15009000
ENSG00000066455	ENST00000163416	ENSP00000163416	20078000	1731600	19329000	15697000	47317000	14991000	38199000	15467000	11437000	19818000	22810000	5839400	33363000	33877000	11812000	12795000	28119000	71061000	8695700	19272000	44111000	39223000	4044200	8665300	25680000	59846000	24603000	16114000	5262400
ENSG00000066468	ENST00000369058	ENSP00000358054	0	0	3310600	0	0	0	193530	127950	452780	0	0	0	0	419940	0	1491300	0	403200	0	0	1002500	170620	357820	0	0	0	0	0	0
ENSG00000066557	ENST00000370952	ENSP00000359990	23611000	3469600	133880000	13543000	139120000	48043000	55829000	11237000	14439000	44994000	61619000	16829000	41182000	25486000	25938000	37799000	120850000	74819000	6158500	64624000	13356000	45668000	30299000	20288000	12309000	108070000	8598400	44474000	11919000
ENSG00000066583	ENST00000173527	ENSP00000173527	302100000	16041000	303450000	112950000	943920000	1387900000	796050000	283570000	175990000	142410000	1336200000	212250000	1274700000	137370000	120890000	230120000	156450000	184850000	69599000	384630000	519890000	379140000	1.11e+09	139080000	113030000	300450000	1.45e+08	209710000	43388000
ENSG00000066629	ENST00000327921	ENSP00000327384	37526000	2794400	42108000	13186000	176130000	35819000	151370000	25408000	15125000	98957000	87887000	21360000	17984000	21836000	14881000	42151000	84584000	159790000	8781400	272810000	16324000	54118000	24544000	19071000	84947000	21060000	28696000	16605000	5836000
ENSG00000066651	ENST00000368332	ENSP00000357316	103500000	2856600	57368000	1497900	9030600	4680000	8148300	4229900	2004800	1063900	17524000	59041000	15592000	11087000	2852400	1392300	6223700	9329700	1103900	4922800	6728800	12288000	44990000	4057000	24934000	2991200	8743200	56226000	598620
ENSG00000066654	ENST00000396083	ENSP00000379392	39278000	9100800	134540000	19763000	101450000	86554000	28533000	89640000	5815500	52307000	7022200	57983000	42891000	76764000	74859000	31407000	13719000	83555000	50367000	78993000	45709000	68419000	46951000	46209000	19245000	45892000	38158000	93767000	13361000
ENSG00000066739	ENST00000359933	ENSP00000353010	1940700	340900	15529000	1636000	52560000	2937900	2051800	1224000	1749700	4280900	82444	1045200	3002000	3235300	1130300	1979700	3334100	2192600	1630900	1633200	1654500	4342200	626300	1000800	719350	6460500	1505000	1601200	254210
ENSG00000066777	ENST00000262215	ENSP00000262215	12442000	2944300	44105000	11078000	90972000	11572000	14947000	11114000	11003000	31710000	10396000	18800000	25113000	34707000	12827000	14736000	34731000	42758000	3559000	24998000	26487000	41947000	5570200	21290000	33601000	58470000	32708000	20999000	7858400
ENSG00000066813	ENST00000567001	ENSP00000456378	3380000	2342500	2004800	864990	8981100	1300800	2342900	1540200	5243200	1451800	5840400	2734700000	3106400000	1654500	3217900	5898800	23035000	4880800	1411200	6564400	2900500	6012400	849440	2181300	781590	17266000	1618300	3723100	1657200
ENSG00000066813	ENST00000567288	ENSP00000478316	0	0	0	0	0	0	0	0	1089600	12096000	0	712350000	326030000	1494000	558670	0	3721000	0	0	17290000	5340100	3858800	0	0	0	0	0	0	0
ENSG00000066827	ENST00000523399	ENSP00000429091	0	0	0	0	0	0	72301	869680	769340	65752	2671.4	0	0	972670	0	629410	0	3471500	0	0	0	139620	0	0	1459400	0	48906	0	26356
ENSG00000066855	ENST00000458689	ENSP00000391502	0	0	3166800	0	3270100	0	0	155040	194060	594290	0	890620	10539000	2582300	0	3288200	0	4548500	74081	4419700	0	552950	0	0	0	734570	0	930760	0
ENSG00000066923	ENST00000426455	ENSP00000400359	527330	40944	939600	691580	0	580270	1196800	1279500	227980	1289000	0	409460	4157500	0	565450	616570	5801500	5276000	171860	0	2953300	27069000	89106	0	40518	49426000	393450	0	1535500
ENSG00000066926	ENST00000262093	ENSP00000262093	185930000	5379700	418650000	29142000	460130000	67215000	130680000	19732000	60431000	48342000	806730000	382660000	566170000	127110000	38457000	114870000	54513000	79635000	45417000	119410000	72668000	204660000	25194000	44138000	15489000	274160000	67748000	31427000	17718000
ENSG00000066926	ENST00000591215	ENSP00000467461	2427100	69102	0	1050400	6450600	748150	8287900	0	8451400	3196600	3597000	9702800	1985100	558960	1820400	24977000	0	11379000	120670	2632100	0	4121700	576680	1097400	291440	2951300	0	0	0
ENSG00000066933	ENST00000444904	ENSP00000398250	300650	44443	2112300	126490	3630600	927570	919750	449780	174750	8147900	2987300	193160	3876500	686200	175280	1280600	29940	1477900	37568	505450	114470	601210	194210	199530	129290	2469300	307220	23465	135300
ENSG00000067048	ENST00000360160	ENSP00000353284	0	780190	0	1996900	1963800	950270	6582600	125010	652680	7021700	386520	276640	0	60459	0	106960	364360	12301000	1230200	12219000	4325100	8180200	80677	4109200	2928400	36624000	0	9973100	1130300
ENSG00000067057	ENST00000381125	ENSP00000370517	102810000	36967000	2357700000	148180000	1.189e+09	479870000	690290000	150530000	74495000	637810000	2965100000	117050000	56327000	359810000	301030000	217580000	149580000	400290000	168650000	599990000	179750000	541030000	324190000	199630000	165210000	288440000	213910000	236110000	133630000
ENSG00000067064	ENST00000381344	ENSP00000370748	35116000	739800	182560000	6907200	176320000	7432000	9480900	5125900	7118800	14903000	19137000	10954000	321910000	47119000	26540000	21132000	97898000	57087000	14993000	29574000	6220100	64594000	1540600	8204700	14009000	73924000	46262000	64586000	2477700
ENSG00000067064	ENST00000429642	ENSP00000401879	0	0	99035000	8272700	0	0	1369800	0	0	0	0	24608000	386360000	31381000	4214300	0	0	0	0	0	1596100	2353100	1564900	0	4090600	0	0	11401000	0
ENSG00000067066	ENST00000264052	ENSP00000264052	0	0	0	171570	86638	2177400	1038900	0	0	1022000	0	0	1206900	4991300	0	0	0	0	8389.2	0	0	173120	468930	643160	2184100	0	937420	124240000	0
ENSG00000067066	ENST00000340126	ENSP00000343023	12025000	3330600	1824100	2935600	55962000	15816000	11375000	25570000	7626200	35200000	14504000	4405800	41577000	37064000	36747000	19744000	6568800	17171000	1352500	15712000	11969000	32460000	6481100	10347000	7302600	14614000	4884900	55971000	5047500
ENSG00000067113	ENST00000307259	ENSP00000302229	6691500	20408000	2293200	59648000	240870000	102920000	23822000	28204000	33399000	162420000	149710000	57255000	15187000	19918000	78620000	41907000	0	45267000	4472300	46156000	12078000	74128000	58160000	33677000	19590000	315580	12098000	0	36780000
ENSG00000067141	ENST00000339362	ENSP00000341198	0	0	1725000	0	0	0	0	0	0	0	0	0	0	0	0	0	0	0	0	0	0	0	0	0	0	0	0	0	0
ENSG00000067141	ENST00000560262	ENSP00000453317	6493900	2843500	143320000	3076500	19031000	5401500	39137000	1137800	2186900	13208000	5773500	4934000	1629100	5059700	4351500	12670000	2278900	1383200	5803200	20116000	1369100	13065000	4137900	1065900	1268100	44670000	12906000	4619900	1508900
ENSG00000067167	ENST00000521425	ENSP00000428052	79107000	1699000	34266000	33390000	80190000	43144000	28941000	19822000	19988000	109150000	32153000	51283000	101540000	188530000	95641000	44113000	403920000	100410000	11119000	39642000	411580000	111830000	30389000	33654000	42935000	14914000	119070000	134360000	16166000
ENSG00000067177	ENST00000339490	ENSP00000342469	10553000	6331.1	36358000	1102100	2708800	479450	2909900	2545600	3197000	636380	36862000	281130	1032000	9310700	735740	1582000	2861300	892280	2338100	2706000	11511000	0	697510	455120	623390	3471900	3094400	2153900	348190
ENSG00000067182	ENST00000162749	ENSP00000162749	255000	8214500	0	68178	2427700	139080	0	0	0	624060	0	0	976330	4185700	0	0	1553800	4603200	0	386150	0	289200	447040	565060	83564	0	0	0	5451000
ENSG00000067191	ENST00000394303	ENSP00000377840	105290	0	13244000	0	0	0	770870	0	0	0	1224300	0	385070	0	0	0	0	0	195900	0	0	0	58770	0	0	0	0	0	0
ENSG00000067208	ENST00000370331	ENSP00000359356	3345400	133240	3951600	1926200	9181100	2501700	2278600	2139800	131150	580120	369350	42004	4947600	3544600	968280	1921000	676850	6732700	343410	191250	827860	4121500	811810	1217500	1541400	10668000	2198200	131040	465140
ENSG00000067221	ENST00000359750	ENSP00000352788	134870	0	1295800	0	0	0	0	93320	197940	0	1082100	0	0	75157	129820	0	0	2076500	0	0	0	0	0	0	46830	671280	214260	0	0
ENSG00000067225	ENST00000568459	ENSP00000456970	67093000	9311500	1437100000	16305000	130860000	18891000	360320000	15311000	11816000	89645000	784860000	9467100	1618400	32552000	48922000	21272000	21858000	13616000	35996000	118230000	24519000	18529000	77677000	6043700	23414000	163520000	6072800	41729000	10081000
ENSG00000067225	ENST00000335181	ENSP00000334983	5185800000	974780000	1.9605e+10	1569100000	1.0448e+10	2407200000	9402900000	2613300000	2085300000	8907400000	1.3155e+10	4421600000	753370000	5762900000	3539200000	6016700000	3016900000	5903300000	1079200000	5547700000	3770900000	3976500000	2553400000	3.258e+09	1.337e+09	7085100000	2388400000	5688700000	2.256e+09
ENSG00000067225	ENST00000566809	ENSP00000457420	0	0	0	29289000	0	0	0	0	0	2563700	0	0	0	11822000	0	27485000	0	0	0	1386300	0	3751300	0	0	0	0	0	0	0
ENSG00000067248	ENST00000251636	ENSP00000251636	9752900	1055700	31204000	7012300	31979000	7446600	12439000	6447400	3568300	18079000	11177000	8814100	22710000	13932000	2411000	9276300	23494000	18057000	2658800	11944000	20896000	20574000	3728000	4951400	5726200	16035000	11847000	11477000	2808300
ENSG00000067334	ENST00000436063	ENSP00000411010	5464200	1149600	12211000	3833400	19606000	5086700	4838700	11850000	8946900	7847600	12765000	17361000	39621000	20948000	11619000	7674000	8028100	18394000	1555000	5159300	3001200	65167000	3040100	5811300	2758300	8031700	83112000	20506000	2612500
ENSG00000067369	ENST00000263801	ENSP00000263801	16938000	1795100	106180000	10684000	44826000	54467000	19885000	33104000	5898900	31751000	12817000	10324000	6025500	36290000	24302000	69752000	7234300	24964000	5250200	31769000	15563000	21257000	16195000	9372900	9770000	61647000	31857000	25861000	7652100
ENSG00000067533	ENST00000366932	ENSP00000355899	2240800	195350	5132900	12556000	8481500	2294600	5969600	6357700	1178300	0	938320	3241300	8331500	21287000	3452500	2132900	0	959220	1262200	3394100	0	26484000	1269200	2256300	386700	1869400	4195500	49117000	282690
ENSG00000067560	ENST00000418115	ENSP00000400175	1902800000	209240000	5365500000	768140000	3038800000	652700000	1055500000	1262400000	592320000	1252900000	1128100000	1454100000	1372800000	2254900000	509800000	138580000	2010200000	2.892e+09	134570000	994070000	1913500000	1.444e+09	892440000	1.348e+09	733810000	727690000	1459100000	1785600000	268260000
ENSG00000067596	ENST00000262415	ENSP00000262415	2837500	248880	16686000	1007700	21396000	3336300	1740900	2557300	263240	2705500	22427000	197770	3554900	20868000	6023400	5650300	7623200	9018100	2925300	2682600	1700900	9586800	2166300	30254000	1150100	5651000	3487800	7444600	56706000
ENSG00000067606	ENST00000378567	ENSP00000367830	554280	0	2724000	337200	16985000	721840	784770	173830	1460500	581010	0	3207700	3988300	1176400	1881300	2695600	517650	15908000	68682	1133900	2300000	7669600	321690	177570	97203	4136900	0	2694300	142470
ENSG00000067704	ENST00000366922	ENSP00000355889	412070000	21923000	426400000	117620000	544730000	171990000	125130000	181180000	175840000	184910000	1.363e+09	357450000	506800000	316220000	187090000	178230000	323880000	341500000	50071000	269190000	313290000	231560000	81533000	153440000	89559000	309780000	460830000	104900000	38209000
ENSG00000067715	ENST00000552744	ENSP00000447575	140360000	4303100	4054900000	18857000	52734000	4015200	10590000	1535100	214340000	3484000	14837000	1535700	6162000	9248800	993850	3489500	17685000	14616000	1045800	10683000	12761000	16907000	4067900	6559700	6357700	10641000	3898400	6093100	259920
ENSG00000067798	ENST00000536525	ENSP00000446132	475320	0	139080	0	561560	0	0	0	0	440620	197640	0	3461000	0	0	154700	0	2838700	0	0	0	0	0	68820	0	0	0	3080500	399510
ENSG00000067829	ENST00000217901	ENSP00000217901	453300000	15587000	1172500000	113290000	1052300000	90855000	157580000	145360000	99300000	177170000	2573600000	202200000	100590000	207420000	177670000	122150000	67800000	336260000	40482000	407580000	454230000	538830000	66392000	80880000	58332000	493660000	453830000	173470000	15684000
ENSG00000067829	ENST00000444338	ENSP00000402747	1032700	1963800	0	0	118960	0	1006500	0	1768900	0	547620	0	0	678340	0	0	0	362440	0	0	0	9474500	0	0	0	0	0	0	187700
ENSG00000067836	ENST00000322048	ENSP00000322832	3989900	539480	91517000	834180	9246600	1372200	1688300	1072200	477400	2684000	1070500	4398200	2237100	3902400	1718200	450950	0	2066000	1703600	3702400	807130	1941300	878230	761060	1064300	1030900	430060	1128300	117180
ENSG00000067840	ENST00000164640	ENSP00000164640	109370	3509.9	94868000	0	561020	983720	0	2891200	0	0	1429500	0	0	1142300	98990	3474100	0	0	33218	1836200	0	4534100	309530	0	0	625580	186060	0	722250
ENSG00000067842	ENST00000370186	ENSP00000359205	0	0	1185000	0	0	0	0	0	0	0	0	0	0	0	0	0	0	0	0	0	0	0	0	0	0	0	0	0	0
ENSG00000067842	ENST00000393842	ENSP00000377425	10666000	1302600	147150000	3588300	355090	399590	2517600	2963400	393830	483840	1046000	716160	0	647380	0	1854200	557570	72717000	0	1433900	548640	3426200	371900	0	0	915610	298370	2465300	161350
ENSG00000067900	ENST00000399799	ENSP00000382697	27435000	11457000	38774000	30039000	310130000	55863000	91753000	38059000	30979000	85696000	105680000	23414000	41908000	50155000	61841000	184590000	26014000	47187000	19488000	57525000	21616000	55099000	67111000	42688000	31370000	38897000	16364000	51486000	13116000
ENSG00000067955	ENST00000290858	ENSP00000290858	0	0	0	0	0	0	0	0	0	0	0	0	0	0	0	0	0	0	0	0	0	0	0	0	0	0	0	12866000	0
ENSG00000067955	ENST00000412916	ENSP00000415151	58390000	61466000	127240000	31340000	229320000	81184000	124340000	61737000	52285000	97471000	75953000	16217000	64046000	353200000	347330000	119970000	79573000	81580000	10531000	53441000	41430000	234010000	53906000	236290000	59133000	53533000	23682000	318570000	51223000
ENSG00000067955	ENST00000561924	ENSP00000462273	1045400	0	0	0	11035000	0	487260	5542200	1166300	3819300	0	0	2914600	43216000	21155000	0	338170	7959800	0	0	5401300	9868700	0	0	0	1233900	1539900	0	0
ENSG00000067992	ENST00000379162	ENSP00000368460	21599000	9887600	80036000	13792000	214550000	5131000	38881000	4847700	6595000	15170000	130980000	53582000	23664000	44494000	9880300	35058000	94036000	18737000	4567700	39748000	1e+08	156530000	2678000	30605000	22763000	150200000	22387000	49546000	7693000
ENSG00000068001	ENST00000442581	ENSP00000406657	1737400	0	127740	0	184260	44757	0	67370	3160900	1541200	129750	1168400	0	164510	482930	0	0	5654300	29002	122860	0	145190	170120	5003900	423150	293870	438380	0	675630
ENSG00000068024	ENST00000345617	ENSP00000264606	4367000	403120	35515000	640250	16118000	3409300	9417700	2045600	1506100	4175600	3946200	1737800	2047300	11393000	2593400	3971400	315250	1170900	739000	7909800	896180	6539800	4520000	1467100	1715000	11294000	4677800	4949700	300490
ENSG00000068028	ENST00000327761	ENSP00000333327	0	172350	351490	500430	3053600	626560	0	34661	226830	0	0	10904000	0	989630	204200	571630	0	524940	259710	633600	0	1375800	0	0	573880	2537400	88148	291680	0
ENSG00000068078	ENST00000340107	ENSP00000339824	0	0	3244300	0	0	0	0	22532	0	0	0	0	215200000	0	0	0	0	1931900	0	0	0	782290	0	0	29819	1014900	0	179080	347430
ENSG00000068079	ENST00000415816	ENSP00000394579	21996000	12848000	21757000	23439000	173150000	16894000	54340000	14187000	24448000	50414000	27279000	13220000	48103000	121610000	53583000	36978000	4482200	89015000	4938400	65263000	9210000	130420000	15268000	32550000	17566000	10350000	8024600	71697000	14439000
ENSG00000068097	ENST00000184956	ENSP00000184956	1322300	51281	6639000	619330	1928500	3981500	1383400	1877500	439480	3396000	1957300	365150	517350	3962900	166540	3105100	645460	2869100	192160	3767100	446260	1495200	882980	691640	503130	2970000	565410	407890	190900
ENSG00000068120	ENST00000421097	ENSP00000393564	226390000	23821000	297820000	70620000	290360000	66460000	65331000	109940000	60750000	120600000	156180000	220090000	370980000	2.46e+08	32305000	64988000	231360000	147860000	12810000	66229000	361040000	276590000	41776000	78307000	32324000	162450000	313090000	127690000	33917000
ENSG00000068137	ENST00000591022	ENSP00000468678	1505100	0	446980	89131	260870	691310	0	583190	0	0	1139700	0	788010	104200	70410	69878	993280	0	67891	353680	156420	99648	79526	392830	295070	1638000	70312	237860	0
ENSG00000068305	ENST00000557785	ENSP00000453441	0	0	0	0	0	468510	0	0	0	0	0	0	0	0	1672100	0	0	0	0	1021400	0	365630	0	0	0	0	0	3170000	0
ENSG00000068308	ENST00000455452	ENSP00000390767	1024500	81493	986470	110060	5920700	167020	339480	900260	162520	281850	0	49423	341230	595940	1569300	1790200	165870	641150	0	317880	1634600	2474700	0	0	80488	1416100	0	504350	133760
ENSG00000068323	ENST00000315869	ENSP00000314129	6686400	472580	14981000	737420	4263400	5725500	374790	1143500	306570	3349400	0	4222400	214930	2291600	79370	1048900	1021700	880630	192460	3142000	131860	1837000	4693600	1750500	1931900	2590900	3955400	2973100	865190
ENSG00000068354	ENST00000376771	ENSP00000365962	1641900	974040	4961400	2636500	17351000	2585200	2544500	1119100	171910	2909000	2909200	818510	387020	3772900	2069100	13703000	7877100	3253500	393960	6946100	817550	1824200	1108400	585100	530850	9304200	496590	2927100	296920
ENSG00000068366	ENST00000348502	ENSP00000262835	48906000	13189000	46781000	13562000	83843000	16960000	35282000	25053000	56469000	24525000	141860000	32308000	18909000	71585000	26915000	29073000	27407000	142370000	5806200	28350000	24733000	35224000	11393000	28017000	11623000	37510000	17063000	19886000	11054000
ENSG00000068383	ENST00000368594	ENSP00000357583	14668000	1158400	68973000	4265300	57606000	21681000	20132000	11078000	13090000	12643000	41108000	6467600	8394400	2956500	4591300	1841800	12967000	19524000	37398000	21416000	10991000	21320000	19758000	9558800	7209600	22083000	5271200	1570800	1211300
ENSG00000068394	ENST00000156109	ENSP00000156109	19300000	3364600	32207000	9361000	52715000	7336400	10465000	15522000	2505400	20633000	6984400	10136000	20061000	41799000	15056000	28518000	6790600	30095000	2785800	16252000	8112200	44030000	10431000	6101400	9906100	26588000	9298700	43546000	2581400
ENSG00000068400	ENST00000376423	ENSP00000365606	48822000	8673800	141260000	32101000	100580000	17232000	35359000	30905000	27346000	75793000	57399000	9581300	26877000	69558000	33019000	37254000	30010000	58808000	6568800	35156000	27306000	72137000	12339000	32078000	25828000	68144000	18617000	42879000	13216000
ENSG00000068438	ENST00000019019	ENSP00000019019	4067000	403300	6927500	0	7816200	4373300	4752000	6744000	1740400	1549300	996970	1827700	1483100	13092000	5163200	7965900	0	3833000	364590	4037100	2977100	6839500	2107400	0	2955600	5742700	2889900	3885500	184080
ENSG00000068489	ENST00000578777	ENSP00000464048	0	0	0	0	0	0	0	0	0	0	0	0	0	3439100	0	0	715140	0	0	0	0	0	0	0	0	0	0	0	0
ENSG00000068615	ENST00000535845	ENSP00000437567	1866600	180240	95096000	0	8256700	6222400	6719500	508400	8885900	1000400	6061000	8010500	310500	0	911420	37311000	7910300	0	308040	13105000	640620	6660600	11301000	0	855430	165280000	84108	0	0
ENSG00000068650	ENST00000375630	ENSP00000364781	10597000	7180000	12723000	935380	10437000	7482600	3663800	5700500	2789500	9522000	37678000	8079600	6661300	10983000	5347900	1857900	3254600	20418000	789010	4253700	1227000	3562800	3546600	10479000	620660	6219700	5444600	8771300	2221400
ENSG00000068654	ENST00000263857	ENSP00000263857	2179200	1572800	1467800	2615600	8237200	4348400	2612100	2458500	4002200	1973600	4478000	526580	2628600	17640000	3811700	4718800	9265700	12653000	1100000	3961600	1883200	2581000	1930100	5712400	1530400	8247300	2353000	7121300	1831700
ENSG00000068724	ENST00000319190	ENSP00000316699	2231800	5367.8	4041100	457300	7405000	32687	831540	392610	3829100	4917300	3418600	781940	980810	3146800	6829000	0	59896000	7346000	186630	50397000	3418100	5552900	69846000	242550	864140	2155800	42104000	2583300	3691200
ENSG00000068781	ENST00000405008	ENSP00000385499	3858100	1895100	17675000	3787100	32602000	21229000	12148000	5659700	21497000	19084000	4643600	3230600	589840	13319000	2088800	1954700	241200	16193000	3933000	26001000	420190	3734700	34919000	9718000	2786300	1740900	735580	3226100	3371500
ENSG00000068784	ENST00000263736	ENSP00000263736	4218300	599780	4462300	4287500	48326000	10146000	34703000	6810700	733100	7120600	7499000	4815200	17768000	12743000	5118400	4131900	5916900	12313000	3345100	17932000	6760400	20492000	1787300	2691600	1962600	9123300	13407000	5178100	1078500
ENSG00000068796	ENST00000407818	ENSP00000385000	9116200	9305300	352770000	9516200	86104000	20136000	17403000	24765000	7338000	34499000	15354000	8290300	4713900	42376000	57524000	27585000	10675000	205820000	4071600	17649000	13477000	24331000	8332400	29159000	8544500	41026000	18542000	55418000	4992900
ENSG00000068796	ENST00000506857	ENSP00000423772	0	0	610190	0	0	0	0	0	0	0	0	0	0	0	0	0	0	0	0	0	0	0	0	0	0	0	0	0	0
ENSG00000068831	ENST00000394432	ENSP00000377953	6963600	1712300	17937000	1289500	16243000	12213000	20818000	1601500	2139300	8380000	1019100	10076000	54629000	92587000	37704000	5323800	25884000	16145000	2822300	13151000	982440	5348000	4748100	60557000	1592500	2919200	888550	35859000	6921600
ENSG00000068878	ENST00000404125	ENSP00000384211	2479600	603490	1396000	1302600	66529000	72466000	1394000	11947000	1116200	3139700	24906000	1300900	8922700	12473000	1484600	3849800	2650000	3689500	404500	2562500	4393700	3313400	1532000	12162000	1754000	18687000	1292900	3798200	943800
ENSG00000068885	ENST00000326448	ENSP00000312778	234420	17923	1188900	92053	1598000	232770	0	22270000	5220500	1486800	955870	484390	91873	620820	0	0	439820	1262000	72597	0	0	1708100	55956	0	0	10184000	132560	24787	169680
ENSG00000068912	ENST00000185150	ENSP00000185150	40546000	5139000	124430000	12212000	119980000	39717000	68806000	28196000	25827000	65574000	140830000	12703000	39236000	167540000	19863000	27926000	203310000	286070000	6028300	33468000	38361000	52752000	22362000	19176000	25585000	52186000	94132000	50511000	11570000
ENSG00000068971	ENST00000164133	ENSP00000164133	3700500	64244	31394000	1215500	34520000	4164000	6598800	3011700	294750	21298000	7823700	1520600	1595500	1671800	7469800	3293900	8091000	2302000	1506500	10426000	2129000	2636100	4621200	23346000	1343000	6161400	1372400	7098500	6320300
ENSG00000068971	ENST00000532850	ENSP00000436136	0	55314	1137900	0	35261000	1378000	2282900	322230	0	1861800	0	0	0	337940	0	0	2785500	0	0	2788900	0	0	0	0	797630	0	0	0	0
ENSG00000068976	ENST00000164139	ENSP00000164139	25569000	8181800	431710000	7168000	75817000	62430000	280460000	20656000	22546000	40501000	918250000	8183300	3465100	2231700	7757400	145430000	14133000	22028000	21606000	155240000	4218500	9213800	27202000	3499300	11864000	88531000	42247000	37350000	3121100
ENSG00000068985	ENST00000376150	ENSP00000365320	0	0	0	0	0	0	0	0	0	0	0	0	0	0	0	0	0	0	0	0	0	0	0	0	0	5883100	0	0	0
ENSG00000069011	ENST00000506438	ENSP00000427542	0	92205	0	5488900	15297000	0	3798400	0	0	0	0	0	0	2734400	0	0	0	3932900	81167	1973300	4234000	5812000	72545	0	2690000	0	0	14211000	622410
ENSG00000069020	ENST00000403625	ENSP00000385727	2875100	2898500	6479700	2496000	27311000	4853000	6359900	3879000	154730	2891700	4235500	2971300	835050	5945200	631820	2306300	361670	4866900	1365300	1651500	10397000	13320000	1295400	2807700	1814900	6329100	3480300	3679700	2688800
ENSG00000069122	ENST00000283296	ENSP00000283296	17906000	104980	52690000	2679800	1111300	1644200	1057600	3433500	350820	537870	9855300	21227000	1527700	7521800	1358900	2522	911550	3204900	261860	867120	1779600	0	2430200	834240	878990	6796800	11446000	0	152850
ENSG00000069188	ENST00000392650	ENSP00000376421	808880	0	3960200	100440	237340	4334800	2191300	3414400	205210	207430	2418600	641390	1725900	4644500	219090	856760	142540	460450	346970	119860	1090700	1706700	426480	2430300	423900	5424400	782450	0	623060
ENSG00000069188	ENST00000424778	ENSP00000407098	0	0	0	0	0	0	0	35551	0	0	0	0	0	0	0	514670	0	0	0	0	0	0	0	0	0	0	0	0	0
ENSG00000069248	ENST00000261396	ENSP00000261396	19258000	5427600	50382000	10838000	164610000	27652000	15298000	28338000	19748000	23999000	30268000	12078000	30937000	57263000	34137000	36008000	40834000	115800000	7889700	27138000	21197000	44993000	11144000	19668000	9630500	50579000	14325000	90512000	9570300
ENSG00000069275	ENST00000367142	ENSP00000356110	41692000	26744000	238230000	105500000	133140000	284230000	91177000	153320000	13187000	73589000	155290000	26940000	43921000	180770000	10887000	109460000	107540000	97881000	3301500	78387000	32221000	209310000	24394000	45466000	28927000	60132000	54747000	199990000	13210000
ENSG00000069329	ENST00000299138	ENSP00000299138	196090000	21953000	783210000	107960000	497420000	215180000	204050000	123160000	228130000	188030000	242220000	192450000	263310000	318490000	146830000	238610000	147200000	447690000	49101000	258470000	252200000	308440000	100790000	154550000	115560000	238930000	246370000	189230000	58744000
ENSG00000069345	ENST00000317089	ENSP00000314030	193250000	40659000	620330000	131540000	401330000	103660000	184920000	140110000	48862000	77213000	516410000	119100000	194870000	419620000	170070000	65684000	67667000	175960000	24078000	137080000	89035000	529530000	133350000	80930000	102270000	245530000	88087000	252740000	34607000
ENSG00000069399	ENST00000164227	ENSP00000164227	200470	440780	0	415590	11046000	0	3206400	203120	203490	337540	0	0	998530	4341000	1009000	2351700	0	682320	0	1203000	344660	2292500	306610	0	446720	0	15015	2363200	1146200
ENSG00000069424	ENST00000378097	ENSP00000367337	0	0	6324600	0	0	446440	0	0	0	0	0	0	0	0	0	0	0	0	0	0	0	0	0	0	0	55213	0	100700	0
ENSG00000069424	ENST00000378092	ENSP00000367332	29550000	12467000	536390000	19774000	68030000	64995000	62656000	61305000	34770000	31379000	15554000	4454100	4116800	132170000	273310000	33735000	19354000	33805000	4202300	20691000	9885600	43238000	16170000	165690000	7018800	12881000	3197200	71106000	16718000
ENSG00000069431	ENST00000261200	ENSP00000261200	256900	3218700	912940	75644	1698400	1232200	597860	572900	171470	1797400	6951400	302160	658740	154110	359430	0	344770	36837000	50175	964120	14283	852770	1428800	36540	0	1309300	196100	0	0
ENSG00000069482	ENST00000265643	ENSP00000265643	0	6457800	0	22843000	38272000	28850000	56397000	0	2800200	560800000	0	3969900	0	23565000	0	5612400	263890000	18980000	3295000	39048000	0	5707100	0	0	32110000	2064600	0	0	68562000
ENSG00000069509	ENST00000378045	ENSP00000367284	7527700	0	69508000	271030	15354000	0	618160	2898400	9754100	1813200	29196000	1659600	14743000	8270100	0	14522000	0	4229000	2112300	1456700	20639000	18299000	0	1308900	19369000	0	10780000	0	3190700
ENSG00000069535	ENST00000378069	ENSP00000367309	555600000	15043000	849850000	37162000	1085200000	413910000	305170000	649520000	267180000	99120000	2.347e+09	1.185e+09	1294300000	73176000	118470000	69051000	123590000	304070000	118890000	188530000	1425300000	652890000	444590000	49766000	122960000	171150000	280320000	37350000	14025000
ENSG00000069702	ENST00000525962	ENSP00000436127	13809000	184510	238380	1183200	33277000	13818000	4005600	2122200	4373000	5222400	699710	1508600	1312800	150470	966820	1243000	605600	54679000	1036700	6585600	12189000	27250000	2550900	2672800	1591100	9897900	7398900	547040	1523800
ENSG00000069712	ENST00000370378	ENSP00000359404	15920000	140770	34606000	1883500	1811800	2702400	1712100	269670	1888600	1931200	0	80557	123330	247730	1245100	1475200	7783300	0	34651	3225000	0	291860	115770	218060	424030	6949400	213400	0	274550
ENSG00000069849	ENST00000286371	ENSP00000286371	83515000	12948000	232540000	60414000	623560000	74934000	90378000	43229000	93474000	141080000	76372000	39828000	8147700	350930000	145150000	484300000	60686000	422930000	116130000	311310000	217900000	433810000	62849000	72358000	17093000	187440000	84905000	409600000	34472000
ENSG00000069869	ENST00000435532	ENSP00000410613	9892400	1415100	2767400	4714600	52833000	18068000	20115000	2827900	32530000	10035000	8057000	2567900	12691000	11365000	5015000	7576700	1856100	48857000	2229400	16339000	2073200	36323000	10149000	41238000	7542100	11513000	14440000	3122800	3917200
ENSG00000069943	ENST00000164305	ENSP00000164305	706490	656510	0	1120700	346510	1821700	0	11452	0	0	2538300	376460	2940200	2079500	0	1587400	222520000	1118200	225330	4346400	2258100	2079100	443090	2748900	1959200	163740	1294300	0	3356100
ENSG00000069956	ENST00000261845	ENSP00000261845	1013700	3134100	0	757440	177260	0	0	44103	5209300	2591000	126040	0	17250000	98921	0	73202	912280	1884300	0	0	0	42634000	0	0	0	105210	0	0	239950
ENSG00000069966	ENST00000358784	ENSP00000351635	8861200	611810	351970000	867790	3209700	7324700	21422000	4897000	1629600	5169700	27043000	2967300	452390	11512000	2256300	3188200	23620000	2531300	832710	10192000	0	2575800	3029100	4120200	9302200	8057700	202260	340730	1201900
ENSG00000069974	ENST00000569493	ENSP00000456059	72964000	16035000	6725900	74476000	354040000	22527000	73580000	6334900	88853000	53703000	12643000	6778300	45951000	98733000	47565000	51308000	48344000	101690000	166650000	150930000	66611000	121850000	14262000	109410000	199620000	53859000	76081000	70791000	17720000
ENSG00000069998	ENST00000155674	ENSP00000155674	116580000	7342000	362120000	141020000	273310000	12687000	47748000	29072000	22136000	82067000	385140000	63418000	199170000	186280000	41228000	57643000	11453000	38779000	5301800	66220000	102320000	218850000	16902000	31890000	41505000	73492000	97222000	77453000	14318000
ENSG00000070010	ENST00000263202	ENSP00000263202	128030000	17234000	252450000	54706000	319090000	97942000	134600000	117340000	89587000	138390000	3677800000	66659000	104070000	318540000	131770000	75369000	186510000	290970000	27400000	120170000	103510000	87141000	95106000	57102000	39915000	319550000	58883000	175250000	28174000
ENSG00000070019	ENST00000261170	ENSP00000261170	247740	0	2122600	1310100	26472000	1159800	386370	144280	0	132230	894560	10927000	0	0	0	0	2837700	0	0	2716000	0	12897000	253230	0	118910	3717800	1557500	270750	720460
ENSG00000070061	ENST00000374647	ENSP00000363779	27736000	1567100	41822000	6017200	55807000	14810000	14450000	11851000	8621200	25873000	18304000	12074000	42989000	23582000	12004000	15126000	10891000	27947000	5665800	15706000	29016000	24248000	4462400	19468000	5755600	41027000	17141000	28321000	3910100
ENSG00000070081	ENST00000622082	ENSP00000481959	217310000	31067000	133700000	172080000	861990000	256860000	280120000	253150000	34808000	321040000	205420000	28541000	63278000	484390000	79208000	127230000	1413800000	1035400000	33942000	259260000	3340300000	3.91e+08	42821000	125600000	314610000	531460000	697560000	276840000	79050000
ENSG00000070087	ENST00000452853	ENSP00000410464	124070000	22262000	3424300000	157310000	994160000	609940000	743450000	537920000	90856000	696170000	616740000	507270000	122420000	626500000	140480000	435120000	345810000	200420000	130430000	290350000	544560000	324480000	269330000	85352000	145910000	570650000	328680000	38545000	78955000
ENSG00000070159	ENST00000374541	ENSP00000363667	0	251300	1833300	2914000	8662300	57531	2562000	2992400	0	3176900	3605800	1468300	6722500	1604000	306120	0	86110	19216000	226700	1290800	2673900	1033100	180360	1245500	872500	5207900	416280	132520	1162700
ENSG00000070182	ENST00000389721	ENSP00000374371	589060	32504	35622	96413	0	0	0	0	92532	0	0	0	0	15940	85983	325310	0	938530	26994	0	161210	0	0	117440	0	0	0	29190	53181
ENSG00000070182	ENST00000556626	ENSP00000451752	656830000	77768000	146310000	80095000	152550000	18031000	60104000	89085000	152420000	140080000	516760000	21655000	98161000	73014000	96309000	106410000	87106000	749380000	35393000	338120000	337600000	28327000	7021300	283540000	30382000	7751900	19009000	23539000	98971000
ENSG00000070190	ENST00000512369	ENSP00000423602	739970	38136	0	467530	0	1862700	208990	3020700	510870	16501000	3041100	479140	0	3050800	5948200	709990	608310	17715000	142940	0	539310	162210	20047000	19208000	303110	0	0	19372000	2306700
ENSG00000070214	ENST00000470972	ENSP00000433072	11373000	66198	472330000	16878000	1801700	10398000	6433800	8504800	6351000	14132000	11444000	7164000	12614000	10400000	3860100	8036100	10587000	82590000	970340	20237000	8852200	17271000	4185300	5149500	27152000	2051700	16014000	2306900	4116100
ENSG00000070269	ENST00000261556	ENSP00000261556	510740	0	341540	4170700	2373300	955140	283050	2043300	0	974400	1499400	166510	2100900	1106300	208960	357490	0	1655000	78648	0	300120	909020	52649	0	360300	3803600	369690	0	13352
ENSG00000070366	ENST00000263073	ENSP00000263073	278980	132640	2342600	420680	3035600	141710	1836000	1311000	38231	1750800	792970	137610	496010	478960	111990	264400	75869	438280	62845	827400	1022800	497410	2572400	387540	250160	3734700	380630	619700	839230
ENSG00000070367	ENST00000621441	ENSP00000484855	31258000	2216100	110680000	12256000	54432000	15611000	20106000	11037000	22411000	45049000	57165000	13591000	23953000	21734000	15674000	35822000	34701000	90521000	6024900	31077000	36499000	26155000	11476000	23751000	10322000	40080000	28928000	16872000	5711600
ENSG00000070371	ENST00000427926	ENSP00000441158	116780	550590	4214800	38802	1140700	928890	270600	2728700	72379	698420	2580600	841400	2945800	2259600	620880	238200	2373600	3164500	157530	955870	870290	462800	86373	917330	158040	4411500	378300	269630	262890
ENSG00000070404	ENST00000166139	ENSP00000166139	0	0	0	0	0	0	899610	0	7285000	366440	12707000	0	0	7303600	0	0	0	57304000	770370	0	0	0	0	0	0	42425000	2633800	0	0
ENSG00000070413	ENST00000537045	ENSP00000440062	219100	18597	3609600	475860	3077100	638450	0	454450	360580	0	5734100	1441500	6267500	1438000	0	616870	0	15382000	299140	20645000	2144300	1009500	122110	171150	251490	4981300	527030	0	36499
ENSG00000070423	ENST00000589762	ENSP00000464945	9878200	2071400	158080000	15970000	140560000	26536000	32231000	19031000	12635000	17541000	32706000	7848100	58574000	59281000	37904000	22993000	229270000	46745000	5149900	8583600	22680000	54254000	14321000	37402000	3614600	49448000	14998000	50928000	5103600
ENSG00000070444	ENST00000174618	ENSP00000174618	688310	467020	2326200	2390400	3175400	2812500	3498400	3865900	185890	1070400	1657300	0	632230	7706400	8596200	5627500	2114400	1313200	230990	2914600	0	1278700	400430	129280	948460	3440800	847200	1608200	1723
ENSG00000070476	ENST00000515545	ENSP00000426532	0	0	0	0	0	0	0	0	6979700	0	0	0	0	0	0	0	0	0	0	0	0	0	0	0	0	1082100	8500400	0	0
ENSG00000070495	ENST00000397625	ENSP00000380750	22490000	5275100	19157000	3207700	46264000	4501900	11853000	4121900	6994900	10079000	7257900	589710	14019000	34944000	7898500	1024000	11043000	19275000	1655700	5286800	8098300	17826000	1540900	10732000	1708700	6292500	6905400	10883000	2133100
ENSG00000070501	ENST00000265421	ENSP00000265421	7171300	3278500	8582800	2109400	43232000	7999900	10714000	21979000	1701700	23664000	13568000	6850100	12513000	36329000	28809000	14630000	17910000	14278000	9212100	6507100	29016000	8421000	10821000	9739300	5489100	33703000	7905500	15782000	6832100
ENSG00000070526	ENST00000156626	ENSP00000156626	0	371580	1313000	52623000	77134000	12058000	19824000	7901800	9696700	25424000	3416300	0	27609	224850	16965000	0	1394800	0	507410	91677000	5443200	48084000	487640	2494900	16758000	5591200	11598	0	5235300
ENSG00000070540	ENST00000262139	ENSP00000262139	4662000	258880	1100700	804820	963880	1234900	6017900	266470	3118000	2512800	27980000	4992700	8100000	5697500	803360	0	0	40008000	172460	2129200	16303000	1784600	1053700	1561600	885330	1245500	3883500	3558300	961610
ENSG00000070601	ENST00000539465	ENSP00000444411	1745300	705290	0	1927500	815840	1493300	522430	63988	36458	1652600	0	767520	0	73837	1213700	0	0	0	168570	1156300	882270	0	65046	0	32950	462240	0	8150.7	41594
ENSG00000070610	ENST00000378103	ENSP00000367343	1188400	382200	31007000	5463700	57336000	1701800	9507200	245690	558550	9187900	16632000	5571300	4889800	8708300	5688800	0	769260	3683700	143060	4536400	473410	14582000	185120	1540400	1608700	3407400	1666600	324400	120690
ENSG00000070614	ENST00000261797	ENSP00000261797	406810	0	0	198880	2447300	0	0	173060	97452	435400	5737100	0	167070	960120	0	0	564550	882250	314850	58710	2096300	243620	64762	1273300	429680	1040600	382530	197520	32456
ENSG00000070669	ENST00000422745	ENSP00000414901	4046400	5780300	22762000	3328700	26320000	5850400	23962000	501080	354970	8115200	4393300	78776	202130000	73151000	8951200	8582300	416990000	4610400	1130300	20100000	20351000	5625000	1588200	1157900	12848000	18381000	44394000	28107000	3624200
ENSG00000070718	ENST00000518421	ENSP00000428787	11966000	849580	239780000	4695600	30089000	22110000	9868800	24118000	3932400	18140000	18107000	10882000	1459400	9691900	5506300	18958000	27955000	12854000	1822700	12312000	6628200	11835000	6171300	3711100	1889500	25100000	23226000	4437000	817350
ENSG00000070731	ENST00000225276	ENSP00000225276	0	270360	0	5232.6	0	0	0	1402900	338200	2553700	0	0	0	3129200	0	0	0	735740	0	1320700	0	1264000	0	0	0	0	1565600	738020	0
ENSG00000070748	ENST00000395559	ENSP00000378926	0	13580	17969000	0	320850	1534700	259760	1879800	0	52757	0	0	0	0	0	1304400	0	6045400	0	0	0	0	0	0	0	0	0	0	0
ENSG00000070756	ENST00000318607	ENSP00000313007	258980000	60806000	672110000	105790000	1115800000	327790000	442220000	189320000	122260000	298450000	297200000	180760000	343450000	926140000	261660000	267370000	612350000	572230000	101990000	310490000	743370000	505350000	136720000	255050000	146500000	661860000	292280000	882420000	116550000
ENSG00000070756	ENST00000519100	ENSP00000427914	0	0	0	0	0	0	0	0	0	0	0	0	0	0	0	1402800	0	0	0	0	0	0	0	0	0	0	0	327610	0
ENSG00000070759	ENST00000372084	ENSP00000361156	0	0	1369400	0	2421500	0	647200	0	22013	0	0	794000	2619400	1499300	0	0	712330	425830	357480	0	0	366440	0	195720	158780	342460	0	254080	178440
ENSG00000070761	ENST00000262498	ENSP00000262498	9419400	1248100	43458000	3726500	64696000	12523000	9052000	104200000	9547500	15822000	12919000	1410300	13164000	34510000	16020000	14554000	15245000	17071000	4781400	29037000	11516000	16443000	2182700	10825000	6258200	115780000	15517000	20180000	6766200
ENSG00000070770	ENST00000262506	ENSP00000262506	114860000	7667300	407440000	22405000	188330000	51448000	72784000	31971000	75428000	84669000	197180000	47901000	118050000	140900000	59362000	35318000	26432000	316570000	23920000	85689000	55996000	82982000	34151000	57801000	39816000	176200000	50453000	83929000	18019000
ENSG00000070778	ENST00000556564	ENSP00000452414	267650	39339	0	660720	264110	362980	0	229210	11787	148630	1140200	389590	159680	8242.9	0	0	0	7362400	93839	209330	119870	316950	250160	0	70581	870920	1961400	224320	0
ENSG00000070785	ENST00000360403	ENSP00000353575	65740000	4652000	69390000	21766000	104530000	44386000	47356000	41874000	30758000	61023000	104230000	24166000	94880000	74123000	27776000	69492000	220550000	38005000	10585000	50613000	139880000	65550000	24057000	27388000	42342000	74863000	61490000	74265000	9628800
ENSG00000070808	ENST00000348628	ENSP00000261793	12796000	2745200	5343300000	15417000	68856000	13301000	33136000	431740	732720	1836600	90410000	11630000	5335200	3329200	99798	2762100	12193000	39182000	147720	87319000	120820	35864000	236870000	2485600	41195000	5206700	2795200	15757000	98873
ENSG00000070808	ENST00000398376	ENSP00000381412	0	0	2963800	0	0	0	0	0	0	0	0	0	0	0	0	0	0	0	0	0	0	0	0	0	0	0	0	0	0
ENSG00000070814	ENST00000504761	ENSP00000421655	11091000	2154000	10073000	13958000	14947000	18526000	35965000	12183000	2336100	4542200	4669100	3509400	6513500	26371000	22287000	13053000	14549000	10605000	675330	7127100	7129900	10911000	5837000	8866900	3924300	11471000	6942700	37485000	2505800
ENSG00000070814	ENST00000513346	ENSP00000427484	243880	49229	457420	330960	1067500	442630	146850	937000	0	628350	0	69314	129880	1287900	1144300	766690	0	0	258890	269000	188120	903950	0	399240	256310	656390	104080	1137000	80186
ENSG00000070831	ENST00000315554	ENSP00000314458	3854000	76581	226840000	276430	1640000	0	0	0	6009700	1105300	1452400	0	0	0	353170	0	0	15194000	24745	0	7748300	1973500	0	0	129200	0	0	0	783970
ENSG00000070831	ENST00000400259	ENSP00000383118	1073800000	318340000	3243600000	983420000	1517100000	1396500000	1694900000	1.041e+09	1364500000	1845400000	1050800000	646560000	1102700000	2309300000	2156300000	266470000	987810000	2264300000	540480000	1295300000	1943900000	1243600000	1055400000	1296600000	646540000	268620000	763720000	1856200000	480620000
ENSG00000070882	ENST00000396431	ENSP00000379708	2086100	3224100	31756000	13652000	12133000	2493500	11727000	12856000	792940	9478900	3185000	4974500	1463800	36095000	3097300	54270000	2661000	2732000	358660	20774000	1325200	38538000	2680900	5077500	8379600	7316100	11825000	16039000	10442000
ENSG00000070915	ENST00000262502	ENSP00000262502	37842	52546	1017400	0	0	5449800	5120700	194240	7167500	3071100	30386000	50503000	0	201130	116410	30146	0	0	0	10085	55235	214880	0	2050200	0	200110	403030	0	2070800
ENSG00000070950	ENST00000264926	ENSP00000264926	191890	328440	2091600	0	1930700	112800	0	144130	8772300	0	0	0	0	0	0	417470	195150	8887400	174000	0	0	10150000	0	0	6472400	434630	3356900	1850300	0
ENSG00000070961	ENST00000428670	ENSP00000392043	10911000	1255000	688420000	20001000	144190000	15208000	19124000	31431000	18151000	22005000	24814000	12693000	14109000	97690000	18486000	32904000	19284000	78038000	7078800	44138000	35103000	141830000	12719000	19358000	15391000	63480000	9062300	15500000	5922800
ENSG00000070961	ENST00000359142	ENSP00000352054	0	0	13922000	0	0	0	0	0	0	0	0	0	0	0	0	1102000	0	0	0	0	0	0	0	0	0	0	0	0	0
ENSG00000071051	ENST00000393349	ENSP00000377018	14072000	1867700	63996000	15378000	196380000	26046000	29951000	18273000	6433900	34506000	35601000	6561500	2341700	13019000	25810000	21100000	82658000	49707000	8019900	53351000	19859000	52961000	24317000	46112000	23239000	75806000	18017000	29843000	4849500
ENSG00000071054	ENST00000425019	ENSP00000392830	3435500	1940700	55017000	1821900	1621900	4201700	6966900	4360600	2840600	7227700	6383400	1414500	4388500	9457500	6175400	4753900	1257400	6492500	474440	2034800	2435500	5114600	1561600	750330	1511600	2.2e+07	3364400	9912200	934580
ENSG00000071054	ENST00000625522	ENSP00000486116	1162800	0	6170100	0	676100	460870	1558200	520600	0	649020	1583500	0	0	349820	242480	0	0	939550	97939	0	0	465530	627210	0	0	1688700	235480	440930	223170
ENSG00000071054	ENST00000634702	ENSP00000489579	0	0	13673000	26331	0	80344	87592	97845	0	652940	0	0	0	284310	0	0	49497	878250	105060	0	0	0	24701	0	0	8930600	33061	0	0
ENSG00000071073	ENST00000409391	ENSP00000386841	328380	0	0	780120	21297000	0	759310	381430	0	400800	0	1295300	0	1450200	0	0	1382500	5000800	175360	722510	5376300	6543300	1473700	0	132460	7225400	0	867740	0
ENSG00000071082	ENST00000409733	ENSP00000386681	339720000	10860000	953310000	576130000	513300000	111480000	514020000	529790000	57307000	48427000	34160000	393470000	1799100000	803820000	249670000	21770000	459770000	46240000	28235000	408940000	1660800000	1088400000	388470000	48107000	492430000	282810000	698050000	2102100000	126410000
ENSG00000071127	ENST00000499869	ENSP00000427687	746860000	226340000	3447300000	469430000	4284300000	1561500000	2987600000	453280000	444270000	1470900000	3045200000	833030000	995180000	944750000	1351400000	554420000	1669300000	1995600000	575240000	2278100000	877770000	1575900000	2.047e+09	1486500000	568250000	820610000	722220000	1891100000	421460000
ENSG00000071189	ENST00000428135	ENSP00000398789	1251500	338870	8426700	481380	5667700	901080	180600	1071500	293760	90966	1474100	767420	914330	1378300	184490	3415100	149610	7550700	377110	9807700	1246400	789860	483320	797600	209430	1187900	1672000	110240	102670
ENSG00000071205	ENST00000336498	ENSP00000336923	7287600	404350	409780	3585500	47148000	10985000	30949000	14134000	3948800	12980000	37210000	4163600	1016900	6636900	1417400	5849600	3261300	5543800	2522700	22065000	1429300	6185600	3440200	2497400	5121800	18149000	846240	1092500	1461700
ENSG00000071242	ENST00000510118	ENSP00000422435	1908000	257390	63937000	1003800	3914200	1047900	3010500	653250	1234500	0	0	606370	105610	414250	562950	2191900	2036800	0	1263200	3126200	1358000	473360	866800	61387	157620	1036400	0	4306900	0
ENSG00000071243	ENST00000431467	ENSP00000388506	18466000	5291300	1111700	24349000	5006900	78377000	11658000	1701800	0	8315800	78685000	20805000	0	53442000	1531700	4447700	0	16776000	8450800	14731000	622320	3524400	17619000	6205300	14259000	2939600	13385000	2511600	3032100
ENSG00000071246	ENST00000554237	ENSP00000451613	0	0	2570900	0	3130800	344080	501200	175900	3356000	1126000	468810	0	175390	1536400	0	729260	127700	0	0	459360	0	0	0	461370	0	1760400	0	752070	136290
ENSG00000071282	ENST00000157600	ENSP00000157600	21603000	15454000	47218000	64494000	165240000	314710000	246460000	101080000	70846000	665290000	223680000	62123000	12670000	226950000	116760000	112350000	49944000	391470000	26140000	61360000	95409000	145480000	353670000	216970000	28621000	85669000	9664700	31764000	69807000
ENSG00000071462	ENST00000265758	ENSP00000265758	5183400	524680	2970700	1225800	9056400	1955900	2190200	2858800	0	0	0	6199900	7029200	9402300	7462200	9914700	829320	3995100	297390	3566600	41485	18331000	246450	5483700	336130	18634000	11551000	32267000	190260
ENSG00000071537	ENST00000336735	ENSP00000337053	32397000	7471900	90446000	30874000	102160000	23753000	54708000	30506000	23821000	68486000	41245000	16453000	75183000	104600000	19380000	38742000	270410000	237810000	9494800	35423000	49760000	51941000	15839000	26875000	24389000	53504000	53159000	35537000	30377000
ENSG00000071539	ENST00000166345	ENSP00000166345	178780	0	0	3763600	1114700	653040	0	14474000	0	102070	4610300	1524700	0	45009000	8098700	0	1414900	2950600	197400	1734000	0	17599000	330070	0	334980	88545000	0	8588700	2831000
ENSG00000071553	ENST00000369762	ENSP00000358777	29224000	3752200	88243000	4533900	22871000	8993600	14696000	11017000	4246700	11343000	26091000	16131000	1016000	33823000	7191300	17906000	536420	28419000	3505700	22128000	33626000	10943000	1937600	25560000	7613700	92192000	140780000	15798000	2275200
ENSG00000071564	ENST00000611869	ENSP00000480564	0	669870	1472400	508720	6338500	2339200	1826500	825600	0	4173500	0	219340	0	3088600	4701600	17114000	0	695820	115050	2727200	391920	4273400	601200	1008200	500820	10567000	6813900	3027000	836470
ENSG00000071564	ENST00000590436	ENSP00000466952	0	0	0	0	0	0	0	0	0	0	0	0	1555300	0	0	974760	0	0	0	0	921650	0	0	0	0	0	0	1013600	0
ENSG00000071626	ENST00000592522	ENSP00000467680	71461000	10838000	193430000	66685000	680640000	172900000	119330000	117570000	39060000	92567000	115570000	137240000	144360000	339730000	362400000	250170000	97535000	336820000	29636000	190860000	127260000	183980000	78053000	155160000	67080000	322380000	139230000	348490000	10263000
ENSG00000071655	ENST00000156825	ENSP00000156825	8624300	203610	42805000	2117800	16869000	13525000	3871300	3540700	1994800	4573600	2540300	452550	2992800	5521600	8173500	35689000	3558300	11859000	629260	7183000	1173000	7144500	4145900	1205200	4184000	24625000	2970400	20316000	659660
ENSG00000071794	ENST00000465259	ENSP00000420745	3392700	33481	3196500	1617300	3468900	2865700	1457200	1553900	2273200	2072200	3027200	1191100	2805800	4652600	2956300	759700	2992400	966160	300140	1753900	1930900	830790	350420	278660	284050	10801000	1635200	841170	237400
ENSG00000071859	ENST00000393600	ENSP00000377225	48510000	5515500	79337000	34510000	168070000	67394000	44698000	52631000	11326000	39684000	44024000	28201000	34781000	187530000	43993000	12740000	62150000	166010000	13796000	48598000	25687000	149210000	18641000	29302000	21520000	23005000	65579000	41780000	16109000
ENSG00000071889	ENST00000393572	ENSP00000377202	948260	200720	2418000	1834600	8375200	0	0	351630	174950	0	0	0	0	530030	85764	0	6973700	0	444460	0	1100700	633000	336800	0	329410	0	4872400	424780	0
ENSG00000071889	ENST00000621967	ENSP00000478650	0	0	0	0	0	0	0	0	0	0	0	0	0	0	0	0	0	0	0	0	1094700	0	0	0	0	0	0	0	0
ENSG00000071894	ENST00000616140	ENSP00000484669	12100000	2895700	20696000	8885200	50285000	17515000	8916200	18267000	3648700	8570000	5870900	3902100	385250000	45665000	23476000	22823000	11599000	29629000	2271000	16403000	9628900	32907000	5774000	9844100	4815400	26426000	8489800	36631000	7943600
ENSG00000071967	ENST00000409484	ENSP00000386739	270620000	34384000	104090000	147140000	782360000	172040000	146110000	130890000	439010000	430680000	17759000	3315600	3288000	98406000	137450000	207430000	161050000	9189500	0	169310000	170870000	261970000	258140000	112820000	109500000	30264000	19940000	8589700	50239000
ENSG00000071991	ENST00000262150	ENSP00000262150	3804900	4592300	15723000	34087000	36327000	198440	3434500	0	0	14606000	9450200	14010000	869290	8851600	0	258490	1654900	38171	1641100	43227000	9732200	12199000	92142	4343300	7054300	7095800	0	20667	0
ENSG00000071994	ENST00000542896	ENSP00000439914	327100	327320	179530	429610	12155000	1114100	975070	1266400	540870	3803000	1964100	0	895280	2950000	1549000	9883000	0	1883400	581660	4337100	0	1502300	139330	0	427350	3940900	900510	2747900	57435
ENSG00000072042	ENST00000381346	ENSP00000370750	175790000	5311400	160570000	19342000	70095000	68998000	12818000	32119000	13462000	52758000	57958000	226340000	361140000	79716000	21262000	5167200	10620000	93884000	111760000	33437000	75669000	43997000	26175000	56209000	40089000	138230000	103200000	81742000	11662000
ENSG00000072062	ENST00000308677	ENSP00000309591	334670000	10241000	168060000	56307000	204190000	104730000	105730000	73699000	99701000	140040000	703100000	70756000	110670000	103210000	87409000	44525000	78091000	1.7e+08	41216000	134440000	84461000	149490000	55460000	130640000	58917000	96598000	50054000	75777000	26237000
ENSG00000072071	ENST00000340736	ENSP00000340688	123440	64729	25175000	65921	867460	592810	426470	184720	377760	0	722570	147760	19664	607680	291060	493340	0	285150	116720	314420	25684	1353900	323120	0	64535	294540	1872900	23957	0
ENSG00000072071	ENST00000361434	ENSP00000355328	0	0	77165	0	0	0	0	0	0	0	0	0	0	0	0	0	0	0	0	0	0	0	0	0	0	0	0	0	0
ENSG00000072080	ENST00000373368	ENSP00000362466	19188000	79157	1609500	2038800	3168300	0	0	0	4154200	16144000	12306000	60112000	5057700	8564500	642070	0	7022000	367920000	405340	7356000	2081700	3510600	3319600	40816000	7629400	932710	3521500	0	2992600
ENSG00000072110	ENST00000193403	ENSP00000193403	2287500	182740	0	176040	826820	1282100	2167100	83111	5197800	993960	835160	0	4415900	243550	1898500	2135100	0	845140	13206	1158700	2455900	0	637930	802570	17331	1503900	230070	562620	145850
ENSG00000072110	ENST00000376839	ENSP00000366035	6763500	14525	348500	924460	19855000	1759400	832990	328760	0	4377700	42954000	1940400	43913000	1025600	1589400	2737700	245120000	784520	3763100	3798800	709310	10188000	813910	386660	181340	512660	0	1367600	45235
ENSG00000072110	ENST00000394419	ENSP00000377941	914030000	319880000	945850000	739730000	8033400000	3526200000	8671700000	581390000	813360000	6619100000	8235400000	338950000	856990000	750450000	1252200000	1151500000	991720000	2515800000	1403400000	7901700000	1.369e+09	1125100000	4137300000	2393100000	1086900000	861120000	264270000	615900000	597230000
ENSG00000072110	ENST00000438964	ENSP00000414272	31043	0	0	0	14020000	0	6148200	305400	0	0	10218000	0	0	32799	0	0	0	0	1423300	8364200	0	1021300	13908000	0	1720500	0	0	0	0
ENSG00000072110	ENST00000553779	ENSP00000450618	0	0	0	3199400	0	0	0	0	0	0	0	0	0	0	0	4291900	0	1612600	0	604640	0	0	0	0	0	0	0	0	0
ENSG00000072110	ENST00000553370	ENSP00000450925	0	5808900	0	8497000	74429000	31431000	153990000	605450	3687500	112350000	15329000	3022600	0	1985300	8484500	9186300	23613000	9378900	500800	144020000	0	2039400	15995000	23666000	1048600	3911000	2009600	0	9942000
ENSG00000072110	ENST00000556571	ENSP00000452423	0	0	0	0	0	1012600	0	0	0	0	0	0	0	0	0	4046300	0	0	0	0	0	0	0	0	521880	0	0	0	0
ENSG00000072121	ENST00000347230	ENSP00000251119	1457200	79697	4209300	338920	3233400	7566600	299090	530930	438380	2197700	466170	3020500	807450	1724400	458590	1448300	465700	1477700	22133	7288800	835220	1807700	330080	309110	383780	2468500	554540	1357100	180400
ENSG00000072134	ENST00000314728	ENSP00000320543	7942200	2717700	234800000	3600300	4605400	9401200	14807000	8487600	11059000	13648000	23662000	7095100	6304200	13076000	1371100	5159900	6142200	24873000	113180000	11003000	4094100	5503600	16012000	6734300	4290600	5380400	3380800	4722500	1393500
ENSG00000072134	ENST00000494192	ENSP00000460193	0	0	9629400	0	0	295890	193200	261280	0	0	0	0	0	0	0	0	0	312010	0	0	0	400650	436110	0	0	0	0	0	0
ENSG00000072135	ENST00000175756	ENSP00000175756	29513	1160800	101790	1767200	141060	219940	0	0	1065400	163720	67808	0	4357300	1240600	0	351220	0	283570	0	7322000	1194200	4504500	22965	34270000	0	0	442120	3584700	547130
ENSG00000072163	ENST00000355119	ENSP00000347240	18205000	79594000	5005000	82479000	442940000	456020000	565900000	94322000	22142000	151480000	132530000	40040000	78910000	29735000	46799000	7636300	7633200	80654000	102840000	801500000	25477000	90153000	401440000	51638000	131510000	143670000	5607200	4211800	36487000
ENSG00000072163	ENST00000410011	ENSP00000387002	0	0	0	0	2775500	0	4957500	0	1853600	0	0	0	2322100	0	0	0	0	0	0	10875000	912110	0	1197000	604070	0	0	0	0	0
ENSG00000072182	ENST00000347842	ENSP00000326627	0	0	2827300	0	0	0	0	0	0	0	12702000	0	742080	0	0	0	0	0	0	0	0	0	0	0	0	0	0	0	0
ENSG00000072195	ENST00000312358	ENSP00000311684	10142000	433720	2016300	65599000	22179000	4145400	8066200	586010	1937600	13275000	104910000	1287100	1114300	5189300	101610	65698000	1609900	430770	7478600	78421000	66360	2069100	4848700	75332	1426000	10788000	282800	11234000	1877200
ENSG00000072201	ENST00000263925	ENSP00000263925	319440	0	0	677950	4061600	142550	575210	140800	0	0	6499900	784310	0	146690	0	413290	3955400	7795500	307030	879570	4563700	2106200	1821500	0	438080	0	738550	1172500	25742
ENSG00000072210	ENST00000579855	ENSP00000463637	1471700000	14219000	299720000	39567000	706720000	50530000	95963000	189630000	114740000	1163500000	645010000	616090000	1836600000	296900000	43970000	149630000	145790000	52721000	65066000	156850000	123650000	501370000	57020000	53348000	322260000	376950000	431200000	194590000	15366000
ENSG00000072210	ENST00000630662	ENSP00000487353	3196400	153570	0	1801500	11640000	298240	0	1800600	1474700	5639000	0	0	205380000	745840	439020	23376000	10541000	0	533700	3005100	0	5438300	0	1908000	1859500	8130800	0	0	0
ENSG00000072274	ENST00000392396	ENSP00000376197	44359000	10556000	59134000	17464000	292180000	85869000	419190000	21947000	71455000	657440000	89166000	20234000	26736000	537370000	22813000	69945000	25530000	3109400000	3215900	50937000	46610000	53841000	36217000	10718000	18132000	54388000	32322000	83706000	13570000
ENSG00000072310	ENST00000395757	ENSP00000379106	3826900	0	397780	1928100	444650	2719300	542200	25545	339230	0	2513100	0	303420	1158000	375660	0	19115000	66830	77070	820490	227350	2077800	0	478690	6971200	345010	0	1965300	267800
ENSG00000072364	ENST00000265343	ENSP00000265343	1082200	165360	3937700	827840	5064000	704240	1500800	2846900	0	1345100	617430	4047800	1244000	5144100	497620	1155500	289670	2700100	451700	250690	720510	11634000	515620	469990	692840	1338100	1948200	2127700	379530
ENSG00000072415	ENST00000261681	ENSP00000261681	7163800	380390	37744000	3832000	45634000	5235400	4535800	25780000	7740000	25954000	6009000	25430000	22897000	6961800	2747300	7169400	5293200	45279000	4725900	15109000	16092000	26391000	2867300	3404300	2473700	67813000	12488000	3464200	2171400
ENSG00000072422	ENST00000357917	ENSP00000350595	40729	0	0	466360	1464500	1832100	0	335600	0	0	0	70287	0	32689	0	0	0	255210	0	0	0	1053900	654770	0	0	254460	0	0	14055
ENSG00000072501	ENST00000322213	ENSP00000323421	44491000	16456000	153680000	53284000	181900000	103030000	45760000	105680000	13538000	49199000	40491000	60371000	41242000	205380000	102790000	83757000	81398000	127430000	9634400	77166000	42492000	173400000	55679000	75252000	36168000	58402000	50934000	142880000	27900000
ENSG00000072506	ENST00000168216	ENSP00000168216	1489900000	87508000	3733500000	706400000	3862500000	867250000	1285200000	673750000	605230000	1048500000	4.142e+09	2105100000	4850300000	1538100000	1275900000	1113100000	879750000	1145700000	214550000	1.783e+09	1236700000	1554600000	300840000	804240000	474550000	1217300000	2350200000	912880000	259480000
ENSG00000072518	ENST00000502399	ENSP00000423452	7802700	7554000	123590000	56435000	36038000	22662000	23169000	28328000	22404000	22097000	35362000	15851000	20336000	56044000	25071000	9495600	45569000	53014000	1582000	32858000	38837000	58055000	12429000	13902000	12487000	11822000	10937000	34233000	9160200
ENSG00000072518	ENST00000508192	ENSP00000425765	0	0	299280	0	0	0	0	0	0	0	0	0	0	506910	0	0	0	0	0	0	0	418130	0	0	0	314380	0	194200	0
ENSG00000072571	ENST00000353866	ENSP00000185942	0	87736	0	17675	0	184100	0	0	0	0	152430	0	1489600	8243800	37091	0	239770	99721	328920	74452	584500	394410	0	120220	2384400	2290000	0	11186000	21869
ENSG00000072609	ENST00000266880	ENSP00000266880	9149800	0	176800	479880	619040	137080	98789	0	194900	0	0	465750	117550	601080	666590	95837	0	0	0	0	0	637600	0	0	114820	278720	0	369250	0
ENSG00000072657	ENST00000261180	ENSP00000261180	0	12924	535920	124220	200310	0	126860	422020	443550	647310	249810	0	0	0	0	150430	121320	0	70492	125400	0	0	25147	121920	43194	0	0	17975	0
ENSG00000072682	ENST00000379100	ENSP00000368394	3559700	928240	8126600	27794000	61639000	49507000	46718000	14946000	11656000	53807000	32213000	6142500	9593900	52283000	876900	32928000	3233100	62898000	1476600	48263000	3935100	12844000	26492000	5811400	17514000	22448000	87793000	7817200	9671700
ENSG00000072694	ENST00000236937	ENSP00000236937	40166000	0	554320	15794000	0	1581500	2863200	2342100	128470000	1086300	8383300	3098700	206930000	32461000	22997000	18280000	893950	1.317e+09	0	16702000	8207000	1771000	11470000	18900000	2061500	41160000	10096000	113490000	2694300
ENSG00000072736	ENST00000346183	ENSP00000300659	512740	16976	266450	869930	5697500	725170	0	751470	47889	3139700	607730	102080	1243600	2907500	10937000	2982400	2283700	4697400	117020	803990	677160	2944400	238400	730620	493480	1901100	1075200	4524900	238930
ENSG00000072756	ENST00000280591	ENSP00000280591	29409000	3480700	177360000	15393000	101950000	42352000	51625000	36259000	21030000	36016000	31401000	38418000	35089000	47746000	57351000	32477000	118140000	61742000	9405800	34815000	33963000	66057000	28915000	28105000	13921000	61691000	68258000	56564000	15872000
ENSG00000072778	ENST00000356839	ENSP00000349297	1009100000	52823000	367630000	179210000	2076100000	149980000	433290000	289160000	634420000	664470000	5128300000	1.009e+09	1213300000	300340000	244700000	149240000	652480000	1031400000	72654000	470340000	872030000	1247800000	146500000	191120000	262750000	245140000	1761500000	363110000	85016000
ENSG00000072778	ENST00000579886	ENSP00000463246	1726100	0	0	202570	118370000	0	820760	180640	0	165330	20421000	0	2396100	97957	0	0	0	688520	134890	0	0	4625500	0	0	195790	2919500	1138900	147230	0
ENSG00000072786	ENST00000176763	ENSP00000176763	22378000	24184000	22234000	19948000	64859000	14377000	20079000	8115000	20602000	40985000	11868000	4286200	25907000	75985000	136300000	27214000	10308000	71227000	2356400	16878000	6905200	87668000	3638100	97837000	8787600	68617000	3535600	107040000	17058000
ENSG00000072803	ENST00000296933	ENSP00000296933	2575500	1252900	3650900	266200	2465500	4489400	3128600	2031400	1380400	891560	18278000	0	1416400	3853500	1052100	3117800	7784800	473030	47809	3224800	269180	3692500	475840	3760300	627210	8864600	239890	5207800	365830
ENSG00000072818	ENST00000158762	ENSP00000158762	2963000	5065300	1049800	3770500	27325000	1897400	5076500	2594000	4042100	38512000	2181500	305910	545720	24707000	116180000	22968000	287050	553200	667310	4436400	395600	27315000	1875300	53058000	1772400	2419700	448480	130380000	6619200
ENSG00000072832	ENST00000324989	ENSP00000321606	143150000	24938000	4765500000	56266000	352640000	288180000	128280000	46021000	62456000	179610000	119560000	43138000	15455000	112850000	56692000	258800000	122720000	169440000	31898000	212910000	28081000	91229000	153420000	99378000	40220000	200080000	18944000	81065000	31127000
ENSG00000072849	ENST00000158771	ENSP00000158771	23297000	1550800	5713800	13109000	295960000	130590000	456480000	33962000	614370000	922210000	28596000	13544000	55195000	20388000	19110000	55922000	84855000	40194000	8738800	36792000	56415000	56076000	1441100	9119000	9458500	719760000	18673000	42322000	17994000
ENSG00000072858	ENST00000264852	ENSP00000264852	5758100	386270	1056800	224740	0	1143400	349630	77450	304950	665870	0	1496700	0	492480	0	97493	1227300	0	66137	321060	2176000	671450	0	345520	103730	0	131150	0	250870
ENSG00000072952	ENST00000527509	ENSP00000432067	7329500	4157800	39405000	14300000	78197000	82185000	173680000	9184600	853070	53872000	4029200	1847800	1368400	4368800	11461000	3349400	181200000	5840800	23283000	67096000	3938300	11088000	50945000	5482100	33966000	9441500	2858200	1129500	6430900
ENSG00000072954	ENST00000187762	ENSP00000187762	0	0	0	0	0	0	0	190550	0	0	1238600	0	160900	0	0	0	3158800	0	0	0	0	632510	0	292160	78955	0	0	0	0
ENSG00000072958	ENST00000444449	ENSP00000388996	99479000	13757000	316910000	43443000	215700000	74079000	84064000	44436000	75462000	73191000	54374000	108470000	152830000	112740000	120810000	102110000	170400000	166990000	21727000	56970000	124630000	148860000	30141000	90109000	36416000	229720000	60522000	119620000	29616000
ENSG00000073008	ENST00000403059	ENSP00000385344	17171000	23520000	5348000	4722800	43079000	897150	10601000	6066600	9892300	24024000	101300000	4126800	5413900	9356200	6928600	3663500	0	41551000	4353800	19004000	5046900	8726500	5372200	1429600	3208000	25694000	89782000	2297500	171940
ENSG00000073050	ENST00000262887	ENSP00000262887	11642000	2499700	20661000	7014300	27508000	27449000	11054000	27733000	1551500	9986000	13876000	10369000	209280000	46854000	28639000	24106000	20451000	56525000	8284200	15704000	20496000	21692000	7705400	16125000	6603700	23370000	17889000	57397000	4921500
ENSG00000073060	ENST00000546215	ENSP00000442862	613180000	242830	8996300	2659100	10342000	1506100	1586900	949120	5591300	5534500	836270	7177500	157570000	3029200	2594800	874930	1190600	530710000	53584	2443500	3916500	6829500	945070	0	680750	14028000	783920	7615600	182310
ENSG00000073067	ENST00000308919	ENSP00000310149	0	0	0	519390	5848800	34487	0	62320	0	0	0	0	0	0	0	3635400	4008100	2450100	0	2222400	0	0	0	0	295660	471530	934750	0	0
ENSG00000073111	ENST00000265056	ENSP00000265056	3585600	3619000	4617900	12434000	100480000	9635400	14362000	6516900	725710	9798700	6906200	2420600	925270	80099000	25947000	79493000	4004200	23259000	1238800	15342000	1435700	38427000	1527900	5768200	4190100	41563000	4791500	102130000	2140400
ENSG00000073146	ENST00000545383	ENSP00000438978	971290	305320	1285200	218050	0	1123000	2471300	5669.8	0	0	0	85631	0	360200	0	286840	23274	980280	1278700	759050	619070	0	0	1533300	63839	687200	23273	540040	1379000
ENSG00000073150	ENST00000159647	ENSP00000159647	0	0	0	0	0	3659000	0	220540	0	209270	0	0	0	1058500	0	0	0	1123500	0	0	0	0	0	0	0	0	0	0	0
ENSG00000073169	ENST00000611222	ENSP00000483593	23192000	2370400	21730000	17494000	40910000	11790000	14262000	14964000	3106800	20346000	5861100	32882000	143020000	24441000	15924000	4381400	25138000	6036200	6391700	18719000	13113000	37206000	3681300	10385000	8538900	33830000	6563000	8902000	3693300
ENSG00000073282	ENST00000449992	ENSP00000387839	0	7642.5	0	381850	2257200	1151700	1737600	52982	148820	0	0	1461000	177970	46151000	20810	25858000	1751400	3282100	1189900	0	602210	0	918210	0	89166	0	90211	6936800	444350
ENSG00000073331	ENST00000458497	ENSP00000398048	305760	138930	12099	418760	1288400	181800	114380	734090	260220	0	0	132580	26776	1091500	140290	39822	0	182280	19196	186430	0	896580	26004	326890	243560	4755.7	30414	402090	214080
ENSG00000073350	ENST00000577200	ENSP00000464397	12150000	17731000	8683700	40303000	146030000	8528800	3614500	15863000	2181900	28941000	11564000	80998000	47505000	9889900	4092000	8611100	28960000	52231000	6279300	69886000	28730000	81998000	415260	3352200	44063000	10688000	13451000	6328500	1131500
ENSG00000073417	ENST00000394553	ENSP00000378056	1311500	155930	9619500	2130100	3254300	145220	407180	1032500	676970	2124000	334450	698080	2991600	510080	748110	592420	4615400	982560	36740	5723000	1519100	3118000	247780	357000	1366800	1191200	598050	0	25768
ENSG00000073464	ENST00000380829	ENSP00000370209	0	191570	14518000	12315	1158400	1017500	0	1238700	1294100	0	27961	0	0	0	357600	0	2990100	0	68406	848470	0	477530	0	0	0	1122000	350340	0	0
ENSG00000073536	ENST00000442241	ENSP00000413572	4371000	538680	6287200	9734500	41599000	6822500	6567700	4278400	1727300	6511100	812900	1818100	6602700	64481000	5728400	28786000	2129100	5263000	714430	11260000	4181100	20136000	14572000	3557600	2755800	17249000	3600500	6147800	1682200
ENSG00000073578	ENST00000264932	ENSP00000264932	1151100000	47001000	1068900000	339800000	4063700000	383490000	716190000	310690000	401060000	433790000	1.0031e+10	2256200000	2.346e+09	583660000	571040000	291310000	704010000	447530000	96295000	956070000	925760000	1979300000	209490000	299290000	216590000	581520000	497190000	478270000	131710000
ENSG00000073584	ENST00000348513	ENSP00000323967	36573000	23597000	54999000	47886000	96447000	84307000	49224000	74454000	14722000	65514000	13952000	18786000	33835000	120310000	74209000	70232000	43854000	59568000	14270000	51285000	29970000	77794000	31183000	65850000	21985000	101100000	27121000	78377000	24878000
ENSG00000073605	ENST00000418519	ENSP00000415049	13490000	2739500	1336200	57577000	359510000	6496100	7538000	11683000	17922000	39715000	16606000	7351200	548380	18458000	9028700	10581000	12635000	40563000	90882	20563000	1278500	315520000	1201600	13342000	69383000	37158000	0	1935600	13043000
ENSG00000073614	ENST00000399788	ENSP00000382688	1403200	170580	1694600	7954000	1544800	24913000	8844300	7718400	295350	1654500	386160	223430	78431	2386300	3321900	1381300	260640	2138300	79204	705310	554320	2136500	432470	818920	557940	26069000	369820	1875300	497740
ENSG00000073670	ENST00000535346	ENSP00000443773	0	0	30307000	0	0	277200	0	4322600	0	0	0	0	10411	11930	0	0	0	0	441570	0	0	0	0	0	978610	0	0	0	0
ENSG00000073711	ENST00000264977	ENSP00000264977	188540	56282	197690	369760	702060	1994500	500380	735540	77377	398540	19259000	993240	0	867170	3015400	794650	0	1948600	75880	843500	2578700	674430	1938400	3653300	71590	2441400	0	252220	18568
ENSG00000073712	ENST00000395631	ENSP00000378993	233820000	78637000	343190000	183230000	1043600000	764950000	879230000	110400000	409630000	569850000	408930000	275540000	369520000	95530000	181110000	154170000	64029000	655570000	227290000	1497800000	141500000	342250000	867010000	278930000	260830000	251230000	146990000	50703000	104580000
ENSG00000073712	ENST00000554152	ENSP00000450741	0	0	0	92025	0	0	0	22198	235970	208190	25002000	0	755860	0	0	102680	277970	0	0	786670	0	0	662900	0	0	325550	0	0	0
ENSG00000073734	ENST00000263817	ENSP00000263817	1785600	81350	49291000	28207	1093400	83180	80181	0	536500	23887	249730	511360	96391000	661100	84670	241800	2671800	864780	81139	36453000	333140	789440	200730	45837	786560	159840	467940	395040	183370
ENSG00000073737	ENST00000602501	ENSP00000473337	0	235050	398120	28540000	0	48631	3241200	269240	507740	114180000	0	234720	0	6929900	0	3577900	0	0	0	31749000	142340	2543900	0	0	620820	2133000	0	1577800	538910
ENSG00000073754	ENST00000368174	ENSP00000357156	219080000	50035000	31087000	99137000	35503000	20660000	42453000	39052000	1653700000	400390000	10822000	40364000	20542000	14301000	26864000	115270000	886450	76240000	1609200	107430000	28683000	40457000	14504000	45868000	130610000	21025000	18493000	4836300	19890000
ENSG00000073756	ENST00000367468	ENSP00000356438	0	23439	0	0	0	0	173010	0	0	0	5189900	0	0	224100	0	0	1798000	0	0	0	0	1017800	0	0	0	0	0	0	0
ENSG00000073792	ENST00000346192	ENSP00000320204	8677500	598910	378010	19592000	46831000	11001000	7071300	65711000	9508600	16427000	33805000	7338000	1489000	127360000	3904100	132010000	9042300	99604000	350980	60379000	28444000	49085000	13078000	1391200	31963000	18601000	28526000	2519100	2418600
ENSG00000073849	ENST00000448044	ENSP00000389337	2095900	931330	688630	4691400	18533000	146310	12156000	1923600	3346200	4385300	2044300	1090900	188140000	50063000	6002900	5829200	2198900	2347000	14914000	11510000	8483200	10253000	632960	5949200	8867900	774080	61032	41831000	6134000
ENSG00000073849	ENST00000457772	ENSP00000412221	0	0	0	0	0	0	0	0	0	0	0	0	10109000	0	0	0	0	0	0	0	0	0	0	0	1040100	0	0	0	0
ENSG00000073861	ENST00000177694	ENSP00000177694	153330	0	0	83672	663480	0	0	163320	167640	139430	0	0	42851	336180	1647600	0	0	78736	0	0	104210	509680	0	728230	0	0	0	262670	33208
ENSG00000073910	ENST00000542859	ENSP00000445043	4340600	17302	10899000	1884600	1310900	830330	289880	1578100	247180	866700	26289000	180780	1440700	3865000	2178900	666180	4063500	4714800	215170	1700100	158040	2479800	759350	2331200	447790	1438400	5411000	413580	774660
ENSG00000073921	ENST00000356360	ENSP00000348718	119680000	19372000	606650000	66422000	399640000	74984000	147550000	50633000	153830000	126400000	120060000	219890000	260080000	201170000	136800000	94359000	18174000	674140000	22031000	189110000	120870000	258520000	85782000	140710000	67607000	156990000	57950000	125930000	29417000
ENSG00000073921	ENST00000530542	ENSP00000435737	0	66775	3226100	1242600	1439600	6565500	110750	41027	970220	0	0	0	1152600	2308500	0	1822400	266460	1723800	0	1052100	1255400	2917900	0	0	348720	1203500	0	26393000	0
ENSG00000073921	ENST00000530692	ENSP00000436852	218650	0	2611300	0	0	0	0	0	0	0	4439600	0	2778500	90424	0	0	0	6178800	0	0	0	525050	0	0	0	0	0	467590	85760
ENSG00000074047	ENST00000452319	ENSP00000390436	44683	0	9882500	0	0	235250	0	37687	0	603460	0	0	0	1452700	0	1012500	0	0	68025	136630	0	58638	486800	0	444800	419770	0	3551300	0
ENSG00000074054	ENST00000263710	ENSP00000263710	13065000	5517200	57617000	4997000	39477000	11666000	18131000	7613200	5859100	16177000	52351000	5542300	6431800	12130000	5779500	29989000	20033000	17515000	3122100	17896000	4574600	15574000	5505900	5675400	3363300	20287000	7887800	7960200	4244000
ENSG00000074054	ENST00000409078	ENSP00000386442	0	0	351440	0	0	0	0	0	0	0	0	0	0	0	0	39790	0	0	0	47738	0	0	0	0	0	0	0	0	0
ENSG00000074071	ENST00000397375	ENSP00000380531	49295000	6410100	85965000	81666000	114380000	5196900	43650000	28990000	22006000	18770000	194590000	88390000	38163000	107660000	27579000	8102800	17268000	21332000	8999100	34721000	51058000	116970000	11433000	4756800	19217000	28366000	141140000	55101000	13307000
ENSG00000074181	ENST00000263388	ENSP00000263388	200820	142150	1012200	1489600	1993000	2611400	2225500	3109400	1242900	3161200	895140	1080900	82232	11093000	1235000	1896700	1635900	7121500	274990	475590	696160	840340	1325900	727300	355170	892800	941620	563330	757850
ENSG00000074201	ENST00000528364	ENSP00000434311	59966000	4472300	256640000	21406000	161910000	15319000	23984000	34761000	8809800	19832000	42862000	30310000	62619000	121720000	52979000	105920000	28277000	112950000	7791300	44497000	37567000	60098000	15813000	34682000	10052000	71084000	34883000	47788000	14917000
ENSG00000074211	ENST00000335585	ENSP00000335083	61234000	0	17531000	0	210340	85463	0	66778	772400	326890	0	357200	734190	7850.3	1690900	799840	3832400	2140800	102160	270140	32428000	0	0	0	167050	206030	416030	0	0
ENSG00000074266	ENST00000327320	ENSP00000315587	4450100	233010	25817000	2519700	6738800	4156900	1074800	6915400	4850800	6387500	521590	2140600	1335600	32235000	16604000	5156300	7387200	19891000	549830	1716000	2700700	4468800	1184000	3803800	2106100	6131800	8388800	18079000	1090500
ENSG00000074276	ENST00000510636	ENSP00000424565	728770	0	0	562410	102630000	229510	509970	372770	185560	13819000	91043	31382000	580540	330770	271890	80582	67885	0	122170	160930	138590	104060000	400540	161850	1120300	150280	960670	433960	378600
ENSG00000074317	ENST00000510387	ENSP00000424073	81574000	0	4031800000	798740	14203000	443080	0	443680	1995500	119790	5278300	0	77643000	1921000	0	0	1493600	0	0	0	1823100	2103800	3743500	415170	1767700	1820100	0	0	47933
ENSG00000074319	ENST00000251968	ENSP00000251968	50068000	4763300	317800000	52308000	438100000	90023000	85054000	224470000	48467000	149650000	210610000	50683000	88760000	112350000	70530000	98917000	62058000	256680000	24846000	144270000	136520000	187570000	87495000	54112000	49907000	132100000	43353000	106420000	13992000
ENSG00000074356	ENST00000389005	ENSP00000373657	5332300	1267300	3299600	4620700	28362000	8165600	17941000	8135400	558130	5284900	3445200	4442600	3651000	15569000	7057900	11637000	4163300	12467000	392930	12698000	4338500	7288000	4663500	3512800	2557100	13558000	3156300	23001000	1276100
ENSG00000074370	ENST00000397043	ENSP00000380236	17489000	9977300	577370	38071000	123860000	7066500	24930000	2833400	10531000	22748000	5150800	2397900	4631300	38522000	88358000	58786000	76925000	21029000	1843400	69324000	132670000	54037000	35313000	117140000	71070000	2772200	15168000	159010000	3103500
ENSG00000074410	ENST00000344366	ENSP00000343088	149220	1024600	787780	110380000	1172200	70479000	24846000	6510900	1328900	32245000	0	224680000	457250	15692000	0	46759000	74258000	18558000	1264200	267980000	2349200	0	5341000	265390	925190	189320	7130100	18344000	12826000
ENSG00000074416	ENST00000434178	ENSP00000402798	68596000	50225000	503690000	74737000	198320000	21084000	97259000	95819000	575940000	275240000	532160000	62162000	943670000	119170000	39566000	115410000	107880000	383810000	30097000	165820000	91270000	133490000	5982700	2.94e+08	95388000	9015300	6213000	31499000	2670800
ENSG00000074527	ENST00000538383	ENSP00000444432	4747800	1944600	2757700	9430700	12406000	8050900	7438500	13840000	416510	7095600	79060000	34965000	637000	2309100	8086300	3511600	7884700	9900300	3444500	11816000	4337500	4798800	4594800	21075000	5396100	6621700	2161800	220010	1722600
ENSG00000074582	ENST00000431802	ENSP00000413908	78270000	1993400	109550000	27675000	39410000	27954000	24047000	28314000	12778000	14694000	434660000	76531000	123100000	48366000	12093000	6968500	61138000	37217000	13093000	41836000	89733000	51044000	11108000	13336000	12423000	15484000	90350000	11342000	7531600
ENSG00000074590	ENST00000261402	ENSP00000261402	0	167040	22357000	116280	1151600	0	2472900	12396	0	106740	1162800	175310	0	1135300	0	778220	0	1867200	1021700	0	0	981770	436380	92997	0	281420	0	0	0
ENSG00000074603	ENST00000300141	ENSP00000300141	6378100	841670	53055000	2237300	8558300	8210500	8247400	2918600	2013500	6527400	7378700	1208200	903790	7912400	4196400	7049700	5629300	4462600	1143300	7047800	1311500	5448700	2034200	4893300	1683200	8584900	2512000	3583000	1298300
ENSG00000074657	ENST00000591083	ENSP00000468532	155090	45568	873010	105010	422220	1289400	321890	505900	0	602790	0	0	0	1954400	325880	2450500	0	308710	351300	0	0	42643	302750	8369.3	523120	2226300	0	91262	31344
ENSG00000074695	ENST00000251047	ENSP00000251047	465720000	34595000	277470000	157610000	1899500000	285530000	508040000	273060000	174230000	627820000	1020100000	347850000	1591600000	1268800000	127340000	323290000	1763900000	1805600000	242990000	294260000	1567900000	1112900000	103510000	251300000	326790000	547890000	742140000	647740000	154800000
ENSG00000074696	ENST00000261875	ENSP00000261875	325470000	8400900	863360000	28108000	356310000	85162000	71118000	82625000	93969000	151860000	113180000	93914000	515460000	120660000	87446000	73030000	126790000	535610000	27288000	158490000	94421000	214270000	40149000	94503000	91909000	2.2e+08	175390000	79243000	33131000
ENSG00000074755	ENST00000381638	ENSP00000371051	9153900	1369500	23988000	13927000	130860000	18468000	7694600	3575100	5825500	13716000	12373000	4697900	11702000	8770700	8991900	12007000	12598000	17145000	2944100	52009000	11805000	75705000	4264700	11769000	6865100	8208500	7612600	12867000	2507800
ENSG00000074800	ENST00000234590	ENSP00000234590	4219300000	1272800000	2.1619e+10	1859100000	1.0958e+10	3984600000	1.0992e+10	3020700000	3740100000	8.42e+09	5388800000	9926400000	5573300000	7185200000	8091200000	7691800000	2159200000	6048900000	1135300000	7844100000	8115100000	7601500000	4341700000	6399900000	2193400000	4314900000	4400700000	1.0032e+10	2.389e+09
ENSG00000074803	ENST00000558405	ENSP00000453409	152040	98170	912090	1015900	691970	0	134340	211100	2435600	533170	0	299050000	118950	473270	237800	2061400	43141000	332750	0	1833200	0	310870	141480	110230	0	18252000	452840	0	296190
ENSG00000074842	ENST00000262947	ENSP00000262947	329390000	70107000	453750000	281300000	1910700000	431570000	993140000	201050000	388550000	989240000	612070000	137610000	776100000	1035500000	154370000	485630000	801940000	1618600000	134620000	1096100000	827730000	791120000	111710000	553780000	481850000	761240000	799900000	824080000	235620000
ENSG00000074855	ENST00000159087	ENSP00000159087	3147900	72425	6169500	13988	100160	493670	2669500	726170	8395000	185910	110850	418130	0	1950200	24105	3680000	784890	1299400	149470	520110	0	119180	0	31399	243170	66869	124580	0	59575
ENSG00000074935	ENST00000368662	ENSP00000357651	86306	0	159470	72947	2827200	208430	0	538330	293650	102870	661330	0	11046000	59084	0	431390	862950	1103700	0	518090	92109	429380	176250	0	112210	10683000	0	213170	3469900
ENSG00000074964	ENST00000361221	ENSP00000355060	2085800	1803300	22060000	8970800	31886000	1540200	3334300	1277800	2224900	8932000	17638000	20195000	65418000	3694600	1163000	7444000	26099000	567760	3444900	17722000	30983000	10459000	1895200	1549900	5041600	4363100	9318900	3240000	3228700
ENSG00000075043	ENST00000360480	ENSP00000353668	65880	0	5038400	0	0	0	0	0	0	372040	0	0	0	0	1533900	953530	0	0	74905	0	0	0	0	0	0	0	0	0	0
ENSG00000075089	ENST00000188312	ENSP00000188312	3162200	450160	3001600	370120	17070000	3927200	1701900	2328100	625400	4648600	2390500	275920	1773700	5578900	5229000	2162600	3206100	10089000	1487800	2706700	389050	11588000	821660	1775200	578030	4685700	779010	2963800	1284500
ENSG00000075131	ENST00000261881	ENSP00000261881	0	0	0	0	0	0	0	0	0	0	0	0	0	785430	0	0	0	0	0	0	0	0	0	0	0	0	0	3979700	0
ENSG00000075142	ENST00000490437	ENSP00000418512	380910000	65828000	7315300000	561810000	1009100000	316600000	272720000	909360000	139290000	382110000	280630000	369610000	139260000	358510000	300450000	28268000	61799000	846370000	92014000	466350000	444510000	450960000	481860000	390690000	194890000	218410000	305750000	318840000	223220000
ENSG00000075151	ENST00000634879	ENSP00000489051	7481900	815910	21978000	5890000	28836000	12247000	16394000	8393100	6900800	15638000	5504600	1830700	5749800	13689000	5659300	13634000	15522000	5994600	1177300	12971000	6864000	57798000	12382000	3131400	3579500	44621000	8657500	4110800	4398600
ENSG00000075188	ENST00000552283	ENSP00000448054	29371000	8611800	60220000	42043000	242770000	78152000	73764000	47975000	25589000	52165000	39102000	24255000	43557000	176940000	78181000	104850000	75365000	228470000	17547000	58755000	36223000	67625000	31860000	25044000	18815000	151790000	27961000	47451000	28956000
ENSG00000075213	ENST00000436949	ENSP00000415260	84548	0	0	35914	258470	171370	0	0	98003	0	0	0	0	206570	643230	498740	927920	47639	0	175750	58383	129610	35007	0	0	0	4262800	55467	0
ENSG00000075218	ENST00000454366	ENSP00000415430	0	0	0	0	0	0	0	0	0	0	0	0	0	1414600	0	0	0	0	0	0	0	0	0	0	0	426540	0	0	0
ENSG00000075223	ENST00000419255	ENSP00000411193	46550	949810	50454	0	1301600	901970	4514700	186700	2266500	1234000	32124000	506320	0	1799000	178520	566320	3050500	58278000	47928000	13975000	337990	326730	4350300	900250	270820	386350	170960	88200	538210
ENSG00000075234	ENST00000381031	ENSP00000370419	79201000	5117100	29570000	128250000	835450000	35674000	130160000	23355000	117860000	69616000	55747000	290920000	4.38e+08	80859000	72406000	37038000	170670000	39994000	24544000	421590000	83886000	771910000	45801000	29214000	80918000	33334000	35397000	26488000	13525000
ENSG00000075239	ENST00000265838	ENSP00000265838	3432400000	107470000	2263200000	783840000	2.67e+09	559520000	926660000	569260000	1025200000	644750000	1.3709e+10	7362200000	8099300000	792190000	502170000	608390000	4732600000	435880000	208560000	1.451e+09	3707200000	2764500000	387710000	499960000	398500000	1.084e+09	2.767e+09	442450000	122090000
ENSG00000075239	ENST00000527942	ENSP00000433568	164260000	13721000	901150	306920000	33858000	0	0	49495000	145690000	22812000	1383700000	35687000	103130000	23667000	134490000	0	748560000	7009800	0	451640000	112870000	118320000	1056800	11964000	28381000	82993000	4634500	7764200	3276200
ENSG00000075240	ENST00000406902	ENSP00000385689	6862800	271060	13476000	3349300	26423000	800460	3859500	3656900	2246300	4709900	18524000	340830	6745100	4417300	1518800	1890200	2526400	8501600	2364000	6154700	2213800	13561000	485840	1116300	3020200	1022300	1235200	5827100	1627900
ENSG00000075275	ENST00000262738	ENSP00000262738	30800	368010	34235	192470	42491	4869500	162830	7600200	202890	1490800	0	1256200	0	2097300	203820	1142600	203620	266660	278350	85868	586950	1431500	62893	0	1337000	1525700	4056900	413150	146600
ENSG00000075292	ENST00000409544	ENSP00000386433	6909200	2664900	26066000	9893700	21606000	11447000	7681600	15362000	11019000	10351000	3802600	6859400	15194000	28921000	10671000	9996900	122740000	6490000	1720800	9834700	6887000	19642000	5958600	9011800	4804700	33486000	7231300	16137000	2165000
ENSG00000075292	ENST00000410075	ENSP00000485608	0	0	0	0	0	0	0	0	0	0	0	0	0	0	0	0	0	60765	0	0	0	0	0	0	0	0	0	0	0
ENSG00000075303	ENST00000341119	ENSP00000344831	15403000	1588400	10915000	2165100	12810000	2369700	12083000	9550000	3840700	6154600	18883000	8041400	3553600	10963000	4045200	5972300	7279600	2270700	2926000	9742200	9798900	62312000	521510	31055000	2404200	1979300	29987000	16780000	1936900
ENSG00000075336	ENST00000169551	ENSP00000169551	20560000	1091100	25057000	17587000	62614000	3793200	17607000	14535000	11884000	5691700	411790000	20680000	10846000	24555000	4381100	20182000	7828900	4775400	1730700	5098100	11849000	23173000	2419500	3871800	5169900	20187000	11370000	6505700	3214800
ENSG00000075340	ENST00000407644	ENSP00000384677	87064000	6484700	1343900000	27583000	50623000	11973000	26851000	16903000	22799000	45989000	9477100	1231000	22896000	51751000	24540000	22480000	10401000	111360000	4498100	66561000	66352000	5615500	4897400	36925000	3825200	21971000	2820300	6317300	12558000
ENSG00000075391	ENST00000367649	ENSP00000356621	1355500	73073	8605000	1239000	6908200	3577800	862620	2409000	1249800	3909000	5216900	227540	6480200	4499800	0	805470	499470	7602900	86251	994460	77135	2601600	556610	1059300	660450	4441900	922150	499680	535410
ENSG00000075399	ENST00000389386	ENSP00000374037	0	0	14240000	0	171480	0	642810	950210	0	0	79209	368750	121050	1390600	0	0	5569500	0	295730	365580	71429	550600	0	0	0	286210	1065700	155550	97328
ENSG00000075413	ENST00000216288	ENSP00000216288	112180	222910	107680	133180	0	0	148940	297890	88549	0	192080	0	0	343660	54026	0	0	0	0	0	21900	0	127420	232310	211490	0	321660	0	0
ENSG00000075413	ENST00000303622	ENSP00000303698	12820000	441120	45471000	4647400	11483000	15568000	9218500	9402800	2761000	14599000	22165000	2471100	4874600	20909000	3679900	11740000	11423000	9620600	412320	8760900	3362700	11305000	14686000	5343700	4014400	10208000	1920500	12708000	1333200
ENSG00000075413	ENST00000561225	ENSP00000452829	0	101100	21062000	7847900	0	6442200	0	485200	0	0	0	10691000	0	0	0	0	0	4533100	240410	0	0	0	0	0	540620	0	114320	0	0
ENSG00000075415	ENST00000552981	ENSP00000448708	1240800000	12193000	1.966e+09	162140000	1010200000	155450000	147850000	137390000	224110000	111100000	4329800000	1032100000	1094400000	280230000	163370000	51896000	3.3e+08	686450000	55095000	231810000	478710000	600380000	152930000	101200000	106460000	183010000	1347600000	1440800000	55533000
ENSG00000075415	ENST00000551917	ENSP00000447310	0	0	0	0	0	0	0	0	0	0	4780200	0	0	0	0	0	0	0	0	0	0	0	0	0	0	0	0	0	0
ENSG00000075420	ENST00000415807	ENSP00000411242	4755900	1060200	1828100	9685100	21959000	9705600	24748000	3690100	16416000	10226000	16303000	4985900	21364000	89094000	1035200	37967000	19787000	124770000	528960	8883400	16423000	8723600	2206600	2449200	3350700	8478500	9036600	5788300	6611300
ENSG00000075426	ENST00000436647	ENSP00000396497	17232000	3676300	0	7341600	13948000	7202300	5701500	9413400	6451100	2994800	135940	337980	92655	40962000	0	23791000	6691300	12934000	364260	3257700	0	23876000	2752300	433210	7738300	161240	1201000	8911900	662850
ENSG00000075461	ENST00000262138	ENSP00000262138	0	0	42066000	0	0	0	0	0	0	0	0	0	0	542790	0	0	0	0	0	0	0	0	0	0	0	0	2140700	0	0
ENSG00000075539	ENST00000503238	ENSP00000426064	2241700	782810	9946800	5920800	15204000	3449600	3259300	1578900	4257700	3781700	4740700	1723600	2692300	4506400	7133500	4590200	4882300	7054700	385690	8955100	2804500	7368200	989480	3274900	1854700	6638700	687500	17212000	1799600
ENSG00000075539	ENST00000505759	ENSP00000422988	0	0	0	582810	0	0	0	0	0	0	0	0	166740	0	0	0	0	0	0	1785200	166030	0	0	0	0	0	0	0	0
ENSG00000075568	ENST00000186436	ENSP00000186436	659790	0	1747900	5747700	1382100	344240	337210	662440	486410	483280	1218700	390040	258540	1731700	66223	1323700	420100	3785300	160420	1406400	1097600	323850	132150	279550	161490	1463100	967850	1419100	66381
ENSG00000075618	ENST00000382361	ENSP00000371798	783410000	61811000	4109700000	125760000	368270000	398660000	486790000	202370000	300760000	512120000	498380000	172630000	325520000	1001300000	440090000	504940000	90217000	1270700000	30507000	125750000	108990000	217330000	248430000	968750000	92589000	656960000	333430000	420710000	235990000
ENSG00000075624	ENST00000331789	ENSP00000349960	66848000	17556000	304870000	20548000	332900000	158760000	295620000	13776000	134640000	179740000	30065000	42775000	234570000	19260000	351740000	364710000	499460	422430000	7106100	524630000	1.04e+08	159860000	74006000	258960000	28689000	113420000	43931000	229470000	32271000
ENSG00000075624	ENST00000432588	ENSP00000407473	0	597140	0	2058200	0	0	0	0	1329000	0	0	1233500	0	1998300	0	0	0	0	0	0	0	9553200	0	0	844340	0	0	961490	0
ENSG00000075643	ENST00000261326	ENSP00000261326	9132200	0	387120	8831.9	13093000	360090	455980	191000	1819400	3180900	18881000	0	8966100	117460	9962.3	10683000	266480	2732800	10627	12097	0	6762900	385870	459280	0	1807500	1069700	0	191160
ENSG00000075651	ENST00000356327	ENSP00000348681	6995000	526450	6051200	2585200	6102500	118230	788510	205580	685900	23016000	8507600	424570	6338200	5328900	1111800	589330	2273700	3566500	477240	4536500	8608100	19847000	337740	4962600	851640	444820	40021	7647900	297530
ENSG00000075673	ENST00000381946	ENSP00000371372	872450	76734	19076000	439780	0	0	5013900	0	0	763340	1590900	2683800	0	993520	0	506450	773770	0	78963	259510	0	1189200	0	0	259050	274600	219220	11849000	1050700
ENSG00000075702	ENST00000270301	ENSP00000270301	0	0	0	0	0	0	0	0	0	0	0	0	0	0	56526	0	0	0	0	0	0	0	0	0	0	1444700	0	0	0
ENSG00000075702	ENST00000401500	ENSP00000384792	3954300	226480	871420	667940	1144700	1078600	817200	1267300	15995	698720	439350	1961100	0	341210	350350	415720	520740	13657000	96376	3590500	3913000	54610	101730	1873900	307790	24862000	841050	430390	421010
ENSG00000075711	ENST00000357674	ENSP00000350303	55276000	5642200	448490000	49564000	373890000	55523000	109710000	56658000	19657000	172660000	133870000	130910000	75756000	78003000	9986300	69281000	70496000	259500000	24504000	104670000	113380000	135100000	35534000	23935000	77549000	69541000	70790000	39308000	17489000
ENSG00000075711	ENST00000422288	ENSP00000413238	896630	0	4970400	116690	0	24865	0	1427000	0	523760	0	1196300	3104400	5775900	0	776120	4059600	0	7169.3	0	1111300	2591500	51683	0	2135600	85648	1310000	0	11662000
ENSG00000075711	ENST00000443183	ENSP00000396658	0	0	2418600	0	201750	0	0	0	0	0	0	0	0	0	0	0	0	0	0	0	0	0	0	0	0	0	0	0	0
ENSG00000075711	ENST00000452595	ENSP00000398939	96187	0	6005500	0	0	0	0	0	0	0	0	0	0	0	0	0	0	0	0	0	0	0	0	0	0	0	410290	0	0
ENSG00000075711	ENST00000419553	ENSP00000414189	0	0	0	1593500	50247000	0	3870600	946850	1167900	0	0	809240	0	622900	0	0	0	30758000	1265100	0	5297700	0	1067800	0	436150	0	0	0	0
ENSG00000075785	ENST00000265062	ENSP00000265062	830990000	107900000	2941400000	368120000	1868100000	540390000	788990000	514700000	633070000	615550000	1313900000	701940000	856280000	1151100000	517610000	757530000	429210000	2243700000	212570000	1041400000	792550000	673910000	355820000	669620000	338360000	1960500000	1380500000	720350000	265810000
ENSG00000075790	ENST00000379117	ENSP00000368412	55088000	12071000	385070000	66607000	173990000	101920000	87133000	133010000	47252000	88570000	560210000	30405000	90838000	148310000	15373000	39938000	55814000	64948000	9853900	86735000	13762000	173070000	88674000	40647000	70319000	180710000	73684000	24172000	33053000
ENSG00000075856	ENST00000228284	ENSP00000228284	56928000	9599600	180990000	28941000	139740000	84087000	55879000	68921000	15533000	66050000	55780000	27262000	30129000	174120000	99549000	73764000	23861000	58264000	20359000	47825000	43081000	105390000	31669000	56963000	34932000	115640000	64776000	110970000	14333000
ENSG00000075856	ENST00000546815	ENSP00000449386	278890	90507	0	0	0	531600	0	0	810800	0	0	230870	229510	1688200	880810	0	362290	939350	0	0	276340	294300	0	187300	331890	525020	287170	0	0
ENSG00000075884	ENST00000295095	ENSP00000295095	1589000	1261300	2001600	1280400	20107000	0	65406	164860	1512900	1533800	3897600	545360	536520	3036300	47384000	4321000	0	3861300	138420	1237600	503940	14984000	0	10508000	160830	0	0	29699000	1250500
ENSG00000075891	ENST00000361791	ENSP00000355069	124760	0	0	0	0	0	0	428840	0	0	0	357610	0	0	0	0	0	0	0	0	3222400	0	0	0	0	0	0	103210	0
ENSG00000075914	ENST00000265564	ENSP00000265564	1725200	4610800	38131000	6522100	41649000	17205000	10643000	18113000	1318700	35985000	11272000	7945800	7653100	49316000	19403000	25209000	5040200	18128000	4552000	4161300	350870	13751000	11847000	27455000	7163300	30489000	5609100	20794000	6585200
ENSG00000075945	ENST00000367767	ENSP00000356741	2566500	444690	23671000	921670	8644700	1564800	1108500	6551300	565270	3358600	2495500	1533300	496480	3290100	4987700	3565100	335610	15535000	1046100	1074100	2080900	2653200	669610	611780	626850	9618200	2226400	4788100	354830
ENSG00000075975	ENST00000448482	ENSP00000397983	463870	1332700	38666000	6591100	839420000	8918800	1096100000	863870	8686800	94688000	24520000	9540200	12612000	12646000	2130900	1269400	57330000	3340100	1742100	19564000	10629000	10760000	229380000	4325700	23787000	38920000	13905000	8775400	1992700
ENSG00000076003	ENST00000264156	ENSP00000264156	2290300	10890000	5847800	33128000	212060000	25025000	18003000	10781000	753000	13571000	1459100	1003500	1339600	163270000	38633000	100890000	79930000	22585000	9025400	28447000	2644900	74352000	930610	4993200	10916000	83395000	6980000	118820000	9762300
ENSG00000076043	ENST00000611665	ENSP00000480535	53164000	26725000	47974000	40827000	116800000	336660000	281390000	42765000	88857000	205990000	793910000	115450000	62550000	95386000	38144000	65557000	30247000	231250000	57496000	216070000	373870000	52915000	230030000	95357000	35360000	173330000	257470000	31532000	37932000
ENSG00000076043	ENST00000539754	ENSP00000440665	0	0	0	0	0	0	0	0	1738100	0	0	0	0	0	0	0	0	0	849220	0	0	0	942080	0	0	0	0	0	0
ENSG00000076053	ENST00000375490	ENSP00000364639	10153000	3596600	3247200	8075700	21490000	9051000	4192300	13425000	3137200	10225000	11263000	2507300	12906000	31752000	15523000	16029000	1848600	16776000	7122500	4806900	11668000	50601000	2797900	4189100	5001500	12404000	9007200	8651300	5743500
ENSG00000076053	ENST00000540163	ENSP00000439918	0	0	0	0	0	1832900	0	0	0	0	0	0	0	1214500	1207700	0	0	0	708330	0	241060	1304000	0	0	452220	0	1271700	0	0
ENSG00000076067	ENST00000262031	ENSP00000262031	1565800	0	662630	2675300	0	3981600	3668600	4886400	990490	2929900	3507700	2982500	0	5853500	1049900	0	0	21893000	245210	10643000	210260	1969700	2859100	0	0	0	2845500	0	1197700
ENSG00000076108	ENST00000379441	ENSP00000368754	869800	47793	0	585640	7301900	233410	377340	491230	360530	436840	106790	460710	1887900	5913900	2159500	901250	245230	4029900	176700	1014200	557380	3349000	84952	236360	325970	3834000	13055000	3003100	748250
ENSG00000076201	ENST00000265562	ENSP00000265562	43269000	3152900	189250000	27766000	123920000	48226000	37623000	39951000	12097000	70127000	36581000	31689000	38569000	33406000	20744000	48243000	82372000	85179000	11637000	44920000	31491000	59169000	34126000	28896000	25268000	90698000	64998000	33536000	10076000
ENSG00000076242	ENST00000231790	ENSP00000231790	2155200	5493600	5321700	565020	13219000	3212800	2765900	3911800	491960	3064000	2027900	1356600	2403300	8421000	3745900	5569900	584320	15160000	1593300	2300200	613000	4599900	533890	583440	323290	13249000	3119600	4304700	864040
ENSG00000076248	ENST00000242576	ENSP00000242576	86375000	391200	44927000	12391000	57004000	9616200	7329900	10816000	1408500	6180200	164520000	45540000	35070000	73640000	9450300	11940000	8082200	18639000	1966900	21886000	21629000	16498000	1865800	6074200	3535600	81171000	74137000	9828200	2677000
ENSG00000076248	ENST00000336865	ENSP00000337398	4022400	0	1205300	1890000	0	0	0	1335200	0	0	0	0	0	1950500	0	0	3452700	0	0	1532200	0	0	0	0	0	0	0	0	0
ENSG00000076258	ENST00000367749	ENSP00000356723	0	164640	0	5012.9	2332300	0	690720	106550	0	94925	385490	22293000	50238000	0	196080	136250	23565	83039	130060	0	151620	2982200	0	0	88322	0	456240	0	0
ENSG00000076321	ENST00000209884	ENSP00000209884	0	0	190920	122770	0	232870	0	106000	0	448970	0	8585.4	194800	613840	2939500	512210	0	0	0	0	0	1069900	0	0	0	0	0	643050	0
ENSG00000076351	ENST00000618626	ENSP00000483652	18792000	699660	4634700	4574300	11087000	0	2728800	10318000	12442000	4226500	1785600	2292300	24623000	6782800	2528400	0	4684900	9826800	895850	3400700	2116100	206920000	585010	8194600	1046800	0	1176200	3050900	1105800
ENSG00000076356	ENST00000367033	ENSP00000356000	10634000	267300	68104000	2238900	22730000	2233800	2100200	926810	3659400	4450700	5201300	3170400	500430	6312500	911530	1001200	9126200	8944500	121690	4941200	1295300	4986500	1795200	445670	2489700	3119900	2393900	4461100	374310
ENSG00000076382	ENST00000321765	ENSP00000323300	0	38167	0	343500	357350	916210	41764	0	150610	0	0	449380	74675	1450800	22771	117390	0	0	0	3152500	0	602130	20078	0	1472700	3480700	0	259090	6869.6
ENSG00000076513	ENST00000261739	ENSP00000261739	16039000	8755500	44571000	9687800	55247000	14309000	34457000	9014500	220430000	183300000	778550000	5455100	15662000	28168000	66139000	25925000	17429000	118310000	2501500	29646000	25814000	31428000	8764000	35548000	14755000	21086000	28276000	89631000	8728600
ENSG00000076554	ENST00000520527	ENSP00000429309	68444000	16127000	524490000	364440000	2.293e+09	73696000	327380000	61055000	14015000	468550000	95084000	239510000	230390000	667220000	155850000	143640000	1439200000	401630000	145830000	660260000	1132500000	2015100000	16360000	179460000	347250000	57619000	516980000	1081600000	57975000
ENSG00000076554	ENST00000518937	ENSP00000429915	1772900	3285600	0	96135000	123730000	5240800	15185000	11390000	0	34706000	2569800	15740000	7105100	45628000	0	0	1208400	0	9153700	23790000	0	66923000	0	23302000	48630000	873270	34321000	335580000	5522400
ENSG00000076555	ENST00000377848	ENSP00000367079	11858000	825300	2770400	3254800	10218000	7423900	1347900	1085800	150940000	4597300	2972500	1378900	229780000	853200	1386900	9763400	14574000	1880800	402140	16872000	4770500	5916000	13157000	2580700	1014700	1279100	663830	401430	3347600
ENSG00000076555	ENST00000377854	ENSP00000367085	0	0	0	92521	500230	71330	0	38810	584410	0	0	0	3807400	0	0	0	0	0	9350.1	46080	0	0	70258	20552	0	0	0	0	9974.1
ENSG00000076604	ENST00000262395	ENSP00000262395	13509000	2170900	713010	11897000	39566000	9720800	3460800	4006400	36399000	38406000	15478	669550	91260000	3697200	875430	5827100	2673100	4794500	2521400	222600	3311100	14806000	0	214800	39062	1458600	163170	0	2939400
ENSG00000076641	ENST00000220597	ENSP00000220597	2329400	5610000	41133000	3714000	72657000	2219400	16577000	447160	6502700	7699800	5585100	108630	93966000	12058000	18726000	9627800	7847700	31460000	1437800	13339000	4011300	66358000	1202700	6350100	3554800	194170	735150	22825000	1653600
ENSG00000076650	ENST00000170564	ENSP00000170564	775300	68042	146230	152610	6687200	612850	1534100	627210	397180	3081000	1158300	432060	2132800	5815500	78246	54395	505770	3297500	94557	43697	512900	4006300	369910	883310	321720	2597600	132070	3409900	770150
ENSG00000076662	ENST00000160262	ENSP00000160262	7057000	10688000	60834	6080000	15267000	4727600	245210000	68532000	12752000	9301300	7399000	48741000	939160	39951000	63248000	2870600	2297500	5375400	208390	69939000	2544600	39550000	174270	81235000	4217300	3822100	103700	39563000	20064000
ENSG00000076685	ENST00000404739	ENSP00000383960	29028000	3249700	162010000	13317000	94378000	26081000	31628000	12775000	17721000	38642000	96939000	28525000	45823000	53135000	2.9e+07	27375000	45212000	148220000	23881000	21295000	192870000	35962000	19984000	20398000	12261000	42982000	33482000	43988000	13536000
ENSG00000076685	ENST00000458345	ENSP00000411330	0	0	0	0	0	0	0	0	0	0	0	0	198010	0	0	0	0	0	0	0	0	0	0	0	0	0	0	0	0
ENSG00000076706	ENST00000264036	ENSP00000264036	140950000	51273000	98054000	175750000	1.204e+09	229350000	866430000	60178000	604890000	374960000	348670000	30268000	9781100	52249000	194880000	216030000	40862000	605300000	92706000	901090000	81665000	259900000	210250000	65280000	160350000	92449000	80534000	33881000	25366000
ENSG00000076716	ENST00000370828	ENSP00000359864	13047000	1223400	38572000	30051000	74625000	64951000	72567000	10832000	7822700	35010000	10237000	13394000	2920200	61358000	15969000	24674000	606270000	112640000	5028900	104510000	33889000	27666000	32040000	6903200	26347000	14812000	72297000	2741500	5082400
ENSG00000076770	ENST00000370839	ENSP00000359876	676730	0	0	85390	0	0	0	880430	0	0	0	0	6092100	0	1363100	750530	5076400	84942000	0	0	0	0	0	1630500	1097700	39342000	694000	0	9213400
ENSG00000076826	ENST00000160298	ENSP00000160298	2143100	56636	42987000	5026400	29521000	583630	902070	5620300	219910	9463400	791020	6795700	8701700	9424700	246080	840860	25813000	6237700	1813700	3823300	17560000	20366000	124380	557690	3278100	14227000	6108400	1721400	270510
ENSG00000076826	ENST00000446248	ENSP00000416797	0	0	1881700	0	0	0	0	0	0	0	0	0	69960	0	0	399360	0	384430	0	0	0	77567	0	0	0	273460	0	0	0
ENSG00000076864	ENST00000374761	ENSP00000363893	40184000	92452	174190000	3020000	14111000	1278600	1222500	4238300	1019200	5662800	906750	23454000	790200	7525500	0	1968400	44693000	12876000	1565300	3552600	50655000	2718700	156830	1865000	2382600	4488500	55694000	8415700	768390
ENSG00000076864	ENST00000495204	ENSP00000434033	0	0	0	99438	76269	0	0	0	0	0	0	830530	0	372730	0	0	1691600	0	0	0	0	0	0	0	0	0	1045300	0	0
ENSG00000076924	ENST00000358368	ENSP00000351137	10306000	7451900	17936000	4231000	43323000	18206000	7857700	16548000	4601400	4224900	3229700	5752700	10696000	41515000	10248000	4867400	13329000	14221000	698770	6404300	5053900	37868000	4240300	11304000	6895300	8146900	7319300	20148000	2303000
ENSG00000076928	ENST00000599846	ENSP00000470715	33011000	34725000	25395000	42746000	143510000	34214000	43483000	14761000	34155000	65072000	13546000	24632000	44098000	141410000	214990000	98527000	39371000	67823000	6036300	51980000	16863000	144240000	23059000	123340000	27525000	22134000	21917000	245620000	22914000
ENSG00000076944	ENST00000414284	ENSP00000409471	45433000	21867000	8008200	26177000	221900000	16390000	46820000	53369000	24042000	83693000	8752800	107220000	75828000	129200000	45323000	40978000	84086000	343340000	19358000	36869000	90582000	148950000	7742600	150520000	36424000	146130000	62775000	97898000	29497000
ENSG00000076944	ENST00000593535	ENSP00000470313	0	0	0	0	0	0	0	0	0	0	0	0	0	0	0	0	0	0	0	0	0	879180	0	352000	0	0	0	0	34472
ENSG00000076984	ENST00000397979	ENSP00000381066	4273600	560290	13412000	1575300	67559000	9990300	9349100	8386600	806590	399180	662750	15693000	29818000	5219100	4647400	6228200	1947300	7816700	828140	4015200	2018500	6173700	14169000	145860000	3007200	10282000	3041300	9417200	31692
ENSG00000076984	ENST00000397983	ENSP00000381070	0	0	0	0	0	0	0	0	0	0	0	0	85034	0	0	428650	0	0	0	2850400	78764	0	1679300	0	144430	0	0	0	0
ENSG00000077063	ENST00000160373	ENSP00000160373	928180	857610	14855000	290980	157240	451300	210610	333240	0	2093700	0	156100	85395	393360	238470	0	2107500	225990	51706	275720	24941	196860	541030	351640	319380	183050	260600	20814	267610
ENSG00000077063	ENST00000441556	ENSP00000397678	0	0	1654600	0	0	87417	0	47646	0	0	0	0	0	0	0	0	0	0	0	0	0	0	39686	0	0	0	0	0	0
ENSG00000077080	ENST00000160382	ENSP00000160382	1462700	365360	55520000	0	3955500	0	2546000	0	0	0	0	966150	0	0	0	0	0	9289700	211130	2423400	0	143570	0	0	143970	9104300	1250200	624250	0
ENSG00000077097	ENST00000435706	ENSP00000396704	15103000	5878000	86159000	15648000	99160000	34185000	25823000	35550000	6590200	32503000	34922000	13539000	11704000	78914000	50878000	75296000	34214000	67665000	5346300	44893000	14881000	44597000	16001000	26586000	13105000	59639000	20201000	81401000	13546000
ENSG00000077147	ENST00000371142	ENSP00000360184	45489000	1508800	65663000	12103000	272160000	19341000	14179000	41893000	18111000	42050000	28182000	37091000	63073000	155270000	18923000	5614800	171080000	227690000	36107000	28912000	220130000	191730000	8710500	19021000	58141000	50010000	177040000	61932000	20854000
ENSG00000077150	ENST00000428099	ENSP00000410256	109320	0	280470	0	0	635350	0	0	0	0	0	0	0	0	0	335750	0	0	0	0	0	677480	0	0	129730	0	0	657310	218640
ENSG00000077150	ENST00000369966	ENSP00000358983	12021000	6071600	14285000	10594000	84380000	32177000	33877000	20745000	13075000	45488000	13982000	8760600	23847000	60312000	77472000	24040000	31608000	48307000	4890900	35056000	20632000	37248000	22749000	32537000	11224000	85924000	8142000	97510000	14811000
ENSG00000077152	ENST00000367274	ENSP00000356243	0	0	3107500	324890	8375800	2625300	2948500	0	0	547970	5145000	0	0	21145000	0	2893900	0	2451500	288950	0	0	3508200	0	0	2062600	8886000	0	0	0
ENSG00000077157	ENST00000608999	ENSP00000476755	32609000	8010200	42743000	12673000	81456000	108990000	308420000	17035000	27624000	59013000	471380000	7531300	1534300	14167000	21517000	6933600	158570000	3047700	18769000	155900000	10637000	26902000	176920000	12388000	43631000	4500900	6770600	8258400	5811900
ENSG00000077157	ENST00000491336	ENSP00000480852	0	0	0	0	0	0	0	0	0	0	56216000	0	0	0	0	0	604800	0	0	0	0	0	0	0	0	0	0	0	0
ENSG00000077157	ENST00000634903	ENSP00000488930	2107000	0	308270	5333700	0	527660	17467000	7324400	926900	4236900	9522100	850860	169990	1831000	5433100	0	2153000	1301800	0	4701700	2488500	4365500	0	2985400	6848400	0	0	1117200	929380
ENSG00000077232	ENST00000264065	ENSP00000264065	14691000	3958000	33454000	2970900	67607000	53118000	24492000	15079000	19354000	23763000	30054000	8635200	5871200	37839000	24609000	30709000	65999000	98166000	6055100	11829000	21835000	99277000	10134000	9188300	12440000	8277600	74748000	34810000	6689200
ENSG00000077235	ENST00000356183	ENSP00000348510	5923300	3589500	15269000	6688900	12034000	8159600	2848400	6893200	908140	6343300	5120900	2451700	2384000	21997000	8503900	6723400	2478200	6269600	982180	4365100	3125200	6741700	2451300	1804600	2170900	8665800	11012000	5827800	2064500
ENSG00000077254	ENST00000370792	ENSP00000359828	481330	162640	408900	58207000	369900	310530	123870	184090	485570	329790	1288900	272210	2352200	790600	41864	132140	0	1945000	316620	496640	471690	605720	0	232110	557050	148620	116250	181260	175930
ENSG00000077264	ENST00000446737	ENSP00000410853	11044000	2439100	401900000	15214000	60587000	10304000	14121000	9009500	5011700	32743000	14084000	6176800	1963700	19160000	5072200	18957000	13143000	76649000	3079100	29438000	12461000	50222000	4549500	5324300	10319000	32871000	4656600	1045600	714330
ENSG00000077274	ENST00000324068	ENSP00000317214	1089200	108750	3811700	1484200	6742400	3049900	1592100	0	127840	20684000	0	141920	1760300	323270	1087200	5057500	23514000	1806500000	1476500	1937400	387780	3213600	1048600	683560	2927800	1248700	644670	607440	552010
ENSG00000077279	ENST00000356220	ENSP00000348553	0	0	1509000	0	0	0	0	0	0	0	0	0	0	0	0	0	0	0	0	0	0	0	0	0	0	0	0	0	0
ENSG00000077279	ENST00000488120	ENSP00000419861	1905800	6645.4	209470000	64775	0	4195200	430040	0	0	872910	0	13302	3052600	0	105960	36354	635500	5343300	31559	0	0	84345	178300	0	383920	6857000	36528	0	0
ENSG00000077312	ENST00000243563	ENSP00000243563	78149000	17303000	497520000	24093000	352640000	114780000	70046000	70565000	47409000	142710000	87079000	130790000	216820000	117080000	233970000	20121000	45622000	275400000	56938000	43186000	131060000	219790000	25684000	144230000	60903000	28511000	148450000	355660000	28666000
ENSG00000077327	ENST00000376603	ENSP00000365788	0	0	0	0	0	0	0	1214000	0	0	0	0	0	0	0	0	0	0	0	0	0	0	0	0	0	476510	0	0	0
ENSG00000077327	ENST00000376624	ENSP00000365811	1102500	0	2331100	61425	192660	0	0	117550000	0	635110	2344500	57919	0	2603400	711110	410550	0	228990	38108	235460	113690	1363700	646920	502690	77598	9823400	44594	0	0
ENSG00000077348	ENST00000221233	ENSP00000221233	14277000	6567800	25318000	2290800	56618000	18236000	45718000	15194000	1741900	18355000	0	5481900	26364000	38369000	26091000	15204000	73171000	27983000	1809600	17238000	9583200	70125000	3250700	34978000	3405000	21719000	8148500	48505000	7013900
ENSG00000077380	ENST00000409317	ENSP00000386591	4946500	40203	3119100	1134200	48599000	0	745730	2152500	0	12346000	0	404880	1672500	135820	0	0	0	470370	989780	8194700	4766200	27153000	0	272940	4232300	18520000	1566900	0	0
ENSG00000077380	ENST00000410079	ENSP00000386522	225330000	44268000	1419200000	183410000	889210000	351510000	330880000	184930000	174260000	496330000	683940000	154200000	231040000	359280000	181370000	365150000	504350000	474380000	42958000	398310000	246930000	564150000	134930000	242970000	179090000	480320000	190520000	141430000	76639000
ENSG00000077380	ENST00000409453	ENSP00000386886	0	0	250780	0	0	0	0	0	0	0	0	0	111000	0	0	0	0	0	0	0	0	0	0	0	0	0	0	0	0
ENSG00000077420	ENST00000376236	ENSP00000365411	12788000	19950000	14991000	2042800	115410000	12491000	14318000	7169600	42509000	16121000	12110000	0	16925000	64390000	69304000	12038000	78518000	8496300	672180	8783400	9422800	47726000	1254700	54115000	2094300	2723100	1198900	225980000	5466800
ENSG00000077454	ENST00000310300	ENSP00000309689	21893000	23635000	5338500	3899700	40532000	4728300	6191800	5715500	67730000	26149000	3069900	47795000	73791000	21748000	58734000	11828000	14172000	40055000	3132700	13171000	8994500	32590000	1966900	26681000	4671700	21126000	126530000	33883000	3204900
ENSG00000077454	ENST00000485554	ENSP00000419674	0	2307600	0	1118200	0	0	0	0	0	0	0	0	600280	1676900	11416000	0	0	2593000	0	0	0	3739500	0	12351000	0	0	0	9144100	475510
ENSG00000077458	ENST00000536839	ENSP00000441168	405950	1245200	9109200	1300800	1870700	1485500	869950	444810	163300	0	0	340320	0	643370	1393800	12234000	0	7849700	73539	2913800	526920	2290700	946930	1530800	170150	228510	780320	6663400	403100
ENSG00000077463	ENST00000337491	ENSP00000337332	398300	51655	3115100	1214100	6662700	880500	12186000	1884100	0	6534300	0	0	460050	3516700	2913900	4138000	962750	81272	438580	4239900	100580	3555000	756550	528350	243420	1420300	840260	963830	242970
ENSG00000077514	ENST00000263681	ENSP00000263681	422490	597460	2625900	3563700	13544000	2450400	1375200	6873600	0	2952000	479380	656290	695600	11476000	3038600	7531600	3831.6	1222800	304770	9185900	36406	7926700	386360	1796400	1328800	1934100	380350	8029100	884250
ENSG00000077522	ENST00000366578	ENSP00000355537	4632500	3665800	257570000	3239400	23969000	12054000	18314000	2227300	5992100	58896000	3.7271e+10	4587200	5907100	2672300	3889900	2894100	22741000	19146000	11022000	12114000	564250	7916700	1802300	1747800	2341600	5414000	5060800	132450000	1058800
ENSG00000077522	ENST00000542672	ENSP00000443495	0	0	5190900	66854	0	0	0	0	0	0	0	0	0	0	0	0	0	0	0	0	0	0	0	0	0	0	0	0	0
ENSG00000077549	ENST00000264202	ENSP00000264202	1046600000	345110000	2.53e+09	912090000	3989900000	1064100000	2275700000	744880000	1111600000	1928200000	1678400000	722670000	1319700000	1.501e+09	1964900000	1116800000	392300000	1817900000	353380000	1773200000	936470000	1947300000	1.32e+09	2507100000	754770000	1036800000	824800000	2491800000	622390000
ENSG00000077549	ENST00000375142	ENSP00000364284	1389800	1578900	165460000	0	7863900	0	42285000	0	0	0	59571000	0	322770	5485900	0	1858000	12517000	7372400	0	1602500	0	0	0	0	0	66827000	60314	0	0
ENSG00000077585	ENST00000454895	ENSP00000395814	0	0	253100	27862	414710	0	0	132790	311860	0	310610	0	221180	102990	0	117500	0	355370	0	0	0	0	0	0	0	0	0	0	0
ENSG00000077616	ENST00000321955	ENSP00000320083	1996600	17240	1317200	1191700	1641800	2125700	0	3061600	924860	2136200	377690	809610	0	160030	297730	1830500	0	20890000	1226300	1804400	667870	191620	39183	542410	933580	40738000	0	0	12411
ENSG00000077721	ENST00000628549	ENSP00000487203	1949400	4718000	293580000	2978700	40157000	6624700	1147200	16737000	2187200	21046000	17556000	34042000	33260000	123950000	42273000	29877000	0	138080000	18741000	22544000	66881000	107460000	31510000	38979000	5949600	32023000	32247000	27932000	14179000
ENSG00000077782	ENST00000326324	ENSP00000327229	1116000	531380	6746000	3667200	4188200	1342600	649010	1918000	133960	1344900	439540	600920	0	522270	504090	394180	1641000	3542800	412200	1176100	242450	2216400	579140	0	1531600	1935200	235080	0	486350
ENSG00000077800	ENST00000429879	ENSP00000403908	0	0	0	0	0	0	0	0	0	0	0	0	0	0	0	0	0	0	0	0	0	0	0	0	0	4079700	0	0	0
ENSG00000077935	ENST00000404354	ENSP00000385902	1389000	576280	1795200	4696600	2272600	1376600	13437000	190870	24534	1118000	521250	303070	1042700	1364500	98514	1908900	1826500	181800	29193000	2206500	0	6621500	1242900	1659100	1879100	50026000	9652400	1523100	89612
ENSG00000077942	ENST00000262722	ENSP00000262722	39724000	1287000	4972400	10926000	67963000	52313000	168880000	91579000	1816400	44484000	76276000	61263000	6097100	90173000	29557000	0	15320000	329730000	23263000	60365000	13590000	27233000	22845000	5826900	48296000	6638600	30847000	2791400	43492000
ENSG00000077942	ENST00000327858	ENSP00000331544	251060000	161330000	32718000	323730000	973020000	955690000	2100200000	502720000	459600000	2924700000	577680000	270630000	302030000	944940000	269890000	721390000	171630000	1740300000	315240000	941110000	111320000	184280000	1.108e+09	147760000	481340000	185610000	122300000	30607000	420010000
ENSG00000077943	ENST00000378076	ENSP00000367316	16015000	0	865760	329200	11568000	3530700	12709000	1310200	1852600	3630400	1823800	2548900	5174400	407440	11165000	566710	1908300	0	7062300	5845900	1638300	6528700	2261700	6531600	2491100	1025200	94843	0	3562200
ENSG00000078018	ENST00000199940	ENSP00000199940	580740	0	32328000	0	0	0	0	0	0	0	3278500	459400	126230	685520	0	0	0	0	0	0	591630	0	0	0	0	0	1199100	0	0
ENSG00000078018	ENST00000447185	ENSP00000392164	43819000	856670	3043900000	7574000	11594000	3706700	6366800	3374500	4460600	14360000	43200000	6914500	1568400	33516000	1617600	12919000	24816000	3832700	1022700	6038000	14249000	4177600	6358800	3440400	2676500	20460000	21472000	1203100	1996100
ENSG00000078018	ENST00000445941	ENSP00000409969	260420	0	17233000	115490	0	0	0	0	0	0	0	0	0	0	0	625210	0	127210	362150	1284400	0	614320	0	264050	0	0	0	0	0
ENSG00000078043	ENST00000324794	ENSP00000317163	1084700	159140	5885400	1164200	13077000	3028400	99892	1896900	0	6685300	69390000	674700	2846500	6479100	1075700	887650	0	372990	237330	9616000	1164200	5648500	1099500	0	2188100	6315100	1520900	2592000	397490
ENSG00000078053	ENST00000356264	ENSP00000348602	8618500	475670	972200000	6358300	25819000	11469000	136750000	6058100	2899400	12456000	11416000	2774100	928080	391450	646470	10028000	2645000	391790	1116500	5743400	812060	5175300	6789500	360140	3242000	16421000	450050	0	2216300
ENSG00000078061	ENST00000377045	ENSP00000366244	15740000	3816600	51866000	14079000	104380000	20165000	28748000	13208000	11841000	90782000	18758000	10354000	46169000	35651000	23713000	18578000	44496000	41516000	9303900	29707000	45376000	30875000	13471000	22459000	13217000	51223000	23199000	101320000	9279400
ENSG00000078070	ENST00000265594	ENSP00000265594	134090000	4170100	338920000	81237000	563200000	184840000	292090000	47562000	66321000	64806000	1262800000	565080000	739850000	169230000	59368000	84679000	297820000	35238000	23513000	151160000	323870000	226180000	23578000	249990000	50924000	180550000	136390000	70047000	36686000
ENSG00000078081	ENST00000466939	ENSP00000418912	3884700	0	824440	0	0	0	0	0	0	0	1895700	0	3559400	1539900	0	0	0	0	0	0	0	0	330460	0	0	576760	934220	0	0
ENSG00000078098	ENST00000627638	ENSP00000485844	179840	339620	0	341960	5895800	14205000	8160700	973690	1796100	19992000	4789500	153320	0	16909000	155480	51854000	530160	27337000	286210	2475900	1436000	1756800	18498000	180560	435560	253180	3221300	0	4509600
ENSG00000078114	ENST00000377122	ENSP00000366326	6800300	760280	56435000	3778600	3356000	5137100	4395800	321430	8292500	15602000	4926800000	16408000	8934600	8213600	2555500	28825000	205150000	21469000	6899000	10777000	26022000	12615000	2298700	1726400	2894700	5219900	10085000	315660	3838200
ENSG00000078114	ENST00000417816	ENSP00000393896	14037000	346040	265470000	1374600	14766000	1214200	1905200	5761300	5688500	2624200	8445400	45315000	64476	14745000	0	2692900	14322000	20199000	106540000	817170	65055000	11651000	2339000	2498000	4106500	8725200	20817000	11510000	3422200
ENSG00000078140	ENST00000261427	ENSP00000261427	75920000	12511000	266050000	51448000	535350000	57075000	207260000	57372000	41207000	117600000	125130000	32393000	221480000	153820000	117700000	62861000	110490000	355470000	46874000	174520000	127190000	143240000	68682000	79356000	60478000	144150000	65302000	123680000	37546000
ENSG00000078142	ENST00000262039	ENSP00000262039	33621000	82513000	64134000	57221000	15101000	7413300	29276000	7844900	4257200	35019000	12115000	5389500	12132000	43952000	14682000	60198000	4275700	8925300	2412600	21471000	4474500	76661000	12749000	87272000	38114000	23977000	19685000	35311000	53634000
ENSG00000078142	ENST00000586545	ENSP00000465621	10951000	0	0	0	0	0	0	0	0	0	0	0	5426100	0	0	0	0	0	0	0	0	1723300	0	0	0	2493500	7354700	0	0
ENSG00000078177	ENST00000261435	ENSP00000261435	0	0	237400	0	637390	147700	0	49872	0	0	903290	319480	1011800	165860	182610	972380	167310	257820	97141	0	33627	420580	0	190890	56231	383960	0	0	0
ENSG00000078237	ENST00000179259	ENSP00000179259	24603000	1718500	177620000	3614500	82859000	13176000	42456000	5396500	6428800	25177000	33593000	6667600	7671500	50725000	24048000	16841000	15443000	66875000	2577500	31679000	8417600	24003000	16420000	11207000	8382100	41248000	11558000	52063000	8084400
ENSG00000078246	ENST00000610453	ENSP00000482208	0	0	0	35966	0	498760	0	433770	0	3382900	0	0	533670	79848	0	0	79440	1031000	13937	0	525800	0	694950	486880	221980	1190900	0	0	0
ENSG00000078269	ENST00000355585	ENSP00000347792	1574700	163770	9900400	3134000	12228000	3683100	1805700	3983400	935220	2276900	1431500	1113000	3373300	2370200	1588400	1480600	10460000	5182900	613270	5373300	4734300	5949600	3752300	1089800	2476600	391040	645110	1728000	258910
ENSG00000078295	ENST00000537121	ENSP00000444803	265350	0	67567000	374250	183600	445410	1087300	77524	0	29978	308420	0	287710	90700	0	1230100	0	75832	184410	0	0	317780	217230	39773	139250	962690	0	0	0
ENSG00000078304	ENST00000350249	ENSP00000262239	1864600	124270	1545400	103730	1618200	1062900	152740	762870	0	605200	4652900	274960	1050900	1128200	1281100	120240	0	163640	97365	1882800	358710	124960	227060	0	397540	578070	450270	0	0
ENSG00000078304	ENST00000328724	ENSP00000329009	4991600	244220	42852000	427140	12547000	7242500	3820400	6019200	135900	3622600	12044000	1704000	5240700	10741000	2184800	410280	2880300	6145100	1016100	3602000	3540500	1868700	1286900	1258900	1824100	5005800	2059800	6631100	414360
ENSG00000078369	ENST00000610897	ENSP00000481878	980030000	209910000	1.5921e+10	904350000	3781100000	1276600000	1613500000	722370000	1214500000	1.729e+09	1769100000	1123500000	605850000	1009900000	1088600000	1210200000	7.9e+08	2202100000	248320000	1823100000	1755400000	1453700000	1413900000	1004400000	706440000	1319700000	726340000	1251900000	237270000
ENSG00000078369	ENST00000439272	ENSP00000399741	0	0	2254700	0	0	0	0	0	0	0	0	5061400	0	0	0	0	8484300	0	0	0	0	0	0	834230	0	0	0	0	0
ENSG00000078403	ENST00000377072	ENSP00000366272	0	0	1403600	0	0	380800	0	0	0	0	0	0	0	0	0	0	0	0	73536	0	0	0	0	0	0	3146700	3202300	0	0
ENSG00000078487	ENST00000471336	ENSP00000418351	0	0	0	0	0	0	0	0	0	0	0	0	0	0	0	0	0	0	0	0	0	648450	0	1894400	0	3929600	0	0	0
ENSG00000078549	ENST00000409363	ENSP00000387335	1257600	7073000	436040000	739830	244650	1516300	0	425110	3676400	0	1507900	331150	6516900	132920	0	2149700	0	0	0	0	0	0	0	625040	148600	0	0	0	0
ENSG00000078618	ENST00000354831	ENSP00000346890	16669000	3756600	15244000	2503900	48613000	14914000	20494000	11184000	4137500	18339000	7289400	4564900	80762000	41187000	11844000	418200000	14872000	26936000	5006800	12445000	10055000	15535000	2200100	4889000	9796900	18260000	13648000	24132000	3936400
ENSG00000078668	ENST00000022615	ENSP00000022615	20121000	1133200	25646000	893530	6531300	4164500	4039400	14870000	0	0	15934000	25341000	31991000	44517000	3058900	0	137570	15724000	6976100	752270	8315600	30727000	10667000	48443000	4959300	0	15901000	4013500	2512100
ENSG00000078668	ENST00000521158	ENSP00000428845	386720000	64700000	1489600000	93214000	1542500000	230250000	423650000	230750000	203630000	541400000	5001500000	615430000	193460000	542420000	202730000	265640000	181080000	514340000	120290000	490090000	364050000	608600000	72497000	351140000	134410000	732650000	1059900000	265460000	176300000
ENSG00000078674	ENST00000519253	ENSP00000431099	9885600	4109700	28833000	7194400	15327000	8930000	93370000	34741000	24043000	6085500	15399000	2638000	7676000	40631000	6008100	6241200	9094900	7268000	1698100	20729000	4683800	11487000	3071500	6088600	30205000	22951000	7732800	18503000	9094900
ENSG00000078687	ENST00000588847	ENSP00000467154	290730	35996	3409300	0	867500	192610	395980	165130	156540	0	528930	0	24476	573440	651150	541600	352290	0	26382	210590	221170	268980	160910	82226	56179	189810	0	220190	35309
ENSG00000078699	ENST00000492345	ENSP00000433270	136030	0	425490	178950	715130	41783	5684000	1191500	0	0	299220	692590	0	745900	226680	0	0	564400	536460	1941200	634330	294060	160950	37160	1452200	12257	240240	194710	0
ENSG00000078725	ENST00000265922	ENSP00000265922	8867	0	10736000	0	915290	0	0	0	0	358310	1154200	16157	0	265150	0	110290	0	3919400	0	0	10256	0	1391100	0	0	1135500	0	0	0
ENSG00000078747	ENST00000621101	ENSP00000480499	6193600	1712600	33423000	35995000	70729000	49513000	16300000	8185300	5210200	51818000	46240000	3904500	20358000	23720000	5873600	290750000	8517400	17771000	4537800	12804000	9277200	29432000	6948700	5660800	10501000	5349000	10015000	18500000	4509900
ENSG00000078804	ENST00000374810	ENSP00000363943	0	0	0	0	0	0	0	0	0	0	0	0	0	0	0	0	0	0	0	0	0	0	0	0	0	0	0	10082000	0
ENSG00000078808	ENST00000360001	ENSP00000353094	105360000	3377000	30075000	87017000	479470000	41745000	53793000	15998000	24232000	79270000	21989000	65936000	110950000	77230000	6974900	38439000	298270000	131440000	12067000	98641000	41667000	348550000	17676000	13582000	79901000	113010000	115990000	49462000	19523000
ENSG00000078814	ENST00000618182	ENSP00000483640	70511	0	620150	0	361960	41557	69582	0	0	181450	1487500	0	0	0	139540	0	0	704360	0	0	0	651490	0	463830	49988	386810	28431	0	0
ENSG00000078898	ENST00000170150	ENSP00000170150	0	0	0	0	0	0	317790	0	0	0	0	0	0	0	0	1267100	267190	0	0	0	461900000	0	0	0	0	0	239900	0	0
ENSG00000078900	ENST00000604074	ENSP00000475143	0	0	0	0	212860	0	0	688840	0	0	0	0	0	0	0	371110	0	0	0	0	0	75372	0	0	0	0	0	500330	0
ENSG00000078902	ENST00000317204	ENSP00000314733	231240000	10066000	7.51e+08	28654000	311040000	43731000	118440000	32925000	102810000	139810000	154050000	88639000	166960000	54939000	63281000	132760000	1.19e+08	154130000	30055000	160370000	63537000	104900000	37349000	68048000	44832000	320600000	134960000	102290000	40484000
ENSG00000078967	ENST00000222402	ENSP00000222402	980490	0	39632000	14104000	4509800	0	5080900	989950	0	0	13523000	3563100	9393600	9672100	9681000	0	0	2390100	499010	6139600	799130	6128100	5802000	0	17668000	3040800	655790	44216000	0
ENSG00000079101	ENST00000579494	ENSP00000464642	174300	0	0	1002700	0	1921400	0	0	0	0	0	0	0	0	0	0	0	0	1947200	0	0	0	6517900	0	0	0	863610	0	0
ENSG00000079112	ENST00000450165	ENSP00000401468	2238800	5071100	5897400	689760000	3.514e+09	1968500	21667000	546030	8382000	3186500	27970000	1150500	50322000	3239300	2680200	3609100	4760100	1848200	1393000	1025900000	1644500	1876200000	3734200	7527500	2214700	1232100	1425100	887440	437950
ENSG00000079134	ENST00000261600	ENSP00000261600	6651200	1721300	8996500	4443900	27282000	7095400	42449000	5147800	2674600	5581200	1649300	3079300	11035000	15277000	14071000	7544400	23144000	15549000	2550900	5075900	2835300	12571000	3827800	6507600	3199900	13124000	7647100	26409000	1622200
ENSG00000079150	ENST00000434643	ENSP00000415486	36752000	3027100	12639000	19916000	40055000	135260000	101290000	51135000	28430000	77715000	29887000	10254000	37594000	51590000	9835500	46763000	30224000	37851000	21128000	30188000	22505000	18604000	54301000	12419000	18124000	72817000	3565700	14541000	28845000
ENSG00000079156	ENST00000409045	ENSP00000387248	0	0	0	0	0	0	0	0	0	0	0	0	0	0	0	0	0	0	0	0	0	238040	0	0	0	0	0	0	0
ENSG00000079156	ENST00000409631	ENSP00000386885	1254000	80322	24800000	453350	4614900	705620	2466700	33982	0	59019	2135700	1659300	1380100	6100300	199110	1172600	280140	1263800	752390	1301500	81357	1461300	12461	302540	300310	209240	528970	139920	59145
ENSG00000079215	ENST00000381918	ENSP00000371343	6620100	245590	5378400000	33139	1252200	1127900	2496200	350800	24517000	2832800	4654400	88821	1085800	483380	3363800	8858000	6178900	32203000	0	3427400	1940100	5653700	3794600	0	150250	4134900	4814700	2152200	0
ENSG00000079246	ENST00000392133	ENSP00000375978	471320000	94762000	1369800000	276870000	1576400000	640870000	496240000	402520000	100810000	487170000	549860000	464460000	543750000	1218300000	828830000	560540000	284650000	1098400000	118570000	447300000	413340000	1289500000	338280000	397360000	260950000	760690000	837350000	1.791e+09	180140000
ENSG00000079246	ENST00000417391	ENSP00000401318	0	49039	0	2516100	8407900	3838200	2570900	77919	1769700	2323000	0	0	0	899480	4565600	26362000	0	0	902440	5463800	0	0	2368800	1711500	0	1769300	0	407140	387620
ENSG00000079257	ENST00000264265	ENSP00000264265	430160000	34939000	13793000	131390000	377490000	113550000	165140000	155910000	162290000	776580000	98938000	64923000	13990000	239300000	51043000	93308000	248130000	486370000	96336000	195570000	295930000	249450000	8803700	58990000	42523000	97909000	96084000	102040000	318690000
ENSG00000079263	ENST00000420434	ENSP00000398210	356460	160470	340480	111740	115690	1783600	166850	609220	0	166060	0	22832000	7553500	2440500	7750100	213090	0	1816600	30472	205810	1784000	54072000	63087	3136100	230320	302980	163210	10530000	155750
ENSG00000079263	ENST00000417495	ENSP00000393618	0	0	0	0	0	0	0	0	0	0	0	0	0	0	593350	0	0	0	0	0	0	0	0	0	0	0	0	347690	0
ENSG00000079277	ENST00000371945	ENSP00000361013	1771600	572020	2880600	2561100	30654000	6839300	6091300	1332500	6101800	19643000	18800000	0	3736900	12069000	4043800	8059400	16176000	21146000	1189300	17687000	323040	26873000	1001000	3355800	2846400	8405400	1128600	7206500	2903600
ENSG00000079308	ENST00000171887	ENSP00000171887	324450000	43657000	64584000	114850000	1217100000	730980000	1040200000	139480000	293340000	688450000	606280000	269730000	111090000	90351000	223490000	132130000	83396000	295250000	233790000	1086100000	174530000	208150000	802860000	151620000	210480000	445090000	80414000	34095000	64024000
ENSG00000079308	ENST00000446903	ENSP00000405460	3270600	0	0	0	1451300	2265900	749980	1121400	0	0	0	1063900	0	0	0	0	0	468190	0	770190	558280	274740	423250	0	1614500	3762500	0	0	0
ENSG00000079308	ENST00000430930	ENSP00000406016	29041000	869690	5771800	6039400	19953000	46985000	23451000	10559000	50769000	49197000	9761500	6675400	12012000	11215000	18486000	20089000	9643000	28599000	2299100	23941000	6898700	5771900	36856000	21593000	4646300	25260000	8375100	1652400	2672200
ENSG00000079313	ENST00000170168	ENSP00000170168	338900	0	0	20826	160190	0	17266	27758	0	0	0	0	0	412830	0	155570	0	0	0	41115	0	0	0	146970	0	685280	5588.1	248380	0
ENSG00000079332	ENST00000431664	ENSP00000399698	1043100000	63671000	1458800000	269720000	1354100000	308950000	377490000	374140000	586160000	351360000	675790000	333940000	842330000	801750000	172640000	143410000	836100000	1354400000	136710000	422350000	445740000	1122700000	82966000	461290000	283010000	482180000	572590000	572550000	124520000
ENSG00000079335	ENST00000635056	ENSP00000489217	92135	0	0	0	2252900	0	608640	961110	0	0	0	142300	0	1140800	0	6172500	2160200	1644100	1783800	0	5078900	1631900	84883	0	0	358600	5483300	0	0
ENSG00000079337	ENST00000449771	ENSP00000395708	26255	0	2285300	24679	25446	299230	0	49324	178840	842090	188040	744710	0	0	82924	431610	127380	105320	5647.9	12022000	644900	223160	638390	78252	259350	225220	858020	0	0
ENSG00000079385	ENST00000161559	ENSP00000161559	2642700	8132100	0	2967600	11810000	1326200	1137300	1500700	6658100	250690	2457100	9002600	9606300	1811400	514340	70217	0	41205000	562780	9695100	10730000	14044000	76666000	2790500	1722500	0	0	1962400	862340
ENSG00000079387	ENST00000549595	ENSP00000450076	185240	173420	10709000	689550	3289600	1952000	0	893270	480880	753540	13546000	590320	364020	4641200	690740	2043000	0	7961400	265290	1029800	349310	787140	97687	222190	53339	9537500	1288000	2191700	506870
ENSG00000079432	ENST00000572681	ENSP00000459719	837540	322870	1362600	707800	3679000	2651800	1772300	1826200	784090	1995400	606770	520440	2667900	2260700	2325900	1346900	3176800	638240	355540	1697100	701530	2594900	1140600	911620	890220	4070000	1020800	1757900	413640
ENSG00000079435	ENST00000244289	ENSP00000244289	29261000	15733000	74919000	3748300	4780100	994110	3765000	287320	593040000	8574700	9459300	499900	3992800	1198000	12126000	51181000	28683000	1717400	361500	73357000	29381000	17501000	439100	22043000	883680	5030700	432280	876940	877890
ENSG00000079459	ENST00000615631	ENSP00000481481	24004000	1204600	61468000	9139200	21669000	8523200	3415600	3377600	34456000	7425100	2228100	2266600	84257000	26766000	18209000	25138000	194940	3634600	904840	10518000	12599000	8606200	8443800	1894300	7370400	24786000	2011800	16351000	2928600
ENSG00000079462	ENST00000538771	ENSP00000444935	182540000	21051000	637610000	70277000	139320000	161890000	141420000	89918000	20048000	117530000	20754000	77041000	15141000	182450000	100520000	168170000	178420000	165140000	48015000	181560000	119540000	157420000	42627000	51857000	40445000	233950000	64241000	127830000	48692000
ENSG00000079482	ENST00000355520	ENSP00000347710	665590	565420	97732000	2319500	3145300	8882900	1860300	1791500	2417500	13469000	1440500	3438800	181030	1612500	722570	12902000	915690	16326000	11786000	8493900	2400000	2115000	6279600	2156000	1441600	530540	443180	7310800	387160
ENSG00000079557	ENST00000226355	ENSP00000226355	191250000	106190000	67884000	74366000	281490000	142900000	483450000	106130000	971650000	832930000	109470000	125690000	81741000	55379000	74116000	260470000	68878000	598620000	28343000	257530000	36967000	92824000	104160000	36879000	107330000	356470000	118370000	12959000	85041000
ENSG00000079616	ENST00000160827	ENSP00000160827	74527	11587	927110	301370	1758500	106870	0	98297	1585800	0	0	0	990750	2154700	628890	1476600	0	395530	0	303100	0	960340	1296800	0	0	4608100	0	2150300	12382
ENSG00000079689	ENST00000377961	ENSP00000367197	12804000	4754500	23453000	118760000	266740000	899850	180370	329750	1520500	6786300	3390100	5126700	5977600	699920	899460	774520	661890000	11050000	1945800	320420000	16493000	104900000	528840	6243300	158700000	4708200	820100	0	255560
ENSG00000079691	ENST00000329474	ENSP00000331983	10604000	1127300	45778000	18598000	147030000	4246000	9953000	14101000	6774000	31626000	5013800	14271000	13517000	17412000	22921000	18252000	7681600	27800000	2806100	30098000	18871000	134670000	1697400	22797000	12304000	138120000	5310500	11176000	15188000
ENSG00000079739	ENST00000371084	ENSP00000360125	862770000	79416000	1895200000	348640000	2931400000	345860000	887620000	139380000	890040000	972970000	3876100000	595260000	4971100000	474670000	225890000	1169700000	1437500000	1786400000	211690000	769320000	499050000	1197500000	316820000	202980000	189300000	565710000	301270000	272930000	146660000
ENSG00000079785	ENST00000381341	ENSP00000370745	296930000	30791000	983450000	144060000	1268500000	438180000	426340000	351290000	119880000	450750000	9.51e+08	289680000	403360000	523210000	345130000	419210000	279850000	768160000	129580000	431860000	425780000	490780000	292550000	247550000	168830000	749410000	314370000	408220000	93761000
ENSG00000079805	ENST00000389253	ENSP00000373905	185640000	24721000	5.46e+08	80914000	526070000	83465000	127340000	101360000	81510000	190110000	261700000	133220000	180760000	198700000	143610000	112350000	74547000	444870000	23557000	347720000	147660000	270580000	61302000	138020000	131540000	212350000	96951000	172400000	51405000
ENSG00000079805	ENST00000585892	ENSP00000468734	2751600	270030	2125100	6894200	29765000	7876100	7519400	4913000	1995600	16204000	9499900	2766700	11395000	8603900	11160000	9467700	2056800	28197000	2745100	32243000	5589800	17114000	2213900	2302000	10213000	12537000	4737500	7970300	1076300
ENSG00000079819	ENST00000368128	ENSP00000357110	231240000	25725000	2711500000	274740000	340240000	211800000	202160000	387570000	286730000	268910000	181180000	143290000	114340000	315800000	275760000	208440000	93155000	292390000	38589000	369270000	222980000	297020000	141970000	160690000	160870000	399020000	60347000	140220000	30963000
ENSG00000079819	ENST00000456097	ENSP00000397580	0	0	30771000	2011900	9112.6	1800300	0	556080	2105700	0	2136100	101330	101550	305540	4085200	6808.9	0	1296400	0	1831700	0	487710	417070	0	819130	223620	0	5457900	0
ENSG00000079819	ENST00000527659	ENSP00000431647	0	0	6395300	0	0	0	0	0	0	0	0	0	0	0	0	0	0	0	0	0	0	0	0	0	0	0	0	0	0
ENSG00000079819	ENST00000530481	ENSP00000434576	319470	0	16599000	141850	330020	109530	0	1036200	367300	1056800	0	0	0	167810	230140	411710	0	349330	0	1170400	34618	2488800	0	105130	351250	7068000	0	0	0
ENSG00000079819	ENST00000525198	ENSP00000434998	0	0	14348000	711190	0	0	0	379450	0	0	0	0	199420	0	0	1522400	610970	1928200	0	0	0	0	0	0	0	0	0	0	82187
ENSG00000079819	ENST00000628542	ENSP00000486691	13580000	2691500	92555000	28328000	2953700	17250000	8258900	23573000	18155000	38193000	16631000	10328000	11521000	16371000	21589000	11327000	0	19931000	3664900	22702000	14057000	23643000	5054000	33336000	11517000	2499500	3437300	7285400	5039600
ENSG00000079841	ENST00000521978	ENSP00000428417	1501300	1263700	30057000	2463800	921850	1904200	4337800	0	1539700	5488000	487190	256740	2278.2	31751	0	303710	0	0	0	547990	3209300	274080	91575	0	633790	809500	43556	1810000	85235
ENSG00000079841	ENST00000517960	ENSP00000429959	0	0	58657	0	0	0	0	0	0	0	0	0	0	8230.1	0	0	0	0	0	0	0	0	0	0	0	0	0	0	0
ENSG00000079841	ENST00000491071	ENSP00000430101	0	0	1028000	0	0	0	0	0	0	0	0	0	0	0	0	0	0	0	0	0	0	0	0	0	0	0	0	0	0
ENSG00000079931	ENST00000367963	ENSP00000356940	28065000	735380	2340100	2272000	7685900	20931000	7409500	5257800	928940	9170900	1601100	10998000	174230	15743000	2652100	1739400	469310	1606500	10070000	1814400	2712100	5569800	33689000	385390	3205000	552550	1444200	5126900	1544000
ENSG00000079950	ENST00000367937	ENSP00000356914	225400000	30869000	570580000	150390000	562090000	183920000	283040000	115070000	2.49e+08	431830000	455330000	255940000	77631000	254960000	493300000	180140000	154980000	561220000	25602000	404560000	194950000	254090000	151550000	306640000	121920000	243710000	157830000	522860000	44148000
ENSG00000079974	ENST00000395595	ENSP00000378960	4561900	55423	27025000	2279300	11162000	8104200	5047000	168310000	9663900	21673000	2640100	5024600	7951600	13962000	10837000	24423000	13785000	14742000	909830	5176200	11920000	10392000	5372400	3867400	2378200	3925100	8975800	10375000	905900
ENSG00000079999	ENST00000393623	ENSP00000377245	1462300	515380	8143800	7314700	16960000	4673500	4186600	10909000	3163000	6121500	1550700	2624200	3817900	51772000	918540	2210100	4214200	5717900	1576900	7425000	2320600	4889500	515080	1120700	3179900	4309600	376080	6332700	2945500
ENSG00000080007	ENST00000370336	ENSP00000359361	222570	6186.6	0	65379	1624100	0	3927200	0	186020	137940	0	1590300	0	203220	51029	829410	0	91476	37014	155780	0	449240	145360	71719	28414	128850000	41520	0	175060
ENSG00000080031	ENST00000263434	ENSP00000263434	0	101410	377130	0	30641000	664330	0	212640	0	736780	0	0	0	0	0	326230	98480	0	0	3384600	124330	8326000	0	3454300	170940	0	5125900	0	0
ENSG00000080189	ENST00000543605	ENSP00000439974	0	0	0	0	0	0	0	24795	0	0	0	0	0	56161	0	0	0	2404400	0	0	1974100	0	0	0	36085	167830	0	0	0
ENSG00000080200	ENST00000389622	ENSP00000374273	1133300	643340	2177200	2693900	5471000	2714000	2147200	4193100	2532600	3537700	4556900	800010	526610	5647500	982170	3540800	5520000	4385500	353720	6514000	4979300	1675800	1367300	1849900	1459000	24064000	11277000	1041300	809420
ENSG00000080298	ENST00000617270	ENSP00000482598	572940	38420	11648000	446750	382520	0	147610	7997900	1346000	0	0	0	108070	4180500	589310	237350	0	0	736530	499130	270050	1616700	0	519000	1546700	0	165450	694550	15754
ENSG00000080345	ENST00000430328	ENSP00000416123	260790	449370	3225900	1841300	7137800	1550200	903340	2530500	263480	639390	1639000	363220	2170200	14339000	1908400	3650400	2054200	5049700	83341	1039100	1284000	3839200	381570	1014200	716760	7557600	1908400	2809900	221330
ENSG00000080371	ENST00000261263	ENSP00000261263	242630000	20588000	475620000	91846000	264060000	117680000	83232000	121910000	147330000	154630000	786760000	204120000	140040000	260610000	151210000	138200000	48778000	451640000	18422000	171240000	176780000	113750000	95081000	179030000	62060000	181710000	203430000	149770000	30835000
ENSG00000080493	ENST00000264485	ENSP00000264485	844070	294940	1337400000	23795000	127060000	1778600	2302100	125880	1579200	12220000	1684100	347020000	9565200	2160300	305410	5894200	31356000	2062000	1397700	57575000	26658	50021000	1232200	557420	6787100	1213300	1241600	241440	156280
ENSG00000080493	ENST00000340595	ENSP00000344272	0	0	0	80881	0	0	0	0	0	0	451820	68718000	0	0	508940	0	0	0	0	0	0	0	0	0	0	0	0	0	0
ENSG00000080493	ENST00000425175	ENSP00000393557	0	0	220560	0	0	0	0	0	0	0	0	0	0	0	0	0	0	0	0	0	0	0	0	0	0	0	0	0	0
ENSG00000080503	ENST00000382203	ENSP00000371638	25466000	4146900	37786000	15081000	67401000	35137000	19341000	37343000	8185400	27400000	18528000	12531000	23333000	94574000	37533000	52496000	26948000	40202000	6423700	25671000	19985000	54265000	13313000	21896000	54037000	28745000	22246000	66028000	8487400
ENSG00000080546	ENST00000436639	ENSP00000393762	3278700	258730	4743400	1058800	6971300	1512900	1024000	2185700	1487300	1401300	9384400	309940	1199800	843970	696540	1055800	3270800	8231700	587920	1364100	537830	1474000	261640	345200	756700	42072000	662570	1277600	221480
ENSG00000080561	ENST00000262843	ENSP00000262843	1249500	0	189240	0	4313200	658520	1546700	420490	95021	2178000	0	484920	248940	323460	0	0	0	175770	709710	1362100	1208300	190490	1822600	2962300	0	116830	0	0	985720
ENSG00000080572	ENST00000535523	ENSP00000441930	0	0	0	0	0	0	0	8772500	315490	0	0	0	189550	149160	0	0	0	0	0	0	0	0	33196	1920000	34745	16722000	2131500	0	0
ENSG00000080573	ENST00000264828	ENSP00000264828	7488900	134440	46802	863250	1440900	859190	12712000	257980	2250200	8289900	6220200	18254000	335520	661060	1201800	12143000	515950	1185300	1056700	5086500	812750	2771300	16052000	1128200	2900800	618150	4967700	818630	41695000
ENSG00000080603	ENST00000395059	ENSP00000378499	269670	107630	3245800	253120	2941600	2495900	2230500	768940	254460	832750	203670	1837300	252940	3224700	1426300	723200	860710	537320	1096200	599770	798360	5857500	1540600	100100	485150	1862100	207350	1747300	192040
ENSG00000080608	ENST00000397885	ENSP00000380982	8848200	1215800	13186000	13594000	37506000	21445000	6341600	12892000	6965000	9400300	12376000	7187100	15943000	149270000	12490000	40016000	3838400	16860000	2223000	13266000	4625300	16025000	8692600	7678000	4251900	21388000	9839300	27170000	5062300
ENSG00000080618	ENST00000181383	ENSP00000181383	61637000	15692000	11695000	30814000	47041000	51165000	53843000	29606000	269350000	232280000	45743000	42712000	36921000	23389000	27947000	49230000	10745000	1009100000	16735000	40707000	12283000	23394000	51201000	37197000	34642000	49410000	14577000	2753700	21562000
ENSG00000080709	ENST00000512097	ENSP00000427120	1734200	51869	4505100	9453600	14224000	4882900	0	2097800	0	8932600	2074400	0	1063400	2573100	0	11189000	0	0	67916	1025400	0	282620	0	1737900	986480	0	0	0	0
ENSG00000080802	ENST00000361528	ENSP00000354673	6520000	237520	25525000	4034900	69904000	21474000	6221800	3148600	1762000	5929100	2153600	6517300	2201000	13438000	7859300	45547	4108700	5382400	566540	12346000	2825800	2023300	2649300	5546000	2296100	17654000	5507400	5294800	879380
ENSG00000080815	ENST00000394164	ENSP00000377719	1020200	0	3588900	40789	10055000	0	0	219340	249300	3355800	0	409510	962600	723000	728960	1265300	0	8371200	94986	2721800	624920	1990500	63232	767510	2337200	1212200	1300200	2687100	0
ENSG00000080819	ENST00000264193	ENSP00000264193	70211000	5011100	51276000	37882000	470720000	46418000	41318000	36887000	25926000	76858000	221250000	11020000	336110000	127450000	59417000	65874000	19032000	199980000	12186000	58607000	17973000	272220000	16820000	12064000	25836000	98598000	69206000	65414000	19544000
ENSG00000080822	ENST00000503621	ENSP00000427385	231690	975440	199830000	701610	2870800	0	0	288250	2488800	1274200	0	967420	4456100	35096000	4433500	239680	673980	3229800	275980	0	4034500	4444700	0	134780	564710	11543000	4389000	398830	10082000
ENSG00000080824	ENST00000334701	ENSP00000335153	4243400000	698130000	1.1564e+10	1578600000	8910300000	3916900000	3813400000	3.784e+09	2069600000	4548300000	5468600000	2063200000	4498300000	5046700000	3146700000	3194800000	3967500000	5.091e+09	755580000	3.317e+09	2244600000	4577900000	1475800000	2.872e+09	1311400000	8793500000	2008600000	3535200000	1380300000
ENSG00000080845	ENST00000373907	ENSP00000363014	11357000	1755500	55183000	6892600	36103000	14737000	35199000	9986400	2264000	26806000	11198000	4161800	27049000	16795000	14246000	14809000	15416000	28867000	7507400	25439000	7945400	20916000	10265000	14044000	6791900	21723000	11075000	15208000	5574300
ENSG00000080845	ENST00000401952	ENSP00000384954	0	0	520520	0	0	0	0	0	0	0	0	0	0	0	0	0	0	0	0	0	0	0	0	0	0	311640	0	0	0
ENSG00000080854	ENST00000321016	ENSP00000317980	304830	0	5567400	28003	13924000	54297	116880	2043.7	44033	1297100	423600	0	0	3117.1	1817600	0	0	0	0	2376900	0	25638	23301	0	26722	3760400	117560	383960	0
ENSG00000080986	ENST00000261597	ENSP00000261597	0	0	0	199890	2921100	0	2053800	5794300	11334000	298280	0	0	1458900	621790	1736600	5442500	17359	0	0	0	887290	360310	390290	0	897750	1696700	0	681560	0
ENSG00000081014	ENST00000261842	ENSP00000261842	2272900	2892300	1063300	117330	649790	1560700	58572	112180	182240	798350	466620	108640	665480	4279000	1282700	14148000	42770	3235800	12378	12887000	1206100	508500	91600	466410	46175	3477800	896690	8362700	113180
ENSG00000081019	ENST00000615321	ENSP00000480408	5214500	1757400	6941300	3966300	6741800	3386400	2905700	5666800	238690	137120	247620	947780	700340	12916000	15791000	8726800	2401800	10911000	0	8804800	2860100	4176200	3963900	2262600	1942300	4527700	3371100	18142000	3024100
ENSG00000081026	ENST00000307546	ENSP00000304604	21536000	209300	29791000	1747100	8521800	11073000	2614400	592710	4782800	1224800	5179500	977210	3062500	1749000	199120	580010	7808400	1485200	308240	10182000	4818800	18693000	766820	2765400	2599600	231120	2004700	712240	184690
ENSG00000081051	ENST00000395792	ENSP00000379138	0	0	306440	0	836490	721350	0	1744400	0	90570	0	0	10725000	1722900	0	359860	0	9214000	0	0	0	64702	0	0	495620	0	0	149690	0
ENSG00000081052	ENST00000396625	ENSP00000379866	517350	98041	0	0	489330	0	119250	356010	762610	0	861230	53099000	0	4022100	0	0	0	0	0	1596000	0	0	404990	0	339120	5605200	5473900	0	0
ENSG00000081059	ENST00000342854	ENSP00000340347	1125100	669220	5487700	0	12780000	27887000	40503000	6836700	2650600	8145800	9879200	0	983790	2765500	31034000	6193000	0	2599600	0	0	125950	0	889740	355540	867770	5500500	1398400	24808000	0
ENSG00000081087	ENST00000193322	ENSP00000193322	2667300	0	1818300	0	0	0	1893700	0	12629000	630780	0	0	0	4698000	0	0	760220	2919800	0	0	0	987650	0	0	0	0	8997500	4646000	0
ENSG00000081154	ENST00000265260	ENSP00000265260	270060000	88175000	238350000	275410000	93378000	342460000	292650000	439710000	115580000	148870000	142020000	138300000	79121000	691040000	444270000	234790000	483330000	119290000	305630	146250000	145720000	695980000	167860000	164040000	124420000	95972000	101920000	447010000	125860000
ENSG00000081177	ENST00000409018	ENSP00000387331	5650200	505000	62115000	9087600	23935000	11094000	9734500	10219000	2893100	7946300	4753100	5658800	5195300	12372000	2499600	20840000	64297000	3285300	2827600	8555400	18982000	7150500	2023000	2903500	1708900	1.1e+07	5879300	2479100	1560100
ENSG00000081181	ENST00000261783	ENSP00000261783	1434100	1312300	2604300	358250	2780200	1726800	647130	558930	1314600	725790	0	39916000	1974800	195090	422030	5106500	7965200	3808700	97763000	1107000	0	2924400	0	778560	108580	0	2988600000	807610	1087500
ENSG00000081189	ENST00000510942	ENSP00000422390	493090	684180	0	0	0	0	0	750650	0	1141700	0	0	0	0	7812700	0	515790	0	0	0	0	0	0	0	0	0	0	19004000	0
ENSG00000081237	ENST00000442510	ENSP00000411355	58694000	129720000	21130000	36861000	271590000	28119000	108020000	24915000	137960000	152560000	154890000	5830900	35338000	346630000	867960000	125750000	12739000	56640000	7141000	51215000	39538000	208960000	18129000	507160000	25876000	24789000	7822700	530740000	83498000
ENSG00000081277	ENST00000367324	ENSP00000356293	22529000	1911100	55255000	23914000	54723000	9402200	118910000	35132000	2330400	23482000	10603000	18765000	1717100	180950000	2028800	625190000	9055900	458860000	16152000	58708000	169060000	16324000	5002900	100640000	8248100	909070	5031900	312840000	37102000
ENSG00000081307	ENST00000356232	ENSP00000348565	66917000	4087100	181120000	13009000	189500000	39552000	67731000	23090000	30578000	58167000	44421000	39867000	108880000	89897000	42945000	68914000	101140000	83565000	7001400	48972000	228360000	96186000	23812000	37543000	26867000	66784000	72783000	164030000	13959000
ENSG00000081320	ENST00000409228	ENSP00000386853	3906900	0	2773300	412800	1521200000	546360	0	217320	0	0	427730	0	2861200	4842100	20232000	1381800	0	5988300	946370	1024000	9905300	10568000	0	6923400	475520	1301800	43809	51634000	1844700
ENSG00000081479	ENST00000263816	ENSP00000263816	3211600	720830	5080400	1181700	14290000	1704100	2611600	435840	4007700	5284900	6731800	361990000	990910	494040	626990	2654400	2125400	22971000	216290	4426000	1395800	5880400	748020	972280	434350	8690200	22034000	390320	486620
ENSG00000081692	ENST00000620518	ENSP00000477669	0	0	2075700	0	2083100	0	0	42793	0	0	0	0	1822700	321140	255070	0	1086300	0	0	7994800	996160	0	0	0	0	1595500	0	0	0
ENSG00000081721	ENST00000367943	ENSP00000356920	1777800	0	6187300	1842000	52356000	5809800	5175900	1757900	85163	9214500	1636200	1755600	5226900	5855200	3688200	4296800	1187500	14078000	111930	7049200	4173200	6369600	2597500	6463300	235440000	20327000	3947100	15309000	4338000
ENSG00000081760	ENST00000316519	ENSP00000324842	1969700	1052400	17104000	1732800	55333000	2739500	2125000	1755400	12480000	5286200	6077200	4660500	10844000	11963000	1932500	3670400	5081500	11957000	2356300	6292300	29848000	3591000	510110	0	6501600	4360700	3689000	8452900	1310400
ENSG00000081803	ENST00000449022	ENSP00000398481	2766000	7592.4	20760000	503370	3297600	1205200	1326200	787330	391500	1043700	26956000	363890	1111600	792490	82287	21468	5374900	65071	1796500	550530	10429000	2740700	1899800	640870	67137000	175840	1835200	44532	119540
ENSG00000081803	ENST00000412584	ENSP00000400401	0	0	0	0	0	269150	0	0	0	0	0	0	0	0	0	0	0	0	67997	0	270890	0	0	0	86530	0	0	51113	0
ENSG00000081818	ENST00000194152	ENSP00000194152	92259	0	261520	0	113200	214290	0	0	0	381290	101410	0	0	0	0	0	350830	4137200	78954	0	0	0	205230	0	29180	0	10112000	0	0
ENSG00000081853	ENST00000394576	ENSP00000378077	318390	619330	0	6877400	660260	1138100	12156000	988920	1575100	2339200	12068000	0	0	277950	0	797430	0	1001300	35429	22561000	0	1735900	212140	294850	1772100	1305500	1802900	0	0
ENSG00000081870	ENST00000194214	ENSP00000194214	87411000	10109000	157580000	12708000	252870000	75442000	80877000	260720000	32691000	102910000	36782000	40856000	166050000	105650000	140810000	99506000	62931000	82692000	13442000	97925000	28481000	40395000	47269000	84117000	34845000	156490000	73549000	40064000	41006000
ENSG00000081870	ENST00000371377	ENSP00000360428	13180000	1233000	766170000	63421000	142730000	26483000	69223000	24526000	0	95629000	47229000	20079000	0	129490000	0	43781000	0	24496000	2571200	92765000	0	96200000	29085000	65047000	15737000	51341000	9472000	164200000	7742900
ENSG00000081913	ENST00000262719	ENSP00000262719	0	0	22649000	0	531510	0	0	7452.8	0	0	10779000	242320	337010	64166	197050	0	459840	516300	14744	577340	468040	119610	0	14799	0	1016800	0	0	0
ENSG00000081923	ENST00000536015	ENSP00000445359	558810	103260	2537500	105400000	23358000	66180	3257500	2038300	412420	6282000	143660000	850300	1595300	1220000	1717800	37709000	203620000	1592500	2139400	33762000	14027000	46078000	380510	370560	14659000	347010	3157100	313970	2856100
ENSG00000082014	ENST00000392811	ENSP00000376558	962380	0	13910000	405340	2645300	5999700	0	1517800	0	2523400	3021400	0	0	0	135800	2184700	495690	449850	475360	538070	164710	0	1188200	0	144820	3480800	497960	0	342110
ENSG00000082068	ENST00000265107	ENSP00000265107	4280500	1804900	9023200	6304100	16223000	4006100	1072400	4505900	1276900	4463200	54687	2169100	5768400	8767000	11308000	12180000	4392700	3747400	453750	4184400	3021400	17693000	2515100	1171600	2505200	7866700	5054500	16326000	2690200
ENSG00000082074	ENST00000505428	ENSP00000427114	14373000	7781800	3393100	5259700	28275000	8741600	13669000	1829500	33409000	28725000	712360	254460	12837000	33094000	180170000	19423000	6559200	14501000	1260200	11070000	4847800	48173000	753670	70850000	3346900	6777700	158550	82441000	4827200
ENSG00000082146	ENST00000392249	ENSP00000376080	0	0	2519200	0	1407500	0	0	0	0	0	2896200	0	1226700	17320	0	0	0	772170	0	0	0	0	0	0	0	800850	994210	0	0
ENSG00000082153	ENST00000409600	ENSP00000386474	43290000	26007000	209390000	26678000	120700000	76286000	78686000	45458000	101800000	82288000	70435000	21030000	88089000	204660000	57666000	47030000	84511000	118110000	17813000	47633000	79983000	71256000	53141000	99399000	53800000	55600000	26705000	141400000	51457000
ENSG00000082175	ENST00000325455	ENSP00000325120	0	57604	113420	121890	1185800	187040000	483590	68658000	136560	1452500	1645100	55616	1219600	200880	482910	193050	704270	252410	0	0	503250	2763400	65879000	523070	143260	0	543710	0	151840
ENSG00000082196	ENST00000382065	ENSP00000371497	0	323100	0	1273500	7038500	0	133440000	0	0	0	0	0	0	0	0	0	0	0	1734900	2762300	2071400	967580	846880	0	1179200	1510800	319640	143170	0
ENSG00000082212	ENST00000321341	ENSP00000321070	195860000	14849000	449900000	94672000	884310000	55484000	115070000	51470000	58502000	218180000	743040000	69485000	184270000	225140000	106440000	202660000	62829000	135480000	16402000	195820000	839750000	335900000	35114000	313220000	99023000	372710000	200220000	172720000	36287000
ENSG00000082213	ENST00000325366	ENSP00000326879	1349500	169110	4811500	1199700	2261200	6273500	1887800	9460700	812810	0	1066000	503860	25720000	16363000	6672700	1582300	7654600	3790900	0	6382500	2175800	4609800	1650900	4082500	1548100	5109400	1710200	8968000	1530100
ENSG00000082258	ENST00000295238	ENSP00000295238	1027600	325740	7602700	915550	2665100	1485600	1545200	102530	0	3215200	2668400	0	708930	2133500	0	3912700	0	768040	768410	1366900	876810	4313000	733810	498320	624810	119420	386840	839340	1081800
ENSG00000082269	ENST00000457062	ENSP00000409201	329210	356840	319680	80001	1483200	83895	76653	89241	1513400	0	1281000	0	1080500	1159000	35204000	649950	149370	1020700	208520	464010	438890	1840700	15408	97917	920990	531310	0	824480	18759
ENSG00000082397	ENST00000341928	ENSP00000343158	194600000	18569000	2534400000	77711000	607750000	93556000	98280000	155210000	78258000	112590000	30965000	340430000	27327000	119240000	44880000	61764000	22477000	446470000	20135000	178230000	69457000	509290000	28856000	85757000	22108000	118510000	34334000	40974000	16698000
ENSG00000082397	ENST00000544123	ENSP00000441174	190540	0	99721	7635.4	2827800	0	0	356250	0	0	49409	203330	0	0	46176	0	1016000	1542000	32034	67928	58773	4993400	0	70207	0	188010	15835	0	0
ENSG00000082397	ENST00000540638	ENSP00000442091	15152000	1673200	68930000	5488800	81991000	4744800	7682400	16493000	14719000	9652700	1051800	17806000	1929800	6718000	7088300	3541400	16096000	12109000	894150	12909000	4407500	105510000	1107800	10775000	2197400	44602000	1350100	2977100	531200
ENSG00000082397	ENST00000581387	ENSP00000487915	2152700	0	34136000	705680	6569600	2618400	0	0	0	1368200	0	0	0	0	0	0	0	0	0	4402100	0	708970	0	0	0	0	0	0	0
ENSG00000082397	ENST00000580647	ENSP00000488037	0	0	3499000	0	0	0	0	0	634960	0	0	0	0	0	0	0	0	0	0	0	0	0	0	0	0	0	0	0	0
ENSG00000082397	ENST00000579271	ENSP00000488095	1516900	762050	0	5814300	0	0	0	0	784740	1260600	0	0	0	0	0	0	0	352030	0	17961000	6417600	2476900	0	0	0	61907	0	0	0
ENSG00000082438	ENST00000375458	ENSP00000364607	1646300	0	0	0	1288100	0	1612000	0	0	0	0	770090	266870	531150	287360	0	0	0	194550	347530	605410	536410	0	926550	240210	0	491430	332050	0
ENSG00000082438	ENST00000629362	ENSP00000487041	92588000	1776400	6811300	5539100	65384000	16803000	29701000	4338600	7234800	26059000	30194000	104140000	143010000	31689000	16708000	38813000	40297000	409810000	10754000	24633000	48469000	25201000	4842900	6192500	19252000	11133000	29837000	15224000	9878400
ENSG00000082458	ENST00000374355	ENSP00000363475	0	0	0	0	0	0	0	629560	0	147250	0	336110	0	0	0	0	0	0	0	0	165360	0	0	329510	0	0	0	0	0
ENSG00000082458	ENST00000374360	ENSP00000363480	3832000	571430	102420000	89420000	59475000	9678900	11379000	24094000	44021	20954000	9120600	15611000	516790	12071000	4111700	10431000	32849000	32782000	5598300	19295000	22297000	35318000	9184200	21483000	11117000	5898100	6151100	3414000	2292300
ENSG00000082512	ENST00000367004	ENSP00000355971	51136	109030	0	714430	4757400	5905300	1461900	643890	1367900	1902500	0	70648	0	2320300	2112700	1620500	5320700	208140	663790	1824200	107710	1372200	947340	14049000	139790	97550	0	2262800	60500
ENSG00000082515	ENST00000523037	ENSP00000431040	34843000	953710	54699000	42523000	162770000	17358000	20728000	22518000	9813100	13640000	179030000	55976000	51867000	30181000	22061000	3779900	48146000	22536000	10428000	43495000	53715000	67061000	5735200	8672600	24911000	27451000	35595000	36192000	2513100
ENSG00000082516	ENST00000285873	ENSP00000285873	7601600	1695000	22492000	6047800	38473000	13034000	22530000	6916400	3631600	13289000	8427100	4218500	13314000	22400000	13440000	12357000	37560000	26135000	2435800	8172200	11062000	35197000	5354500	9898800	2757600	15006000	13718000	13912000	2002000
ENSG00000082701	ENST00000316626	ENSP00000324806	16078000	3182900	237660000	12008000	70822000	13832000	24820000	40504000	5036100	19603000	131190000	9851600	19489000	26506000	12050000	16408000	10045000	77496000	4214200	44233000	35617000	27463000	29842000	14127000	9772700	74293000	25063000	28725000	5074000
ENSG00000082781	ENST00000296181	ENSP00000296181	19309000	599760	24558000	8539900	49201000	19413000	29350000	7488100	21780000	48439000	51512000	13604000	20604000	53400000	32247000	25350000	8334000	64225000	4384500	26376000	18647000	16785000	25855000	31091000	9976700	7201400	3893200	10291000	5098600
ENSG00000082898	ENST00000404992	ENSP00000385942	106560000	12905000	348550000	40809000	317110000	170160000	104580000	149630000	304170000	147010000	192050000	43216000	149200000	231540000	137650000	112400000	132570000	377160000	31769000	126100000	94172000	126590000	62792000	111610000	49871000	473610000	93618000	157670000	31728000
ENSG00000082996	ENST00000392894	ENSP00000376628	5578100	961890	5660700	3077600	1958600	12693000	3226900	563160	0	4551300	391940	1282700	1081000	2947700	1376000	1742600	0	6590900	415470	1001300	1952300	8512400	0	2438200	190530	1691200	3188100	181930000	3906600
ENSG00000083067	ENST00000357533	ENSP00000350140	7578200	407930	1387400	68876	120340000	5601100	2303400	5239400	2435900	3852600	782750	21109000	38481000	2102600	1452100	3503300	0	4379300	1332700	1394900	3516100	53869000	419750	1242700	0	4548800	1066400	0	0
ENSG00000083093	ENST00000261584	ENSP00000261584	0	0	0	0	0	0	0	0	0	0	0	0	0	131440	0	0	0	0	0	0	0	75780	0	0	0	0	0	0	0
ENSG00000083097	ENST00000349129	ENSP00000195654	76002	0	241220	43220	1656700	392580	0	68040	41435	0	0	15772	1553300	131610	497090	662840	0	250890	1524000	158110	293670	295240	0	32535	0	1055600	0	128590	8528.5
ENSG00000083099	ENST00000523377	ENSP00000430025	10852000	667900	15297000	0	0	0	0	306370	111330	0	0	0	0	0	0	0	0	19741000	0	0	511270	0	0	0	0	0	56968000	10945000	0
ENSG00000083123	ENST00000356489	ENSP00000348880	63803000	1231000	260560000	18031000	166030000	34019000	21030000	30077000	44768000	31869000	544690000	221590000	806920000	40926000	21686000	37373000	168770000	79224000	18788000	33624000	184950000	41199000	18862000	17525000	20897000	101610000	438360000	30802000	10819000
ENSG00000083168	ENST00000406337	ENSP00000385888	62731	12670	3102300	280950	6102900	1235200	477290	805710	100750	2811500	15214000	696690	500250	2868000	1328700	1511700	451750	1771500	433120	1064100	523200	2828700	557510	348710	98938	1831800	681190	2437800	432320
ENSG00000083223	ENST00000375963	ENSP00000365130	1817300	336510	2233300	1844800	17245000	1603900	2679800	1396300	567320	18557000	636230	1593700	14032000	4612200	7326900	3673900	5152300	8407900	2141600	2907000	1031400	11315000	5346200	6745300	1554600	1151200	1052600	5276200	383180
ENSG00000083290	ENST00000395544	ENSP00000378914	162610	30634	681500	0	0	0	0	68470	0	0	0	0	0	113460	0	0	0	0	0	0	0	0	0	0	0	0	0	0	0
ENSG00000083307	ENST00000251808	ENSP00000251808	139340	6576900	6716500	1555600	5634000	0	0	4870900	3376800	1609300	1263900	158290	0	9582500	35194	20710000	3464600	12857000	4875700	861780	3983700	1586300	381700	296030	587570	102010	1070900	197090	1114200
ENSG00000083312	ENST00000506351	ENSP00000425118	73195000	4446200	291270000	43364000	228780000	63475000	68977000	96062000	46328000	109800000	186920000	39453000	65468000	123690000	87973000	121930000	83081000	387780000	19164000	118680000	77414000	92093000	46525000	72894000	43524000	330930000	57048000	253730000	20993000
ENSG00000083444	ENST00000196061	ENSP00000196061	20724000	3218100	6816700	7767300	3.3e+07	66591000	60410000	12553000	36191000	65623000	63491000	4391800	27479000	123060000	7055600	27033000	16230000	166240000	3123400	15850000	18027000	10363000	13560000	12625000	6411200	30548000	28658000	7698700	12452000
ENSG00000083457	ENST00000263087	ENSP00000263087	504150	0	537900	0	780250	0	0	115550	0	233590	0	0	3105100	1918600	0	0	68174	0	59689	773000	0	6309800	0	0	0	36702	0	64099	0
ENSG00000083520	ENST00000377767	ENSP00000366997	16062000	29034000	69954000	11724000	103670000	34333000	41750000	24442000	5788800	23943000	16673000	12898000	27918000	62590000	28774000	45917000	24186000	71635000	7326600	22914000	22236000	50115000	11083000	10418000	9706700	63475000	27565000	48455000	12114000
ENSG00000083520	ENST00000545453	ENSP00000440058	0	0	0	0	0	0	0	0	720660	168830	0	0	0	0	0	0	0	1809900	23142	0	0	814910	0	0	0	0	0	0	0
ENSG00000083535	ENST00000326291	ENSP00000317144	6199200	667650	104210	3334400	3274600	2017100	3618400	21767000	3606500	8661900	34194000	661450	263430	1480500	386830	41525000	1226400	4162800	5434700	4538800	732050	13087000	1344500	835430	756930	5454100	3866700	2259600	927670
ENSG00000083544	ENST00000535286	ENSP00000440190	1136400	501480	7040400	2248200	9378700	1435300	1332800	1966900	7152700	269160	763830	6059600	1451400	2775600	3361100	5703200	8229200	3755500	377810	1571500	2732000	5657000	6218200	978240	4428200	9195400	1619900	4605400	301470
ENSG00000083642	ENST00000450460	ENSP00000401619	21640000	3733200	57923000	25180000	127070000	69149000	31364000	42420000	13604000	40896000	35482000	12651000	20034000	55316000	49596000	43445000	44262000	69013000	8201600	29451000	24121000	64778000	19373000	29714000	12727000	77804000	24050000	61279000	6483600
ENSG00000083642	ENST00000447833	ENSP00000407005	0	274280	3085300	807140	21863000	7123600	2874900	3423500	0	0	0	955070	2256300	3124100	3529500	4873000	6344300	1940200	377490	278870	1628000	0	452830	1144000	0	130820	0	0	0
ENSG00000083720	ENST00000196371	ENSP00000196371	103410000	21117000	1682300000	84908000	333540000	98936000	247180000	52595000	267990000	123300000	7701300000	435640000	10418000	163750000	159230000	90849000	93792000	13515000	44916000	204040000	314030000	1.82e+08	87715000	70761000	78184000	91423000	865540000	132050000	19933000
ENSG00000083750	ENST00000374941	ENSP00000364077	71506000	9113100	140930000	25101000	97633000	72610000	51764000	57167000	63360000	46273000	160910000	37620000	17816000	100050000	54969000	62848000	74247000	44880000	5967900	46935000	37866000	25592000	19147000	60014000	31230000	33259000	98935000	28684000	13087000
ENSG00000083799	ENST00000569418	ENSP00000457576	8310700	801790	26987000	986570	49976000	17930000	4358200	3498100	2144700	33783000	5663100	2571100	30137000	8300900	51217000	509750	2341000	8413600	35671000	27364000	2717100	47751000	7006500	18696000	769610	39888000	1485700	9893900	6826200
ENSG00000083807	ENST00000263093	ENSP00000263093	4566900	59837	3524300	897930	2792800	6748300	17982000	124320	5666500	11256000	4086500	64065	2299700000	133710	1857900	1841300	820170	2101100	384790	1255700	52464	4074000	6688200	733280	962820	11683000	59420	15648000	133160
ENSG00000083807	ENST00000594786	ENSP00000471065	0	0	0	0	0	0	0	0	0	0	0	0	27239000	0	0	0	0	0	0	0	0	0	0	0	0	0	0	0	0
ENSG00000083838	ENST00000596341	ENSP00000472219	338680	0	312480	0	1640700	143760	0	913600	0	0	0	0	0	375160	411690	889360	0	0	174260	492030	0	51819	160730	407440	0	0	899310	3181800	0
ENSG00000083844	ENST00000536056	ENSP00000440376	0	0	0	249040	0	0	0	254280	0	0	0	0	0	142300	0	0	0	0	0	0	0	0	0	0	0	0	0	109750	0
ENSG00000083845	ENST00000596314	ENSP00000471185	357240000	7977000	343110000	111800000	959760000	86509000	164660000	93329000	100160000	91290000	305510000	225300000	764350000	280340000	74310000	95237000	70980000	120730000	41877000	135080000	518220000	607650000	111650000	132710000	145650000	52334000	360740000	710700000	44621000
ENSG00000083857	ENST00000441802	ENSP00000406229	26393	98589	3861800	522250	9071800	696510	804600	543280	86209	443360	1190000	505980	507400	2058400	408000	1189800	1166300	665580	321890	2096000	364150	7610300	485870	18811	6969900	498010	615520	44913	196680
ENSG00000083937	ENST00000494980	ENSP00000418920	36599000	7097400	119010000	52560000	325380000	93900000	149450000	81390000	1146700	17529000	83999000	6769300	45282000	91436000	20167000	141980000	351970000	65210000	57720	157090000	35836000	92453000	43849000	14047000	39678000	64529000	28885000	123230000	16109000
ENSG00000084070	ENST00000372718	ENSP00000361803	32932000	13073000	144400000	19108000	132500000	9869700	51954000	23867000	32118000	65537000	8354800	5827100	23451000	26770000	132690000	52563000	51797000	35601000	6749600	39461000	16750000	54138000	9925300	57021000	38917000	63359000	11550000	186280000	23208000
ENSG00000084072	ENST00000324379	ENSP00000312769	148220000	4515300	107600000	18299000	225110000	14645000	28821000	7894100	10972000	16636000	260520000	30555000	176910000	84350000	44561000	25607000	32024000	27756000	5529200	9281400	35058000	89717000	8439800	50713000	22712000	48486000	73530000	47444000	23709000
ENSG00000084073	ENST00000372759	ENSP00000361845	117610000	10939000	114130000	49611000	295940000	42233000	43930000	45469000	61471000	101180000	69736000	46487000	139060000	189020000	48915000	40151000	160380000	215570000	30761000	115310000	195480000	91002000	21155000	58357000	51079000	110040000	48949000	115350000	12676000
ENSG00000084090	ENST00000337288	ENSP00000338030	7622200	200630	45056000	4589700	16933000	10259000	17686000	8603600	0	4248700	39785000	7990900	7045000	22238000	5443900	13364000	4835800	3972000	2350900	28222000	7125600	15693000	2918500	6605100	5224900	108390000	22438000	9320700	1866900
ENSG00000084092	ENST00000264230	ENSP00000264230	5331200	73522	1282200	3033800	9873900	1540700	77741	1006100	1006300	957680	8015500	1626500	424340	9276700	4326400	1144300	1301500	932160	2410400	3935600	1679500	3689600	214730	30356	650360	1325700	290180	2733600	381450
ENSG00000084093	ENST00000619101	ENSP00000484836	0	0	0	0	0	0	251160	442920	0	118600	0	0	14037	602490	0	0	576480	0	0	166510	0	0	124100	363130	0	0	8895500	337660	0
ENSG00000084110	ENST00000261208	ENSP00000261208	18165	83849	2712200	19858	0	403720	250080	316170	3327200	0	3246000	0	274730000	281380	49105	168100000	697040	270310	20343	741950	102340	631850	331740	0	0	77014	788230	72716	497270
ENSG00000084112	ENST00000326495	ENSP00000315713	454960	10145	1424800	92883	4016700	524140	600120	998840	92515	53736	6562700	35126	541480	504870	823280	419730	0	440500	10013	1223800	470900	3381800	645370	1325100	265610	212720	37981	398790	22373
ENSG00000084207	ENST00000398606	ENSP00000381607	2208600000	255390000	7.275e+09	599760000	8200700000	3435700000	4303600000	2188600000	1682900000	3970100000	3847800000	2520400000	1.039e+09	3449100000	2513500000	3636500000	946580000	6617100000	469490000	3.848e+09	2.151e+09	4554900000	1638500000	2118400000	2085400000	2.553e+09	5953600000	3594300000	1.218e+09
ENSG00000084234	ENST00000263574	ENSP00000263574	4823500	2194100	60237000	5197800	12508000	3318700	9364900	3361600	1146600	7842800	32628000	5746300	3416300	26857000	275280	3406300	750510	11888000	15948000	3671300	365990	10031000	1640500	3450200	1837000	617840	130760000	111750	3704400
ENSG00000084444	ENST00000416494	ENSP00000394063	0	0	8282500	0	329180	0	0	0	0	0	286480	0	605050	795760	0	243670	0	0	123060	0	3848500	0	0	5914100	247720	1078800	0	0	118970
ENSG00000084463	ENST00000261167	ENSP00000261167	15130000	1916200	23331000	6707600	26053000	16496000	6275600	16886000	2778800	9296500	93038000	13119000	17500000	43313000	15613000	21096000	11650000	12375000	779950	10324000	15001000	28113000	6012300	7036200	7841000	5327500	16220000	60726000	3481300
ENSG00000084623	ENST00000373586	ENSP00000362688	1.84e+08	56733000	371320000	183790000	727760000	228950000	361660000	193550000	130650000	290630000	233550000	95641000	282630000	524770000	265620000	341730000	179200000	425710000	48970000	304800000	553260000	254500000	139300000	197990000	142120000	262060000	164180000	445250000	115010000
ENSG00000084636	ENST00000373672	ENSP00000362776	3498600	2022200	288680	4108600	243190	18465000	5454700	1148400	90584	5954400	4595100	892090	330170	8577300	5998800	13188000	1068500	0	51578	6140100	2051600	2624400	16838000	2517400	15288000	1834600	1686900	2229000	2342000
ENSG00000084652	ENST00000373610	ENSP00000362712	64075000	6495800	10348000	25366000	43429000	38210000	58624000	42732000	29784000	36008000	19423000	11610000	45603000	131710000	21679000	13652000	14446000	26833000	3130100	30894000	62445000	96027000	20116000	19637000	16587000	15265000	26070000	78342000	15652000
ENSG00000084674	ENST00000233242	ENSP00000233242	404160000	71034000	91215000	86926000	296400000	40720000	385400000	42847000	2702600000	848110000	43394000	155740000	381320000	30482000	104220000	463830000	61591000	701580000	27101000	427830000	72766000	163380000	32363000	64493000	150700000	101090000	2e+07	40697000	102350000
ENSG00000084676	ENST00000405141	ENSP00000385097	1028100	44044	4043900	1067700	4869600	997640	177050	370780	1002800	582840	5683300	465850	366270	563080	1354300	1606000	0	0	103920	805710	396180	2042800	518240	93269	28214	2706600	23003	2722200	0
ENSG00000084710	ENST00000403714	ENSP00000384081	87431	0	26035000	0	108120	705840	356850	44658	383730	422770	3717700	0	14676	12035	477640	0	0	0	0	3246100	0	222820	0	0	19541	491640	17904	0	28773
ENSG00000084731	ENST00000614152	ENSP00000480682	451560	0	4892300	118500	215240	272820	753610	220390	0	263460	0	0	55558000	384160	738000	213570	0	0	97019	0	0	423970	13231	98975	91797	669050	0	650560	0
ENSG00000084733	ENST00000264710	ENSP00000264710	538280000	87726000	1370200000	231650000	692030000	227820000	294220000	256790000	237070000	268890000	497560000	211010000	158980000	476850000	168980000	453840000	127250000	612430000	37091000	354530000	293570000	710080000	78409000	372930000	206040000	558040000	261200000	301310000	50728000
ENSG00000084734	ENST00000264717	ENSP00000264717	1064700	185860	5460300	87464	7954700	1106100	5178700	170680	376070	958120	1138100	0	148170000	181150	621360	0	1421300	1602700	204240	1424200	0	2531300	250140	11068000	367760	0	0	146600	314200
ENSG00000084754	ENST00000380649	ENSP00000370023	2315400000	68501000	3060700000	639350000	5497200000	463900000	1175500000	508310000	885700000	972470000	1.0213e+10	2741200000	4371700000	849020000	686530000	369460000	954980000	1444900000	222420000	1719200000	2009900000	4058200000	380150000	565840000	415770000	1192500000	2147900000	732300000	227650000
ENSG00000084764	ENST00000233121	ENSP00000233121	58297000	1127900	892480000	11632000	30235000	17459000	23077000	227620000	6059400	5232900	120850000	14038000	9308000	16500000	4433800	14643000	116180000	47909000	3251400	33276000	15693000	43959000	19221000	4214600	3394600	66424000	44546000	12603000	1401700
ENSG00000084764	ENST00000402218	ENSP00000385715	1659800	117080	20857000	1341400	0	880290	1630900	15473000	1511300	726710	2529200	1626300	867920	5801100	1099600	0	1490700	0	0	1113500	1874200	0	428800	761170	1095300	11797000	1369800	0	144150
ENSG00000084774	ENST00000264705	ENSP00000264705	18876000	5332500	74666000	22619000	135450000	131440000	31026000	21602000	12796000	43072000	7300000	6015300	2e+07	90297000	43909000	62042000	33733000	34889000	5865600	33895000	18487000	75529000	12615000	20407000	12220000	70668000	18014000	73514000	12158000
ENSG00000084774	ENST00000456311	ENSP00000388740	0	0	461620	0	1028600	0	1073100	0	0	794170	0	0	1721700	255620	0	119300	113850	0	0	0	0	151270	1176900	0	154580	70772	0	452380	39577
ENSG00000085063	ENST00000527926	ENSP00000437122	1295100000	30118000	4354700000	8984300	292780000	229620000	586710000	1256400000	159380000	71512000	5000500000	1988800000	455910000	2016900000	125870000	6315600	54990000	1.0445e+10	816590000	38563000	3749800000	640900000	2009100000	648030000	6.37e+08	30873000	3857900000	137430000	368260000
ENSG00000085117	ENST00000227155	ENSP00000227155	2644300	12848000	264460000	1247000	55383000	4533500	37310000	31264000	11651000	22339000	1252400	8678800	77856000	35826000	130960000	23561000	37352000	21206000	2121300	5907600	94294000	55636000	2303200	15852000	46161000	15543000	1924700	6695900	3829800
ENSG00000085185	ENST00000540052	ENSP00000437775	414630	667050	744710	7279800	39701000	17459000	15934000	0	887970	0	3200900	0	762600	0	5873400	92953	25282	2712900	5977200	0	1004800	151880	27425000	10390000	5132200	11396000	1423400	720880	0
[truncated: 13,610 more rows]
