# Supplementary material for: Quantification and discovery of sequence determinants of protein‐per‐mRNA amount in 29 human tissues
Source: Mol Syst Biol. 2019 Feb 18;15(2):e8513. doi: 10.15252/msb.20188513 (PMC6379048; doi:10.15252/msb.20188513)
Supplement: Supplementary file 3 — Table EV1 [file MSB-15-e8513-s003.zip › Table_EV1/README.txt]

#### Table EV1 ####

Protein measurements (iBAQ-natural scale) of 13,664 genes (15,210 transcripts) in 29 tissues.
