# Supplementary material for: Quantification and discovery of sequence determinants of protein‐per‐mRNA amount in 29 human tissues
Source: Mol Syst Biol. 2019 Feb 18;15(2):e8513. doi: 10.15252/msb.20188513 (PMC6379048; doi:10.15252/msb.20188513)
Supplement: Supplementary file 4 — Table EV2 [file MSB-15-e8513-s004.zip]

Archive with 3 entries (2 files):
- Table_EV2/
- Table_EV2/Table_EV2.tsv
- Table_EV2/README.txt
