# Supplementary material for: Quantification and discovery of sequence determinants of protein‐per‐mRNA amount in 29 human tissues
Source: Mol Syst Biol. 2019 Feb 18;15(2):e8513. doi: 10.15252/msb.20188513 (PMC6379048; doi:10.15252/msb.20188513)
Supplement: Supplementary file 4 — Table EV2 [file MSB-15-e8513-s004.zip › Table_EV2/Table_EV2.tsv]

GeneName	EnsemblGeneID	EnsemblTranscriptID	Adrenal_1_exonicMRNA	Adrenal_2_exonicMRNA	Appendices_1_exonicMRNA	Appendices_2_exonicMRNA	Brain_1_exonicMRNA	Colon_1_exonicMRNA	Duodenum_1_exonicMRNA	Duodenum_2_exonicMRNA	Endometrium_1_exonicMRNA	Endometrium_2_exonicMRNA	Endometrium_3_exonicMRNA	Esophagus_1_exonicMRNA	Esophagus_2_exonicMRNA	Fallopiantube_1_exonicMRNA	Fat_1_exonicMRNA	Gallbladder_1_exonicMRNA	Gallbladder_2_exonicMRNA	Heart_1_exonicMRNA	Heart_2_exonicMRNA	Heart_3_exonicMRNA	Kidney_1_exonicMRNA	Kidney_2_exonicMRNA	Kidney_3_exonicMRNA	Liver_1_exonicMRNA	Liver_2_exonicMRNA	Liver_3_exonicMRNA	Lung_1_exonicMRNA	Lung_2_exonicMRNA	Lymphnode_1_exonicMRNA	Lymphnode_2_exonicMRNA	Lymphnode_3_exonicMRNA	Ovary_1_exonicMRNA	Ovary_2_exonicMRNA	Pancreas_1_exonicMRNA	Pancreas_2_exonicMRNA	Placenta_1_exonicMRNA	Placenta_2_exonicMRNA	Prostate_1_exonicMRNA	Prostate_2_exonicMRNA	Rectum_1_exonicMRNA	Salivarygland_1_exonicMRNA	Salivarygland_2_exonicMRNA	Smallintestine_1_exonicMRNA	Smallintestine_2_exonicMRNA	Smoothmuscle_1_exonicMRNA	Spleen_1_exonicMRNA	Stomach_1_exonicMRNA
A1BG	ENSG00000121410	ENST00000263100	13	12	24	27	37	22	15	14	9	12	13	21	17	117	26	4	7	2	2	1	7	7	3	4939	4966	4970	28	21	31	37	45	38	32	5	6	19	25	13	17	31	9	14	11	12	66	105	25
A1CF	ENSG00000148584	ENST00000373993	0	0	5	4	0	652	299	299	0	0	0	1	0	0	0	32	53	0	0	0	238	252	232	1848	1940	1846	0	0	2	0	1	0	0	33	21	0	1	0	1	533	0	1	424	365	53	0	79
A2M	ENSG00000175899	ENST00000318602	6640	6677	4197	4348	8218	35342	3490	3474	8086	8083	14362	13784	14011	8324	61683	9899	10050	3306	3308	5762	16077	15932	16144	19894	19938	19912	47522	48559	2252	2280	3795	5638	5611	904	864	21890	21468	6151	6145	28266	1603	1716	3636	3569	50194	24316	7741
A2ML1	ENSG00000166535	ENST00000299698	3	0	0	1	307	2	0	0	3	0	6	10159	10623	92	2	2	5	9	8	20	1	1	4	2	0	1	1	1	1	4	6	3	4	0	0	54	40	36	23	9	3	0	0	1	30	2	1
A4GALT	ENSG00000128274	ENST00000401850	122	101	98	85	26	93	33	40	149	117	182	135	135	337	465	91	90	145	167	265	59	57	55	5	4	6	195	239	30	30	48	42	35	24	19	332	338	230	197	88	21	24	21	29	226	448	181
A4GNT	ENSG00000118017	ENST00000236709	1	0	0	1	3	1	9	6	0	0	0	2	1	3	5	7	4	0	0	0	7	12	12	2	0	1	3	3	0	0	2	1	4	22	9	2	0	2	0	4	0	0	0	0	1	5	1356
AAAS	ENSG00000094914	ENST00000209873	359	391	246	247	987	1400	253	252	174	204	366	292	287	2153	820	204	212	136	149	222	301	351	290	214	219	229	308	303	340	294	502	440	448	117	97	387	372	323	349	1457	249	244	218	226	1683	1085	581
AACS	ENSG00000081760	ENST00000316519	170	181	152	126	469	1156	208	221	167	148	299	589	622	978	2276	123	122	59	56	104	285	290	259	49	39	38	317	349	124	133	185	240	240	118	107	244	275	308	268	769	800	823	199	190	495	276	1282
AADAC	ENSG00000114771	ENST00000232892	1502	1533	2	4	0	5	1724	1617	0	2	0	13	13	6	48	101	124	0	0	0	4	0	5	5370	5571	5403	103	115	0	1	0	2	3	38	57	50	45	0	0	3	0	1	2163	2058	0	1	773
AADAT	ENSG00000109576	ENST00000515480	36	48	26	21	514	285	12	15	98	94	205	66	65	298	113	30	48	15	22	34	114	121	126	987	987	945	116	114	9	13	19	107	96	25	24	36	56	258	271	332	8	8	7	16	551	98	101
AAED1	ENSG00000158122	ENST00000446045	104	115	142	142	202	289	46	48	117	103	225	197	178	626	1337	72	71	67	100	132	142	127	99	55	53	40	252	266	76	77	113	153	116	50	48	158	164	78	75	415	24	32	41	51	459	365	231
AAGAB	ENSG00000103591	ENST00000261880	415	368	322	303	747	2098	235	225	266	263	431	421	396	1422	822	149	175	116	97	182	580	561	558	194	185	170	394	420	233	217	349	223	195	127	125	348	349	354	351	2094	166	144	207	235	946	740	790
AAK1	ENSG00000115977	ENST00000409085	240	223	105	125	1584	308	88	76	102	83	162	135	115	377	440	57	62	252	235	431	218	239	241	42	45	36	101	112	183	176	297	101	110	77	62	213	171	93	129	359	44	45	88	74	317	365	296
AAMDC	ENSG00000087884	ENST00000526415	356	399	29	28	192	314	79	79	47	60	98	79	65	548	381	39	38	121	101	187	127	128	127	84	67	94	192	197	25	25	35	186	169	32	31	118	114	118	127	367	49	37	162	151	278	194	350
AAMP	ENSG00000127837	ENST00000420660	680	720	483	505	2041	3326	704	659	465	460	843	715	713	3550	3089	514	494	322	328	582	752	811	779	793	764	786	891	889	429	434	711	1483	1454	382	358	922	906	847	851	1914	442	449	624	636	2112	1664	1962
AAR2	ENSG00000131043	ENST00000373932	297	298	203	226	776	1374	224	214	313	295	555	397	444	1671	1598	228	218	107	110	209	386	356	372	266	263	250	506	488	236	259	369	601	557	118	122	475	452	282	296	1113	161	164	172	159	1482	778	517
AARD	ENSG00000205002	ENST00000378279	7	5	7	5	7	20	2	2	23	22	50	94	102	3	3	1	2	0	0	0	19	21	18	0	0	0	84	77	5	9	9	1	1	1	1	1	4	4	8	59	12	7	0	0	34	6	3
AARS	ENSG00000090861	ENST00000261772	1183	1165	1003	949	6670	3464	619	592	777	841	1474	920	943	4457	2485	468	435	534	455	839	1813	1768	1768	1618	1603	1665	1353	1404	662	720	1095	1285	1302	828	776	1258	1295	1102	1119	3008	1236	1255	629	621	4176	2204	1874
AARS2	ENSG00000124608	ENST00000244571	155	161	161	175	516	590	187	200	143	139	238	186	180	913	315	140	119	66	53	99	139	166	143	94	88	92	175	153	184	186	307	350	362	48	63	170	188	253	263	531	131	138	259	214	514	472	397
AARSD1	ENSG00000266967	ENST00000427569	0	0	0	0	0	0	0	0	0	0	0	0	0	1	0	0	0	0	0	0	0	0	0	0	0	0	0	0	0	0	0	0	0	0	0	1	0	0	0	0	0	0	0	0	0	0	0
AASDH	ENSG00000157426	ENST00000602986	146	149	139	136	551	584	87	93	147	153	207	185	170	830	411	74	54	23	25	50	239	251	223	111	118	129	174	167	156	144	277	321	264	46	44	185	172	160	162	646	83	84	107	90	538	391	317
AASDHPPT	ENSG00000149313	ENST00000278618	504	474	331	314	2511	1003	219	186	375	355	720	508	533	2126	1089	142	144	218	223	410	774	830	828	407	433	452	455	458	338	293	550	594	559	198	196	747	720	337	363	1011	290	297	208	212	1301	850	633
AASS	ENSG00000008311	ENST00000417368	200	209	84	83	1199	387	50	52	218	207	388	241	245	744	1854	85	119	145	132	222	495	527	515	579	550	562	183	214	119	123	215	829	840	232	190	232	248	368	372	577	95	113	86	87	1677	469	283
AATK	ENSG00000181409	ENST00000417379	120	122	72	71	2443	58	676	662	5	4	9	29	30	23	312	53	51	16	8	10	8	12	8	4	3	1	379	366	7	11	15	19	16	239	215	46	55	32	42	91	121	116	680	700	33	308	215
ABAT	ENSG00000183044	ENST00000425191	307	301	33	35	5085	270	378	337	32	29	48	52	50	170	135	19	22	54	46	101	1171	1227	1213	1553	1554	1556	42	42	43	49	101	180	175	423	419	63	49	296	339	162	43	30	388	377	103	98	265
ABCA1	ENSG00000165029	ENST00000374736	2459	2465	568	578	3045	2348	344	362	180	186	328	729	728	1165	9533	923	1002	113	109	160	985	1007	1040	1295	1337	1261	913	851	631	559	1028	1109	1086	94	133	2408	2351	254	248	3210	158	170	391	330	2192	1224	836
ABCA12	ENSG00000144452	ENST00000389661	0	0	4	5	5	1	0	3	2	3	3	25	32	14	1	3	2	0	0	0	5	5	4	0	0	0	1	0	0	2	1	11	8	0	0	53	39	1	2	7	0	0	0	0	7	0	0
ABCA2	ENSG00000107331	ENST00000371605	584	600	277	296	10817	672	245	215	170	187	292	308	307	1189	1425	316	366	182	168	308	323	317	290	143	132	118	410	385	414	455	771	334	305	254	270	565	548	747	730	601	280	296	329	339	570	2214	1242
ABCA3	ENSG00000167972	ENST00000382381	373	369	135	130	4043	160	85	73	126	115	173	201	190	444	761	149	117	87	104	163	155	174	172	23	28	17	6902	6885	157	166	296	257	251	229	198	377	394	315	302	273	213	226	71	74	443	483	320
ABCA5	ENSG00000154265	ENST00000588877	493	503	116	132	376	1382	405	371	156	130	220	370	371	1827	1073	132	116	143	132	229	542	564	547	505	498	503	219	180	191	199	345	366	306	270	299	257	273	499	482	2587	139	148	575	562	705	684	1187
ABCA6	ENSG00000154262	ENST00000284425	271	237	125	125	133	555	69	50	104	85	166	386	369	225	4458	358	390	80	87	157	178	167	152	2248	2210	2160	238	262	367	376	606	1485	1352	21	20	170	170	73	69	841	45	62	101	105	989	190	357
ABCA7	ENSG00000064687	ENST00000435683	136	113	373	389	106	224	133	127	40	35	56	82	81	176	588	108	126	15	16	38	40	41	37	23	25	18	256	256	656	642	976	37	34	78	83	160	157	121	126	172	154	157	162	155	108	2105	329
ABCA8	ENSG00000141338	ENST00000586539	1616	1676	86	67	1641	2799	209	229	172	165	275	505	544	1191	4868	576	657	188	181	378	306	351	321	947	931	895	929	890	75	77	137	2970	3066	79	75	489	464	552	590	3172	222	195	381	398	1554	1898	1404
ABCA9	ENSG00000154258	ENST00000453985	211	178	31	33	122	409	45	39	198	166	300	174	213	438	3493	376	368	103	99	153	137	141	134	142	155	126	157	165	82	79	148	1850	1794	29	18	37	46	90	86	1053	109	122	63	49	2576	114	218
ABCB1	ENSG00000085563	ENST00000622132	5128	5110	104	123	652	2664	872	828	179	187	321	126	125	320	283	252	279	30	36	37	2081	2088	2117	607	619	611	284	286	155	171	306	164	150	46	39	81	86	215	226	2231	24	22	1359	1334	1339	498	135
ABCB10	ENSG00000135776	ENST00000344517	179	172	212	238	426	1420	380	371	183	169	346	312	330	1171	851	118	112	92	82	137	394	391	383	330	339	375	379	364	198	191	391	246	261	91	82	367	350	227	239	1137	97	108	352	316	704	606	1073
ABCB11	ENSG00000073734	ENST00000263817	3	4	4	1	0	440	0	0	0	0	1	4	5	9	151	1	2	0	0	1	2	0	1	920	940	918	0	1	7	11	19	0	0	2	0	0	0	0	3	29	1	1	0	0	16	3	2
ABCB4	ENSG00000005471	ENST00000453593	196	214	54	50	37	100	13	12	3	1	10	36	27	14	32	13	14	86	92	129	26	26	26	1487	1544	1548	5	4	175	173	316	31	45	1	5	4	5	9	9	91	9	8	10	11	36	447	44
ABCB6	ENSG00000115657	ENST00000265316	169	172	118	136	1117	446	160	145	139	125	202	228	233	804	532	186	160	58	53	88	162	150	151	287	282	284	132	136	93	75	150	602	589	53	62	125	120	332	314	405	92	78	155	166	687	196	494
ABCB7	ENSG00000131269	ENST00000373394	219	217	153	178	420	1034	267	301	150	128	245	219	220	792	547	119	99	145	155	262	305	278	324	281	248	276	220	234	225	192	337	279	290	62	56	193	215	153	166	959	93	82	237	230	758	528	366
ABCB8	ENSG00000197150	ENST00000542328	284	305	156	188	905	376	225	227	247	250	443	253	205	903	496	107	114	109	99	151	110	136	133	131	133	142	313	273	205	190	322	328	319	75	74	279	264	217	232	359	101	93	197	193	712	489	354
ABCB9	ENSG00000150967	ENST00000344275	26	22	14	13	116	74	31	24	20	16	33	25	17	64	43	32	22	11	13	11	18	19	18	2	4	6	27	15	11	22	22	69	62	10	8	28	28	25	24	62	32	24	21	25	66	57	29
ABCC10	ENSG00000124574	ENST00000244533	209	172	211	197	440	503	170	167	149	158	274	203	201	789	464	139	151	61	62	85	74	97	80	44	34	29	268	248	289	265	413	361	388	81	98	337	335	273	271	556	160	131	155	185	750	630	627
ABCC2	ENSG00000023839	ENST00000370449	12	9	39	26	23	108	1780	1737	1	6	6	10	10	68	121	551	551	3	2	5	1111	1171	1156	3057	3063	3030	6	6	47	40	77	9	13	4	5	30	29	11	7	75	5	14	1674	1676	48	77	14
ABCC3	ENSG00000108846	ENST00000285238	3063	3088	229	239	8	7358	1231	1209	65	50	113	191	182	57	194	1156	1178	10	5	6	224	219	211	1578	1509	1475	320	318	464	487	831	57	64	430	405	310	295	155	138	4370	12	14	974	1049	886	1116	6168
ABCC4	ENSG00000125257	ENST00000376887	38	57	251	271	576	1312	201	202	137	124	204	169	177	3165	219	102	118	30	38	59	1467	1545	1500	35	34	42	544	559	161	154	240	266	269	57	63	189	155	3178	3150	1448	21	18	173	159	955	560	397
ABCC5	ENSG00000114770	ENST00000265586	395	433	232	274	1215	1325	148	148	269	238	394	535	519	516	1421	244	301	154	167	274	472	489	520	70	53	70	306	363	313	314	571	563	536	66	91	340	274	379	331	1901	94	73	201	230	1498	1579	2513
ABCC6	ENSG00000091262	ENST00000205557	20	15	11	18	47	306	288	293	8	6	11	14	11	20	183	88	94	8	5	11	537	601	579	1944	1878	1849	244	255	7	8	6	11	5	73	83	10	4	39	44	293	283	263	472	518	46	64	234
ABCC8	ENSG00000006071	ENST00000389817	291	273	9	5	1368	49	41	41	42	26	47	1	6	15	146	2	4	57	60	105	5	7	1	1	0	0	19	28	3	2	8	12	7	420	447	5	2	62	75	83	2	0	27	22	46	1	233
ABCC9	ENSG00000069431	ENST00000261200	365	351	159	165	582	136	124	126	481	460	868	694	694	354	3287	464	502	443	473	772	673	702	722	1958	2081	2041	388	403	265	263	413	809	853	65	61	172	127	348	373	729	43	31	91	80	3985	817	264
ABCD1	ENSG00000101986	ENST00000218104	337	346	112	122	141	131	259	252	63	72	126	82	78	143	460	79	87	71	46	94	42	33	40	67	73	68	156	162	77	65	96	127	106	68	65	253	251	115	134	155	67	83	340	356	359	394	169
ABCD2	ENSG00000173208	ENST00000308666	105	104	68	72	515	107	16	17	172	174	319	44	44	883	960	17	20	62	66	117	30	32	43	7	7	3	28	21	143	130	199	8	9	3	3	4	3	11	13	214	114	134	39	37	451	237	37
ABCD3	ENSG00000117528	ENST00000370214	563	548	303	334	1498	4843	1018	971	435	426	753	1024	1124	2607	1010	404	451	293	298	518	2058	2115	2134	1686	1617	1729	844	859	209	200	377	394	376	254	255	506	464	469	428	4059	252	271	1007	933	1579	730	2563
ABCD4	ENSG00000119688	ENST00000356924	255	301	278	273	1177	1222	463	445	229	198	403	245	227	2062	1440	268	274	106	106	134	422	412	453	433	462	476	505	466	363	381	585	616	586	134	106	620	590	315	272	1242	142	141	391	452	1442	1240	726
ABCE1	ENSG00000164163	ENST00000296577	495	480	735	733	1826	2406	386	370	560	528	1019	1055	1151	2518	3000	204	211	252	236	380	731	779	713	527	494	484	667	689	638	632	1109	786	779	278	240	750	765	470	463	1789	339	331	339	345	1584	1505	799
ABCF2	ENSG00000033050	ENST00000287844	363	380	454	465	1337	1589	202	191	340	339	610	582	594	2217	2189	185	208	252	235	450	662	653	651	174	177	190	457	468	385	399	642	482	468	149	148	507	496	295	299	1574	204	179	175	173	1698	1011	428
ABCF3	ENSG00000161204	ENST00000429586	1314	1267	349	341	1412	1353	345	372	272	300	499	407	419	1673	1369	247	258	264	239	398	525	470	451	335	352	347	497	497	408	419	685	742	740	257	225	510	531	455	415	1112	343	331	322	313	1205	1213	774
ABCG1	ENSG00000160179	ENST00000347800	519	533	196	168	1229	1218	464	479	93	76	129	132	135	589	1580	346	369	60	61	86	227	213	235	110	112	102	1024	994	255	257	434	206	229	65	55	589	627	167	182	642	281	282	386	385	278	1863	676
ABCG2	ENSG00000118777	ENST00000515655	116	114	23	19	1617	1253	1015	983	738	809	1424	71	81	463	87	57	68	31	53	57	155	171	145	771	821	843	205	214	30	29	57	436	413	5	1	445	425	195	176	1322	60	62	1376	1365	1387	71	135
ABCG5	ENSG00000138075	ENST00000260645	11	6	3	2	4	16	1173	1252	0	4	3	0	2	10	1	33	33	0	0	0	5	7	6	706	730	744	0	0	0	1	0	2	1	0	0	1	1	0	0	4	0	1	1208	1209	6	1	20
ABCG8	ENSG00000143921	ENST00000272286	2	3	0	0	5	29	797	782	0	1	3	0	0	4	2	21	29	0	0	0	7	4	8	879	923	857	0	0	1	0	1	1	0	0	0	0	0	0	0	5	1	0	840	821	8	0	20
ABHD10	ENSG00000144827	ENST00000273359	455	428	171	207	1006	1148	188	196	194	213	370	232	254	1425	351	112	108	222	217	395	954	963	964	436	434	461	297	293	302	284	473	594	559	97	74	319	325	362	382	965	285	266	175	164	735	630	566
ABHD11	ENSG00000106077	ENST00000222800	78	72	81	64	202	1513	197	243	83	92	169	96	119	1277	190	123	147	128	132	247	104	92	94	39	39	34	155	150	64	66	100	49	61	95	89	232	243	323	374	1005	86	92	282	286	306	240	286
ABHD12	ENSG00000100997	ENST00000339157	344	311	207	222	1587	1347	447	448	143	171	275	472	498	1233	916	231	246	144	150	258	447	450	396	179	165	167	518	537	224	195	340	473	415	592	591	517	497	546	513	1014	204	216	409	454	777	570	831
ABHD13	ENSG00000139826	ENST00000375898	241	219	260	266	620	963	213	243	226	236	413	370	329	859	1072	121	121	58	64	96	294	289	264	227	208	221	401	366	323	305	497	310	284	79	65	387	373	221	214	1105	83	108	254	204	811	770	604
ABHD14A	ENSG00000248487	ENST00000273596	89	94	21	16	279	86	29	23	22	31	47	17	28	371	144	31	39	31	28	51	109	146	118	46	29	33	65	67	24	28	41	93	95	27	37	44	56	56	53	80	43	40	17	20	92	93	147
ABHD14A-ACY1	ENSG00000114786	ENST00000463937	0	0	0	0	0	0	0	0	0	0	0	0	0	0	0	0	0	0	0	0	0	0	0	0	0	0	0	0	0	0	0	0	0	0	0	0	0	0	0	0	0	0	0	0	0	0	0
ABHD14B	ENSG00000114779	ENST00000525795	394	357	140	150	269	1286	519	542	172	176	309	304	316	1454	1048	226	235	37	30	81	516	479	451	774	762	794	299	322	263	252	442	611	591	129	136	193	194	360	326	777	326	299	479	482	700	764	733
ABHD15	ENSG00000168792	ENST00000307201	92	91	158	146	102	794	202	248	76	90	113	89	112	546	1208	99	85	37	38	57	294	296	284	521	583	578	195	219	162	157	275	97	81	87	82	151	177	100	98	572	66	52	238	241	382	563	559
ABHD17A	ENSG00000129968	ENST00000292577	90	79	106	98	263	82	94	94	42	53	72	37	47	144	191	47	44	50	46	66	25	13	21	19	16	22	147	134	90	85	142	125	120	57	61	212	208	159	161	65	97	115	102	106	77	363	198
ABHD17B	ENSG00000107362	ENST00000333421	145	144	149	151	1118	892	278	290	166	138	304	367	348	1033	658	99	93	50	55	95	353	375	310	191	219	228	200	204	194	165	317	230	197	64	72	205	181	190	183	757	79	68	247	240	472	405	462
ABHD17C	ENSG00000136379	ENST00000258884	72	87	90	111	608	4140	291	310	91	83	146	650	678	1101	184	61	71	35	44	50	376	405	354	28	33	27	531	580	63	76	115	38	36	27	31	169	140	394	420	2924	202	268	307	330	407	317	992
ABHD18	ENSG00000164074	ENST00000444616	104	84	86	103	246	440	152	146	65	61	99	95	93	287	268	32	32	188	200	319	166	144	138	151	142	128	48	66	97	119	185	90	73	73	71	83	83	89	80	434	31	44	127	147	276	211	231
ABHD2	ENSG00000140526	ENST00000565973	552	519	264	247	1688	1080	600	554	223	203	402	241	248	1461	1231	412	410	131	129	236	471	436	474	1590	1632	1665	623	676	219	208	392	518	576	247	285	228	222	646	647	549	66	68	546	523	865	767	2654
ABHD3	ENSG00000158201	ENST00000289119	100	102	277	294	454	3149	356	398	66	64	91	208	210	376	865	132	129	32	23	37	224	245	250	314	283	303	261	290	254	287	462	111	123	58	59	255	272	176	203	2317	149	134	551	547	427	613	849
ABHD4	ENSG00000100439	ENST00000428304	316	248	163	168	1787	1026	250	280	299	291	413	555	574	1040	1235	432	419	148	143	231	687	600	642	205	222	208	422	409	129	160	258	558	577	119	108	495	503	315	335	1187	109	119	233	250	2370	611	647
ABHD5	ENSG00000011198	ENST00000458276	120	134	178	187	485	869	165	172	88	86	175	393	442	454	2543	63	78	71	89	152	282	249	258	241	245	250	271	255	55	58	83	84	76	69	72	236	263	79	84	560	164	156	185	225	299	165	249
ABHD6	ENSG00000163686	ENST00000478253	223	209	88	82	1047	628	489	542	96	84	143	116	117	787	381	60	74	22	22	53	772	776	821	828	855	760	244	231	95	71	157	116	114	18	12	206	208	80	75	680	30	24	866	816	499	1510	461
ABI1	ENSG00000136754	ENST00000376138	471	535	841	869	3375	3701	687	663	560	488	925	1560	1600	2988	2388	376	381	178	200	296	926	991	931	415	402	423	999	1081	811	768	1314	1004	1023	188	184	983	962	537	542	2764	419	408	600	603	2185	2035	1675
ABI2	ENSG00000138443	ENST00000261017	704	626	351	363	7360	1304	205	222	945	954	1726	880	981	4581	1314	309	325	520	455	825	1145	1226	1150	160	165	157	806	880	366	339	626	1744	1692	120	134	908	884	733	684	2442	179	177	214	228	3683	1619	890
ABI3	ENSG00000108798	ENST00000225941	93	81	206	212	80	240	79	89	36	28	61	41	42	215	295	56	47	26	27	36	77	94	65	29	32	35	252	226	148	118	237	51	42	6	9	126	112	38	45	151	19	20	105	122	204	1387	103
ABI3BP	ENSG00000154175	ENST00000471714	304	331	1642	1739	1372	3087	189	174	692	734	1304	1395	1403	2610	6183	1230	1255	250	258	448	715	723	724	44	92	82	2253	2269	1274	1247	2229	3294	3297	94	105	2762	2648	301	302	3122	115	141	149	154	5144	1019	674
ABL1	ENSG00000097007	ENST00000372348	415	406	551	605	2086	2491	428	423	895	885	1552	985	991	1851	5790	590	517	148	141	230	494	484	463	100	90	105	678	695	310	300	501	1714	1617	209	280	786	773	565	618	2327	439	439	381	391	3649	1325	1045
ABL2	ENSG00000143322	ENST00000367623	102	89	100	116	362	289	52	53	70	56	113	90	107	315	2303	91	77	16	16	27	144	117	128	33	31	23	84	67	72	84	99	111	115	46	49	131	129	47	61	276	43	48	38	42	304	148	123
ABLIM1	ENSG00000099204	ENST00000369256	1557	1584	354	366	2605	2468	428	451	250	278	492	3132	3180	2253	3859	277	258	1322	1287	2272	986	984	1007	129	131	108	860	799	593	592	911	4008	3779	184	187	941	961	157	165	1292	497	433	336	388	1537	601	3175
ABLIM2	ENSG00000163995	ENST00000447017	94	73	26	35	415	204	35	36	4	9	20	230	210	53	223	15	12	70	48	99	30	40	42	3	6	1	42	43	15	19	29	12	7	20	25	45	44	26	24	139	2	6	82	87	49	981	111
ABLIM3	ENSG00000173210	ENST00000508983	121	151	68	55	691	319	29	44	55	63	89	538	523	150	3155	127	131	285	271	493	145	150	151	280	235	239	383	358	75	77	165	110	117	29	20	1225	1261	106	100	380	13	31	48	49	234	229	82
ABO	ENSG00000175164	ENST00000611156	166	196	58	41	33	1105	207	204	11	12	11	237	212	1141	87	53	66	14	15	21	289	293	278	0	0	0	64	56	9	10	13	182	190	24	17	12	12	79	65	1568	13	6	330	340	216	29	513
ABRA	ENSG00000174429	ENST00000311955	4	4	2	1	2	4	0	1	13	12	30	25	39	0	12	1	1	113	115	236	0	0	0	0	0	0	0	0	0	0	1	0	1	0	0	1	0	5	2	8	0	0	0	0	0	0	3
ABRACL	ENSG00000146386	ENST00000367660	63	71	352	328	80	1251	230	268	140	145	236	128	151	263	306	90	77	25	32	49	133	130	144	165	167	167	265	277	258	291	481	31	18	18	13	201	216	82	80	849	70	90	251	276	273	812	297
ABT1	ENSG00000146109	ENST00000274849	112	131	195	214	274	520	206	193	162	156	255	229	221	738	609	126	110	60	63	123	112	82	100	99	90	93	281	290	280	288	483	334	338	79	77	412	408	164	177	433	106	101	168	174	396	591	350
ABTB1	ENSG00000114626	ENST00000232744	304	279	318	329	438	263	168	186	105	123	226	176	193	435	1732	414	363	151	162	278	87	70	68	79	86	93	435	450	458	444	813	534	510	119	120	542	521	307	291	450	113	103	222	230	793	2560	649
ABTB2	ENSG00000166016	ENST00000435224	704	722	59	70	597	196	235	233	120	122	170	139	136	121	563	25	34	67	78	114	311	310	294	163	171	166	97	88	59	62	93	129	133	36	37	166	174	132	115	298	178	187	193	215	379	82	91
AC004381.6	ENSG00000005189	ENST00000348433	23	35	20	24	109	254	30	47	30	30	47	43	53	344	142	24	21	19	25	42	25	29	23	19	23	29	48	45	26	19	23	23	24	5	6	30	35	121	157	186	3	7	39	37	167	51	151
AC004556.1	ENSG00000276345	ENST00000612848	0	0	0	0	0	0	0	0	0	0	0	0	0	0	0	0	0	0	0	0	0	0	0	0	0	0	0	0	0	0	0	0	0	0	0	0	0	0	0	0	0	0	0	0	0	0	0
AC005943.2	ENSG00000267059	ENST00000585937	287	296	178	164	421	627	329	320	112	104	180	116	127	705	603	101	124	315	352	498	106	109	117	191	190	167	269	266	85	54	129	176	173	135	122	285	298	290	290	574	164	157	331	320	303	460	448
AC007325.4	ENSG00000278817	ENST00000613204	0	0	0	0	0	0	0	0	0	0	0	0	0	0	0	0	0	0	0	0	0	0	0	0	0	0	0	0	0	0	0	0	0	0	0	0	0	0	0	0	0	0	0	0	0	0	0
AC013461.1	ENSG00000091436	ENST00000409176	152	166	219	239	169	582	141	128	461	514	858	845	893	1944	1534	187	199	629	554	1016	163	138	152	272	313	280	286	311	95	86	152	905	883	61	52	412	418	211	250	1639	72	77	87	94	2759	326	318
AC068533.7	ENSG00000249319	ENST00000450043	0	0	0	0	0	0	0	0	0	0	0	0	0	0	0	0	0	0	0	0	0	0	0	0	0	0	0	0	0	0	0	0	0	0	0	0	0	0	0	0	0	0	0	0	0	0	0
AC073610.5	ENSG00000255863	ENST00000537495	224	220	166	179	1190	1126	114	103	143	163	248	260	283	835	566	99	85	52	71	93	237	237	232	79	72	77	303	319	116	113	194	199	202	64	47	255	218	155	151	584	80	86	131	112	597	480	323
AC136616.2	ENSG00000277761	ENST00000614110	0	0	0	0	0	0	0	0	0	0	0	0	0	0	0	0	0	0	0	0	0	0	0	0	0	0	0	0	0	0	0	0	0	0	0	0	0	0	0	0	0	0	0	0	0	0	0
AC233755.1	ENSG00000275063	ENST00000618003	0	0	0	0	0	0	0	0	0	0	0	0	0	0	0	0	0	0	0	0	0	0	0	0	0	0	0	0	0	0	0	0	0	0	0	0	0	0	0	0	0	0	0	0	0	0	0
AC233755.2	ENSG00000277856	ENST00000619729	0	0	0	0	0	0	0	0	0	0	0	0	0	0	0	0	0	0	0	0	0	0	0	0	0	0	0	0	0	0	0	0	0	0	0	0	0	0	0	0	0	0	0	0	0	0	0
ACAA1	ENSG00000060971	ENST00000333167	355	347	270	299	829	2303	920	954	120	112	211	394	412	1202	1120	238	245	242	255	464	1979	2050	2034	5954	6045	5996	525	540	262	243	362	270	277	201	185	276	281	643	623	1927	214	201	776	774	803	925	669
ACAA2	ENSG00000167315	ENST00000285093	794	837	360	373	393	10005	1235	1302	225	224	406	528	540	1380	3575	377	401	509	488	908	5040	5097	5032	7280	7367	7350	902	917	238	271	444	629	615	228	254	351	327	194	210	4184	66	62	1745	1739	1700	678	940
ACACB	ENSG00000076555	ENST00000377848	1022	1084	158	161	488	2267	489	506	292	287	458	874	835	959	34051	481	558	308	302	574	1191	1188	1202	1889	1964	1804	427	425	334	325	511	1470	1489	464	422	286	294	507	528	4082	400	442	708	701	3325	1133	1657
ACAD10	ENSG00000111271	ENST00000455480	313	327	142	174	681	1438	378	393	152	149	259	202	212	1404	607	174	159	149	142	256	961	933	923	566	535	569	215	253	231	242	361	278	268	72	85	242	214	258	262	1094	134	145	400	411	846	679	598
ACAD11	ENSG00000240303	ENST00000264990	447	429	246	256	949	927	599	604	257	259	470	271	285	1096	899	237	248	240	268	463	1995	2013	1980	1090	1039	1093	334	285	311	302	539	642	654	142	133	605	608	655	647	1597	184	173	792	771	2181	974	459
ACAD8	ENSG00000151498	ENST00000281182	308	311	171	144	888	1178	210	235	160	176	269	276	273	1063	633	127	153	205	207	365	623	720	657	288	347	331	265	261	180	232	349	228	238	138	138	174	183	992	1014	1092	177	178	169	200	871	670	505
ACAD9	ENSG00000177646	ENST00000308982	348	356	236	221	670	1361	205	203	239	237	402	524	559	1477	1038	158	142	200	168	322	397	402	406	375	343	334	408	385	197	211	386	436	478	155	139	325	353	275	297	958	225	228	209	208	1067	690	542
ACADL	ENSG00000115361	ENST00000233710	25	17	8	7	13	30	0	0	19	26	44	5	3	32	364	15	16	31	31	47	586	605	635	289	287	301	295	277	1	0	1	400	435	137	127	39	37	523	586	66	88	91	2	2	20	1	76
ACADM	ENSG00000117054	ENST00000370841	1573	1585	532	475	1133	4477	1646	1540	432	388	768	1079	1173	2974	2193	265	276	1416	1368	2418	5057	5119	5226	4617	4729	4851	619	649	398	426	671	838	768	264	260	414	478	407	466	3063	321	335	1443	1463	1400	1245	1148
ACADS	ENSG00000122971	ENST00000242592	379	354	68	74	118	1287	905	949	50	51	79	107	113	316	1026	106	128	199	195	354	135	158	143	1096	1090	1094	223	221	66	67	97	110	104	159	158	130	144	79	82	567	139	123	886	921	280	497	393
ACADSB	ENSG00000196177	ENST00000358776	1114	1113	234	208	1389	2476	1593	1498	263	267	546	559	526	1624	986	203	228	615	581	1033	4581	4657	4626	12474	12528	12534	569	616	306	340	554	688	757	158	177	272	262	918	904	2097	285	303	588	598	1579	818	737
ACADVL	ENSG00000072778	ENST00000356839	8475	8291	1963	2018	3344	18892	5907	5857	1251	1265	2095	3712	3778	8144	15061	2305	2381	2516	2441	4374	3625	3583	3548	4221	4278	4392	3465	3352	1663	1622	2753	2496	2552	2314	2278	2918	2824	3403	3412	16717	1730	1825	6638	6726	10641	6810	9483
ACAN	ENSG00000157766	ENST00000617301	11	13	20	25	151	31	2	3	5	10	16	21	22	9	27	21	24	1	1	1	73	67	62	0	0	0	30	23	4	8	14	32	33	0	1	27	15	15	14	86	1	1	0	0	146	38	19
ACAP1	ENSG00000072818	ENST00000158762	109	89	809	778	67	385	147	173	47	41	73	37	32	227	330	136	141	10	16	20	8	10	15	34	26	26	123	132	1877	1862	3049	84	84	7	10	65	76	121	98	335	45	22	273	262	151	3440	335
ACAP2	ENSG00000114331	ENST00000326793	575	584	1038	1121	1716	2938	579	553	670	691	1284	1655	1656	2598	2701	346	386	132	130	208	792	841	753	429	435	426	895	981	1014	1064	1813	1411	1418	142	160	1068	1012	501	546	2867	309	260	568	563	2423	3173	1573
ACAP3	ENSG00000131584	ENST00000354700	401	396	160	170	3208	346	312	296	140	125	221	303	286	184	538	189	209	122	107	163	62	70	49	57	51	57	306	314	122	120	219	266	283	121	134	326	295	407	397	468	310	328	294	320	602	855	743
ACAT1	ENSG00000075239	ENST00000265838	1507	1549	238	203	1408	4742	895	849	362	374	654	593	613	1683	2810	197	194	1510	1487	2514	6481	6451	6601	6042	6133	6220	740	759	172	143	301	934	888	416	402	457	394	419	436	3901	502	577	812	784	1791	772	764
ACAT2	ENSG00000120437	ENST00000367048	257	249	126	135	1131	2016	123	116	68	96	159	342	355	292	270	57	50	36	37	45	219	207	205	843	857	853	292	256	108	110	179	229	194	31	34	112	106	345	375	555	87	73	106	119	325	217	386
ACBD3	ENSG00000182827	ENST00000366812	467	474	485	517	1437	2128	344	398	584	547	1014	1043	1099	2749	2151	246	285	199	193	353	652	714	655	321	294	326	882	897	447	466	771	903	885	245	222	1073	1036	549	562	2307	384	350	328	320	1700	1182	1722
ACBD4	ENSG00000181513	ENST00000398322	133	145	73	81	269	346	341	318	42	57	102	77	56	462	149	74	107	31	30	61	132	126	128	480	437	473	133	110	96	123	218	265	267	77	79	111	96	181	167	281	118	93	426	421	474	442	256
ACBD5	ENSG00000107897	ENST00000375888	445	457	169	183	1700	943	435	384	125	102	199	208	183	897	443	135	155	261	229	467	669	684	711	879	838	827	288	286	134	151	213	198	189	42	57	246	255	210	254	918	57	48	439	486	423	484	583
ACBD6	ENSG00000230124	ENST00000367595	173	163	135	144	547	593	121	140	159	173	292	170	178	575	309	118	126	81	69	151	167	162	179	91	71	65	264	256	108	118	188	284	310	53	52	328	315	170	190	493	79	81	118	121	545	406	287
ACBD7	ENSG00000176244	ENST00000356189	2	1	0	2	564	16	7	3	2	5	8	7	3	202	9	1	1	0	0	1	6	2	4	0	0	2	3	2	1	0	2	5	4	1	0	1	5	5	1	14	19	22	3	6	7	1	17
ACCS	ENSG00000110455	ENST00000263776	316	338	73	80	76	459	95	106	129	123	220	114	107	872	488	356	369	46	52	83	108	107	110	99	98	95	178	198	210	198	340	223	206	55	63	118	129	280	222	1231	98	95	154	169	1184	1310	601
ACD	ENSG00000102977	ENST00000219251	116	115	129	123	435	186	60	72	84	87	173	70	84	400	307	85	103	41	34	56	32	44	41	19	20	23	148	136	146	144	246	391	359	52	65	164	165	178	124	208	40	55	65	77	317	429	202
ACE	ENSG00000159640	ENST00000290866	214	186	88	78	149	604	6271	6249	530	522	953	200	194	641	1991	299	288	86	102	152	185	207	202	43	38	42	2264	2234	88	92	161	192	197	102	111	459	494	420	404	320	67	51	7832	7933	1043	405	813
ACE2	ENSG00000130234	ENST00000427411	14	15	28	26	5	1065	3954	3772	7	4	14	27	32	64	158	1154	1274	1013	1059	1800	3825	3814	3797	74	74	70	27	21	1	1	0	28	34	25	21	60	44	1	5	209	16	14	6009	5940	81	2	124
ACHE	ENSG00000087085	ENST00000428317	120	140	86	82	174	80	53	63	5	9	22	7	1	11	20	46	40	3	4	8	5	10	4	1	1	0	20	12	98	85	190	26	40	10	8	53	41	21	16	169	83	87	107	107	59	109	84
ACIN1	ENSG00000100813	ENST00000605057	1135	1193	1363	1347	3499	4721	878	947	896	952	1641	1051	1089	5956	4165	684	734	272	247	492	1304	1251	1201	470	484	529	1456	1422	1459	1481	2527	2436	2308	401	414	1829	1694	1203	1181	5749	592	646	991	969	6071	4450	3165
ACKR1	ENSG00000213088	ENST00000537147	102	103	307	343	75	880	73	69	178	185	340	270	276	73	2102	412	400	18	20	33	10	7	9	1	0	3	409	438	343	329	584	77	90	60	74	53	61	188	151	517	53	40	55	54	1196	1182	132
ACKR2	ENSG00000144648	ENST00000494619	9	2	1	4	8	30	1	2	0	2	5	4	6	23	46	6	4	0	0	1	10	7	14	44	47	52	8	7	3	4	14	5	3	3	1	142	148	0	1	24	5	2	0	4	16	7	18
ACKR3	ENSG00000144476	ENST00000272928	64	75	208	220	652	759	124	137	112	92	205	468	461	359	7581	325	365	258	259	456	144	142	141	15	13	17	528	509	107	99	205	191	188	162	182	2576	2571	246	245	1401	33	26	310	273	796	834	332
ACLY	ENSG00000131473	ENST00000590151	1155	1182	1327	1360	4072	4579	1134	1098	1029	1074	1823	906	932	6231	5297	572	535	205	210	354	2079	2209	2121	371	418	407	1859	1814	997	1003	1760	901	910	631	596	1818	1827	2722	2584	3003	1023	1024	1221	1359	3592	3274	3064
ACMSD	ENSG00000153086	ENST00000356140	4	6	2	1	15	35	7	5	5	2	5	7	5	28	1	48	53	3	0	7	1066	1084	1125	842	857	809	2	5	5	5	9	30	37	6	3	2	1	8	11	22	7	9	1	3	23	11	11
ACO1	ENSG00000122729	ENST00000541043	1333	1327	368	408	1120	2700	1000	1056	426	423	771	755	792	723	6557	241	252	459	402	711	3134	3155	3219	2859	2792	2898	728	756	197	190	344	656	649	404	335	565	523	467	510	2030	284	286	1017	1006	1523	631	1563
ACO2	ENSG00000100412	ENST00000216254	1252	1240	808	816	6412	6087	2698	2631	645	660	1147	1484	1614	5979	4736	546	583	4774	4605	7801	3213	3243	3350	864	848	836	1250	1267	747	737	1263	1253	1334	438	437	981	1075	928	952	4536	949	905	2973	3076	2830	2196	1872
ACOT1	ENSG00000184227	ENST00000311148	52	57	18	8	38	90	62	59	49	55	69	22	26	21	288	12	12	52	59	93	215	173	232	163	140	132	90	80	9	15	25	25	21	17	13	12	9	30	33	217	14	17	15	20	174	25	30
ACOT11	ENSG00000162390	ENST00000343744	44	48	15	23	84	609	445	470	16	17	35	188	185	146	37	20	23	166	141	248	176	189	183	8	6	16	21	22	11	9	12	112	108	17	17	26	23	23	28	391	90	95	417	336	115	19	495
ACOT12	ENSG00000172497	ENST00000307624	0	0	0	1	1	0	5	4	0	0	0	0	2	0	0	0	1	0	0	0	45	41	46	1197	1211	1138	0	0	0	0	1	0	1	0	0	1	1	0	0	2	0	1	9	17	0	0	0
ACOT13	ENSG00000112304	ENST00000537591	299	335	245	251	1009	1818	230	231	190	194	295	257	258	1083	783	113	143	253	256	445	825	819	840	860	824	801	399	437	213	230	436	403	399	130	122	421	379	370	321	1396	147	136	248	243	701	847	738
ACOT2	ENSG00000119673	ENST00000622407	142	119	55	75	244	499	200	169	89	89	156	91	109	260	634	75	66	239	192	332	324	354	333	272	275	286	181	172	60	55	77	67	54	35	28	105	134	101	96	533	59	71	110	100	455	188	190
ACOT4	ENSG00000177465	ENST00000326303	19	13	10	12	32	173	29	40	13	11	19	18	15	26	77	11	7	2	2	4	163	162	177	82	82	77	53	48	10	11	12	9	3	3	4	22	19	21	27	146	13	17	26	32	25	27	54
ACOT7	ENSG00000097021	ENST00000608083	250	259	131	142	838	602	435	506	81	95	159	250	230	197	179	62	67	44	39	80	324	343	321	88	79	77	205	198	136	107	190	100	107	24	26	182	173	73	73	424	19	29	392	419	250	346	144
ACOT8	ENSG00000101473	ENST00000217455	203	195	80	87	401	486	177	166	52	81	131	148	143	517	347	117	99	82	96	189	100	81	74	89	80	91	189	185	89	134	181	199	198	62	65	145	164	157	174	413	80	59	148	173	403	289	255
ACOT9	ENSG00000123130	ENST00000379303	271	255	374	342	471	1105	186	183	340	344	607	284	362	943	1879	144	145	419	397	656	355	317	336	146	118	115	512	549	194	167	273	429	415	55	71	402	446	303	309	1118	81	62	168	194	1327	894	394
ACOX1	ENSG00000161533	ENST00000301608	390	369	226	214	952	3446	1011	954	230	207	349	994	976	1017	2159	192	198	157	164	250	1086	1072	1042	2778	2682	2783	344	387	139	123	222	328	304	351	318	534	566	344	401	1595	194	166	717	746	895	446	1521
ACOX2	ENSG00000168306	ENST00000302819	120	131	42	31	172	679	475	520	145	133	254	158	186	633	448	140	141	146	153	242	1037	1081	1067	3804	3805	3757	168	152	60	25	54	332	347	37	41	95	79	188	219	827	83	78	531	528	1103	115	310
ACOX3	ENSG00000087008	ENST00000503233	111	105	90	93	429	303	108	127	85	72	125	333	373	396	393	79	68	43	48	84	111	120	111	182	183	210	199	175	81	70	164	189	219	76	75	178	197	215	215	389	118	122	111	117	247	246	319
ACP1	ENSG00000143727	ENST00000272065	1089	1037	396	444	1232	2808	611	596	488	456	808	591	584	3702	946	336	297	266	278	459	793	823	811	687	680	646	710	751	399	397	750	818	837	398	376	921	922	573	632	2036	442	444	559	537	1483	1171	1149
ACP2	ENSG00000134575	ENST00000256997	450	465	293	298	824	1066	525	463	204	194	334	178	182	852	1411	265	258	113	125	180	340	347	343	907	883	914	424	471	309	294	475	255	273	295	274	624	684	487	548	847	435	464	450	481	614	872	559
ACP5	ENSG00000102575	ENST00000592828	104	92	219	227	7	758	235	249	123	122	242	196	192	238	708	211	225	4	6	11	498	532	534	204	192	199	1983	1955	457	452	841	348	339	41	44	165	168	175	206	466	44	46	232	232	831	1206	385
ACP6	ENSG00000162836	ENST00000583509	126	139	38	37	251	773	120	160	101	91	179	112	113	1629	171	89	104	41	46	64	266	249	253	99	97	104	83	79	80	81	117	116	129	50	57	74	94	367	327	533	78	72	72	68	511	213	440
ACPP	ENSG00000014257	ENST00000336375	59	55	121	117	6	145	36	32	11	19	28	571	559	82	122	8	16	1	2	0	478	478	475	14	17	15	109	108	5	6	16	6	15	21	15	180	182	51800	53338	108	72	59	24	13	26	57	93
ACR	ENSG00000100312	ENST00000216139	0	0	1	0	6	5	0	2	3	1	2	3	3	30	26	1	3	1	0	0	1	4	3	3	5	2	3	3	1	2	0	0	1	0	1	2	1	2	2	4	1	3	0	1	19	40	0
ACRBP	ENSG00000111644	ENST00000229243	13	12	46	37	34	133	71	61	7	9	21	14	10	88	191	31	32	2	1	6	17	13	23	13	19	14	42	30	47	44	87	15	15	6	10	36	32	19	14	61	2	2	79	79	65	287	46
ACRV1	ENSG00000134940	ENST00000527795	0	0	3	0	5	3	1	0	0	0	2	1	1	3	2	0	0	0	0	0	0	0	0	0	0	0	0	0	1	2	1	1	2	0	0	3	2	3	2	6	0	0	0	0	5	4	2
ACSBG1	ENSG00000103740	ENST00000258873	150	143	4	4	1050	17	3	7	2	3	6	7	5	362	13	0	3	1	0	1	0	1	1	2	3	0	7	8	14	2	12	2	3	0	1	0	2	20	15	20	3	1	3	6	15	14	4
ACSF2	ENSG00000167107	ENST00000427954	834	844	81	75	183	2100	326	308	75	62	97	122	124	414	1102	169	167	37	32	67	2486	2583	2519	571	570	591	459	482	132	127	175	450	492	54	70	313	250	197	203	1332	108	102	402	439	496	463	768
ACSF3	ENSG00000176715	ENST00000614302	250	268	192	199	309	610	336	287	96	103	187	110	113	585	283	106	126	28	35	68	113	85	86	124	113	119	168	158	190	214	306	239	248	83	81	142	160	144	181	372	132	98	268	283	363	503	379
ACSL1	ENSG00000151726	ENST00000504342	608	576	1745	1776	853	1665	219	227	416	392	690	788	818	578	40976	185	229	521	546	809	3769	3959	3834	11567	11534	11723	1570	1653	212	240	394	230	243	410	376	438	464	1250	1298	1281	905	927	269	253	1410	928	967
ACSL3	ENSG00000123983	ENST00000392066	649	692	470	478	3280	3549	359	363	492	496	867	1345	1398	1625	2905	270	300	168	205	323	1202	1203	1172	495	481	518	870	887	296	281	454	558	493	158	182	1192	1154	2595	2763	2813	326	305	400	332	1536	914	2292
ACSL4	ENSG00000068366	ENST00000348502	1522	1514	1292	1281	1691	1432	317	318	621	592	1141	990	1032	2591	9347	449	483	507	447	844	1615	1627	1602	173	210	221	2175	2213	549	585	965	730	627	212	163	1153	1184	334	328	1650	160	154	329	326	1947	1966	1095
ACSL5	ENSG00000197142	ENST00000393081	150	155	614	616	162	15435	7365	7350	475	467	779	244	195	8834	1664	332	381	51	49	93	289	274	285	4541	4532	4584	1053	1133	592	520	979	599	647	54	51	297	267	503	489	9613	64	78	9898	9580	1776	1689	2463
ACSL6	ENSG00000164398	ENST00000379240	82	67	27	25	2797	34	94	102	2	4	2	15	19	18	14	2	5	5	8	23	34	49	41	39	38	26	12	4	56	65	99	3	3	10	11	12	6	6	11	29	4	3	85	107	17	73	78
ACSM2A	ENSG00000183747	ENST00000575690	0	0	0	0	0	1	0	0	0	0	0	0	0	0	3	0	0	0	0	0	5376	5395	5330	3023	3038	3084	0	0	1	2	0	0	1	0	0	1	0	0	0	1	0	1	0	0	3	0	1
ACSM2B	ENSG00000066813	ENST00000567001	0	0	0	0	0	2	2	0	0	0	1	0	1	0	2	1	0	0	0	0	6880	6706	6766	4378	4522	4505	3	0	2	1	1	1	1	0	0	2	0	0	0	6	0	0	0	0	2	0	1
ACSM3	ENSG00000005187	ENST00000289416	82	73	66	56	185	1950	135	123	97	110	196	130	140	1906	115	124	145	38	28	64	1599	1673	1646	2268	2183	2190	140	199	51	44	70	709	674	174	161	77	85	619	582	1413	46	48	144	118	514	103	628
ACSM5	ENSG00000183549	ENST00000331849	49	60	7	7	210	59	11	14	6	1	5	13	7	46	979	26	21	2	5	7	603	590	566	5177	5103	5028	17	11	10	11	16	8	20	5	5	14	17	2	5	82	13	7	7	13	71	130	37
ACSS1	ENSG00000154930	ENST00000323482	254	245	358	312	3387	1790	1047	1083	199	214	341	367	426	1955	655	402	410	792	746	1307	1141	1195	1200	72	82	62	719	706	685	679	1128	727	689	560	545	3007	2901	1104	1151	1832	536	526	1289	1285	1272	1763	2074
ACSS2	ENSG00000131069	ENST00000360596	608	624	193	228	804	11509	1531	1445	338	317	595	525	510	3472	2897	227	250	477	492	796	1642	1614	1603	1048	1040	1145	916	912	128	125	235	459	433	151	143	548	564	327	314	6634	735	763	1535	1391	2029	602	1758
ACSS3	ENSG00000111058	ENST00000261206	341	371	43	43	377	120	14	20	147	153	248	56	54	852	1761	154	145	80	101	137	966	964	927	653	741	646	263	278	27	29	68	840	837	26	21	44	42	154	149	144	349	365	16	7	1035	170	49
ACTA1	ENSG00000143632	ENST00000366684	0	0	6	8	7	4	2	1	7	7	12	15	13	0	65	0	1	44079	44188	75415	0	0	0	0	0	0	6	4	19	11	11	1	0	1	0	10	12	62	71	15	2	4	1	0	13	2	1
ACTA2	ENSG00000107796	ENST00000458208	1696	1738	3772	3651	499	18411	1988	2063	31552	31686	55431	24421	25463	12506	11318	5566	5827	565	575	1018	2546	2419	2502	617	679	637	3934	4049	1734	1651	2815	5819	5752	402	432	9770	9666	14697	14842	64329	1813	1766	1108	1085	120793	12393	4070
ACTB	ENSG00000075624	ENST00000331789	13532	13525	43848	44539	53736	98139	16743	16917	30729	30953	53095	50272	50510	51007	129645	11838	11877	2986	3103	5116	7857	7765	7817	7710	7706	7738	44009	44441	34750	34908	56660	27717	27592	3140	3091	44425	44162	19678	19488	113080	8375	8340	15218	15176	125120	103784	34668
ACTBL2	ENSG00000169067	ENST00000423391	0	0	1	1	0	0	0	0	0	0	0	0	0	0	0	1	0	0	0	0	0	1	2	0	0	0	1	0	0	0	0	0	0	0	0	7	2	0	0	0	0	0	0	0	0	0	0
ACTC1	ENSG00000159251	ENST00000290378	28	27	88	79	7	13	3	9	111	125	223	155	159	1	41	82	83	35555	35536	60961	16	15	13	0	1	0	22	16	10	14	9	57	54	44	37	49	46	157	149	487	15	27	1	4	177	17	15
ACTG1	ENSG00000184009	ENST00000615544	12292	12428	16701	16652	24842	64511	13673	13802	13444	13713	24081	34760	35524	47918	67667	13232	13259	2017	1987	3421	6710	6789	6791	5928	5773	5860	25612	25298	17495	17090	28863	48783	48260	4056	4020	22300	21823	10548	10338	40828	7193	7276	11135	11432	36395	37904	25280
ACTG2	ENSG00000163017	ENST00000409624	103	112	2241	2239	24	4747	4444	4578	13783	13684	24168	28544	29713	423	1218	2157	2186	48	40	88	79	94	84	10	20	26	464	487	50	56	98	483	447	45	50	874	863	12905	12791	151052	372	407	327	365	101985	207	1781
ACTL6A	ENSG00000136518	ENST00000429709	267	273	329	310	600	2137	256	267	331	352	614	420	463	1911	592	129	128	103	86	187	406	360	393	175	173	177	467	467	275	274	488	559	557	81	74	410	428	283	317	1728	171	180	249	285	1038	744	714
ACTL6B	ENSG00000077080	ENST00000160382	24	34	1	1	622	7	2	1	0	0	0	0	0	1	0	0	0	0	0	0	0	0	0	0	0	0	0	0	0	0	0	0	0	1	6	0	0	1	0	3	0	0	1	1	0	0	52
ACTL7A	ENSG00000187003	ENST00000333999	0	0	1	0	0	0	1	0	0	0	0	0	0	0	0	0	0	0	0	0	0	0	0	0	0	0	0	0	0	0	0	0	0	0	0	0	0	0	0	0	0	0	0	0	0	0	1
ACTL7B	ENSG00000148156	ENST00000374667	0	0	0	0	0	2	0	1	0	0	0	0	0	0	1	0	0	0	0	0	0	0	0	0	0	0	0	0	0	0	0	0	0	0	0	0	0	0	0	0	0	0	0	0	1	0	0
ACTL8	ENSG00000117148	ENST00000617065	0	0	0	0	1	20	0	0	0	0	0	0	0	0	0	0	0	0	0	0	0	0	0	0	0	0	0	0	0	0	0	0	0	0	0	0	0	0	0	11	0	0	0	2	1	0	0
ACTN1	ENSG00000072110	ENST00000394419	921	969	2358	2351	1031	4507	1153	1238	3575	3660	6259	5259	5279	7568	7962	2011	2092	966	948	1522	658	669	682	916	825	882	2282	2378	953	954	1660	1706	1591	442	460	4368	4490	3665	3815	14679	1473	1514	497	464	20560	4435	2166
ACTN2	ENSG00000077522	ENST00000366578	3	4	4	4	908	15	3	4	11	10	19	23	29	4	46	23	35	15917	15898	27522	5	12	13	1	3	2	109	89	10	12	7	23	24	18	13	27	17	71	71	14	9	12	3	1	37	13	9
ACTN3	ENSG00000248746	ENST00000513398	0	0	2	5	4	3	1	0	1	0	0	1	0	1	7	0	1	0	0	1	0	0	0	1	0	1	2	0	1	1	2	3	0	0	0	1	2	0	4	3	1	0	0	0	8	1	6
ACTR10	ENSG00000131966	ENST00000254286	613	591	362	369	1352	1937	259	270	428	421	806	667	661	2328	1434	208	200	318	307	540	714	774	720	334	323	317	666	654	233	267	461	832	836	168	151	774	749	385	412	1835	256	266	275	250	1700	942	782
ACTR1A	ENSG00000138107	ENST00000369905	1044	1051	732	742	3364	3270	625	638	828	736	1352	1311	1284	2300	3398	526	511	703	677	1128	1064	1008	1033	495	430	445	1545	1561	557	480	882	865	855	308	299	1335	1411	782	743	3744	340	377	584	531	3587	1948	1227
ACTR1B	ENSG00000115073	ENST00000289228	736	743	376	391	1802	1616	502	514	401	409	670	592	593	2980	1421	375	388	421	435	652	391	384	386	318	329	328	840	840	514	485	816	1119	1141	358	397	753	698	733	667	1301	433	474	496	522	1507	2471	1217
ACTR2	ENSG00000138071	ENST00000260641	2260	2297	5763	6135	6697	15201	2145	2096	2200	2198	4059	4490	4704	8098	10544	1130	1116	716	675	1225	3024	3002	3051	1840	1871	1894	4625	4900	4263	4098	7269	1999	1792	636	620	4365	4267	1763	1786	12387	954	959	2232	2182	6427	11653	5238
ACTR3	ENSG00000115091	ENST00000263238	2595	2644	4042	4110	2754	9073	1416	1356	1760	1715	3189	3944	4013	4863	7375	701	748	641	667	1039	1599	1661	1646	882	886	902	2765	2859	3020	3030	5259	1357	1402	358	393	3141	3029	1068	1106	7980	601	588	1415	1420	4656	6833	3532
ACTR3B	ENSG00000133627	ENST00000256001	103	83	54	46	517	172	32	27	50	47	94	39	35	488	95	20	19	30	20	47	89	76	97	50	48	64	44	53	42	39	58	92	120	31	45	68	48	54	55	147	116	112	35	18	150	102	99
ACTR5	ENSG00000101442	ENST00000243903	71	90	96	101	294	339	63	77	75	62	127	127	112	302	219	47	43	16	18	41	84	102	89	66	53	64	96	125	106	126	203	182	184	45	30	102	120	96	93	366	49	38	72	68	298	346	177
ACTR6	ENSG00000075089	ENST00000188312	227	242	203	211	954	769	173	159	181	182	327	234	250	995	428	82	82	94	106	157	350	329	291	165	157	180	248	283	191	180	336	362	331	43	40	288	278	182	255	837	110	125	168	140	566	518	326
ACTR8	ENSG00000113812	ENST00000335754	166	168	196	191	743	851	133	138	211	211	381	312	275	975	516	100	106	135	144	204	383	353	409	114	121	102	267	294	202	252	431	364	354	80	94	328	309	122	154	720	102	112	101	113	840	507	386
ACTRT2	ENSG00000169717	ENST00000378404	0	0	0	0	0	0	0	0	0	0	0	0	0	0	0	0	0	0	0	0	0	0	0	0	0	0	0	0	0	0	0	0	0	0	0	0	0	0	0	0	0	0	0	0	0	0	0
ACTRT3	ENSG00000184378	ENST00000330368	11	20	13	12	20	50	14	10	15	17	33	14	17	116	52	7	6	4	1	6	36	33	48	17	22	20	12	22	5	5	7	13	23	5	1	15	12	13	6	39	0	4	6	11	28	16	19
ACVR1	ENSG00000115170	ENST00000434821	205	220	202	239	663	866	193	175	390	431	730	350	399	1259	1473	319	292	112	125	173	1001	1008	1037	212	229	192	417	452	164	154	272	742	734	53	49	506	454	241	260	1119	102	122	158	122	2036	452	654
ACVR1B	ENSG00000135503	ENST00000542485	208	189	128	120	773	1425	374	409	90	116	183	302	279	1387	1289	160	155	29	22	44	549	620	575	232	221	224	191	186	108	97	149	226	253	280	307	282	262	275	261	920	293	323	344	346	327	321	1187
ACVR1C	ENSG00000123612	ENST00000409680	26	31	4	4	38	247	60	46	1	1	3	4	3	3	1472	4	1	0	0	0	10	8	5	22	35	21	1	1	6	14	9	21	33	8	9	1	1	1	2	152	12	11	65	60	22	11	141
ACVR2A	ENSG00000121989	ENST00000535787	139	147	100	107	554	781	181	176	117	103	216	236	240	566	479	151	162	49	47	70	227	232	242	116	128	142	146	167	93	88	159	188	190	50	47	230	228	195	220	787	127	130	197	201	813	355	451
ACVRL1	ENSG00000139567	ENST00000388922	130	154	187	162	82	796	86	109	131	122	215	165	149	165	1209	135	146	67	79	117	62	67	83	22	23	27	1426	1427	139	151	276	63	65	69	72	2379	2322	84	86	754	103	109	110	116	544	891	229
ACY1	ENSG00000243989	ENST00000404366	23	12	7	9	24	26	115	110	0	0	0	0	0	11	10	1	0	0	1	0	61	55	57	61	44	53	16	20	1	1	5	5	4	3	5	8	7	16	29	11	1	4	134	116	8	12	39
ACY3	ENSG00000132744	ENST00000255082	2	4	47	47	56	96	578	623	10	8	13	1	1	17	4	11	10	0	0	0	309	319	298	113	105	120	4	4	14	4	23	7	5	41	47	2	2	11	7	34	16	24	668	660	14	33	278
ACYP1	ENSG00000119640	ENST00000555694	81	92	28	36	104	222	29	43	32	18	29	25	25	475	54	13	11	18	17	29	25	24	18	7	5	9	59	62	25	29	47	32	31	6	6	48	52	35	35	280	15	11	19	38	116	90	127
ACYP2	ENSG00000170634	ENST00000394666	176	182	46	46	606	96	28	33	37	27	58	53	51	226	187	33	41	218	203	367	79	59	78	87	85	80	87	93	27	19	56	53	43	31	31	64	61	73	70	119	29	39	27	26	114	122	92
ADA	ENSG00000196839	ENST00000372874	43	51	272	262	146	142	3708	3641	50	30	48	88	93	71	437	128	134	33	26	53	21	25	21	14	22	24	53	54	187	174	344	21	20	16	21	121	119	37	43	149	10	25	493	488	117	387	68
ADAD1	ENSG00000164113	ENST00000439307	0	0	0	0	0	0	0	0	0	0	0	0	0	0	0	0	0	0	0	0	0	0	0	0	0	0	0	0	0	0	0	0	0	0	0	0	0	0	0	0	0	0	0	0	0	0	0
ADAD2	ENSG00000140955	ENST00000315906	0	2	1	0	6	0	1	0	0	0	1	23	19	0	9	4	9	1	0	2	0	0	0	1	0	0	1	3	0	0	2	2	0	0	1	0	1	9	9	1	3	0	4	0	6	51	1
ADAL	ENSG00000168803	ENST00000562188	62	61	35	36	196	236	42	40	41	43	81	53	59	150	132	31	22	91	74	136	158	183	134	55	76	71	46	56	31	33	56	63	51	10	6	31	26	53	61	205	21	20	30	37	190	84	65
ADAM10	ENSG00000137845	ENST00000260408	614	657	1110	1057	2755	4068	670	651	869	791	1486	1266	1354	4414	3851	559	622	271	282	490	1544	1624	1622	608	551	592	1873	1979	974	955	1534	1043	962	223	195	2593	2611	1431	1518	3883	245	294	848	806	2935	3791	2680
ADAM11	ENSG00000073670	ENST00000535346	5	3	5	4	462	5	3	3	53	58	122	8	7	64	15	19	11	3	2	14	1	0	0	0	0	0	3	0	4	2	11	22	29	2	1	8	6	24	27	7	5	9	4	3	141	12	3
ADAM12	ENSG00000148848	ENST00000368679	4	3	324	321	54	60	8	12	767	750	1383	68	58	32	3617	201	186	3	3	8	16	20	21	4	8	6	40	34	98	111	181	317	320	8	8	9120	9022	11	18	88	41	24	11	7	205	188	35
ADAM15	ENSG00000143537	ENST00000526491	322	337	613	577	770	3353	499	529	436	449	753	1499	1511	2290	3953	586	598	374	416	616	228	214	232	226	254	249	1474	1448	337	336	565	582	616	230	250	1242	1274	1048	1108	1599	442	508	451	402	3186	2332	2018
ADAM17	ENSG00000151694	ENST00000310823	307	298	413	431	1421	1047	170	167	231	214	441	543	534	1512	3224	185	138	84	107	149	334	302	306	104	111	92	783	775	347	327	589	568	530	70	69	875	842	190	185	1149	81	75	180	175	1220	1078	507
ADAM22	ENSG00000008277	ENST00000265727	177	179	14	15	1359	108	7	8	90	114	190	37	16	97	63	30	21	16	13	23	195	178	191	5	2	1	27	25	54	58	95	188	166	5	8	6	11	131	135	122	3	6	14	12	338	123	35
ADAM23	ENSG00000114948	ENST00000374415	108	90	42	31	921	191	20	13	59	53	120	67	54	30	98	19	23	205	185	295	13	35	19	4	3	4	43	53	17	19	33	71	68	3	11	11	8	17	9	141	5	7	18	10	101	37	61
ADAM28	ENSG00000042980	ENST00000265769	54	39	435	458	352	1363	113	107	149	143	301	69	61	2185	273	592	591	5	11	16	179	179	213	64	38	44	55	58	794	785	1380	131	124	42	34	98	105	113	134	1337	55	56	142	143	420	1820	5258
ADAM30	ENSG00000134249	ENST00000369400	0	0	0	0	0	0	0	0	0	0	0	0	0	0	0	0	0	0	0	0	0	0	0	0	0	0	0	0	0	0	0	0	0	0	0	0	0	0	0	0	0	0	0	0	0	0	0
ADAM8	ENSG00000151651	ENST00000445355	59	47	522	532	105	56	105	130	10	8	27	27	24	105	1023	83	74	7	7	13	7	3	7	15	8	8	221	215	230	225	418	52	67	31	29	139	156	66	55	74	28	26	138	140	86	1510	575
ADAM9	ENSG00000168615	ENST00000487273	958	1057	1168	1213	2356	4354	801	801	851	787	1480	1707	1709	2874	6568	1046	1029	468	446	774	1919	1875	1854	287	260	290	2276	2371	316	324	534	935	848	200	201	2605	2518	1730	1770	4396	342	357	774	821	4436	2363	3502
ADAMDEC1	ENSG00000134028	ENST00000522298	6	5	708	705	0	12593	1984	2021	3	2	3	29	26	0	60	31	29	0	1	1	3	2	4	10	8	6	4	3	497	479	814	1	0	0	2	401	423	9	12	11058	1	2	3960	3852	1899	239	57
ADAMTS1	ENSG00000154734	ENST00000284984	1940	2063	3223	3153	592	6864	283	319	1625	1540	2822	2700	2670	2831	43182	2105	2206	439	478	834	732	737	711	380	379	356	1821	1841	423	433	731	3295	3064	411	388	7879	7615	917	956	16293	81	113	246	208	13429	1069	2080
ADAMTS12	ENSG00000151388	ENST00000504830	66	91	48	56	129	78	22	16	131	132	223	125	128	283	1257	92	97	18	18	28	40	30	37	30	27	24	145	120	33	24	43	111	87	8	3	194	211	18	13	212	9	17	17	19	338	62	45
ADAMTS15	ENSG00000166106	ENST00000299164	15	16	104	97	76	395	15	19	151	156	265	164	177	308	6384	74	96	24	37	39	282	276	275	2	2	5	257	256	12	7	16	24	24	24	33	506	497	36	27	348	5	4	14	16	227	74	429
ADAMTS16	ENSG00000145536	ENST00000274181	4	5	15	10	21	97	2	3	130	117	211	118	123	28	3033	198	238	2	0	1	120	126	114	2	2	2	79	79	3	3	2	578	558	95	77	10	11	11	10	49	3	1	4	2	81	4	9
ADAMTS2	ENSG00000087116	ENST00000251582	187	217	176	169	103	304	71	61	437	431	766	351	334	121	3563	338	349	43	57	75	40	32	37	123	124	123	364	371	62	48	75	149	153	74	46	1204	1163	215	199	308	11	13	63	57	1061	840	163
ADAMTS4	ENSG00000158859	ENST00000367996	91	103	916	981	871	61	36	33	61	55	105	111	95	22	21218	467	459	98	111	168	5	2	1	72	70	70	256	251	119	105	203	67	59	245	248	175	163	47	41	1401	9	13	23	13	446	152	163
ADAMTS5	ENSG00000154736	ENST00000284987	61	81	74	74	279	608	40	50	307	291	544	270	304	324	2738	131	133	35	44	67	192	196	190	68	55	64	69	76	48	47	82	1442	1400	13	12	1706	1656	129	114	370	26	24	57	62	3145	1275	201
ADAMTS7	ENSG00000136378	ENST00000388820	58	64	70	78	46	46	33	43	105	92	153	38	43	30	244	81	84	25	31	45	10	4	9	8	14	10	153	137	39	40	83	125	122	10	0	124	141	35	35	57	12	12	44	35	172	233	51
ADAMTSL1	ENSG00000178031	ENST00000380548	231	206	87	78	59	720	97	76	284	282	510	381	365	108	941	271	224	12	8	9	150	154	156	22	27	18	78	77	60	59	111	189	191	15	15	22	28	265	278	522	73	56	46	37	2385	117	647
ADAMTSL2	ENSG00000197859	ENST00000393061	672	677	21	18	351	45	26	28	66	26	63	31	29	20	149	47	43	44	42	76	179	153	196	103	100	91	237	262	81	86	146	57	47	51	55	67	59	84	72	61	13	14	34	38	64	183	110
ADAMTSL3	ENSG00000156218	ENST00000567476	303	307	59	71	50	508	103	80	197	208	352	339	394	96	1155	23	23	81	95	140	341	340	338	375	358	363	469	498	78	100	175	176	150	132	124	836	892	152	171	1486	55	72	44	72	1042	226	539
ADAMTSL4	ENSG00000143382	ENST00000369038	126	130	533	554	65	826	108	106	226	194	414	526	497	493	4041	255	306	184	195	335	23	32	27	190	200	190	1345	1306	62	78	114	274	283	39	48	4208	4157	191	158	614	110	115	73	74	656	491	650
ADAMTSL5	ENSG00000185761	ENST00000330475	16	13	4	6	24	71	93	110	141	145	257	77	78	88	29	9	12	116	126	193	13	9	13	10	6	8	28	25	8	16	18	19	13	3	1	103	107	38	40	83	6	4	126	128	406	20	57
ADAP1	ENSG00000105963	ENST00000265846	46	46	106	95	829	890	320	327	30	34	58	95	89	425	246	66	82	44	47	76	58	76	82	22	20	19	240	228	61	48	85	27	16	47	49	186	191	36	26	488	20	22	302	282	235	294	617
ADAP2	ENSG00000184060	ENST00000330889	261	260	249	218	259	582	71	74	52	40	90	134	127	296	906	98	129	18	30	48	103	105	126	111	154	138	262	220	160	150	230	93	94	19	24	511	529	39	52	324	23	16	60	62	385	1112	188
ADAR	ENSG00000160710	ENST00000368474	2559	2444	3447	3468	7612	11862	2063	2039	2096	2027	3712	2705	2588	12036	8057	1413	1495	589	567	998	3913	4015	4064	2064	2204	2228	3585	3609	3324	3276	5605	4647	4639	743	746	4079	3947	2042	1921	8716	3073	3100	2170	2221	11345	11594	5384
ADARB1	ENSG00000197381	ENST00000492414	223	243	367	366	522	505	76	70	266	283	450	471	487	1256	835	188	184	67	57	93	243	222	225	89	84	62	856	859	490	516	903	290	260	74	72	448	448	457	478	1212	91	108	91	82	1720	1129	282
ADAT1	ENSG00000065457	ENST00000307921	102	91	136	136	327	481	67	72	85	96	168	89	109	755	302	46	48	33	38	49	196	194	211	86	91	71	97	101	149	157	238	96	90	33	28	115	136	91	94	334	28	28	63	60	350	412	214
ADAT2	ENSG00000189007	ENST00000237283	68	78	98	117	110	539	82	85	34	42	72	97	117	194	205	31	17	5	9	24	28	39	39	29	21	26	75	74	141	146	252	72	61	32	32	51	52	161	164	540	35	37	55	59	197	257	287
ADAT3	ENSG00000213638	ENST00000329478	9	6	10	6	5	15	42	34	3	4	4	2	2	13	7	3	0	0	0	0	1	1	2	3	1	1	11	6	2	2	6	4	7	4	4	16	8	15	23	14	11	13	38	36	3	18	27
ADCK1	ENSG00000063761	ENST00000238561	79	88	37	53	337	320	67	67	74	61	100	79	74	261	172	27	38	31	32	59	98	91	88	36	29	22	65	72	41	51	67	90	78	35	28	81	81	72	86	346	52	44	52	44	236	170	147
ADCK2	ENSG00000133597	ENST00000622666	111	104	104	92	396	631	67	70	137	132	219	164	162	693	231	70	76	38	28	76	79	74	90	77	74	69	199	192	102	115	182	184	195	60	71	171	193	97	118	392	86	75	90	72	326	352	250
ADCK3	ENSG00000163050	ENST00000366779	1536	1545	280	284	857	1835	642	643	164	171	291	329	337	1736	2309	480	471	689	695	1178	543	476	510	621	649	615	543	503	345	363	617	1485	1400	920	934	314	325	590	553	1841	414	413	536	506	1633	1237	1776
ADCK4	ENSG00000123815	ENST00000324464	208	210	192	137	410	443	166	205	150	148	285	157	161	1625	568	215	178	95	72	162	74	78	71	101	111	108	280	300	175	162	315	419	398	121	99	198	175	285	272	339	112	123	168	180	532	517	543
ADCK5	ENSG00000173137	ENST00000308860	120	103	44	66	101	109	207	236	33	36	58	38	37	135	69	43	42	13	22	29	18	14	13	28	25	18	46	58	55	58	93	56	73	27	36	70	66	72	71	108	42	32	216	206	102	202	162
ADCY1	ENSG00000164742	ENST00000297323	154	139	22	23	2688	143	20	23	108	112	172	84	101	149	216	38	41	31	23	53	113	129	120	237	250	222	52	50	21	26	37	80	72	132	113	84	90	233	186	135	17	20	28	23	182	84	263
ADCY2	ENSG00000078295	ENST00000537121	143	134	1	10	3735	102	41	33	61	66	102	65	67	385	93	15	20	6	1	2	9	7	12	0	0	0	11	16	5	3	9	292	255	15	8	24	24	154	156	238	8	13	38	37	660	11	291
ADCY3	ENSG00000138031	ENST00000260600	184	176	269	261	704	774	118	156	344	365	614	420	439	608	3022	416	408	77	76	110	130	124	120	39	32	41	366	368	231	232	356	1068	1022	60	66	1629	1598	311	286	635	73	47	164	162	1602	656	281
ADCY4	ENSG00000129467	ENST00000554068	102	102	149	136	92	525	53	57	169	142	264	165	159	329	1373	236	239	159	163	280	125	133	117	19	28	41	375	340	213	207	397	103	85	40	44	1457	1437	192	187	593	65	75	79	66	1855	1088	287
ADCY5	ENSG00000173175	ENST00000462833	144	135	150	166	1478	753	188	193	226	221	425	1218	1248	240	1719	325	340	1035	1082	1844	377	384	349	62	64	54	95	99	101	104	165	819	778	100	111	318	332	408	410	1233	62	57	103	88	1324	924	318
ADCY6	ENSG00000174233	ENST00000550422	545	539	199	189	1370	5581	747	716	569	556	917	477	479	1628	3858	480	486	645	700	1194	912	872	903	102	102	103	724	692	255	272	477	1348	1284	236	231	939	949	751	862	5286	590	626	718	801	3044	695	2308
ADCY7	ENSG00000121281	ENST00000394697	218	223	722	712	316	514	137	134	129	118	191	392	338	621	1087	194	172	22	29	62	37	29	29	40	52	39	887	822	1047	1002	1710	831	803	28	23	642	617	91	81	343	41	34	123	146	357	2298	432
ADCY8	ENSG00000155897	ENST00000377928	1	1	0	0	640	0	0	0	1	2	2	0	0	831	8	1	2	0	0	0	9	8	3	0	0	1	54	62	0	0	0	0	0	0	0	0	0	1	1	2	0	0	0	0	1	2	1
ADCY9	ENSG00000162104	ENST00000294016	324	336	170	176	470	1132	364	379	304	327	514	627	646	1423	690	265	249	271	260	437	572	574	597	250	227	246	1084	980	121	111	177	870	819	300	281	861	906	180	170	989	342	355	496	505	1058	714	654
ADCYAP1	ENSG00000141433	ENST00000579794	9	9	287	258	85	207	2	8	24	29	61	75	80	4	58	83	93	0	2	2	8	4	5	0	0	0	50	42	13	12	13	3	4	43	48	1	2	17	29	125	0	0	5	5	68	6	91
ADCYAP1R1	ENSG00000078549	ENST00000409363	184	181	19	23	5424	47	7	10	44	49	86	23	21	1006	124	18	22	6	11	12	1	3	0	1	0	0	12	13	2	2	0	45	41	6	10	0	1	10	14	126	15	17	2	2	91	40	6
ADD1	ENSG00000087274	ENST00000398125	1957	1909	1559	1463	9502	7508	1429	1457	1831	1758	3210	2865	2976	8034	7800	1366	1444	873	881	1438	2978	2859	3028	1074	1021	1033	3494	3330	1677	1616	2818	5598	5502	593	629	3056	2885	2171	2235	7357	834	835	1635	1623	9423	6370	3459
ADD2	ENSG00000075340	ENST00000407644	52	65	33	37	1705	43	3	7	5	9	21	117	103	27	78	10	12	8	6	16	0	2	0	2	1	3	28	43	107	122	202	5	7	6	12	8	5	8	9	63	1	1	1	2	85	96	12
ADD3	ENSG00000148700	ENST00000360162	565	595	952	961	7870	7072	1487	1483	490	534	920	1286	1338	6646	6088	938	970	435	423	766	3284	3306	3273	291	280	302	978	965	1821	1809	3269	1727	1617	484	441	1159	1165	607	594	5641	845	833	1925	1838	2356	2450	3948
ADGB	ENSG00000118492	ENST00000397944	0	0	1	1	0	15	0	0	9	9	14	0	2	1846	3	0	1	0	0	0	4	3	1	0	0	0	14	15	0	0	1	2	0	0	0	0	0	0	0	41	0	0	0	0	0	4	1
ADGRA1	ENSG00000197177	ENST00000607359	106	120	0	0	1117	0	0	1	0	0	1	0	0	292	2	0	0	2	0	1	4	1	1	3	4	0	2	3	0	1	0	0	0	1	1	0	0	0	0	4	18	16	1	1	0	0	11
ADGRA2	ENSG00000020181	ENST00000412232	276	270	507	511	310	1405	263	309	986	957	1721	1597	1609	1657	2698	834	885	189	195	287	328	359	337	110	109	98	844	828	354	339	585	1991	2026	80	84	3311	3199	1839	1945	1624	161	139	256	228	3790	1749	1003
ADGRA3	ENSG00000152990	ENST00000334304	343	353	109	109	2789	2902	270	278	464	455	869	365	340	4423	490	168	173	105	115	204	585	576	577	1299	1300	1231	258	288	63	48	84	493	523	212	206	509	503	497	455	3003	184	183	236	231	1818	231	723
ADGRB1	ENSG00000181790	ENST00000517894	43	64	22	22	1603	27	9	14	27	28	46	8	5	26	17	10	12	1	2	2	8	6	9	0	0	1	16	27	39	36	61	38	38	6	3	58	53	23	22	38	27	24	22	7	32	272	67
ADGRB2	ENSG00000121753	ENST00000398556	195	177	15	22	2234	25	140	132	87	67	140	56	59	35	147	51	46	19	10	36	10	14	10	0	0	0	21	20	9	17	23	70	67	6	12	164	168	40	37	38	11	14	172	193	193	49	95
ADGRB3	ENSG00000135298	ENST00000546190	116	129	19	23	2484	196	10	15	122	129	210	34	33	18	69	37	37	10	4	9	34	52	30	8	6	6	41	41	4	2	7	150	147	2	2	8	7	6	9	238	21	11	11	13	159	88	26
ADGRD1	ENSG00000111452	ENST00000542091	10	15	8	9	23	157	12	9	129	91	191	126	147	123	583	93	94	16	20	23	31	40	33	13	18	18	209	170	3	5	6	65	63	17	21	297	298	31	30	105	1	2	4	20	222	30	36
ADGRE2	ENSG00000127507	ENST00000392965	31	26	549	623	25	123	32	39	18	15	21	18	22	37	1253	22	26	3	2	1	18	22	17	13	13	22	84	79	75	72	98	4	4	7	11	42	36	20	18	63	5	4	29	23	89	598	46
ADGRE3	ENSG00000131355	ENST00000253673	6	4	108	94	1	17	24	25	1	0	3	6	7	4	276	7	4	2	0	1	0	2	2	2	2	4	69	63	8	10	14	0	0	1	0	13	15	0	0	6	0	0	19	25	9	257	17
ADGRE5	ENSG00000123146	ENST00000242786	364	413	1595	1577	350	2200	579	603	1015	1020	1757	355	329	3672	6918	337	390	148	154	256	222	247	239	181	219	202	2209	2235	1128	1089	1829	422	436	216	226	1492	1416	274	305	1677	225	215	627	618	4255	5900	1036
ADGRF4	ENSG00000153294	ENST00000327753	13	14	5	1	1	92	0	1	3	2	2	238	243	156	14	16	13	2	2	4	11	3	4	0	0	0	2	1	1	0	0	11	6	0	1	146	169	1	1	125	0	0	2	0	13	1	0
ADGRF5	ENSG00000069122	ENST00000283296	1100	1128	252	256	1036	992	155	146	392	441	776	560	599	796	8290	660	620	513	533	941	3933	3993	3865	503	533	491	6683	6773	337	339	571	299	296	118	100	4242	4083	303	285	1453	96	105	201	211	3491	4923	397
ADGRG1	ENSG00000205336	ENST00000568908	230	203	174	180	20232	2163	348	352	301	299	517	551	567	5914	3189	912	949	90	84	142	2612	2564	2628	26	25	28	682	698	73	71	113	52	61	498	424	2945	2986	682	742	1301	904	877	312	353	861	357	2288
ADGRG2	ENSG00000173698	ENST00000379873	11	13	34	51	9	112	18	10	46	29	72	14	19	3002	660	45	26	1	1	7	22	14	15	67	66	60	51	43	142	133	227	8	5	12	21	82	73	64	61	166	422	365	12	24	38	251	831
ADGRG3	ENSG00000182885	ENST00000567991	12	14	349	347	4	71	31	36	4	2	6	9	13	156	2105	10	16	2	2	1	1	2	1	4	2	10	58	54	4	6	6	9	10	16	4	40	36	1	8	83	5	3	38	47	18	287	31
ADGRG5	ENSG00000159618	ENST00000340339	13	15	134	147	10	153	100	90	8	3	11	13	9	73	22	30	31	2	4	2	89	83	100	107	89	95	38	34	177	165	293	5	4	4	4	11	15	14	13	112	18	12	115	151	31	493	109
ADGRG6	ENSG00000112414	ENST00000296932	220	216	133	134	62	1578	840	762	50	47	87	567	605	1890	611	257	269	7	11	24	459	457	449	2340	2289	2277	880	925	78	82	135	131	110	63	62	2216	2152	72	87	1027	230	222	591	583	244	553	2435
ADGRG7	ENSG00000144820	ENST00000273352	0	0	15	13	0	399	692	679	0	1	1	0	1	1	2	15	21	0	0	0	0	1	1	318	304	321	0	0	2	0	0	2	1	1	0	0	0	0	0	181	0	0	860	890	339	0	8
ADGRL1	ENSG00000072071	ENST00000340736	248	234	208	189	3839	711	213	202	323	415	562	464	514	1593	736	163	172	52	58	84	165	175	185	21	14	19	430	358	177	160	313	443	415	98	119	348	311	239	272	706	222	231	220	210	1800	836	664
ADGRL2	ENSG00000117114	ENST00000359929	743	732	297	303	438	1142	150	177	301	342	553	1281	1358	4661	1938	458	474	313	300	555	1163	1185	1170	898	926	911	2312	2360	230	228	366	2014	1936	107	114	2748	2720	738	793	1984	755	838	221	210	1212	1791	441
ADGRL3	ENSG00000150471	ENST00000514996	177	178	22	21	2557	477	69	54	70	81	126	64	92	33	98	48	50	42	41	70	115	115	112	12	6	3	113	91	25	27	42	84	81	4	5	69	62	12	9	448	8	7	48	57	196	32	192
ADGRL4	ENSG00000162618	ENST00000370742	182	175	197	211	171	606	73	57	316	281	529	415	381	219	3714	386	378	215	205	346	441	462	483	269	263	287	712	731	184	175	297	118	139	36	41	1065	1032	195	201	609	66	76	81	82	1549	2566	227
ADH1A	ENSG00000187758	ENST00000209668	12	7	0	3	1	52	87	79	6	7	18	22	16	69	50	41	58	0	0	0	11	16	17	16221	16597	16406	19	14	3	2	2	14	7	1	4	23	21	20	9	45	5	3	43	43	27	19	17
ADH1B	ENSG00000196616	ENST00000305046	3443	3726	546	514	21	12689	551	558	550	527	1101	3329	3419	1241	73470	3440	3541	213	191	335	2649	2731	2650	81931	82572	82641	5618	5606	538	580	933	1757	1740	179	165	195	168	249	247	8121	764	735	693	708	8009	5295	2982
ADH1C	ENSG00000248144	ENST00000515683	1	5	77	68	2	24031	4621	4613	4	4	6	45	30	170	292	175	191	3	1	1	418	414	424	15001	15204	15041	23	40	1	1	0	28	40	23	22	1	1	81	74	5966	18	16	2896	2932	1493	9	14191
ADH4	ENSG00000198099	ENST00000505590	8	5	5	3	1	19	2007	1952	2	2	3	1	0	0	44	0	0	1	0	1	33	31	49	43430	43775	43798	0	1	4	1	0	1	2	2	0	0	0	0	2	7	2	0	717	815	2	6	19
ADH5	ENSG00000197894	ENST00000296412	1070	1063	568	668	2067	7072	1333	1366	1818	1862	3196	3349	3516	4971	4082	735	780	1043	1035	1763	3297	3244	3243	2989	3037	2910	1575	1698	556	535	881	2584	2606	248	272	1387	1290	2013	2036	6773	339	325	1033	989	7129	1875	1806
ADH6	ENSG00000172955	ENST00000237653	1	2	7	11	4	477	456	460	5	5	13	24	19	383	20	42	49	0	2	0	719	733	703	5907	5853	5757	2	1	6	4	7	1	5	1	0	46	53	6	7	212	2	0	377	336	64	12	11
ADH7	ENSG00000196344	ENST00000209665	0	0	0	0	0	0	0	0	0	0	0	3091	3077	3	1	0	0	0	0	1	0	0	0	2	7	3	0	0	0	0	0	0	0	0	0	0	0	0	0	1	0	0	0	0	0	0	903
ADHFE1	ENSG00000147576	ENST00000396623	114	108	53	45	779	180	57	78	34	35	61	81	62	457	633	101	98	251	208	386	278	282	323	560	545	562	97	91	105	106	197	321	319	135	134	115	106	312	315	363	145	141	90	89	394	344	285
ADI1	ENSG00000182551	ENST00000327435	1100	1134	340	359	1142	3119	1221	1183	351	339	615	689	690	1691	2104	666	566	950	965	1645	2875	2955	2788	6157	6399	6188	1067	1112	236	253	432	1047	1125	220	164	859	826	1572	1605	2736	452	422	1003	968	1644	1612	1460
ADIPOQ	ENSG00000181092	ENST00000444204	330	322	142	124	1	735	0	0	0	0	2	7	8	0	88087	245	263	0	0	0	0	0	0	0	0	0	0	0	15	29	32	0	0	139	137	0	0	12	10	3236	627	590	2	1	450	0	77
ADIPOR1	ENSG00000159346	ENST00000367254	616	700	472	473	1093	2871	442	393	416	339	686	1235	1237	4344	2894	378	336	421	408	724	983	979	1008	873	858	807	966	1001	400	367	674	789	752	366	331	1352	1400	571	625	2104	609	636	298	353	1540	1325	1230
ADIPOR2	ENSG00000006831	ENST00000357103	2111	2123	544	546	6101	4793	962	959	466	496	902	1646	1703	2069	5861	341	346	235	252	402	1187	1161	1060	2239	2287	2270	911	970	427	416	720	1063	995	803	836	945	969	644	708	3828	308	325	865	915	1938	1144	2803
ADIRF	ENSG00000148671	ENST00000561504	165	172	151	133	300	663	1629	1622	180	185	309	327	357	708	5943	127	143	89	84	146	353	316	320	462	410	392	1433	1444	33	42	51	1231	1192	104	113	187	173	1139	1161	612	567	560	1161	1144	721	880	775
ADK	ENSG00000156110	ENST00000286621	141	131	120	135	463	1012	149	158	115	130	212	544	545	1025	563	74	78	134	135	231	382	393	402	963	985	971	308	310	173	176	288	98	132	64	77	438	433	128	131	573	72	83	103	97	314	354	247
ADM	ENSG00000148926	ENST00000534464	221	241	254	287	54	213	47	65	24	28	30	223	249	131	5614	173	184	60	47	87	44	66	68	46	54	52	290	296	48	40	67	165	185	144	147	1825	1850	60	60	324	46	39	83	82	135	56	136
ADM2	ENSG00000128165	ENST00000395738	4	3	50	45	1	99	84	79	2	3	7	6	12	4	11	32	36	0	2	1	103	114	102	26	23	17	1	9	80	86	152	7	5	205	212	16	22	152	130	42	136	130	121	105	27	154	190
ADNP	ENSG00000101126	ENST00000621696	744	748	751	745	2723	4114	551	573	927	927	1776	1222	1194	4662	2768	494	421	251	230	391	1541	1592	1506	551	602	593	1122	1119	791	867	1449	2358	2243	249	276	1243	1240	886	1001	3615	409	454	561	560	4084	2523	1913
ADO	ENSG00000181915	ENST00000373783	212	238	195	176	1450	717	156	134	208	198	453	278	263	868	843	137	133	134	133	247	419	431	410	103	74	95	371	390	193	216	363	557	523	85	67	298	298	238	239	694	100	91	113	134	747	535	354
ADORA1	ENSG00000163485	ENST00000618295	5	2	9	8	538	11	0	2	17	7	13	3	4	50	35	10	7	12	12	20	16	13	17	1	0	1	23	11	4	7	8	3	1	37	49	79	87	4	1	6	23	29	4	5	16	166	17
ADPGK	ENSG00000159322	ENST00000311669	329	313	721	731	544	1954	268	307	209	200	362	241	258	1678	2045	248	257	54	50	92	360	411	400	241	252	227	806	811	626	606	1017	390	356	131	152	702	711	723	758	1633	182	162	320	301	1114	1934	834
ADPRH	ENSG00000144843	ENST00000478399	150	135	168	168	81	391	33	40	71	83	139	148	152	228	859	117	113	67	56	106	112	143	137	31	31	51	446	453	178	221	349	47	47	44	47	284	327	132	155	396	35	37	51	54	575	736	128
ADPRHL1	ENSG00000153531	ENST00000612156	19	24	10	15	64	64	34	26	22	23	40	16	19	210	357	35	27	1420	1412	2418	9	5	9	2	6	3	23	21	11	4	4	25	25	33	20	89	78	24	21	68	14	19	33	31	99	49	70
ADPRHL2	ENSG00000116863	ENST00000373178	223	256	185	168	355	597	131	122	132	139	315	257	281	1826	508	115	141	68	78	128	170	178	149	106	113	90	353	377	154	134	268	326	344	76	76	335	318	158	209	453	101	111	122	105	513	458	275
ADPRM	ENSG00000170222	ENST00000609540	65	63	71	72	152	278	52	46	72	64	108	57	55	341	196	52	54	17	13	27	63	54	56	76	77	86	60	67	141	131	230	137	121	23	28	63	69	109	148	254	29	16	63	67	298	246	119
ADRA1B	ENSG00000170214	ENST00000306675	24	33	0	3	132	23	4	7	4	4	4	7	7	39	78	6	3	6	7	14	49	53	33	42	58	48	15	20	13	16	22	85	67	0	0	11	6	2	5	14	0	1	2	4	15	412	2
ADRA2A	ENSG00000150594	ENST00000280155	67	65	109	111	83	899	194	212	87	104	189	43	53	164	2084	408	445	8	5	12	52	56	48	3	0	1	39	55	202	188	344	614	594	484	504	279	273	67	67	405	10	9	120	120	423	733	437
ADRA2B	ENSG00000274286	ENST00000620793	28	22	4	9	8	87	14	10	12	9	17	13	14	11	90	28	18	34	35	49	76	65	75	24	17	30	2	0	7	6	11	38	28	1	2	33	29	6	17	64	18	27	10	10	33	213	32
ADRB2	ENSG00000169252	ENST00000305988	39	29	30	34	89	119	19	29	18	11	54	142	132	181	892	27	41	32	29	61	30	29	23	97	75	108	400	378	46	53	81	28	22	9	4	205	202	128	113	139	27	33	19	23	208	304	225
ADRBK1	ENSG00000173020	ENST00000308595	657	674	1898	1918	1543	2365	851	860	389	373	679	813	828	2189	2817	651	636	245	241	362	234	257	283	281	271	270	1499	1557	2124	2022	3471	825	811	276	225	1094	1057	1470	1443	1475	550	560	947	974	1482	6912	2040
ADRBK2	ENSG00000100077	ENST00000324198	527	496	703	678	1677	675	122	106	330	313	585	230	211	3176	3117	126	122	44	26	52	203	185	183	75	74	76	542	532	670	673	1078	250	234	205	174	281	280	416	428	832	146	129	83	90	1169	2475	624
ADRM1	ENSG00000130706	ENST00000491935	439	468	449	487	709	576	410	384	237	246	406	346	336	921	1232	238	282	270	251	394	101	146	126	286	264	254	730	743	292	287	431	421	404	327	319	689	650	453	382	437	247	227	294	300	590	1260	682
ADSL	ENSG00000239900	ENST00000623063	295	324	397	419	672	2061	260	249	316	367	544	474	457	1819	1071	168	153	242	254	462	473	439	430	271	273	262	401	398	442	399	664	498	520	173	159	546	527	323	361	1366	175	169	188	201	1238	895	560
ADSS	ENSG00000035687	ENST00000366535	358	356	485	505	1014	2183	413	452	368	350	712	905	948	2139	1446	237	222	50	44	99	755	759	767	213	240	232	646	709	426	433	685	648	574	156	146	725	713	387	393	1919	196	237	403	375	1377	1117	908
ADSSL1	ENSG00000185100	ENST00000330877	38	57	15	9	70	102	27	25	50	63	99	97	110	458	149	61	55	543	572	909	206	194	212	118	137	132	53	43	17	15	20	103	85	46	30	182	172	67	78	100	34	27	48	37	203	64	84
AEBP1	ENSG00000106624	ENST00000223357	1741	1750	1776	1828	487	2202	466	495	1618	1578	2676	3839	3884	1576	7858	3372	3412	718	722	1215	964	932	991	87	98	94	2977	3060	1142	1207	2034	8722	8543	350	378	4281	4160	3043	2936	3125	203	183	562	516	23441	5992	1816
AEBP2	ENSG00000139154	ENST00000266508	478	486	313	294	653	929	153	153	402	378	750	639	644	1830	1001	124	141	93	94	145	548	556	555	99	136	113	327	371	277	273	471	666	650	64	74	787	751	320	359	1163	166	167	141	163	1500	929	481
AES	ENSG00000104964	ENST00000327141	3105	3120	1341	1335	4313	4041	1319	1276	1233	1260	2152	2314	2328	7903	4015	1047	1120	1956	2009	3323	1047	1076	1128	890	856	860	4587	4541	1549	1448	2535	3607	3459	1034	1037	2861	2794	2559	2600	4895	2110	2031	1292	1321	5765	7662	4749
AFAP1	ENSG00000196526	ENST00000360265	150	148	413	391	2438	1874	271	278	677	654	1277	1167	1135	642	1530	376	402	110	99	178	258	282	245	45	31	31	637	584	248	216	380	736	743	91	82	1246	1270	442	421	2028	235	224	320	295	3011	782	807
AFAP1L1	ENSG00000157510	ENST00000296721	117	108	89	71	145	228	35	30	118	103	194	138	154	1784	1383	145	125	407	474	724	126	120	125	83	102	98	861	852	68	70	139	135	139	11	10	1413	1232	110	140	234	20	21	49	37	625	312	96
AFAP1L2	ENSG00000169129	ENST00000369271	94	104	122	109	2189	849	112	105	842	812	1439	355	371	3099	322	162	136	27	26	74	713	686	688	39	40	37	180	207	115	109	196	824	759	208	222	806	817	319	327	963	93	106	60	84	1822	5030	213
AFF1	ENSG00000172493	ENST00000395146	1362	1412	964	1023	1311	5049	861	890	1405	1507	2577	1342	1436	5472	6908	797	839	377	368	610	3351	3405	3370	1125	1103	1118	1571	1614	1064	1030	1779	2568	2550	583	621	2275	2330	1377	1382	6024	791	873	1066	1084	6535	3196	2729
AFF2	ENSG00000155966	ENST00000370457	6	6	75	74	169	37	0	2	29	29	42	8	12	16	75	30	25	2	0	3	13	7	13	2	5	2	17	18	36	25	41	14	10	1	0	351	379	4	2	30	9	2	2	0	25	20	3
AFF4	ENSG00000072364	ENST00000265343	2039	2191	984	1038	4308	4178	751	784	1562	1464	2797	2571	2595	4562	8469	786	739	371	356	642	2678	2775	2759	1302	1323	1284	1253	1323	1028	960	1652	2965	3048	704	654	1441	1454	1399	1423	4966	708	679	753	708	5455	2929	3145
AFG3L2	ENSG00000141385	ENST00000269143	633	684	420	445	1463	5866	1481	1577	565	571	1048	1088	1150	2630	2225	280	304	1059	999	1759	1822	1840	1819	700	727	717	880	841	339	367	614	851	793	332	385	836	808	533	577	3880	361	331	1235	1212	2024	1098	1511
AFM	ENSG00000079557	ENST00000226355	0	0	0	0	0	0	0	0	0	0	0	0	0	11	0	0	0	1	0	0	1363	1392	1373	7996	8159	7950	1	1	0	0	0	0	0	5	2	2	0	0	0	0	0	0	0	0	0	0	0
AFMID	ENSG00000183077	ENST00000409257	54	65	85	88	496	683	140	150	72	63	138	116	103	926	535	95	96	91	76	151	915	893	878	977	934	1023	188	195	39	40	86	279	291	228	175	159	160	355	324	606	197	164	154	140	403	278	485
AFP	ENSG00000081051	ENST00000395792	2	1	0	1	2	1	2	0	0	0	1	0	0	0	0	0	0	0	0	0	21	19	26	11	10	21	0	0	0	0	0	7	4	2	0	0	0	0	0	1	0	0	0	0	0	0	4
AFTPH	ENSG00000119844	ENST00000238856	566	544	620	657	1236	3093	464	494	405	359	666	792	828	3185	1405	315	336	87	90	145	1836	1811	1711	485	413	462	719	752	765	737	1278	770	690	288	292	605	531	861	850	3183	342	385	494	487	1721	1770	1698
AGA	ENSG00000038002	ENST00000264595	186	196	96	77	501	648	96	103	122	120	231	330	304	551	296	109	134	35	25	52	293	276	300	179	153	157	261	248	125	125	217	237	204	100	110	262	251	161	202	365	121	125	115	130	374	467	331
AGAP1	ENSG00000157985	ENST00000304032	263	261	137	143	3250	2575	492	488	324	323	542	683	690	1445	670	169	159	96	86	189	797	738	756	57	60	47	640	608	91	79	139	560	565	159	138	741	716	299	297	2416	188	162	526	504	1630	405	758
AGAP2	ENSG00000135439	ENST00000547588	55	58	199	196	2119	116	45	55	48	75	108	62	47	115	277	88	87	71	80	98	13	8	13	6	9	9	109	103	309	353	499	137	115	31	38	120	116	63	70	104	31	30	81	68	147	529	118
AGAP3	ENSG00000133612	ENST00000622464	397	424	342	279	1813	498	282	293	246	270	456	413	385	1240	1080	298	294	121	128	197	107	124	135	144	143	139	1028	991	199	202	347	816	802	298	304	613	621	542	558	738	310	340	353	366	1287	1065	604
AGFG1	ENSG00000173744	ENST00000373671	420	391	506	448	1017	1468	337	333	257	285	487	701	660	1166	3125	236	216	112	144	240	408	427	411	316	349	331	436	489	343	395	612	396	386	134	144	994	948	219	208	1284	117	114	320	287	859	780	813
AGFG2	ENSG00000106351	ENST00000300176	363	373	106	140	505	1972	255	225	132	129	200	401	453	1248	401	208	265	60	66	113	326	296	263	606	608	595	304	286	155	167	264	571	550	149	161	113	113	359	337	1338	2509	2540	243	252	802	751	780
AGGF1	ENSG00000164252	ENST00000312916	435	450	406	419	1545	1520	379	399	338	352	637	486	510	1699	908	192	204	154	149	281	603	676	672	306	314	313	542	510	364	393	614	578	608	112	107	579	555	358	358	1596	168	165	348	385	1191	1119	767
AGK	ENSG00000006530	ENST00000355413	321	282	235	242	873	1442	153	147	197	219	413	306	295	1332	569	121	115	221	241	392	512	491	475	161	175	150	287	296	380	355	626	322	291	66	57	287	269	295	262	1142	136	137	160	137	975	922	578
AGL	ENSG00000162688	ENST00000370165	401	457	317	310	835	2009	414	429	433	449	729	1438	1540	1434	1126	145	141	491	479	897	1095	1065	1086	1784	1868	1856	374	370	373	307	648	502	493	64	89	953	872	617	596	2929	203	210	335	327	1540	1148	894
AGMAT	ENSG00000116771	ENST00000375826	6	17	59	55	45	1380	382	370	20	9	18	2	4	26	15	11	7	0	0	1	3264	3164	3118	658	657	683	1	2	73	78	110	2	6	3	1	7	6	10	14	354	66	76	291	310	110	86	108
AGMO	ENSG00000187546	ENST00000342526	2	0	8	6	91	129	162	162	3	2	6	4	3	1	149	36	33	2	2	5	203	191	238	1762	1728	1757	0	2	6	9	5	3	8	0	0	33	27	2	0	22	5	3	281	250	13	2	33
AGO1	ENSG00000092847	ENST00000373204	593	607	451	447	1539	1950	368	360	383	394	682	627	638	1795	1072	240	236	162	152	251	773	721	757	204	219	210	525	539	453	393	768	826	818	141	128	444	443	478	519	1870	247	228	406	390	1931	1606	1140
AGO2	ENSG00000123908	ENST00000220592	329	333	602	588	1466	1569	283	317	467	465	800	721	706	1591	4790	244	232	256	245	358	376	383	349	77	83	80	640	586	713	653	1163	1353	1320	256	264	854	835	356	392	2052	183	180	296	272	1809	1245	929
AGO3	ENSG00000126070	ENST00000373191	284	315	257	282	648	722	119	110	258	262	527	314	327	689	1238	123	145	76	61	116	376	397	353	171	164	175	251	271	323	313	543	622	628	79	81	314	271	240	230	1055	112	110	123	133	1104	846	525
AGO4	ENSG00000134698	ENST00000373210	239	234	505	505	1035	1219	209	213	325	339	637	522	551	1157	1888	221	213	180	208	359	256	258	239	233	232	231	727	805	342	363	611	529	451	117	140	787	705	347	368	1827	130	120	298	312	1676	1702	1078
AGPAT2	ENSG00000169692	ENST00000538402	188	211	95	89	61	594	863	881	146	132	197	192	143	575	3557	164	157	216	207	334	85	114	101	731	774	769	717	690	44	40	57	149	149	339	339	147	133	166	141	316	278	249	943	983	281	327	455
AGPAT3	ENSG00000160216	ENST00000546158	214	185	295	248	1103	873	418	416	118	106	184	272	333	966	763	141	132	63	74	134	942	933	928	391	414	403	420	443	189	211	343	193	206	117	108	294	289	218	198	490	199	203	465	430	389	625	613
AGPAT4	ENSG00000026652	ENST00000320285	132	97	80	84	1900	232	25	35	142	168	282	155	169	806	1178	100	90	21	17	31	188	170	191	15	13	11	201	205	51	47	80	500	489	31	29	311	305	106	124	472	49	59	36	19	883	452	164
AGPAT5	ENSG00000155189	ENST00000285518	420	441	269	251	2736	2051	306	296	273	264	511	398	398	1910	541	100	113	46	40	98	614	592	609	368	410	367	207	233	262	265	459	321	331	74	80	424	368	315	339	1164	64	55	249	246	790	495	1017
AGPS	ENSG00000018510	ENST00000264167	555	532	572	523	1423	3385	373	356	871	840	1564	929	953	1863	1942	212	210	207	200	392	995	982	1006	640	617	584	723	764	386	341	648	686	667	179	157	789	821	253	201	2820	169	191	393	402	2396	1025	1236
AGR2	ENSG00000106541	ENST00000419304	0	2	286	326	1	33617	2460	2429	208	222	421	11	19	18223	84	764	725	2	0	0	60	56	49	1	0	1	583	618	1	3	2	4	5	49	38	12	15	1695	1726	24943	37	51	2498	2394	4079	15	33568
AGR3	ENSG00000173467	ENST00000310398	0	0	27	15	0	1957	484	480	37	32	71	0	0	6040	6	69	82	0	0	0	4	6	4	0	0	0	394	390	0	0	0	0	0	19	20	5	5	9	12	1925	1	1	729	736	254	2	633
AGRN	ENSG00000188157	ENST00000379370	158	139	161	176	1733	352	375	366	334	355	570	328	311	3110	782	435	466	129	127	212	353	423	377	96	88	74	2404	2258	71	54	87	194	182	542	531	869	981	765	724	308	1194	1251	433	477	522	844	1301
AGRP	ENSG00000159723	ENST00000290953	18	21	2	1	2	2	0	0	0	0	0	0	0	2	0	0	0	0	0	0	1	0	0	0	0	0	24	22	0	3	6	1	1	0	0	2	1	2	0	1	0	0	0	0	3	6	2
AGT	ENSG00000135744	ENST00000366667	132	150	15	10	9357	155	35	36	49	39	64	45	37	365	281	1011	1033	676	684	1175	388	424	389	33843	34298	34577	16	12	8	9	16	48	41	40	28	10	11	41	42	133	11	5	10	16	62	11	128
AGTPBP1	ENSG00000135049	ENST00000357081	278	284	328	312	1233	655	107	99	133	150	269	269	229	788	1227	77	109	96	119	186	300	304	319	90	95	95	438	443	296	219	402	160	150	91	65	276	243	132	147	813	60	59	82	100	555	939	373
AGTRAP	ENSG00000177674	ENST00000314340	125	126	226	242	135	238	57	62	85	70	161	160	122	1539	839	146	141	81	71	149	79	95	100	52	63	56	355	348	99	106	200	188	175	96	102	278	290	588	536	168	88	94	45	48	256	434	241
AGXT	ENSG00000172482	ENST00000307503	2	1	0	0	0	31	7	6	0	1	0	0	0	0	4	1	0	0	0	1	74	71	82	18576	18171	18354	0	0	0	1	1	0	0	0	1	21	13	0	0	25	1	2	8	3	0	8	0
AGXT2	ENSG00000113492	ENST00000231420	0	0	0	0	0	0	4	9	2	1	2	0	0	0	1	6	4	0	0	0	4159	4090	4022	1266	1306	1256	0	0	0	0	0	0	1	0	0	15	7	0	0	1	0	0	56	38	19	0	2
AHCTF1	ENSG00000153207	ENST00000326225	412	425	369	360	1302	1503	253	235	387	389	685	667	670	1680	3004	219	217	125	104	217	828	821	882	318	314	319	352	336	500	474	818	1001	1004	202	197	532	506	332	345	1810	160	210	257	266	1591	1182	723
AHCY	ENSG00000101444	ENST00000217426	641	649	455	488	1394	4651	1000	1056	678	724	1241	1310	1432	5750	1411	351	334	279	285	465	2245	2180	2329	1519	1546	1668	763	756	423	379	672	2011	1991	590	567	798	808	1007	1006	2266	578	563	883	861	1916	906	1702
AHCYL1	ENSG00000168710	ENST00000369799	2233	2195	891	882	13669	6538	3034	2960	1747	1680	3001	2036	2157	13003	6329	1044	993	528	513	828	3844	3860	3750	1362	1333	1361	1551	1670	749	746	1352	1962	1873	950	863	1902	1893	1246	1274	5773	782	868	1917	1897	5510	2762	3287
AHCYL2	ENSG00000158467	ENST00000446544	382	446	333	313	2722	17671	1226	1204	219	211	382	327	353	910	698	716	649	44	46	86	1327	1282	1322	223	199	195	1879	1898	252	246	437	521	495	160	176	414	439	306	368	12782	286	274	978	936	2240	646	1943
AHDC1	ENSG00000126705	ENST00000374011	618	585	143	158	879	193	118	114	317	328	592	407	449	1087	426	144	143	90	92	178	127	114	138	33	46	40	283	281	132	124	202	1166	1227	88	106	382	369	266	288	288	221	189	73	117	929	1236	453
AHI1	ENSG00000135541	ENST00000457866	424	429	232	172	823	838	127	118	261	230	423	264	255	1465	780	92	107	52	44	80	299	281	321	75	73	98	182	220	125	81	205	424	394	104	106	159	185	356	410	1697	89	93	89	104	1138	299	590
AHNAK	ENSG00000124942	ENST00000378024	4464	4654	4898	4947	4500	45331	5731	5644	11351	11207	19825	32701	33299	46417	80767	6567	6745	4465	4352	7274	16210	16341	16246	2725	2783	2752	17532	17649	6151	6125	10398	33095	32687	1652	1574	22891	22296	8684	8940	74431	3236	3329	7358	7333	73237	19609	29402
AHNAK2	ENSG00000185567	ENST00000333244	124	133	77	88	277	479	128	119	666	688	1241	3647	3748	1597	547	320	289	27	22	50	25	33	33	1	0	1	220	220	40	35	62	176	165	13	18	421	393	304	333	2879	23	32	44	35	4552	199	327
AHR	ENSG00000106546	ENST00000463496	563	535	953	956	310	2362	526	504	330	291	594	1524	1583	2449	3919	552	613	178	202	338	551	525	547	690	742	725	1392	1516	528	552	904	395	360	105	104	1068	1060	248	306	2334	148	168	456	404	1560	2223	2657
AHSA1	ENSG00000100591	ENST00000216479	810	795	611	569	1769	2715	336	379	465	540	905	610	602	7038	1606	209	225	494	442	897	717	777	732	393	383	366	728	736	396	340	643	862	908	182	179	828	871	619	625	2610	287	305	377	357	2307	1002	872
AHSG	ENSG00000145192	ENST00000411641	0	0	0	0	19	1	0	0	0	0	0	0	0	13	0	0	0	0	0	0	16	23	21	46081	45576	46046	0	0	0	3	1	0	0	1	0	0	0	0	0	0	0	0	0	0	0	0	0
AHSP	ENSG00000169877	ENST00000302312	1	0	0	0	1	0	0	0	0	0	0	1	0	2	1	0	0	0	0	0	1	1	0	0	0	0	1	0	0	0	0	1	0	0	0	48	34	0	0	0	1	1	0	0	0	17	0
AIDA	ENSG00000186063	ENST00000340020	215	213	192	195	334	809	116	104	227	233	482	456	462	674	1167	139	149	122	103	212	336	347	340	283	255	222	317	307	282	279	471	399	340	72	79	432	419	128	147	970	115	93	98	98	788	486	367
AIF1L	ENSG00000126878	ENST00000247291	107	83	68	107	3437	711	42	46	185	167	272	1690	1681	722	2764	221	250	104	102	166	9151	9157	9243	23	17	22	412	425	50	32	76	153	160	25	34	1290	1214	168	180	749	610	612	21	25	832	12087	173
AIFM1	ENSG00000156709	ENST00000287295	785	803	253	270	470	2840	707	693	348	425	654	298	312	3965	736	113	132	578	629	1047	2984	2977	2881	1202	1236	1244	348	370	173	181	281	245	268	122	121	356	348	307	276	1805	161	159	557	602	941	688	800
AIFM2	ENSG00000042286	ENST00000613322	181	177	121	101	146	968	150	152	69	74	154	279	295	398	1755	98	96	191	152	277	86	100	94	72	98	72	188	164	73	81	128	219	198	45	44	78	93	108	133	519	33	45	117	123	394	260	258
AIFM3	ENSG00000183773	ENST00000440238	6	6	9	18	411	1261	46	38	6	3	3	12	9	31	55	26	19	2	1	7	5	5	4	2	2	10	27	20	11	9	13	18	7	1	8	22	25	10	18	638	8	13	35	39	109	95	60
AIG1	ENSG00000146416	ENST00000344492	261	292	73	69	1099	761	364	349	119	108	219	375	395	1310	810	141	163	176	196	319	1346	1273	1317	1479	1491	1439	222	240	68	82	110	466	453	83	91	166	123	230	221	698	96	81	403	401	396	460	332
AIM1	ENSG00000112297	ENST00000633556	81	77	1083	987	48	7786	1154	1135	117	110	218	4283	4479	2690	3071	209	214	24	17	48	1788	1806	1717	449	475	490	628	623	970	964	1692	211	213	106	98	2356	2328	1616	1664	3682	159	192	1275	1207	1152	1754	1037
AIM1L	ENSG00000176092	ENST00000308182	3	1	10	4	0	170	153	168	4	3	1	1814	1779	38	3	22	25	2	2	1	6	3	3	0	0	0	61	68	5	2	8	0	0	1	0	305	272	2	1	238	1	2	255	246	25	22	20
AIM2	ENSG00000163568	ENST00000368130	9	12	260	266	24	159	14	8	2	1	4	11	7	11	77	9	6	1	0	1	2	1	0	4	10	10	6	12	221	235	369	5	5	0	0	17	15	4	5	123	2	3	24	16	15	750	35
AIMP1	ENSG00000164022	ENST00000442366	381	341	330	319	1285	2079	413	324	299	282	534	436	468	2130	861	180	208	169	193	298	612	606	624	277	239	261	469	497	330	298	568	693	709	105	135	478	464	407	412	2035	242	246	423	379	1439	982	865
AIMP2	ENSG00000106305	ENST00000223029	54	47	74	58	200	275	164	162	34	28	51	56	51	194	136	19	19	44	34	56	48	52	49	79	84	81	73	96	21	16	32	37	29	31	23	78	83	59	72	154	38	44	119	122	116	108	77
AIP	ENSG00000110711	ENST00000279146	361	325	315	318	695	378	221	186	191	180	380	189	189	694	557	336	319	187	165	276	147	136	151	129	126	140	546	542	430	395	666	792	836	114	106	454	468	273	295	426	112	131	225	228	615	1190	449
AJUBA	ENSG00000129474	ENST00000361265	35	42	15	16	59	126	13	16	126	144	241	242	259	313	51	54	65	64	72	107	363	387	375	166	149	146	300	310	39	38	73	298	287	52	57	531	463	104	128	129	36	38	27	26	814	197	78
AK1	ENSG00000106992	ENST00000373176	358	340	145	174	882	385	186	175	98	89	160	221	229	7985	737	166	167	935	907	1555	127	123	130	92	83	101	1497	1396	120	106	191	789	808	74	72	153	141	97	95	2180	164	171	48	52	507	819	395
AK2	ENSG00000004455	ENST00000467905	366	329	306	331	450	2700	515	477	237	210	391	361	368	1797	916	140	157	175	175	296	989	871	963	467	438	465	428	450	235	225	379	413	389	120	109	404	367	272	268	1679	196	195	479	489	1034	647	727
AK3	ENSG00000147853	ENST00000381809	1212	1184	284	317	1776	4979	997	1072	696	637	1216	1490	1563	2478	3500	474	440	853	826	1432	2070	2050	2119	2456	2635	2593	923	1004	344	346	606	1008	1122	315	328	954	931	898	999	4099	347	353	1110	989	2494	1333	1662
AK4	ENSG00000162433	ENST00000545314	68	81	156	137	935	1736	90	93	170	149	254	784	735	823	2477	261	297	735	691	1156	8986	8944	9011	2229	2203	2232	84	92	25	32	40	94	132	14	24	209	185	579	577	1793	97	107	45	46	888	99	893
AK5	ENSG00000154027	ENST00000354567	22	19	12	12	3221	70	9	7	14	18	16	18	29	4	17	13	7	10	5	9	25	27	27	0	0	1	19	13	45	50	85	14	8	0	2	5	2	19	17	159	39	35	7	9	26	57	176
AK7	ENSG00000140057	ENST00000267584	44	55	1	7	33	193	6	11	43	38	87	18	14	4389	15	20	28	2	0	1	131	106	106	16	5	9	65	53	6	8	11	4	10	12	13	7	8	12	18	63	6	3	16	15	85	113	131
AK8	ENSG00000165695	ENST00000298545	11	12	7	6	55	25	0	0	17	21	24	11	11	1602	21	11	8	0	0	2	25	27	24	1	0	0	15	18	6	12	8	38	34	3	4	6	4	12	7	12	5	6	1	1	31	8	24
AK9	ENSG00000155085	ENST00000424296	59	49	44	39	188	198	43	28	32	48	79	80	76	1538	107	30	27	26	22	32	141	126	119	27	31	21	80	81	73	78	145	55	60	15	13	53	64	59	36	296	56	42	35	36	193	172	129
AKAP1	ENSG00000121057	ENST00000621116	428	418	396	372	1870	7776	1340	1399	475	498	844	1066	1033	2073	1711	451	451	704	670	1135	1165	1142	1175	794	719	688	818	838	288	276	489	824	820	238	230	336	305	1186	1120	6418	389	417	1379	1476	3163	833	3022
AKAP10	ENSG00000108599	ENST00000225737	416	453	315	372	993	1105	222	259	326	298	559	391	430	1435	874	181	184	74	73	154	454	445	445	150	136	139	423	422	336	337	588	591	548	112	99	437	496	292	300	1336	128	152	211	205	1234	1089	682
AKAP11	ENSG00000023516	ENST00000025301	1252	1328	855	885	5330	2383	432	462	933	902	1759	1350	1419	3527	2161	431	502	245	279	427	1479	1420	1391	416	421	385	958	896	1267	1267	2142	1843	1917	216	204	880	845	708	701	3207	302	348	470	428	3428	2869	1801
AKAP12	ENSG00000131016	ENST00000354675	773	837	812	850	1273	2004	443	408	973	940	1640	1610	1664	1954	22838	879	942	104	101	182	1278	1282	1252	497	451	485	1161	1140	303	284	517	7552	7375	287	283	1656	1775	665	708	5081	106	88	278	235	6632	1772	598
AKAP13	ENSG00000170776	ENST00000394518	1042	1025	2434	2440	3162	6832	878	898	1667	1682	3111	1767	1834	3987	12381	996	1045	1363	1257	2284	1482	1541	1496	702	621	654	2954	2949	2486	2342	4058	2586	2502	1928	1893	2790	2694	895	929	5276	614	659	1119	1115	11364	5379	4270
AKAP14	ENSG00000186471	ENST00000371431	0	0	0	0	5	0	1	1	8	5	4	0	0	1257	0	0	0	0	0	0	2	1	1	0	0	1	19	13	0	0	0	0	0	0	0	0	0	0	0	0	0	0	0	0	1	0	0
AKAP17A	ENSG00000197976	ENST00000313871	554	538	723	671	1056	844	465	492	204	227	418	295	301	1298	974	327	342	81	86	152	184	153	159	101	105	130	749	707	627	631	1019	1245	1238	252	259	743	609	700	701	1146	332	345	488	522	1039	2474	1176
AKAP3	ENSG00000111254	ENST00000545990	24	30	14	19	80	103	15	9	0	3	5	14	9	213	33	9	8	13	14	12	75	85	71	30	20	18	22	28	9	18	25	43	40	14	16	21	13	20	19	38	11	13	12	11	56	44	19
AKAP4	ENSG00000147081	ENST00000376064	2	0	0	2	0	0	0	0	0	0	0	0	1	0	0	0	0	0	0	0	2	0	0	0	0	0	0	0	0	0	0	0	0	0	0	0	0	0	1	0	0	0	0	0	0	0	1
AKAP5	ENSG00000179841	ENST00000394718	15	18	63	61	527	494	30	26	80	77	155	34	49	15	92	13	18	4	6	7	113	105	110	14	13	19	174	158	66	77	138	20	14	3	2	32	24	20	20	412	5	6	24	22	182	160	45
AKAP6	ENSG00000151320	ENST00000280979	425	480	66	88	4973	322	89	103	189	161	333	580	620	464	82	112	125	901	900	1592	315	342	331	109	128	128	117	146	43	54	63	235	222	16	13	129	111	44	36	928	45	46	48	70	696	166	91
AKAP7	ENSG00000118507	ENST00000431975	807	794	84	88	850	875	279	290	136	106	249	77	105	460	278	71	67	37	52	70	116	103	129	120	114	122	152	152	97	100	147	224	191	143	120	94	116	245	274	1322	31	25	250	240	321	268	136
AKAP8	ENSG00000105127	ENST00000269701	284	275	402	368	766	1185	306	279	231	251	395	307	287	1215	1057	161	166	88	74	126	319	339	286	106	128	129	405	439	391	407	728	570	518	145	131	531	528	364	358	1138	215	195	286	304	1066	1277	770
AKAP8L	ENSG00000011243	ENST00000397410	487	524	329	368	1442	924	315	305	181	212	329	265	288	1787	912	248	260	129	132	204	414	380	408	158	190	166	463	497	478	451	751	628	594	198	224	604	548	516	526	1208	206	197	346	307	1279	1448	802
AKAP9	ENSG00000127914	ENST00000356239	1044	1042	538	585	1880	4448	1281	1278	662	590	1091	940	990	5926	1293	537	576	214	220	376	2118	2071	2165	1074	1041	1002	772	805	801	738	1319	1905	1860	471	453	861	833	773	721	4341	556	550	1638	1583	2315	2041	2187
AKIP1	ENSG00000166452	ENST00000534147	185	169	80	62	336	271	62	53	93	114	146	132	160	406	196	76	74	82	85	142	74	77	72	46	48	54	180	163	44	39	92	173	200	28	32	189	162	100	91	261	44	36	58	60	334	444	182
AKNA	ENSG00000106948	ENST00000374088	320	332	1792	1845	1031	1501	366	381	667	735	1183	182	175	3865	2650	339	347	24	40	72	88	86	69	142	149	144	896	822	2180	2153	3515	1151	1202	62	77	442	446	283	316	1037	101	105	545	571	3506	6435	1171
AKR1A1	ENSG00000117448	ENST00000621846	522	538	576	506	821	4328	1264	1307	391	419	733	734	757	4172	1871	388	401	146	135	241	2803	2674	2649	2045	2066	2115	981	981	463	508	730	761	755	338	292	755	703	739	773	2438	578	586	1235	1237	1509	1328	1653
AKR1B1	ENSG00000085662	ENST00000285930	21268	21379	336	336	1550	1349	149	148	250	271	440	274	262	677	1893	294	289	591	600	959	2331	2380	2384	92	98	100	606	573	402	405	723	902	937	106	125	1962	1998	204	166	911	151	136	187	205	1220	1020	561
AKR1B10	ENSG00000198074	ENST00000359579	4	1	15	11	1	5709	6674	6608	2	0	0	1257	1339	42	20	1098	1121	1	0	0	72	84	90	6	12	16	0	1	1	0	0	1	0	0	0	0	2	4	3	1125	1	0	6182	6179	399	4	10094
AKR1C1	ENSG00000187134	ENST00000380872	156	145	120	123	95	449	197	218	10	15	28	535	544	47	4008	157	165	64	70	119	858	769	843	2915	2945	2831	455	428	51	36	77	176	165	89	85	38	23	52	63	877	51	72	123	154	146	82	1282
AKR1C2	ENSG00000151632	ENST00000380753	125	115	86	89	55	735	139	132	76	61	118	804	807	60	3193	603	658	41	33	49	80	92	93	1440	1524	1479	161	176	24	20	31	54	61	42	48	9	9	35	36	538	72	64	84	86	145	36	1135
AKR1C3	ENSG00000282883	ENST00000439082	179	216	83	69	624	3793	1955	1966	183	223	369	293	298	903	1807	865	875	51	57	91	1115	1118	1148	1416	1372	1409	266	310	43	36	64	252	273	36	25	42	37	30	27	1837	34	57	1280	1289	833	50	3513
AKR1C4	ENSG00000198610	ENST00000380448	0	0	3	0	1	2	12	13	0	0	0	0	0	14	0	161	180	0	0	0	6	5	2	3536	3478	3435	0	1	0	0	1	0	0	0	0	0	0	0	0	1	0	0	8	18	0	0	43
AKR1D1	ENSG00000122787	ENST00000242375	1	2	0	0	0	1	0	0	0	0	0	0	0	0	0	0	0	0	0	0	2	1	2	2799	3000	3112	0	0	0	0	0	0	1	0	0	0	0	0	0	0	0	0	0	0	2	0	0
AKR7A2	ENSG00000053371	ENST00000235835	380	370	121	121	481	990	618	604	196	195	383	285	265	1678	795	165	183	105	90	160	489	468	503	292	287	267	257	282	140	117	207	592	613	116	123	224	258	270	234	585	158	136	547	566	587	477	605
AKR7A3	ENSG00000162482	ENST00000361640	20	25	7	1	23	548	1515	1582	3	1	2	2	3	22	10	109	115	1	5	1	418	392	411	1057	1074	1104	1	1	3	4	2	16	11	211	207	0	1	4	5	316	20	10	1300	1228	98	12	810
AKT1	ENSG00000142208	ENST00000554581	1657	1594	926	978	2552	2754	775	830	823	863	1493	1708	1682	4193	3790	765	808	958	1013	1684	533	504	488	888	825	807	2380	2334	788	800	1301	1319	1403	702	730	1723	1720	1804	1789	2557	715	730	740	815	2707	3799	2453
AKT1S1	ENSG00000204673	ENST00000391834	227	235	166	172	428	772	223	201	152	161	264	211	217	745	690	120	141	101	114	165	168	154	160	158	181	148	273	254	73	81	101	297	325	100	102	350	332	274	268	548	127	142	180	169	630	366	406
AKT2	ENSG00000105221	ENST00000392038	829	860	843	809	1407	1659	578	626	588	559	1007	970	1018	3301	3835	489	453	423	432	649	631	678	605	1004	1020	1051	1043	1043	858	847	1414	1720	1779	454	431	957	1002	1160	1071	1553	539	475	561	613	2602	2662	1452
AKTIP	ENSG00000166971	ENST00000570004	148	145	85	88	808	522	103	83	109	103	171	237	250	488	403	87	65	121	139	234	315	283	331	123	103	112	223	267	140	133	231	322	312	37	44	260	260	123	134	580	59	56	103	96	527	266	175
AL021546.6	ENSG00000111780	ENST00000551806	47	48	31	27	114	153	48	42	48	42	71	51	59	151	111	22	20	11	11	18	71	87	70	42	35	43	42	26	48	40	64	70	76	75	75	56	52	41	51	126	35	38	46	32	140	86	76
AL928654.7	ENSG00000257341	ENST00000477724	71	55	290	275	64	332	448	465	95	78	167	157	150	2109	1613	103	84	58	52	90	55	44	37	17	14	19	1452	1496	166	168	247	130	138	30	45	306	333	72	63	511	31	27	1282	1238	413	562	902
ALAD	ENSG00000148218	ENST00000409155	3885	3938	347	300	2625	2326	532	536	311	313	531	940	970	1431	1425	519	535	521	474	931	2264	2262	2248	3225	3240	3269	880	895	279	318	479	1379	1397	377	327	1062	1070	703	722	2356	1273	1258	565	592	1570	921	1715
ALAS1	ENSG00000023330	ENST00000484952	11259	11134	318	331	779	2551	471	475	217	223	422	571	582	954	1424	222	238	782	742	1242	634	664	656	5772	5759	5689	1170	1143	295	265	468	382	317	91	82	646	636	320	323	1845	425	441	486	492	996	602	1058
ALB	ENSG00000163631	ENST00000295897	3	1	1	0	26	1	0	0	1	0	1	1	0	37	22	4	7	1	2	3	6403	6459	6515	1179312	1185958	1182343	2	2	51	43	92	18	15	11236	11123	6	10	0	4	5	0	4	1	2	6	9	20
ALCAM	ENSG00000170017	ENST00000472644	1205	1320	384	409	5994	1490	375	421	568	562	1008	307	348	9574	472	456	461	53	51	98	939	975	988	1122	1086	1148	3182	3309	236	239	430	2045	2001	431	400	444	400	1184	1240	1901	445	490	542	560	845	616	1704
ALDH16A1	ENSG00000161618	ENST00000293350	128	118	200	232	115	184	285	307	62	54	90	67	68	323	345	66	56	10	12	25	38	48	48	27	23	31	227	211	132	128	227	147	157	60	56	221	267	110	106	176	54	58	322	334	273	668	380
ALDH18A1	ENSG00000059573	ENST00000371224	369	393	472	446	1085	6631	1695	1648	553	574	1116	659	640	3002	1091	337	337	88	86	158	630	628	639	244	232	263	493	503	338	308	563	709	670	510	537	780	774	571	625	3899	2091	2039	1641	1620	1653	734	2216
ALDH1A1	ENSG00000165092	ENST00000297785	2476	2517	282	268	1174	5295	7580	7399	1355	1335	2283	685	692	8808	5829	1254	1361	115	86	187	6296	6488	6360	13142	12967	13088	2266	2375	307	304	544	4893	4698	2299	2299	538	531	505	506	6190	955	1030	4567	4499	6170	2556	10500
ALDH1A2	ENSG00000128918	ENST00000249750	52	50	44	40	54	64	18	18	1958	1973	3460	77	95	8774	148	327	330	99	69	129	576	513	497	11	9	5	256	274	6	9	12	692	690	39	37	605	555	681	748	152	31	29	0	0	1791	210	6
ALDH1A3	ENSG00000184254	ENST00000329841	188	218	1032	1026	135	767	290	293	160	178	285	954	977	303	17839	154	160	22	18	37	473	541	510	43	59	52	430	407	22	28	48	89	103	186	158	507	465	4541	4698	1090	377	402	458	485	754	197	260
ALDH1B1	ENSG00000137124	ENST00000377698	221	221	430	436	407	5267	425	441	991	991	1782	1560	1584	793	974	492	479	132	139	218	1198	1090	1103	4321	4258	4135	308	293	90	95	147	500	522	110	93	198	194	656	615	3345	123	107	306	286	2251	432	446
ALDH1L1	ENSG00000144908	ENST00000472186	335	362	16	30	1452	439	3	5	12	26	32	76	87	169	3780	64	35	175	189	322	2899	2836	2874	4826	4828	4879	9	19	1	1	1	568	536	183	196	1	1	92	81	151	882	873	2	0	303	1	13
ALDH1L2	ENSG00000136010	ENST00000258494	52	45	216	215	958	518	101	107	172	157	297	164	175	52	877	89	94	32	34	49	42	36	39	9	11	10	141	162	47	46	76	75	76	794	749	85	111	119	140	712	613	607	126	102	508	135	314
ALDH2	ENSG00000111275	ENST00000261733	2897	2867	849	771	7515	10441	2359	2420	536	542	1066	3132	3014	2072	13567	857	913	1644	1658	2780	5457	5622	5581	18076	18248	18717	6285	6526	375	374	620	1964	1943	385	409	320	305	1095	1107	7236	1084	1027	2328	2268	4079	2156	7629
ALDH3A1	ENSG00000108602	ENST00000457500	7	9	1	2	3	162	71	78	4	2	2	3064	3047	239	13	40	35	5	1	3	3	4	1	5	5	4	21	30	2	1	1	8	2	0	0	2	2	12	14	72	3	3	77	82	28	28	5198
ALDH3A2	ENSG00000072210	ENST00000579855	5168	5456	304	315	1952	4441	1378	1384	591	551	1088	2687	2794	3843	2501	832	876	598	599	1006	5529	5432	5615	5801	5761	5962	2230	2346	306	298	504	1205	1249	510	478	411	388	1781	1705	3771	643	673	1296	1281	3553	1248	4837
ALDH3B1	ENSG00000006534	ENST00000614849	238	252	150	113	90	301	383	409	39	42	89	77	78	3587	385	101	99	30	28	48	189	203	179	32	30	36	973	923	46	50	81	49	58	53	59	312	308	35	40	163	53	57	284	278	165	491	779
ALDH4A1	ENSG00000159423	ENST00000375341	227	188	72	74	1128	211	32	27	110	129	211	650	644	491	2527	108	97	348	339	540	3446	3587	3513	3304	3166	3260	162	174	36	72	103	220	204	46	61	451	482	827	854	200	59	41	17	21	272	241	215
ALDH5A1	ENSG00000112294	ENST00000357578	234	215	234	241	3934	1675	376	344	189	182	324	206	293	4422	501	154	151	254	231	433	1206	1270	1290	1842	1775	1835	341	341	377	354	637	467	498	111	99	149	139	336	355	1026	117	109	253	270	590	713	491
ALDH6A1	ENSG00000119711	ENST00000553458	605	563	137	150	5209	2319	886	889	513	496	884	538	529	3308	2761	286	290	733	761	1320	16521	16571	16472	8076	7978	8000	433	367	126	163	230	1712	1710	327	311	307	314	960	965	1720	418	436	1153	1135	1881	518	1415
ALDH7A1	ENSG00000164904	ENST00000409134	651	666	109	75	3620	2918	323	343	442	468	833	654	725	2381	1018	208	203	185	175	301	2835	2862	2836	2249	2168	2185	365	420	107	108	182	1183	1170	174	173	803	796	765	855	1528	364	378	349	327	1500	385	716
ALDH8A1	ENSG00000118514	ENST00000265605	1	4	7	4	21	8	4	5	2	4	6	4	6	3	9	4	3	0	1	0	1431	1373	1378	3196	3174	3133	3	6	6	8	5	5	2	2	3	7	8	2	4	33	1	2	1	7	6	19	7
ALDH9A1	ENSG00000143149	ENST00000354775	1974	1974	577	587	2937	4340	959	831	666	659	1218	1961	1936	4429	5014	477	508	419	404	717	3338	3287	3362	2429	2534	2431	1059	1202	647	634	1107	1586	1555	322	319	910	860	1244	1318	3876	828	908	907	905	2253	1897	1773
ALDOA	ENSG00000149925	ENST00000564546	4055	4010	3064	3015	11812	15268	4049	4155	2142	2100	3726	8465	8613	15640	12094	2584	2607	8403	8630	14242	3151	3132	3146	717	701	734	4211	4109	2108	2164	3597	6320	6367	1263	1217	4857	4838	3135	3241	10656	2657	2755	2899	2923	10846	7365	6233
ALDOB	ENSG00000136872	ENST00000374855	19	9	83	89	20	686	38680	39071	2	0	2	1	3	5	100	2210	2204	5	4	9	82408	83037	83198	104063	103746	103919	2	2	0	5	7	7	5	130	114	2	2	4	1	35	1	0	71664	71710	20	7	106
ALDOC	ENSG00000109107	ENST00000395321	348	309	118	102	25330	340	150	144	80	80	128	222	232	188	815	79	58	645	633	1004	113	136	113	658	625	638	157	135	186	209	325	499	480	11	10	43	53	81	124	389	60	62	258	238	381	555	757
ALG1	ENSG00000033011	ENST00000262374	217	206	163	162	376	1228	186	190	177	160	303	190	162	1024	397	99	114	44	59	82	257	247	239	143	154	146	213	248	137	134	232	234	247	143	129	244	237	200	192	804	157	143	143	152	650	408	521
ALG10B	ENSG00000175548	ENST00000308742	183	216	170	147	644	502	93	97	193	184	349	160	157	951	283	90	98	44	66	105	268	299	278	137	123	146	146	119	204	196	355	341	320	43	36	412	405	219	228	574	68	93	106	116	562	601	484
ALG11	ENSG00000253710	ENST00000521508	274	271	163	137	762	895	139	161	232	233	430	221	237	1134	636	104	113	75	59	98	498	464	482	168	203	205	282	271	184	156	303	353	359	70	68	403	409	216	251	845	147	152	145	158	719	409	588
ALG12	ENSG00000182858	ENST00000330817	182	169	172	176	299	516	230	221	168	131	251	196	181	835	359	165	169	68	90	131	165	144	157	133	135	156	305	304	179	185	321	306	283	89	97	285	272	325	310	372	251	265	197	199	415	508	475
ALG13	ENSG00000101901	ENST00000394780	225	263	245	263	729	728	175	142	222	223	382	169	208	1140	1609	132	129	107	97	174	243	229	235	135	155	131	244	242	370	333	600	333	288	63	55	263	273	348	307	1185	113	105	194	161	1100	971	534
ALG14	ENSG00000172339	ENST00000370205	151	155	32	40	166	599	109	112	77	71	98	53	63	352	202	46	47	36	34	58	112	126	133	95	83	91	84	103	27	23	44	97	102	62	47	86	90	79	73	438	84	88	65	82	222	133	140
ALG2	ENSG00000119523	ENST00000476832	439	446	213	160	475	1200	210	200	249	252	499	260	248	1808	841	170	161	58	49	91	485	481	507	240	263	286	397	436	163	186	301	536	514	189	170	517	500	403	438	1063	275	271	175	216	733	546	672
ALG3	ENSG00000214160	ENST00000446569	175	179	140	157	282	891	171	150	89	102	184	193	187	757	429	81	84	54	39	69	149	143	131	261	272	241	214	200	101	134	183	152	194	119	106	294	284	174	162	521	186	197	129	141	436	293	326
ALG5	ENSG00000120697	ENST00000239891	232	242	147	172	368	1222	193	159	180	181	295	149	154	1086	461	97	109	31	33	63	293	333	325	284	264	285	285	287	136	102	181	207	185	267	281	289	335	252	274	986	266	302	178	175	520	359	498
ALG6	ENSG00000088035	ENST00000371108	128	136	153	133	220	648	113	103	106	109	201	139	138	545	311	59	61	19	18	52	176	175	174	119	97	134	130	146	124	169	261	144	120	27	31	188	208	150	149	599	82	81	108	118	321	324	300
ALG8	ENSG00000159063	ENST00000615266	270	277	153	194	437	1054	125	112	158	194	338	127	140	1224	572	77	87	41	43	86	298	344	335	335	308	355	172	181	109	125	241	229	213	84	67	303	315	211	242	904	129	163	132	145	581	331	338
ALG9	ENSG00000086848	ENST00000614444	164	169	119	105	436	607	140	153	108	127	215	199	221	501	496	80	87	43	45	76	179	165	197	108	142	154	216	184	107	93	149	266	265	86	95	218	195	153	164	654	193	169	155	133	523	296	365
ALK	ENSG00000171094	ENST00000389048	24	19	13	7	372	16	3	7	3	0	4	2	4	2	92	2	0	0	0	1	0	0	1	0	0	0	0	2	1	3	2	4	5	0	0	3	3	0	2	47	6	4	5	4	16	3	7
ALKBH1	ENSG00000100601	ENST00000216489	98	96	84	61	232	439	81	68	76	72	148	89	99	367	256	48	55	53	46	67	147	155	130	77	60	62	75	87	70	87	137	135	139	38	43	162	140	98	92	343	35	45	44	48	344	232	154
ALKBH2	ENSG00000189046	ENST00000429722	57	53	81	90	383	253	48	38	85	67	170	92	83	501	161	43	39	32	25	60	53	57	44	120	106	108	95	93	74	61	98	185	139	38	38	76	71	119	99	182	32	31	49	48	280	202	142
ALKBH3	ENSG00000166199	ENST00000302708	90	90	94	78	276	613	93	89	89	91	175	122	137	659	241	68	67	38	40	50	133	132	111	82	91	97	168	168	77	73	141	121	161	47	51	83	93	121	125	396	65	93	96	87	426	272	182
ALKBH4	ENSG00000160993	ENST00000292566	48	50	39	47	264	173	65	52	57	61	93	45	55	248	100	47	35	31	27	43	78	59	71	31	37	29	87	113	54	59	83	140	127	38	31	75	83	94	84	161	43	58	40	55	168	274	145
ALKBH5	ENSG00000091542	ENST00000399138	761	781	587	549	1691	1636	453	513	647	657	1071	699	692	5859	1806	441	481	735	692	1225	720	744	680	534	552	585	863	854	489	529	844	1282	1207	428	382	745	790	704	753	1713	504	513	474	483	2370	1865	1364
ALKBH6	ENSG00000239382	ENST00000252984	43	37	48	61	154	220	44	36	36	26	47	48	47	250	147	27	44	19	18	28	43	30	24	42	33	26	77	83	73	90	140	54	68	15	13	53	82	64	83	252	27	33	29	46	242	240	127
ALKBH7	ENSG00000125652	ENST00000245812	111	143	64	53	218	212	234	226	36	41	73	46	43	282	173	54	36	115	85	145	43	53	38	106	95	90	151	159	34	33	62	228	225	98	100	68	87	166	166	134	128	147	222	204	127	222	224
ALKBH8	ENSG00000137760	ENST00000428149	110	106	119	98	331	392	92	70	113	91	187	157	156	457	199	47	40	50	34	69	164	167	167	80	87	74	163	149	146	129	247	182	185	21	28	158	178	135	111	423	52	43	63	68	455	391	213
ALMS1	ENSG00000116127	ENST00000484298	179	213	196	218	688	1138	131	139	354	359	614	255	260	4093	490	131	116	50	55	95	535	488	506	94	112	117	213	209	302	276	475	1289	1240	126	113	311	281	231	224	1041	149	175	132	131	1258	469	502
ALOX12	ENSG00000108839	ENST00000251535	29	25	36	30	142	121	14	13	23	22	42	850	884	105	96	27	12	6	9	9	28	34	28	4	9	8	19	27	56	50	91	35	35	16	8	46	43	52	50	127	16	21	30	24	196	193	72
ALOX12B	ENSG00000179477	ENST00000319144	0	1	2	6	37	13	7	4	1	0	0	187	200	14	1	5	3	0	0	0	3	7	6	0	0	0	0	0	8	9	21	0	3	4	0	0	1	26	27	17	1	0	3	6	4	23	16
ALOX15	ENSG00000161905	ENST00000570836	2	0	12	8	4	30	41	45	1	0	4	8	6	31	34	13	15	1	1	1	0	0	0	2	1	1	205	176	31	24	44	3	2	0	0	3	4	24	28	27	0	0	25	20	10	40	31
ALOX15B	ENSG00000179593	ENST00000380183	23	18	11	13	1	46	0	0	0	2	3	415	378	85	96	2	1	1	0	0	0	1	0	1	0	0	426	411	26	31	54	1	0	3	4	16	12	2678	2558	25	0	2	6	6	7	13	5
ALOX5AP	ENSG00000132965	ENST00000380490	230	222	526	526	124	684	109	93	40	48	74	63	96	427	1539	80	80	12	17	19	50	51	54	99	92	112	1263	1239	266	217	427	101	96	22	23	279	259	38	27	281	12	23	85	95	336	669	149
ALOXE3	ENSG00000179148	ENST00000448843	0	0	0	0	8	1	0	0	0	0	2	27	23	16	0	0	0	0	0	0	2	0	1	0	0	0	0	0	0	1	1	0	1	1	1	8	12	1	3	2	0	1	0	0	7	0	4
ALPI	ENSG00000163295	ENST00000295463	0	0	2	1	0	246	2922	3025	0	0	0	0	0	0	5	2	0	0	0	0	50	44	51	0	0	0	0	0	0	0	0	0	0	0	0	0	0	0	0	205	0	0	2317	2348	26	0	1
ALPK1	ENSG00000073331	ENST00000458497	141	165	329	377	126	908	139	118	137	149	229	192	180	878	800	147	158	15	13	31	236	216	238	62	76	81	229	226	230	225	364	354	392	38	35	277	270	111	125	886	64	56	142	133	635	720	458
ALPK2	ENSG00000198796	ENST00000361673	2	2	159	161	4	123	5	7	1	1	0	6	12	5	10	28	21	576	599	966	339	342	320	26	29	27	2	0	260	252	417	0	2	2	2	52	47	10	7	65	2	0	7	1	12	84	4
ALPK3	ENSG00000136383	ENST00000258888	373	386	64	58	179	142	50	48	64	61	107	195	195	235	1389	118	103	1886	1895	3220	335	347	353	32	29	28	357	374	23	39	72	72	78	229	195	203	198	78	90	447	64	57	30	24	261	83	100
ALPL	ENSG00000162551	ENST00000374840	604	572	670	673	662	120	22	23	174	171	345	39	39	716	3340	40	43	49	55	92	692	754	712	307	296	304	1261	1218	54	57	82	51	48	25	24	128	105	113	88	100	23	33	24	25	213	426	60
ALPP	ENSG00000163283	ENST00000392027	0	0	1	0	15	1	1	0	0	0	0	0	0	322	0	0	0	0	0	0	0	0	0	0	0	0	41	23	0	0	0	4	8	0	0	1180	1120	0	0	2	0	0	0	0	36	4	12
ALPPL2	ENSG00000163286	ENST00000611550	0	0	0	1	0	4	1	1	0	0	1	0	0	46	0	0	0	0	0	0	0	0	0	0	0	0	2	3	0	0	0	0	1	0	0	1	6	2	0	5	0	0	0	0	0	0	0
ALS2	ENSG00000003393	ENST00000264276	180	210	139	156	1160	690	239	249	197	223	381	241	256	1248	895	153	172	300	317	522	551	502	520	432	453	442	380	392	147	132	262	399	385	77	73	444	442	257	260	909	86	89	339	291	1104	627	643
ALS2CL	ENSG00000178038	ENST00000415953	173	176	104	112	129	988	303	303	91	86	138	1020	980	597	619	286	270	107	124	207	247	231	215	68	56	41	733	758	228	278	397	260	248	93	93	546	567	147	156	1160	221	218	256	273	647	1804	691
ALS2CR12	ENSG00000155749	ENST00000425488	2	3	7	5	17	15	1	4	2	0	2	7	8	340	7	3	2	11	8	15	2	3	4	1	0	0	13	8	7	6	5	2	0	0	0	3	4	0	3	24	3	4	1	3	11	13	0
ALYREF	ENSG00000183684	ENST00000505490	150	182	344	349	602	897	214	191	173	195	321	264	262	907	605	80	99	73	72	137	62	54	69	80	73	74	352	347	208	187	318	287	263	77	71	372	370	175	198	521	91	113	153	173	424	673	382
AMACR	ENSG00000242110	ENST00000335606	219	214	59	45	462	3197	233	217	140	124	254	265	243	468	190	222	230	60	53	120	1953	1846	1790	2338	2379	2366	264	249	74	75	109	224	241	103	88	189	184	3393	3411	1819	988	1008	219	221	461	276	549
AMBP	ENSG00000106927	ENST00000265132	0	1	0	0	0	6	17	8	0	1	1	0	1	8	1	677	719	0	0	1	118	126	120	50914	51075	51115	10	6	3	4	5	1	3	424	383	0	0	3	2	10	0	1	7	9	5	1	29
AMBRA1	ENSG00000110497	ENST00000534300	404	430	177	208	905	1338	248	253	260	279	459	339	351	1323	697	175	164	85	83	130	342	323	336	169	155	132	371	365	228	226	386	645	589	105	115	380	374	248	247	789	163	185	263	281	1390	764	657
AMD1	ENSG00000123505	ENST00000368885	739	742	829	864	3017	5101	648	572	1138	1112	2023	2121	2165	3345	5252	318	349	256	274	405	1484	1491	1488	369	366	379	1204	1206	690	670	1149	1143	1178	422	413	2669	2652	4523	4610	3568	622	661	465	488	2334	1647	1193
AMDHD1	ENSG00000139344	ENST00000266736	170	161	7	6	24	27	6	3	1	0	2	3	4	10	44	4	5	2	2	3	145	151	157	991	955	1001	12	9	12	14	18	3	2	7	6	8	5	2	3	19	4	2	10	7	4	54	17
AMDHD2	ENSG00000162066	ENST00000293971	125	97	54	72	202	74	133	129	19	24	54	34	44	161	217	72	83	14	22	28	25	19	33	51	53	42	101	111	86	99	138	104	98	18	31	140	135	101	104	36	95	80	124	122	103	413	179
AMER1	ENSG00000184675	ENST00000330258	95	119	70	82	265	397	78	74	104	100	189	237	266	805	162	64	54	16	25	44	164	193	203	66	73	62	113	113	88	93	154	576	591	42	43	85	88	84	105	381	65	74	72	82	555	280	206
AMER2	ENSG00000165566	ENST00000515384	5	3	1	2	2655	2	2	1	1	0	1	0	0	95	1	0	0	0	0	0	0	1	1	0	0	0	0	0	0	0	0	1	0	0	0	1	0	1	1	3	0	0	0	0	0	0	0
AMFR	ENSG00000159461	ENST00000290649	1354	1325	499	528	2832	2484	1085	1034	1083	1070	1833	1185	1251	2993	2285	551	611	340	336	525	2314	2306	2204	1302	1329	1213	921	979	608	557	911	1727	1715	335	343	1344	1306	708	712	2240	331	364	840	868	3024	2272	1250
AMH	ENSG00000104899	ENST00000221496	2	3	5	5	247	3	2	4	0	1	1	0	0	8	9	2	3	1	2	3	0	0	0	0	0	1	0	3	1	1	1	3	5	2	6	1	2	2	3	6	1	0	4	2	7	5	5
AMICA1	ENSG00000160593	ENST00000526620	107	107	1322	1320	9	1203	275	269	41	41	62	130	124	122	1611	161	143	18	19	21	31	33	37	66	63	55	645	597	447	420	710	66	74	13	12	121	151	43	40	559	10	11	347	333	318	2666	309
AMIGO1	ENSG00000181754	ENST00000369864	446	480	98	89	824	209	79	80	92	77	176	115	132	236	207	95	115	147	117	225	280	302	273	36	41	45	311	306	146	174	279	613	579	109	112	127	124	199	228	524	184	169	76	74	753	324	273
AMIGO2	ENSG00000139211	ENST00000550413	495	545	153	176	56	497	73	61	654	662	1225	206	189	2547	704	245	265	35	16	41	244	211	215	89	81	97	657	621	326	327	559	977	908	14	12	291	257	124	134	1845	38	48	73	67	1390	991	137
AMMECR1	ENSG00000101935	ENST00000372059	65	92	88	78	100	317	55	57	63	65	133	264	260	446	177	21	20	6	9	8	97	104	108	38	48	34	84	79	93	78	166	183	166	21	17	145	136	53	52	245	15	19	36	58	156	199	241
AMMECR1L	ENSG00000144233	ENST00000393001	310	278	275	279	832	1336	195	232	284	312	508	360	336	1173	2244	172	173	74	82	139	359	372	379	270	260	264	437	419	279	279	467	484	455	204	178	564	549	242	258	1306	124	127	175	191	1262	781	584
AMN	ENSG00000166126	ENST00000299155	0	0	17	15	0	311	659	622	0	0	1	6	6	32	5	31	31	0	0	0	128	139	111	249	231	242	8	12	4	5	8	3	1	1	0	1	1	1	3	274	6	9	1236	1130	33	22	299
AMN1	ENSG00000151743	ENST00000537562	90	89	54	52	457	178	28	30	75	75	135	89	66	970	121	37	42	36	39	70	107	114	110	57	43	37	88	74	81	81	168	154	151	24	23	64	66	59	61	187	29	30	23	25	217	179	159
AMOT	ENSG00000126016	ENST00000524145	49	45	20	18	787	376	56	62	97	97	133	86	72	1587	168	51	60	16	20	20	266	263	271	30	23	28	103	79	17	17	33	319	309	20	24	503	559	127	101	284	36	41	46	65	446	120	256
AMOTL1	ENSG00000166025	ENST00000317829	604	554	380	411	1500	1180	260	278	828	790	1550	3046	3031	3400	2850	576	570	262	289	483	558	548	535	280	271	254	1583	1693	242	235	354	663	742	383	376	1720	1656	864	920	3753	332	348	170	140	3608	1654	737
AMOTL2	ENSG00000114019	ENST00000249883	531	576	290	272	3021	739	243	255	671	644	1124	630	602	1049	9783	614	620	293	273	520	1112	1087	1102	216	214	201	1558	1491	367	323	583	1045	1156	247	253	3133	3280	697	708	987	182	193	279	281	1665	1881	846
AMPD1	ENSG00000116748	ENST00000369538	12	4	7	4	0	320	262	253	4	4	1	8	5	46	3	15	16	0	0	0	3	2	3	1	1	0	7	11	24	19	28	39	33	0	0	0	0	8	8	710	6	8	199	213	34	61	213
AMPD2	ENSG00000116337	ENST00000528667	782	803	856	846	1087	580	511	484	206	199	409	215	218	1026	1740	247	246	37	43	72	190	202	217	280	266	279	347	360	362	385	609	812	772	135	136	409	444	397	397	446	155	141	375	387	775	1573	652
AMPD3	ENSG00000133805	ENST00000529507	468	465	449	433	470	403	116	129	59	61	107	226	187	1860	259	115	89	10	7	20	139	139	144	15	20	22	147	116	454	408	737	124	101	29	28	129	157	233	260	317	47	55	59	79	260	671	347
AMPH	ENSG00000078053	ENST00000356264	30	46	38	26	1371	130	9	16	67	73	133	142	138	413	384	49	43	53	55	92	109	108	113	5	9	4	14	17	5	4	11	47	37	21	29	5	10	37	27	193	8	8	11	13	323	67	55
AMT	ENSG00000145020	ENST00000273588	239	259	80	95	521	1357	275	288	124	117	227	167	164	1256	447	182	204	104	125	187	467	493	436	537	553	552	155	156	238	245	376	443	473	161	147	151	137	385	397	1252	126	127	336	348	1245	691	679
AMY1A	ENSG00000237763	ENST00000370083	0	0	0	0	0	0	0	0	0	0	0	0	0	5	0	0	0	0	0	0	0	0	0	0	0	0	0	1	0	0	0	0	0	9	8	0	0	0	0	0	883	887	0	0	0	0	0
AMY2A	ENSG00000243480	ENST00000622339	0	0	1	0	4	1	12	21	0	0	1	0	0	2	0	0	0	0	0	0	0	0	0	0	0	0	0	0	0	0	0	980	897	171479	167912	55	65	0	0	0	22	29	16	14	1	12	7
AMY2B	ENSG00000240038	ENST00000610648	100	103	68	77	313	254	75	61	28	44	59	49	60	970	361	50	67	49	56	107	129	148	137	78	84	85	85	81	130	96	240	698	630	88439	86148	80	61	117	132	536	400	365	113	107	470	392	213
AMZ2	ENSG00000196704	ENST00000612294	398	414	309	319	1530	1151	173	242	271	301	515	463	542	2284	1088	236	218	335	420	616	611	661	588	266	306	295	380	383	316	292	512	550	536	128	128	421	377	319	337	1279	187	201	191	197	1470	914	643
ANAPC1	ENSG00000153107	ENST00000341068	218	214	259	271	355	1858	233	179	260	245	465	415	377	1491	561	102	123	71	79	141	462	419	418	125	129	127	239	227	387	423	651	428	455	59	70	391	349	197	183	1122	107	120	197	201	1035	701	426
ANAPC10	ENSG00000164162	ENST00000613466	66	81	45	34	168	205	19	24	65	69	147	62	62	316	173	28	26	34	42	60	80	85	89	51	40	57	94	93	31	28	84	103	99	18	26	102	105	47	44	245	27	26	27	14	192	127	84
ANAPC13	ENSG00000129055	ENST00000514612	580	602	235	245	1389	1425	189	225	326	327	620	366	368	1610	1181	212	211	314	302	517	1063	1058	1120	326	332	339	513	552	189	176	316	628	612	140	126	601	649	282	306	1299	239	227	203	219	997	778	743
ANAPC16	ENSG00000166295	ENST00000621663	1128	1129	627	670	987	3248	604	549	639	619	1035	937	946	4658	1996	358	381	966	919	1622	1491	1358	1468	851	870	842	1156	1197	738	776	1320	1499	1398	520	509	852	830	933	938	3481	814	699	674	646	2660	2552	1852
ANAPC2	ENSG00000176248	ENST00000323927	269	275	260	265	1058	357	255	238	171	157	258	211	209	701	708	216	245	98	82	138	93	88	97	118	134	132	388	354	354	344	560	449	421	191	192	311	308	456	423	294	276	304	230	270	496	1147	639
ANAPC4	ENSG00000053900	ENST00000315368	291	342	358	388	930	1208	190	188	651	621	1184	343	368	5609	798	162	182	115	112	193	260	293	284	164	173	161	311	361	385	344	597	443	446	89	83	482	473	271	301	1844	155	160	243	256	1179	1144	647
ANAPC5	ENSG00000089053	ENST00000261819	847	876	800	798	2748	3988	637	629	667	660	1192	945	985	5173	2541	544	566	350	359	570	1015	966	962	720	703	715	1036	1047	939	928	1546	1119	1100	540	543	1062	986	950	986	3736	555	584	627	688	3085	2636	1881
ANAPC7	ENSG00000196510	ENST00000450008	282	284	220	253	819	1050	155	157	367	366	602	561	600	1613	636	139	106	116	116	184	406	418	438	133	171	146	323	321	323	295	495	375	422	68	67	257	215	319	326	1244	172	190	138	140	1093	661	504
ANG	ENSG00000214274	ENST00000397990	12	7	18	17	6	529	92	79	15	21	30	31	31	125	218	61	86	10	5	21	107	78	98	6899	7015	6856	120	100	14	9	17	274	275	42	41	43	35	178	150	477	68	79	81	84	215	42	626
ANGEL1	ENSG00000013523	ENST00000251089	470	442	264	254	2386	1317	163	165	215	235	364	219	260	1260	622	207	206	97	104	166	390	349	406	149	141	156	399	387	309	303	579	836	777	484	429	309	364	232	212	919	252	230	180	178	1391	1817	1461
ANGEL2	ENSG00000174606	ENST00000366962	318	303	282	239	1336	873	133	164	279	292	547	303	314	1194	728	113	138	80	88	147	398	385	380	186	199	190	310	281	370	378	686	617	579	74	73	360	383	355	324	1053	122	123	154	150	1113	1064	684
ANGPT1	ENSG00000154188	ENST00000297450	201	190	66	79	161	332	62	47	68	62	105	182	201	48	1678	254	221	18	27	33	509	448	563	25	23	33	709	722	31	32	69	591	595	12	19	739	790	307	292	707	307	291	29	29	310	644	278
ANGPT2	ENSG00000091879	ENST00000338312	4	10	65	69	52	137	10	15	57	47	85	79	86	84	462	62	55	38	45	63	65	70	68	49	58	51	111	90	96	95	164	52	52	3	5	254	243	20	26	149	2	4	10	12	190	9	20
ANGPTL1	ENSG00000116194	ENST00000367629	526	573	169	158	66	959	174	187	401	367	662	921	898	50	2553	234	217	135	120	188	344	286	344	421	390	423	194	219	35	29	60	738	863	120	116	1181	1202	85	99	3304	413	456	155	153	3964	491	162
ANGPTL2	ENSG00000136859	ENST00000373425	269	289	605	639	6365	1122	328	282	696	712	1260	980	1032	248	6669	1033	1047	526	526	901	281	281	267	123	131	143	788	831	97	116	169	2250	2178	58	60	451	464	379	394	1348	76	87	163	170	4309	3721	386
ANGPTL3	ENSG00000132855	ENST00000371129	0	1	0	0	0	5	1	0	0	3	3	0	0	3	2	1	1	0	0	0	1341	1374	1300	6469	6622	6595	0	1	1	0	1	1	1	0	2	0	1	1	3	10	0	1	0	1	1	1	7
ANGPTL4	ENSG00000167772	ENST00000593998	85	95	223	260	155	49	141	155	11	12	22	156	162	61	6701	142	143	3	5	5	5	3	7	517	516	536	131	149	33	26	42	23	8	560	575	312	285	96	96	126	8	17	191	171	70	98	14
ANGPTL6	ENSG00000130812	ENST00000592641	0	2	22	12	7	7	5	5	0	0	1	0	0	14	3	3	2	0	0	0	1	0	0	68	50	56	1	4	25	20	23	3	0	2	3	20	27	4	3	5	0	0	5	3	0	51	16
ANGPTL7	ENSG00000171819	ENST00000376819	35	31	6	5	2	173	20	15	2	1	2	69	70	6	26	40	42	28	24	46	3	5	5	9	13	8	57	61	3	1	0	8	11	6	3	3	9	16	19	223	14	15	4	5	51	9	9
ANK1	ENSG00000029534	ENST00000347528	37	43	41	35	486	27	18	14	3	4	4	25	29	38	84	22	22	348	351	626	5	9	10	1	1	0	17	9	38	49	93	3	13	6	11	100	101	24	21	23	2	5	14	4	21	105	578
ANK2	ENSG00000145362	ENST00000357077	688	656	560	591	8716	1360	202	212	904	879	1627	905	845	869	8812	311	290	1015	1006	1867	6794	6899	6723	26	22	27	269	289	287	256	519	2546	2504	84	74	76	77	135	119	2822	38	34	125	108	2012	2912	443
ANK3	ENSG00000151150	ENST00000280772	193	177	151	176	3154	2496	691	732	496	511	929	497	533	3957	485	341	387	826	822	1460	3530	3486	3600	165	180	160	761	777	213	199	327	494	515	130	132	511	485	464	464	2512	574	615	780	781	1985	796	955
ANKEF1	ENSG00000132623	ENST00000378392	44	43	41	36	22	390	49	43	24	33	46	95	86	730	171	30	29	10	8	12	107	110	103	76	79	71	70	59	27	46	82	101	83	121	144	18	23	49	45	179	46	46	47	56	92	52	268
ANKFN1	ENSG00000153930	ENST00000566473	4	3	0	0	266	8	2	2	11	8	17	4	0	1007	2	4	3	0	0	0	5	7	6	0	0	0	14	11	0	0	0	0	0	0	0	38	34	1	0	2	0	0	2	1	2	1	15
ANKFY1	ENSG00000185722	ENST00000341657	979	993	742	752	5653	2993	527	491	697	770	1386	1080	1045	3839	2437	430	465	227	210	387	945	1005	1066	781	767	710	1164	1152	816	751	1352	1955	1904	194	198	1146	1114	696	693	3211	525	550	543	553	3083	2290	1654
ANKH	ENSG00000154122	ENST00000284268	790	728	429	441	2661	4857	946	898	352	373	601	725	707	1772	3420	382	376	910	939	1621	721	751	784	643	663	685	639	651	553	559	942	2119	2084	352	362	629	582	1785	1833	2310	548	511	952	916	1897	1265	1326
ANKHD1	ENSG00000131503	ENST00000431508	29	43	30	29	80	139	31	23	22	16	25	26	26	91	92	19	18	9	10	16	48	45	42	20	31	25	61	44	27	23	57	65	59	15	7	32	38	56	53	147	19	12	30	23	130	150	76
ANKHD1-EIF4EBP3	ENSG00000254996	ENST00000532219	665	688	572	604	1152	2095	472	453	384	384	713	609	604	2215	1235	246	248	95	105	214	952	910	932	454	422	469	473	535	710	739	1211	965	968	217	188	646	620	426	461	1849	319	335	493	438	1915	1646	1306
ANKIB1	ENSG00000001629	ENST00000265742	642	639	453	474	3668	2127	425	446	581	544	1072	881	920	2185	1855	370	407	223	193	364	1770	1742	1764	324	338	319	633	628	507	490	888	944	920	185	193	894	819	448	478	2334	327	386	475	505	1921	1583	1144
ANKLE2	ENSG00000176915	ENST00000357997	672	714	640	664	1404	2002	377	351	412	379	704	759	786	2024	3329	266	286	153	165	273	477	575	488	224	259	253	816	758	703	711	1232	956	908	291	301	923	882	476	496	1734	284	265	374	457	1871	2182	1056
ANKMY1	ENSG00000144504	ENST00000401804	51	57	60	52	182	230	65	60	60	74	93	39	59	2325	127	55	47	10	12	20	44	41	34	40	17	49	80	91	126	132	256	106	111	33	40	110	106	66	80	173	26	34	73	76	262	297	264
ANKMY2	ENSG00000106524	ENST00000306999	266	234	112	97	842	1203	260	255	162	179	358	276	294	1109	414	146	175	190	226	359	404	391	378	123	116	115	287	293	138	133	246	618	588	57	53	268	274	166	170	1233	123	153	250	248	734	476	769
ANKRA2	ENSG00000164331	ENST00000296785	274	280	130	130	699	752	156	167	157	148	302	195	216	1084	346	130	153	77	63	99	156	154	146	92	88	85	162	161	207	234	386	385	423	71	55	304	298	315	306	996	93	114	165	166	925	614	406
ANKRD1	ENSG00000148677	ENST00000371697	0	2	3	0	2	2	0	1	6	6	10	6	0	1	28	1	0	50259	49772	85013	0	2	3	1	2	1	942	949	11	9	10	15	20	17	6	77	80	10	14	3	7	19	0	1	4	27	1
ANKRD10	ENSG00000088448	ENST00000267339	481	471	559	538	1378	2639	419	426	422	402	794	433	459	2076	1671	510	511	228	235	429	579	559	554	314	280	312	660	655	631	633	1156	914	870	235	226	624	651	968	967	3208	340	290	399	445	2958	2635	1147
ANKRD11	ENSG00000167522	ENST00000378330	726	729	681	670	2115	1355	573	562	581	594	984	831	844	2269	2120	338	337	214	216	349	454	487	506	160	169	192	908	874	742	697	1208	2111	2050	309	357	1040	1025	571	619	1319	345	336	587	629	1745	2299	1414
ANKRD12	ENSG00000101745	ENST00000400020	734	736	1084	1236	2784	2266	518	543	680	717	1266	1373	1445	1882	2643	400	415	308	301	541	1184	1158	1222	380	351	379	655	657	1414	1387	2381	1270	1164	282	280	1198	1200	628	628	3541	337	343	559	594	2438	3119	1737
ANKRD13A	ENSG00000076513	ENST00000261739	473	475	1207	1190	1538	3154	357	409	325	344	632	1411	1440	1723	1739	479	509	136	117	252	846	857	799	330	332	337	1063	1121	1017	997	1822	776	695	152	145	1153	1205	415	477	3219	390	380	372	423	1762	3030	1043
ANKRD13D	ENSG00000172932	ENST00000511455	201	178	385	446	470	255	95	114	128	143	229	245	232	662	624	216	219	69	67	100	46	46	33	23	32	48	431	380	479	453	752	312	327	55	56	320	312	262	243	296	149	149	127	130	477	1566	397
ANKRD16	ENSG00000134461	ENST00000380094	57	56	46	26	266	224	54	52	60	58	121	50	36	425	93	39	38	20	17	24	54	47	49	34	41	26	43	45	49	45	69	168	151	32	23	41	41	89	77	211	27	31	34	34	358	140	76
ANKRD17	ENSG00000132466	ENST00000558247	975	991	882	824	3071	4443	792	824	981	927	1693	1250	1283	6038	3566	431	455	342	328	548	2341	2309	2190	875	867	912	861	977	1000	932	1658	1799	1712	441	459	1524	1489	907	935	4788	640	642	846	800	3852	2600	2361
ANKRD2	ENSG00000165887	ENST00000307518	2	1	2	2	20	2	0	0	0	1	1	3	4	4	19	2	0	309	337	557	56	43	52	2	0	0	7	2	0	1	0	2	0	1	3	4	3	3	5	1	0	0	0	0	7	2	0
ANKRD22	ENSG00000152766	ENST00000371930	9	8	246	230	3	824	29	35	6	7	11	323	305	7	8	23	40	1	1	1	72	73	75	110	92	108	21	21	14	18	40	10	3	96	93	23	14	33	38	392	5	6	29	15	69	46	1410
ANKRD24	ENSG00000089847	ENST00000600132	22	24	4	7	456	19	17	16	3	2	6	9	3	59	59	19	16	0	1	6	21	14	25	18	20	17	10	10	11	12	21	18	20	16	13	68	64	35	38	24	20	15	28	29	22	56	41
ANKRD27	ENSG00000105186	ENST00000306065	269	292	262	257	533	1336	189	212	303	255	460	729	730	1060	878	133	141	126	138	265	411	380	405	70	72	65	458	447	241	265	436	413	398	103	103	590	607	361	426	1676	144	127	213	233	1127	742	573
ANKRD28	ENSG00000206560	ENST00000412318	199	227	243	253	1532	1873	273	274	251	246	439	451	455	1635	2974	172	188	91	90	152	652	640	631	327	297	326	430	462	199	185	334	742	735	202	196	433	443	257	248	1515	122	150	312	279	1566	711	776
ANKRD29	ENSG00000154065	ENST00000592179	146	181	51	50	243	167	24	26	224	212	381	108	135	478	511	92	95	26	25	45	99	84	92	63	56	50	697	728	279	250	467	471	506	7	4	9	8	142	132	298	25	25	27	21	1027	132	331
ANKRD34A	ENSG00000272031	ENST00000606888	15	20	17	16	251	32	16	10	10	9	22	13	10	28	18	12	12	7	0	6	7	6	11	2	3	3	10	13	16	25	22	26	21	4	5	8	8	26	25	39	5	5	24	19	95	62	22
ANKRD35	ENSG00000198483	ENST00000355594	34	34	30	33	83	61	8	12	40	38	65	356	347	187	50	25	26	3	10	11	12	9	4	40	27	28	33	34	6	4	27	157	116	3	1	9	14	68	71	103	60	52	9	6	197	31	34
ANKRD37	ENSG00000186352	ENST00000507753	56	56	29	26	85	22	22	21	7	8	16	125	121	263	45	17	19	12	10	31	7	13	6	9	6	10	33	43	12	15	17	51	58	14	14	56	49	142	146	73	56	54	26	18	19	40	45
ANKRD39	ENSG00000213337	ENST00000443120	106	95	95	92	365	146	87	92	45	53	91	56	47	486	111	72	66	82	84	121	37	35	35	44	45	49	93	79	107	103	222	156	197	40	47	103	102	173	141	191	41	39	79	80	312	341	208
ANKRD40	ENSG00000154945	ENST00000285243	671	722	430	440	4109	2174	274	283	601	599	1019	867	892	1637	3082	315	300	270	326	492	719	707	691	246	281	247	1120	1228	368	352	621	922	871	205	200	1027	1037	461	444	2333	215	203	242	233	2539	1604	979
ANKRD42	ENSG00000137494	ENST00000531895	126	142	55	63	143	157	34	30	53	49	77	58	64	1428	157	68	65	15	12	21	175	149	146	19	22	21	92	105	47	34	70	171	148	28	18	54	64	75	65	162	35	48	34	43	259	130	161
ANKRD44	ENSG00000065413	ENST00000282272	265	295	969	970	873	874	122	136	146	132	250	157	167	418	1290	165	149	42	35	73	183	172	203	130	124	133	624	656	1394	1455	2401	219	200	49	35	386	385	122	123	1120	91	97	170	165	1028	2544	450
ANKRD45	ENSG00000183831	ENST00000333279	11	12	1	2	67	16	2	0	20	26	54	3	3	1545	15	6	6	2	0	1	23	20	25	0	1	0	7	9	0	0	0	38	25	1	5	0	0	1	0	6	1	0	0	0	56	35	5
ANKRD46	ENSG00000186106	ENST00000358990	292	330	54	58	672	227	40	49	68	54	110	70	101	314	205	30	36	38	50	83	199	199	210	161	174	150	93	102	54	50	107	200	207	42	36	188	169	62	90	272	54	49	44	62	305	167	145
ANKRD49	ENSG00000168876	ENST00000544612	98	113	193	185	282	707	132	146	98	91	163	138	194	601	285	62	86	31	30	68	160	141	162	72	72	75	125	152	342	314	534	217	225	58	54	257	226	171	189	805	77	85	173	175	536	618	348
ANKRD50	ENSG00000151458	ENST00000504087	229	258	245	224	1225	946	141	169	492	481	912	795	806	475	1086	291	316	109	132	227	426	393	406	275	248	273	702	720	128	126	224	663	627	89	66	1190	1229	458	491	1595	137	127	166	147	1759	561	556
ANKRD52	ENSG00000139645	ENST00000267116	961	901	624	523	1781	2254	432	434	349	384	650	553	560	2186	1474	228	235	160	131	241	625	675	645	108	103	83	589	519	574	560	964	852	873	239	212	718	722	502	531	1993	323	306	462	495	2082	1575	1118
ANKRD54	ENSG00000100124	ENST00000215941	175	147	93	82	468	447	80	112	110	133	200	145	155	2376	353	80	100	60	61	81	153	148	160	72	75	78	136	166	81	60	120	355	332	115	105	133	107	130	135	438	92	118	96	95	584	290	198
ANKRD6	ENSG00000135299	ENST00000369408	85	76	39	60	1460	124	27	19	97	86	150	138	144	2120	312	107	113	77	58	92	222	232	227	83	95	75	248	214	63	71	146	618	573	59	55	219	202	87	105	213	102	90	27	26	497	166	156
ANKRD65	ENSG00000235098	ENST00000454272	10	5	27	16	66	31	14	11	30	23	49	77	64	1361	68	14	19	1	5	8	5	4	7	0	2	2	120	131	31	28	64	125	124	19	18	38	24	71	76	77	88	87	6	12	104	36	59
ANKRD66	ENSG00000230062	ENST00000565422	0	0	0	1	1	0	0	0	8	5	18	0	0	2592	0	0	0	0	0	0	0	0	0	0	0	0	19	18	1	1	0	0	0	0	0	0	0	2	1	1	0	0	0	0	1	0	0
ANKRD7	ENSG00000106013	ENST00000622000	1	2	2	0	10	3	0	2	0	2	0	3	0	28	2	2	0	1	1	1	9	12	9	0	0	0	1	0	1	0	2	4	0	1	2	0	1	0	1	11	0	0	2	0	6	4	1
ANKS1A	ENSG00000064999	ENST00000360359	641	615	378	357	1035	1399	413	413	325	314	573	1027	1110	4992	1875	352	379	213	213	390	526	545	582	243	244	241	1130	1137	321	379	531	1039	969	182	170	2283	2248	425	360	2027	223	200	328	300	1361	1870	875
ANKS1B	ENSG00000185046	ENST00000547776	69	58	9	7	1293	36	4	13	40	45	76	56	44	206	35	7	15	1	5	3	132	156	159	1	1	0	27	27	5	3	2	75	74	4	4	15	23	25	22	187	47	63	0	1	129	37	16
ANKS3	ENSG00000168096	ENST00000586605	61	52	30	19	183	90	23	35	46	44	88	33	48	278	83	35	32	20	20	29	48	34	39	10	8	10	63	73	35	42	61	164	153	23	32	42	60	83	72	123	29	24	25	27	171	136	96
ANKS4B	ENSG00000175311	ENST00000311620	0	0	17	14	2	1908	507	489	0	0	0	0	0	0	2	79	98	0	0	2	403	429	438	292	314	320	0	0	0	0	0	0	0	0	0	1	0	0	0	1257	0	0	525	538	140	0	488
ANKS6	ENSG00000165138	ENST00000353234	121	122	123	144	803	971	166	198	145	110	253	318	278	945	446	101	118	30	38	71	370	342	342	27	23	17	382	437	115	135	234	376	352	118	112	198	163	142	160	1009	55	54	219	206	809	292	540
ANKZF1	ENSG00000163516	ENST00000410034	287	320	471	505	1246	1423	411	418	172	200	318	303	281	2085	480	258	286	131	122	213	283	235	263	138	151	148	345	353	756	836	1380	577	577	209	192	389	390	757	750	1555	262	282	460	430	1688	2058	1133
ANLN	ENSG00000011426	ENST00000265748	27	16	138	142	5711	1027	143	158	153	144	266	417	470	99	66	35	32	7	15	22	16	15	23	4	7	6	63	66	54	75	96	38	30	3	3	337	315	22	18	576	1	2	74	74	124	79	455
ANO1	ENSG00000131620	ENST00000355303	60	61	54	49	59	826	47	61	1595	1606	2748	369	386	8576	615	811	773	228	230	416	272	325	300	1499	1565	1574	578	561	75	79	132	127	130	85	77	149	145	370	336	566	2863	2945	29	28	3366	127	2564
ANO10	ENSG00000160746	ENST00000292246	231	240	182	183	523	3099	851	885	339	358	632	476	457	758	1120	204	216	74	77	140	592	619	660	153	179	184	342	339	100	106	154	295	310	90	94	477	426	208	193	1573	207	202	703	670	1012	331	452
ANO6	ENSG00000177119	ENST00000423947	1212	1238	594	640	852	1473	1349	1395	1658	1645	2919	2030	2017	3666	8795	905	913	371	362	694	2189	2292	2225	1838	1899	1924	2030	2041	571	553	946	3669	3483	335	287	3243	3168	827	837	3406	466	496	1730	1797	5894	1788	1223
ANO7	ENSG00000146205	ENST00000402430	5	2	6	6	10	187	144	135	17	14	24	1	1	14	2	1	1	2	1	2	1	2	0	0	0	1	5	5	0	0	2	2	12	0	2	0	2	2996	3024	85	3	1	103	126	40	2	1432
ANO8	ENSG00000074855	ENST00000159087	376	392	94	115	2573	186	112	79	42	51	93	148	150	214	372	90	91	31	36	54	33	39	37	31	37	33	175	185	105	98	157	81	62	51	61	273	219	180	148	202	73	60	82	88	153	257	642
ANO9	ENSG00000185101	ENST00000332826	18	23	301	280	5	1366	1014	1086	33	31	55	94	103	251	80	110	97	0	1	2	48	40	38	0	1	2	110	124	647	671	1106	14	12	88	95	57	45	105	106	1021	75	61	1232	1225	177	702	759
ANOS1	ENSG00000011201	ENST00000619786	80	63	9	11	1534	34	1	4	8	9	11	22	20	141	258	12	14	20	24	25	20	16	17	6	5	6	1309	1402	24	17	44	12	19	3	4	25	22	41	50	32	18	19	7	3	41	16	42
ANP32A	ENSG00000140350	ENST00000465139	444	466	1046	1030	2703	4333	649	591	611	618	1066	648	661	4683	1807	276	290	559	551	932	1220	1192	1200	688	641	671	1383	1349	803	845	1420	1140	1124	249	222	1417	1456	975	983	3489	341	309	667	770	2477	2923	2039
ANP32B	ENSG00000136938	ENST00000339399	567	582	1195	1241	1760	5064	809	861	564	550	976	945	975	3512	2370	374	413	272	234	419	780	850	791	513	501	491	1062	1105	737	772	1350	1585	1579	400	342	1171	1144	571	665	4538	311	313	765	861	2942	2697	1627
ANP32E	ENSG00000143401	ENST00000583931	702	713	843	849	1891	1776	420	382	566	517	951	607	620	2673	1005	250	268	354	371	696	859	878	879	291	279	287	933	933	873	844	1462	943	856	87	85	680	713	237	250	1712	147	141	499	478	1683	1990	953
ANPEP	ENSG00000166825	ENST00000300060	104	90	983	952	38	21557	52040	52640	84	63	109	152	152	29	6954	2068	1999	47	38	66	8519	8486	8742	6558	6560	6551	873	881	173	177	248	23	35	7402	7406	1064	1025	2759	2815	2403	88	82	52482	52889	5409	694	121
ANTXR1	ENSG00000169604	ENST00000303714	2894	2959	693	665	4687	3168	434	390	2247	2269	4128	2672	2831	3478	4180	1702	1713	383	391	602	678	663	681	103	102	107	2462	2488	480	526	807	9376	9042	119	112	4088	3996	809	833	3504	180	147	408	380	12362	3193	1110
ANTXR2	ENSG00000163297	ENST00000403729	944	944	876	921	292	3311	536	524	1972	2015	3618	1544	1533	1068	6793	1090	1127	469	460	772	788	785	727	632	578	625	845	876	465	426	762	3224	3115	55	39	2552	2549	2823	2937	6266	143	167	661	661	14611	1399	808
ANXA1	ENSG00000135046	ENST00000376911	714	783	2992	3053	343	3374	393	400	950	942	1777	78804	81384	14510	35001	1024	1115	433	360	691	407	368	360	143	133	137	7164	7287	622	589	1064	2048	1990	285	296	8910	8646	1825	1804	4059	737	773	443	474	3499	1761	1406
ANXA10	ENSG00000109511	ENST00000359299	1	0	1	0	0	1	94	95	3	1	4	1	0	2	0	18	10	0	1	1	0	0	0	578	569	564	0	0	0	0	0	1	2	9	6	1	2	0	0	28	0	0	0	0	1	3	6847
ANXA11	ENSG00000122359	ENST00000265447	454	445	1136	1147	1089	8485	1576	1581	789	765	1333	3190	3366	8226	5108	943	954	1485	1546	2496	1887	1841	1842	419	438	430	2717	2796	812	884	1392	2209	2091	560	556	2212	2242	1946	1879	5632	496	533	1610	1619	3287	2903	3631
ANXA13	ENSG00000104537	ENST00000262219	0	0	5	9	9	654	3394	3318	3	1	7	2	5	5828	1	549	573	0	0	0	99	103	107	41	36	51	3	0	0	0	0	6	2	0	1	4	5	1	0	360	0	1	2825	2874	216	1	9
ANXA2	ENSG00000182718	ENST00000421017	1226	1386	2212	2261	214	16263	2031	2091	1527	1586	2820	6296	6734	11713	16223	1224	1334	544	506	867	1144	1150	1136	193	180	232	8260	8620	684	671	1181	1527	1494	778	807	6517	6525	1063	1101	10776	813	834	2114	2076	4263	3222	3003
ANXA3	ENSG00000138772	ENST00000264908	55	37	284	294	122	1117	95	70	125	126	217	347	368	846	959	74	80	141	140	275	301	298	264	7	13	10	2510	2571	13	6	15	27	38	158	149	1589	1503	972	985	1018	549	537	72	82	219	250	1981
ANXA4	ENSG00000196975	ENST00000394295	352	300	362	362	509	6262	3282	3334	670	727	1239	971	940	4685	1637	4896	5152	193	174	309	1975	2018	1972	1020	1005	961	2309	2493	289	331	492	873	851	2296	2205	1453	1406	667	767	3981	196	177	2476	2566	3056	1092	3636
ANXA5	ENSG00000164111	ENST00000296511	3097	3116	3013	3121	3512	5951	811	771	4002	3916	7129	2483	2558	11802	17240	1631	1695	869	847	1453	2211	2138	2092	873	948	953	5655	5765	1011	933	1631	4210	4061	827	739	6775	6685	2399	2395	6273	1645	1749	848	773	9362	5167	3021
ANXA6	ENSG00000197043	ENST00000354546	1978	1952	2239	2303	4051	4521	653	701	2281	2332	4006	2398	2476	4151	12578	1217	1342	1160	1213	1969	1629	1605	1536	2674	2759	2643	2633	2737	2199	2307	3673	4445	4365	403	429	2658	2646	1480	1484	6620	597	606	633	622	7899	6456	1776
ANXA7	ENSG00000138279	ENST00000372921	1241	1270	937	974	2121	5288	538	511	812	853	1544	1470	1585	4842	3973	492	536	727	744	1351	2389	2480	2406	1340	1357	1350	1508	1527	854	827	1432	1791	1684	379	377	1403	1404	983	983	4601	588	636	551	538	3942	2449	1979
ANXA8	ENSG00000265190	ENST00000585281	3	3	1	3	5	0	0	0	0	1	1	1328	1441	8	25	3	1	2	0	1	2	2	4	2	3	1	71	60	0	0	0	7	10	0	1	452	492	10	5	4	8	5	1	1	5	1	2
ANXA8L1	ENSG00000264230	ENST00000619162	0	0	0	1	3	1	0	0	0	1	2	686	701	183	5	1	0	0	0	1	0	2	2	6	3	2	127	151	0	0	0	5	0	0	0	375	360	5	4	0	8	8	0	0	2	2	1
ANXA9	ENSG00000143412	ENST00000368947	50	40	26	27	355	297	46	50	80	71	130	284	286	340	97	91	94	20	33	44	450	456	422	315	357	339	73	83	38	32	46	152	136	195	155	20	33	61	62	334	40	41	62	56	507	113	189
AOAH	ENSG00000136250	ENST00000617537	163	173	579	625	141	985	128	109	40	58	89	82	75	240	1308	95	93	9	8	6	29	30	29	121	120	106	293	312	383	435	698	94	88	7	6	274	297	27	21	530	16	16	133	158	241	3180	164
AOC1	ENSG00000002726	ENST00000493429	0	0	90	78	1	5706	2454	2453	1	1	3	10	16	0	31	35	31	5	2	2	3176	3236	3207	57	52	59	20	21	16	9	30	6	11	7	6	29340	29103	10	14	3244	0	1	3082	3178	557	28	1081
AOC3	ENSG00000131471	ENST00000308423	1208	1172	518	528	42	2211	398	400	1304	1334	2254	3031	2991	328	19428	1150	1228	120	99	177	662	676	651	248	242	236	3905	3906	210	261	420	835	751	138	137	951	945	1029	1021	8004	195	227	205	190	6083	1916	750
AOX1	ENSG00000138356	ENST00000374700	12309	12407	121	123	27	915	23	39	69	52	129	521	567	638	6163	349	287	7	12	16	3513	3671	3575	22372	22122	22390	422	420	125	103	163	3492	3478	1042	1015	222	211	477	511	531	37	52	42	31	585	248	285
AP000721.4	ENSG00000256100	ENST00000535431	197	180	113	109	258	739	372	344	78	69	105	169	134	893	604	70	73	298	292	466	152	152	157	167	167	180	211	199	38	47	76	159	175	108	100	156	143	235	205	462	202	192	238	235	276	314	330
AP1AR	ENSG00000138660	ENST00000274000	357	350	263	288	734	1654	411	395	228	222	383	357	383	698	583	105	113	83	96	142	579	617	577	206	237	231	326	336	233	200	397	350	373	72	67	315	313	228	247	1314	142	127	444	392	774	700	564
AP1B1	ENSG00000100280	ENST00000405198	1253	1125	1056	1082	2623	2442	932	1022	379	394	676	1251	1332	2430	4103	563	532	219	188	282	648	590	595	456	436	489	1201	1115	1189	1203	2009	755	708	321	358	1614	1550	1098	1087	1555	522	547	873	849	1350	3354	1563
AP1G1	ENSG00000166747	ENST00000569748	785	823	628	618	1732	2671	460	418	409	407	685	927	1014	3085	1943	280	279	123	119	196	1519	1554	1578	567	534	552	682	662	621	617	1000	634	651	246	229	733	756	538	502	2360	385	383	440	422	1530	1456	1648
AP1G2	ENSG00000213983	ENST00000397120	476	503	774	839	921	3580	786	792	304	292	521	609	581	3027	1504	524	546	54	61	82	339	361	386	146	127	117	646	664	1535	1509	2551	904	887	329	290	783	725	1327	1359	3421	736	729	917	952	2646	3546	3324
AP1M1	ENSG00000072958	ENST00000444449	489	436	373	360	1192	510	376	399	307	306	499	354	321	866	1637	209	236	206	192	333	348	339	301	476	470	465	638	658	395	436	679	650	693	119	90	602	654	277	271	433	120	115	284	314	892	1179	354
AP1M2	ENSG00000129354	ENST00000590923	0	0	37	31	2	3847	568	630	135	119	237	301	366	3598	9	140	148	0	0	0	538	596	491	3	2	1	397	400	0	0	1	3	4	212	211	350	368	488	444	1969	218	233	531	491	323	10	1453
AP1S1	ENSG00000106367	ENST00000443943	176	199	76	79	700	1086	247	274	109	107	192	139	132	504	252	107	109	24	23	47	244	270	225	181	160	158	201	201	64	59	89	177	164	45	47	252	280	183	202	494	82	74	186	167	283	387	373
AP1S2	ENSG00000182287	ENST00000545766	88	101	108	102	204	261	34	42	191	180	333	205	171	164	494	55	64	257	232	435	51	57	55	43	43	37	116	127	111	121	248	63	57	12	13	163	161	36	43	513	9	15	29	30	1502	316	57
AP2A1	ENSG00000196961	ENST00000354293	1131	1145	533	595	1617	869	456	470	452	495	839	585	616	1900	1963	422	440	208	218	361	208	183	200	267	299	242	770	677	364	312	588	1360	1319	267	254	1141	1122	536	541	625	241	285	510	518	1398	1729	910
AP2A2	ENSG00000183020	ENST00000332231	853	831	505	478	2211	1789	568	581	435	438	704	601	582	2197	4198	493	476	178	170	278	805	796	792	522	536	520	1202	1183	509	478	714	936	961	360	328	1338	1265	721	708	1488	386	407	712	679	1659	4167	1451
AP2B1	ENSG00000006125	ENST00000621914	1655	1781	1225	1236	10622	12590	1039	989	1484	1446	2474	1340	1361	8851	5718	972	986	692	705	1207	4449	4415	4516	916	920	906	2568	2504	1366	1369	2406	3668	3543	465	429	3232	3212	1384	1403	9264	545	528	1023	1043	6074	4201	3510
AP2M1	ENSG00000161203	ENST00000439647	4045	4063	1864	1874	7374	7533	1726	1713	2076	2035	3656	3512	3571	6864	6564	1413	1415	2233	2322	4057	2362	2311	2291	1317	1297	1296	2761	2865	1382	1309	2219	3979	3906	569	551	4021	3948	2046	2027	6314	1068	1051	1552	1503	7871	4973	3073
AP2S1	ENSG00000042753	ENST00000263270	325	355	364	294	448	1050	272	270	147	140	255	317	337	648	1040	130	150	100	90	157	142	164	166	277	292	246	493	496	109	112	177	281	229	95	98	494	454	383	371	630	137	157	197	229	409	859	406
AP3B1	ENSG00000132842	ENST00000519295	505	530	557	538	1149	3071	449	481	538	518	966	837	866	2676	1667	270	261	141	153	244	1198	1269	1246	287	261	304	602	611	415	431	733	559	551	163	169	861	812	402	414	2607	375	358	397	367	1531	1098	1240
AP3B2	ENSG00000103723	ENST00000620652	131	122	23	24	1635	34	12	12	16	23	47	23	19	110	37	7	3	1	0	1	17	12	15	2	1	0	7	4	4	4	11	41	33	24	18	4	8	20	14	78	8	8	4	19	81	12	110
AP3D1	ENSG00000065000	ENST00000355272	1042	1188	1115	1108	3094	2333	836	872	591	662	1110	999	982	3647	2422	548	555	436	414	648	743	745	762	416	398	428	1386	1349	812	759	1341	1496	1535	742	792	1614	1572	1092	1034	1768	851	923	870	876	2240	2938	2191
AP3M1	ENSG00000185009	ENST00000372745	506	517	348	361	1104	1668	283	304	448	390	729	644	691	1850	1277	159	160	143	115	237	506	487	504	378	391	364	359	418	407	371	663	464	449	143	162	657	694	412	411	1640	204	211	254	245	1501	902	768
AP3M2	ENSG00000070718	ENST00000518421	256	283	209	198	1338	831	134	129	239	212	377	224	227	2232	366	120	140	146	145	294	402	400	405	57	49	55	279	288	240	230	430	345	343	37	41	478	487	190	199	754	57	61	85	100	975	578	261
AP3S1	ENSG00000177879	ENST00000316788	363	345	321	319	752	1782	455	443	476	459	830	723	740	1632	1721	220	243	161	157	261	337	325	320	319	351	331	470	485	249	237	444	825	838	192	174	831	813	281	345	1739	274	292	533	500	1553	791	530
AP3S2	ENSG00000157823	ENST00000336418	335	311	100	99	1029	1309	143	147	163	172	284	234	202	668	492	131	121	111	108	194	357	365	364	134	138	154	161	197	96	107	150	318	337	102	107	158	154	164	186	720	65	66	139	134	634	349	282
AP4B1	ENSG00000134262	ENST00000369569	176	183	282	288	501	1382	214	230	138	147	231	198	181	754	453	106	121	67	50	119	147	156	134	100	94	106	180	213	407	377	659	307	345	57	54	185	171	161	164	1491	83	72	215	199	1006	992	549
AP4E1	ENSG00000081014	ENST00000261842	193	207	180	211	502	648	118	137	188	215	352	303	363	552	446	88	88	85	96	172	216	235	235	105	103	98	192	206	222	210	397	202	182	37	30	446	382	115	121	696	48	61	138	119	811	602	380
AP4M1	ENSG00000221838	ENST00000421755	100	86	51	51	323	250	111	93	104	92	170	125	106	629	158	84	79	46	41	73	61	49	56	28	20	17	181	190	47	51	91	177	149	46	40	85	96	144	162	264	57	51	92	104	376	200	246
AP4S1	ENSG00000100478	ENST00000622409	82	88	63	56	479	250	38	38	84	102	154	90	88	551	221	45	44	41	41	61	129	120	145	45	42	47	101	107	81	92	152	275	227	37	48	139	117	51	83	253	50	41	30	26	417	323	144
AP5B1	ENSG00000254470	ENST00000532090	99	93	252	239	273	390	203	198	50	69	113	144	138	323	1025	83	92	31	33	51	106	106	104	58	44	32	386	354	138	136	247	103	104	183	161	230	235	100	127	266	143	138	185	172	372	606	239
AP5M1	ENSG00000053770	ENST00000261558	488	512	339	386	1686	3229	648	675	357	340	628	686	696	1558	965	219	182	273	209	405	1216	1185	1193	387	378	395	492	497	463	425	803	472	485	92	118	522	518	335	280	3072	254	257	649	573	1448	1228	901
AP5S1	ENSG00000125843	ENST00000615891	104	110	79	78	340	298	80	81	84	91	125	106	103	381	183	68	63	43	46	107	110	98	95	56	47	70	147	160	69	65	87	147	135	34	26	132	152	116	105	197	88	70	71	60	260	286	225
AP5Z1	ENSG00000242802	ENST00000348624	235	226	273	310	414	233	270	229	48	60	114	85	95	363	516	112	139	60	53	75	50	36	45	51	54	44	255	275	216	220	358	258	265	105	110	231	270	279	270	165	128	105	220	220	292	952	479
APAF1	ENSG00000120868	ENST00000547045	110	114	258	268	404	1008	124	117	158	139	292	126	130	589	619	110	127	23	18	30	138	139	147	82	88	82	266	252	280	240	398	351	349	27	39	250	254	103	97	897	64	48	121	125	490	749	547
APBA1	ENSG00000107282	ENST00000265381	192	157	39	39	1594	623	34	28	108	133	235	113	130	103	535	55	74	27	24	45	72	87	85	147	164	171	78	60	43	30	54	338	290	30	43	184	213	60	64	608	80	85	28	32	328	609	76
APBA3	ENSG00000011132	ENST00000316757	53	57	104	105	171	100	74	74	42	34	65	48	43	163	119	36	56	25	24	29	17	21	23	35	37	30	85	101	95	95	174	153	152	27	36	104	114	88	99	71	85	79	73	86	133	329	187
APBB1	ENSG00000166313	ENST00000609360	545	523	238	221	5000	424	93	106	420	409	786	389	373	1738	497	179	215	302	308	499	297	290	274	40	48	38	544	545	371	336	532	1191	1184	159	145	264	246	371	357	723	122	117	90	103	1897	726	501
APBB1IP	ENSG00000077420	ENST00000376236	132	132	943	907	360	541	86	101	36	42	73	77	78	267	1706	80	104	12	6	11	40	40	39	142	162	184	361	417	614	626	1076	66	50	47	42	268	272	48	42	327	44	61	152	143	160	1724	193
APBB2	ENSG00000163697	ENST00000295974	462	448	187	198	3937	1809	239	236	410	413	702	473	477	872	4327	372	391	191	183	328	1148	1126	1103	352	371	397	1037	1010	249	252	469	1715	1742	126	122	999	963	349	332	1900	146	155	141	136	1900	1624	687
APC	ENSG00000134982	ENST00000508376	502	515	409	380	7901	1748	361	352	431	457	805	939	926	1221	1462	215	204	169	169	280	712	675	701	332	314	349	532	551	438	456	798	821	705	139	101	540	551	317	346	2079	168	168	457	480	1546	1170	937
APC2	ENSG00000115266	ENST00000535453	175	152	21	29	8817	80	37	48	23	36	42	32	39	179	96	33	33	17	13	34	12	22	20	11	12	13	40	36	30	31	58	89	84	26	31	39	52	34	34	58	31	24	33	42	83	114	83
APCDD1	ENSG00000154856	ENST00000355285	268	282	108	123	3221	610	60	53	587	598	963	992	1022	2504	2937	347	373	166	148	265	122	125	109	7	11	1	385	349	16	24	58	1189	1218	48	45	817	889	701	688	575	189	229	27	32	564	214	608
APCDD1L	ENSG00000198768	ENST00000371149	11	12	5	8	1	40	4	2	15	15	21	22	36	0	79	9	13	28	21	39	90	102	90	0	0	0	1	2	0	0	0	0	0	7	6	6	5	10	5	97	26	27	2	3	56	0	44
APCS	ENSG00000132703	ENST00000255040	0	0	0	0	0	0	0	0	0	0	0	0	0	0	0	196	219	0	0	0	6	13	11	13853	13989	13750	0	0	1	0	0	0	0	2	3	0	0	0	0	0	0	0	0	0	0	0	0
APEH	ENSG00000164062	ENST00000296456	685	730	437	429	1444	4275	712	753	367	400	654	739	777	3047	1264	290	309	325	309	493	1369	1363	1359	804	787	772	822	810	515	486	748	640	667	314	306	775	780	684	695	2271	315	326	627	583	1623	1306	1240
APEX1	ENSG00000100823	ENST00000555414	1105	1046	909	871	3096	4612	1058	1053	1014	1003	1824	976	1035	4700	1992	660	655	307	311	524	885	893	929	625	678	600	1193	1217	840	832	1330	1956	2008	304	318	757	701	855	866	3219	293	305	780	751	3432	2148	1503
APEX2	ENSG00000169188	ENST00000374987	159	146	211	182	274	1095	162	161	127	122	231	252	213	849	567	100	105	81	52	102	219	213	212	128	127	114	257	232	204	197	332	333	321	61	64	328	290	148	158	747	56	64	178	175	544	500	359
APH1A	ENSG00000117362	ENST00000360244	966	995	788	763	2329	7094	981	1053	819	804	1305	1477	1380	5180	4059	833	845	273	286	528	1432	1398	1338	1377	1304	1331	1850	1793	833	830	1348	2055	2001	465	446	1501	1448	975	952	4137	761	710	870	880	2959	3106	3018
APH1B	ENSG00000138613	ENST00000380343	109	114	55	49	252	132	16	19	28	35	54	42	55	789	466	53	59	8	8	23	88	93	90	16	16	20	97	79	60	63	134	138	141	12	13	103	136	83	83	115	22	16	20	18	189	203	85
API5	ENSG00000166181	ENST00000378852	800	839	1001	900	2653	4487	821	843	1053	1046	1959	1527	1600	4373	2626	408	490	247	258	446	1587	1691	1635	1013	1047	1052	1199	1156	1029	979	1668	1306	1186	399	395	1015	929	877	924	3953	509	510	839	855	3638	2466	1921
APIP	ENSG00000149089	ENST00000395787	177	186	140	130	238	771	72	64	82	97	179	83	80	803	457	75	73	77	90	136	258	236	252	99	100	107	234	249	74	66	115	164	143	50	46	150	142	146	157	511	113	112	83	77	416	228	203
APITD1-CORT	ENSG00000251503	ENST00000400900	31	43	25	25	63	190	40	50	28	27	52	43	42	415	50	22	29	17	2	22	179	158	164	26	19	20	32	33	20	18	30	41	32	15	19	40	40	39	45	152	21	17	30	48	99	57	90
APLF	ENSG00000169621	ENST00000303795	30	28	24	18	40	92	15	12	48	57	79	81	70	73	114	19	20	12	13	20	25	48	34	24	26	28	39	43	32	25	62	57	44	6	5	74	62	23	18	141	12	19	13	6	135	84	63
APLNR	ENSG00000134817	ENST00000611099	53	52	55	53	928	181	43	41	25	38	56	121	128	23	175	177	209	56	57	94	70	63	78	115	146	115	137	119	185	170	288	21	25	4	2	1519	1533	26	25	214	25	23	51	35	380	4076	118
APLP1	ENSG00000105290	ENST00000537454	583	548	38	28	7665	78	27	10	25	25	47	28	13	13	44	32	30	91	67	119	19	9	14	0	2	2	29	25	13	14	26	15	16	371	405	26	15	25	19	83	12	17	16	11	75	17	366
APLP2	ENSG00000084234	ENST00000263574	3648	3831	3397	3403	12066	19839	5704	5681	3286	3254	5584	5198	5142	17742	21478	3569	3622	3166	3007	5237	13776	13893	13569	7993	7870	7847	16585	16773	1574	1562	2722	7582	7254	1321	1329	10919	10640	7214	7295	15109	1578	1569	5068	4930	16308	6593	8141
APMAP	ENSG00000101474	ENST00000217456	821	747	752	724	2331	3468	375	359	564	611	1124	500	517	3111	10101	474	466	200	202	316	870	781	821	2243	2143	2134	1308	1387	550	523	871	1027	998	243	233	1629	1559	972	946	1859	392	375	426	408	2395	2024	1220
APOA1	ENSG00000118137	ENST00000375323	5	5	22	21	2	0	6848	6954	3	3	6	1	1	109	11	9	9	147	132	240	27	28	32	45936	45609	45919	5	4	5	2	5	280	248	2	0	46	44	1	2	1	0	0	28493	28759	20	29	18
APOA1BP	ENSG00000163382	ENST00000368235	421	361	177	159	756	2187	339	334	305	289	475	340	376	2073	584	185	152	313	328	480	584	612	607	389	364	397	484	463	156	152	250	381	397	212	221	310	317	471	458	1308	223	239	294	273	1190	551	649
APOA2	ENSG00000158874	ENST00000367990	0	0	1	0	0	0	0	0	0	0	0	0	0	0	15	0	0	0	0	0	26	27	43	38586	39256	38906	0	0	0	2	2	1	0	0	0	1	0	0	0	1	0	0	0	0	2	4	0
APOA4	ENSG00000110244	ENST00000357780	0	0	28	27	0	0	16780	16696	0	0	0	0	0	0	10	0	1	0	0	0	1	0	0	540	514	533	0	0	1	0	0	0	0	1	2	0	0	0	0	0	0	0	26719	26622	0	0	1
APOA5	ENSG00000110243	ENST00000542499	0	0	0	0	0	0	0	0	0	0	0	0	0	0	1	0	0	0	0	0	0	0	0	5232	5139	5284	2	1	0	2	1	0	0	0	2	0	0	1	0	0	0	0	0	1	0	0	9
APOB	ENSG00000084674	ENST00000233242	6	2	23	30	5	17	17748	17496	15	20	32	26	20	2	1470	41	39	40	36	83	83	85	78	100300	100736	100743	1	6	3	4	5	7	8	5	7	3	2	13	6	41	0	0	29618	28940	17	21	7
APOBEC2	ENSG00000124701	ENST00000244669	5	3	2	6	4	13	14	17	1	2	5	0	0	10	4	1	1	453	465	774	0	2	0	1	1	2	3	3	2	4	9	4	1	37	32	24	27	6	7	15	6	7	8	11	7	15	29
APOBEC3B	ENSG00000179750	ENST00000333467	5	5	57	55	8	735	53	64	12	18	18	42	31	23	15	7	5	1	0	1	0	4	1	4	5	4	41	33	40	42	52	12	11	11	7	35	26	5	4	159	8	7	26	22	71	55	84
APOBEC3C	ENSG00000244509	ENST00000361441	604	591	543	501	107	1271	211	217	435	444	740	647	687	5710	1026	234	259	197	181	306	102	95	97	73	66	71	472	458	742	700	1193	1072	971	51	58	323	288	275	302	1566	204	222	211	186	1623	2222	743
APOBEC3D	ENSG00000243811	ENST00000381568	12	24	63	73	3	143	25	18	14	23	30	16	16	232	37	26	35	3	2	5	4	5	8	7	9	10	16	11	162	168	282	31	45	0	0	26	31	15	19	95	6	8	19	30	86	370	119
APOBEC3F	ENSG00000128394	ENST00000308521	45	45	70	77	9	153	27	22	55	60	95	26	33	802	52	27	34	9	12	19	31	15	26	37	18	26	48	35	162	153	252	216	227	5	5	41	42	39	44	99	20	25	32	27	180	326	124
APOBEC3G	ENSG00000239713	ENST00000452957	109	94	154	199	28	334	39	37	86	69	142	68	74	1071	134	65	67	12	15	19	40	52	42	24	32	30	168	166	392	367	569	370	390	7	6	75	88	30	29	267	25	27	53	44	299	687	197
APOBR	ENSG00000184730	ENST00000431282	67	52	438	422	54	1140	123	130	18	11	31	30	38	161	851	52	51	7	2	9	8	20	12	36	40	30	580	555	107	135	191	12	15	8	8	151	136	41	50	1138	14	8	201	188	205	1618	135
APOC1	ENSG00000130208	ENST00000592535	2620	2723	75	69	465	107	12	14	9	6	11	6	3	207	175	66	81	5	8	8	19	21	15	13162	13022	13268	790	860	160	148	270	58	46	11	16	202	203	30	31	128	13	15	44	38	17	1067	28
APOC3	ENSG00000110245	ENST00000227667	0	0	4	1	0	0	1267	1292	0	0	0	0	0	0	1	0	0	0	0	0	46	33	43	30298	29987	30228	0	0	1	1	2	0	0	1	0	1	5	0	0	2	0	0	2322	2318	0	0	0
APOC4	ENSG00000267467	ENST00000592954	0	1	0	0	3	1	0	0	0	0	0	0	0	1	0	0	2	0	0	0	1	0	0	310	313	333	0	0	0	0	0	2	0	0	0	0	0	0	0	0	0	0	0	0	0	0	0
APOC4-APOC2	ENSG00000224916	ENST00000589057	12	10	5	7	143	32	181	183	0	3	1	2	4	100	4	9	10	0	0	0	37	54	38	16149	15783	16002	200	207	5	4	9	2	1	3	1	10	7	1	0	57	0	1	316	358	9	7	1
APOD	ENSG00000189058	ENST00000343267	465	451	65	70	5974	1982	86	84	589	587	1011	932	988	1549	4466	928	960	1149	1165	1857	208	179	181	2	0	1	233	228	82	99	139	1007	1041	441	424	2232	2099	939	940	1766	1222	1209	83	96	3526	22	2466
APOE	ENSG00000130203	ENST00000252486	11216	11396	482	518	18402	498	162	151	126	129	196	28	22	489	3424	604	599	83	83	149	1674	1687	1670	8892	8841	8778	640	659	771	806	1296	1235	1154	58	69	969	963	169	185	272	189	200	338	333	265	6112	264
APOF	ENSG00000175336	ENST00000398189	0	0	0	2	1	0	0	0	0	0	0	0	0	0	0	0	0	0	0	0	3	2	1	3014	3183	3084	0	0	1	0	4	0	0	0	0	0	0	36	50	1	0	0	0	0	0	0	0
APOH	ENSG00000091583	ENST00000205948	0	1	0	0	1	37	5	10	0	0	2	1	0	6	0	5	5	0	0	0	324	268	257	66426	66923	66738	97	113	3	2	2	0	0	41	36	0	0	0	0	12	0	0	7	17	3	0	7
APOL1	ENSG00000100342	ENST00000422706	290	315	1104	1064	125	1575	366	357	248	220	426	401	407	4464	2731	669	702	77	114	159	373	397	418	3927	3824	3954	1489	1487	274	278	425	874	895	56	57	1555	1636	434	407	1336	362	376	448	414	2105	3106	1760
APOL2	ENSG00000128335	ENST00000358502	367	365	523	521	909	1048	375	381	192	201	309	215	279	1306	1910	198	197	178	197	335	235	242	229	657	643	711	522	574	276	250	421	465	451	75	91	363	390	268	276	1135	178	175	327	283	1513	1591	794
APOL3	ENSG00000128284	ENST00000349314	303	348	756	733	137	1110	272	261	132	143	237	232	228	922	1213	203	228	134	122	196	257	237	273	807	731	793	1397	1379	630	685	1135	393	408	27	17	746	779	208	213	1139	105	120	282	249	1565	3183	609
APOL6	ENSG00000221963	ENST00000409652	787	842	1459	1532	700	3882	1126	1148	320	327	556	602	599	2630	3990	389	386	96	90	169	546	594	591	2397	2399	2300	1269	1348	1139	1109	1861	1375	1446	93	87	1091	1068	427	432	2747	779	730	1083	1098	1750	3614	2269
APOO	ENSG00000184831	ENST00000439528	99	100	42	37	319	439	58	47	53	54	114	64	56	601	122	32	29	176	187	288	244	249	215	54	57	60	64	61	26	29	48	68	64	33	27	118	95	80	78	353	47	60	55	35	167	109	120
APOOL	ENSG00000155008	ENST00000613473	402	382	158	190	1035	1334	269	239	215	196	394	462	513	1285	650	102	127	205	190	382	803	829	807	462	497	491	271	284	128	130	205	331	300	114	78	295	278	271	263	1375	168	174	181	208	833	479	668
APP	ENSG00000142192	ENST00000346798	11635	11943	2937	2878	36904	30001	4323	4261	5536	5327	9434	6986	7378	26448	18498	5059	5239	2776	2855	4807	21281	21227	21245	4561	4569	4574	10571	10540	1516	1478	2521	12580	12035	2838	2870	13024	12881	6425	6481	28049	2209	2110	3374	3541	26297	10006	10704
APPBP2	ENSG00000062725	ENST00000083182	587	557	415	382	2450	1598	302	297	592	584	1118	729	742	2382	2559	344	346	118	97	227	804	850	879	283	281	293	552	553	429	445	694	1290	1379	213	180	789	756	613	624	1975	234	242	308	288	2510	1286	1240
APPL1	ENSG00000157500	ENST00000288266	692	691	693	733	2585	2635	513	459	809	734	1359	1254	1351	2627	2393	366	359	604	562	1001	1029	1015	1024	405	389	405	929	1001	793	733	1268	1633	1654	534	543	922	893	616	614	2655	467	463	484	480	2730	1871	1604
APPL2	ENSG00000136044	ENST00000258530	434	458	279	274	2290	4788	610	637	443	437	821	558	520	1730	2051	425	391	113	102	204	625	611	621	222	232	212	396	440	354	354	592	822	822	210	175	760	828	867	878	4217	147	180	919	859	1721	876	1358
APRT	ENSG00000198931	ENST00000378364	316	328	394	342	283	825	300	309	183	196	262	258	287	1175	614	130	140	75	77	93	107	145	146	273	292	255	518	484	260	241	405	362	351	227	224	355	304	509	501	465	273	264	273	300	349	850	668
APTX	ENSG00000137074	ENST00000379819	201	209	144	128	500	909	118	137	150	157	265	223	233	1048	424	86	83	47	64	120	228	257	254	164	159	164	256	243	110	126	193	235	199	67	63	216	239	207	188	814	69	62	122	110	591	368	360
AQP10	ENSG00000143595	ENST00000324978	2	0	4	2	0	3	583	586	0	0	1	2	4	340	2	2	0	1	3	5	0	0	0	1	1	0	4	4	0	1	0	0	0	1	0	5	2	0	0	0	0	0	1683	1754	7	1	14
AQP2	ENSG00000167580	ENST00000199280	26	25	1	0	0	3	0	0	1	1	0	0	1	1	2	0	4	0	0	0	24010	23641	23690	3	0	3	3	0	1	0	0	0	0	2	0	0	1	2	2	0	1	5	0	0	1	0	14
AQP4	ENSG00000171885	ENST00000622234	2	3	0	1	11792	0	0	1	2	0	0	1	0	28	2	0	0	1	0	2	35	31	25	8	4	6	1096	1157	2	1	3	28	39	1	1	0	0	1	3	0	7	1	0	1	0	9	10
AQP5	ENSG00000161798	ENST00000293599	4	0	2	1	8	1	14	8	74	66	108	23	21	18	1	27	20	0	2	0	6	4	5	0	0	0	260	215	0	1	1	2	2	4	4	2	0	4	4	6	3035	2894	1	0	9	1	2039
AQP7	ENSG00000165269	ENST00000379507	45	39	14	8	17	399	338	313	4	7	16	7	7	1126	6594	43	37	279	276	476	363	347	339	128	109	126	36	29	8	12	22	14	17	25	16	5	14	7	12	468	59	60	700	679	276	58	71
AQP9	ENSG00000103569	ENST00000558772	16	9	1046	1071	13	27	1	0	4	1	3	18	15	336	2587	11	10	2	0	3	5	2	3	4154	4022	4066	152	147	1	0	4	4	3	3	6	122	105	17	13	6	0	1	14	13	13	372	18
AQR	ENSG00000021776	ENST00000156471	531	552	521	593	1640	2381	407	375	534	500	870	672	751	2946	1518	251	241	116	117	213	894	943	924	344	375	351	562	521	599	564	990	855	819	139	164	881	841	430	451	2284	253	277	355	341	1843	1432	1057
AR	ENSG00000169083	ENST00000374690	82	95	36	36	163	270	29	19	1337	1382	2397	99	112	9913	758	96	114	254	251	412	519	478	540	1998	1933	1919	108	131	37	41	74	2204	2167	24	25	27	32	1504	1505	417	56	65	4	7	5161	392	78
ARAF	ENSG00000078061	ENST00000377045	587	584	522	499	777	1857	434	469	329	335	543	471	554	2308	1779	407	396	228	229	384	411	393	379	562	537	543	823	834	541	560	849	805	771	367	381	696	727	680	651	1543	416	458	423	414	1528	1830	1566
ARAP1	ENSG00000186635	ENST00000393609	1446	1421	1694	1701	2539	1622	696	737	558	551	965	791	814	3849	3532	791	799	258	289	419	373	345	367	284	318	303	2477	2435	1209	1218	2048	2039	1901	350	302	1671	1595	778	721	1424	415	414	840	842	2067	6002	1791
ARAP2	ENSG00000047365	ENST00000303965	200	219	650	628	3177	952	342	380	131	99	211	649	652	992	1090	116	147	20	25	23	299	293	315	141	131	153	842	817	832	795	1364	170	216	85	77	262	230	139	129	827	153	131	434	462	516	1465	562
ARAP3	ENSG00000120318	ENST00000239440	165	163	189	180	172	579	99	89	121	127	241	155	159	883	1190	223	278	192	229	342	198	159	169	79	70	74	816	816	104	103	156	158	141	41	42	941	859	158	162	688	51	59	115	105	1098	834	319
ARCN1	ENSG00000095139	ENST00000264028	1721	1716	1366	1428	3237	7077	1379	1412	1739	1748	3045	1968	2045	7016	6249	804	819	677	650	1133	2226	2340	2203	1460	1460	1487	1843	2045	1189	1212	2133	2420	2393	855	846	2100	2037	1763	1728	6176	1269	1249	1362	1337	4998	3142	3892
AREG	ENSG00000109321	ENST00000395748	31	38	434	470	0	324	17	19	4	3	8	136	125	28	1453	101	96	3	4	9	2	0	3	3	6	9	145	165	3	5	3	4	1	13	13	2361	2230	3	9	1117	8	3	21	13	126	61	650
AREL1	ENSG00000119682	ENST00000556202	215	223	230	260	863	1099	221	185	199	171	336	335	359	1634	642	93	84	72	78	121	499	502	492	56	70	72	305	266	257	265	421	289	243	86	73	306	266	188	162	823	145	141	222	204	629	559	548
ARF1	ENSG00000143761	ENST00000540651	2778	2813	2356	2318	4968	9117	2658	2601	2334	2325	4035	3099	3124	12407	8653	1628	1623	1651	1593	2758	1878	1899	1773	1695	1716	1684	4891	4785	1614	1627	2757	4664	4467	1518	1536	6005	6055	3781	3699	6466	2451	2473	2378	2254	6351	6766	6517
ARF3	ENSG00000134287	ENST00000539611	211	191	197	218	1194	1194	123	117	108	100	165	196	175	870	635	71	63	36	35	54	272	271	255	92	81	105	267	307	90	87	119	179	223	54	54	261	210	161	167	570	86	75	140	123	580	438	359
ARF4	ENSG00000168374	ENST00000303436	1795	1829	1160	1172	2109	6942	1139	1060	1568	1643	2915	1535	1551	4882	5559	832	871	489	433	828	1489	1558	1574	1182	1084	1134	2046	1981	519	484	844	2009	1938	452	421	2854	2739	1463	1489	7327	1423	1363	863	883	3924	1706	2981
ARF5	ENSG00000004059	ENST00000000233	451	482	421	541	1423	1812	576	498	547	533	942	963	966	2733	1772	438	433	379	342	610	323	302	311	420	422	394	898	950	443	427	658	716	657	395	442	748	740	627	645	1235	225	272	509	550	1295	1416	1358
ARF6	ENSG00000165527	ENST00000298316	765	760	1207	1232	1238	6303	1052	1041	651	733	1201	3290	3311	4986	5066	489	537	200	204	323	868	845	836	531	558	562	1477	1530	1333	1326	2241	743	744	272	263	1631	1604	1119	1173	5210	536	512	1221	1227	1972	3992	2792
ARFGAP1	ENSG00000101199	ENST00000370283	472	420	504	494	2002	695	429	417	345	375	574	338	366	1316	975	364	354	140	130	257	139	147	109	124	117	132	568	542	460	428	684	760	710	395	421	852	807	740	667	692	407	310	390	398	899	1843	1316
ARFGAP2	ENSG00000149182	ENST00000524782	780	752	608	592	2726	3002	541	531	506	496	873	878	938	3590	1901	392	367	310	311	513	824	780	849	656	591	629	1017	1005	663	640	1039	1239	1266	384	351	1095	1052	785	781	2586	544	513	494	534	2710	2114	1573
ARFGAP3	ENSG00000242247	ENST00000263245	1437	1467	572	579	1025	1265	432	465	546	564	882	518	519	1738	2967	278	307	153	158	220	822	783	712	368	337	373	732	766	396	394	686	605	554	563	520	895	823	1424	1451	1701	749	805	674	641	1660	1155	1604
ARFGEF1	ENSG00000066777	ENST00000262215	651	679	711	767	1530	3860	756	761	578	560	1002	1135	1189	3527	1833	366	390	208	209	336	1729	1872	1757	490	472	470	878	901	757	759	1263	859	854	314	307	1253	1219	606	597	3197	383	428	725	640	2008	1790	2133
ARFGEF2	ENSG00000124198	ENST00000371917	1870	1897	752	747	1805	5586	1005	930	625	617	1112	1168	1170	3053	1952	398	423	412	364	654	2009	1954	1984	725	712	642	839	829	800	837	1348	929	893	463	513	1025	991	746	780	4217	538	562	771	765	2791	2488	2270
ARFGEF3	ENSG00000112379	ENST00000251691	532	498	53	59	3443	1830	133	176	104	103	162	29	43	1335	173	111	121	74	82	120	454	442	433	7	4	6	1059	1050	31	25	44	23	27	400	394	190	177	1714	1774	1092	1172	1238	157	133	409	125	3571
ARFIP1	ENSG00000164144	ENST00000451320	419	371	312	311	813	2765	431	381	463	528	927	622	650	2128	1026	284	300	101	96	181	572	555	536	214	219	208	629	651	209	180	339	621	587	104	95	570	543	497	492	2264	182	189	379	392	1561	910	1192
ARFIP2	ENSG00000132254	ENST00000396777	271	287	193	210	969	2353	299	355	309	311	476	401	397	2609	810	184	214	75	82	136	425	433	428	220	210	203	406	373	240	228	380	449	438	295	283	419	435	721	739	1847	432	392	331	336	1252	650	1322
ARFRP1	ENSG00000101246	ENST00000622789	215	213	220	213	567	453	235	234	129	128	222	162	168	720	588	143	120	119	93	195	103	110	94	107	100	108	279	293	189	167	251	365	352	92	97	290	285	236	245	409	149	125	146	165	433	824	323
ARG1	ENSG00000118520	ENST00000368087	7	3	4	3	6	28	2	0	0	2	2	22	22	7	289	2	0	3	0	3	3	5	5	6725	6905	6749	1	1	6	8	8	4	2	0	1	56	54	5	1	27	4	6	4	3	9	26	8
ARG2	ENSG00000081181	ENST00000261783	54	44	24	19	47	24	9	10	25	19	34	71	65	17	108	12	16	9	8	13	499	516	554	2	1	6	8	7	3	2	6	15	9	10	13	25	18	782	782	30	79	70	33	24	51	16	21
ARGLU1	ENSG00000134884	ENST00000400198	760	841	1381	1378	4707	3780	959	902	681	661	1110	1021	1040	5520	3840	513	551	365	348	600	559	579	547	219	207	220	1927	2119	1539	1631	2775	1729	1651	283	275	2074	2057	1999	2111	5968	668	620	1191	1199	5422	5626	3517
ARHGAP1	ENSG00000175220	ENST00000311956	659	662	781	730	2756	3654	534	500	1125	1257	2076	2255	2262	3282	4203	963	991	988	965	1571	723	732	731	368	366	382	969	986	651	681	1054	1876	1883	293	324	1675	1634	1206	1160	2900	473	464	408	455	4833	3478	2287
ARHGAP10	ENSG00000071205	ENST00000336498	236	268	119	135	178	463	93	102	258	210	391	1003	1007	767	1391	253	263	325	311	607	299	300	270	155	167	182	198	229	96	117	169	729	742	62	51	370	359	383	402	1233	42	35	80	62	629	247	319
ARHGAP12	ENSG00000165322	ENST00000375250	622	641	325	301	2843	2040	465	462	279	272	511	443	450	1274	1019	332	359	197	176	326	721	730	693	440	436	467	681	727	333	291	538	819	835	267	262	614	546	704	710	2560	367	367	556	506	1472	1925	2308
ARHGAP15	ENSG00000075884	ENST00000295095	92	110	325	305	44	454	72	75	14	21	40	73	82	125	423	75	80	17	29	27	32	32	41	49	45	53	137	174	554	594	925	40	46	9	8	91	50	32	21	358	17	20	90	92	134	1313	107
ARHGAP17	ENSG00000140750	ENST00000289968	528	543	584	639	701	2573	414	422	467	478	863	538	504	1284	2210	361	421	210	228	359	336	345	345	183	172	174	821	848	816	805	1376	670	673	195	204	1051	1016	294	286	2007	235	219	432	464	1520	3377	754
ARHGAP18	ENSG00000146376	ENST00000368149	1160	1206	364	315	163	2381	691	667	241	219	401	312	282	6813	2826	244	245	86	91	150	1284	1330	1259	134	146	138	1512	1488	265	248	451	453	413	473	446	1046	968	352	365	1427	329	287	770	754	908	637	1281
ARHGAP19	ENSG00000213390	ENST00000358308	128	149	276	285	576	858	142	124	150	149	272	203	213	682	530	97	94	59	47	75	193	208	198	79	75	67	305	276	333	304	604	565	543	19	28	347	347	140	171	769	78	79	165	149	616	1023	378
ARHGAP20	ENSG00000137727	ENST00000528829	107	124	58	61	369	354	31	40	252	226	393	193	176	401	523	56	69	4	1	4	17	16	22	39	33	47	212	241	30	47	75	140	134	4	2	45	48	67	59	391	38	31	31	21	872	167	111
ARHGAP21	ENSG00000107863	ENST00000396432	1187	1281	430	423	7431	4202	583	573	652	643	1238	944	976	2344	6234	517	521	409	456	756	964	1005	937	504	488	511	1178	1195	333	312	518	2770	2676	325	325	1354	1251	542	534	4139	719	752	626	610	3177	1507	3067
ARHGAP22	ENSG00000128805	ENST00000374172	29	33	48	47	229	57	9	10	6	14	17	15	17	24	52	19	26	6	9	15	2	3	7	1	1	0	25	27	37	31	48	91	99	3	4	31	37	17	19	47	8	6	12	10	35	163	24
ARHGAP23	ENSG00000275832	ENST00000622683	309	292	295	274	2264	441	88	94	351	366	608	1094	1081	1003	1925	260	255	276	269	424	173	171	186	48	43	45	1085	1141	121	138	213	844	867	47	50	1228	1323	295	272	639	89	79	65	68	1870	2884	237
ARHGAP24	ENSG00000138639	ENST00000395184	53	52	162	139	348	462	100	83	126	123	241	285	299	79	1354	147	162	217	235	411	2588	2588	2570	99	90	91	435	436	214	237	331	190	237	230	245	663	636	49	53	646	175	174	77	77	1139	1048	1173
ARHGAP25	ENSG00000163219	ENST00000409202	150	158	757	791	119	714	107	88	86	75	153	82	88	275	898	115	151	45	40	72	86	80	79	122	131	129	561	583	1034	1041	1663	785	779	7	6	340	329	72	65	556	33	33	150	154	519	3371	223
ARHGAP26	ENSG00000145819	ENST00000378004	291	289	563	608	1896	2346	385	386	528	521	894	216	233	6408	2632	450	424	192	220	386	387	330	319	209	189	155	410	365	240	247	370	186	167	81	114	625	559	266	291	1868	247	253	376	392	1134	932	1493
ARHGAP28	ENSG00000088756	ENST00000531294	32	22	20	18	28	103	17	17	46	51	93	63	67	50	103	28	42	11	8	8	132	168	142	6	9	9	80	69	17	22	33	206	218	21	33	327	321	34	35	128	2	6	18	20	74	371	77
ARHGAP29	ENSG00000137962	ENST00000260526	201	194	255	224	401	784	87	100	227	192	396	950	902	2109	3710	414	417	388	388	682	1479	1532	1518	660	698	648	1767	1847	312	292	550	513	587	118	122	1828	1788	681	671	1494	650	653	132	95	1536	3536	927
ARHGAP30	ENSG00000186517	ENST00000368013	308	267	1902	1901	269	1065	256	234	62	76	113	222	239	565	2994	206	222	22	21	34	48	46	48	145	141	146	1124	1236	2102	2185	3618	155	186	21	31	425	422	85	75	764	56	53	353	319	427	5663	599
ARHGAP31	ENSG00000031081	ENST00000264245	187	178	436	462	2931	1358	151	143	274	262	577	471	504	378	3322	404	398	189	187	346	527	500	431	153	138	148	1917	1857	437	373	725	641	619	76	55	1168	1188	149	156	1200	83	73	116	121	2055	1471	290
ARHGAP32	ENSG00000134909	ENST00000310343	435	468	124	132	3263	4382	996	1037	289	312	534	1603	1639	4730	749	277	266	38	44	55	729	745	705	194	139	201	342	344	132	119	166	903	865	253	256	637	598	445	494	3170	495	471	1072	1021	1557	418	1959
ARHGAP35	ENSG00000160007	ENST00000614079	820	787	433	409	3287	3622	669	712	648	618	1108	1293	1385	2965	1801	353	367	552	598	1065	1769	1810	1867	993	1043	1081	1239	1161	435	423	788	1989	1892	336	312	738	759	663	675	2711	487	492	867	916	2747	1620	1479
ARHGAP36	ENSG00000147256	ENST00000412432	1958	1937	1	2	184	6	0	0	1	1	0	0	0	2	0	7	5	0	0	0	0	0	0	0	0	0	2	1	0	0	0	0	0	1	0	2	0	2	0	0	0	0	1	0	1	0	12
ARHGAP39	ENSG00000147799	ENST00000276826	61	48	35	24	368	95	42	44	31	34	54	29	26	982	45	25	20	7	7	7	13	16	22	8	3	2	36	49	6	9	15	42	43	21	35	58	45	107	90	75	53	65	54	53	75	51	60
ARHGAP4	ENSG00000089820	ENST00000350060	252	254	1118	1111	181	627	264	265	67	71	116	56	77	313	1165	215	239	25	21	44	51	41	42	72	73	76	453	487	1143	1162	1849	133	126	30	31	653	679	151	149	260	75	81	328	334	309	4495	428
ARHGAP42	ENSG00000165895	ENST00000298815	100	93	96	108	463	848	224	229	148	139	304	201	193	377	472	102	99	47	46	87	418	398	405	228	216	246	120	143	142	127	266	139	124	16	11	529	549	75	74	823	58	51	275	281	590	411	556
ARHGAP44	ENSG00000006740	ENST00000340825	112	98	60	52	784	2032	239	276	75	57	93	55	56	1447	183	176	173	56	41	103	131	135	147	21	16	17	672	728	31	34	72	376	323	64	60	563	582	146	140	1838	154	152	292	295	602	107	313
ARHGAP5	ENSG00000100852	ENST00000556611	731	707	362	403	3315	2235	568	622	598	588	1034	1604	1763	2977	1640	351	369	388	384	699	1495	1502	1520	477	520	492	722	783	392	397	625	1577	1497	224	213	1183	1220	518	521	2592	552	536	758	688	2118	2118	1477
ARHGAP6	ENSG00000047648	ENST00000337414	24	23	50	50	360	303	49	49	294	272	524	208	217	169	813	105	111	47	27	69	307	288	286	7	14	13	318	326	32	37	85	773	813	33	26	226	223	1128	1074	687	15	18	40	44	1369	439	141
ARHGAP8	ENSG00000241484	ENST00000389774	0	0	0	0	1	9	0	2	0	0	0	0	0	5	0	0	0	0	0	0	1	1	1	0	0	0	0	0	0	0	0	0	0	1	0	0	0	3	1	10	1	1	0	0	0	2	1
ARHGAP9	ENSG00000123329	ENST00000430041	92	95	884	875	67	435	122	97	21	21	38	42	63	129	1305	108	120	12	3	15	19	13	18	58	52	53	287	278	1178	1111	1872	59	44	11	20	155	176	45	52	378	21	31	241	216	120	2794	250
ARHGDIA	ENSG00000141522	ENST00000580685	1064	1021	1381	1340	2105	1862	1278	1266	532	611	927	689	666	2126	2899	386	419	189	206	297	312	304	326	374	365	412	2324	2285	523	505	786	1188	1189	391	455	1768	1792	1272	1197	1163	590	572	1190	1303	1257	2921	2388
ARHGDIB	ENSG00000111348	ENST00000541644	682	662	3590	3666	493	3867	401	426	334	349	561	579	544	1974	6414	607	621	276	282	438	589	570	537	458	500	536	2656	2760	4047	4146	6733	370	355	62	70	1696	1669	309	368	2649	325	297	545	506	2254	8767	815
ARHGEF1	ENSG00000076928	ENST00000599846	486	495	2249	2223	979	1085	616	601	357	339	569	393	422	1041	2606	600	603	154	133	210	129	135	131	145	185	166	1453	1462	3550	3643	5858	728	720	216	234	1029	1099	706	660	1043	342	293	845	850	1036	8775	2070
ARHGEF10L	ENSG00000074964	ENST00000361221	346	335	261	274	1710	1737	374	383	141	128	224	795	761	456	1207	393	421	317	315	515	387	368	376	510	508	529	520	514	155	137	232	455	446	669	656	362	326	369	384	1321	384	386	325	328	674	673	1017
ARHGEF11	ENSG00000132694	ENST00000368194	727	710	472	478	2652	2459	585	632	506	428	806	906	895	2284	2146	356	342	234	197	384	631	615	669	214	186	185	895	904	352	340	529	1118	1038	214	183	886	902	484	527	2265	303	299	654	663	2732	1461	1624
ARHGEF12	ENSG00000196914	ENST00000397843	2337	2290	753	794	5145	7658	1169	1246	1552	1566	2832	2664	2755	9452	4043	1116	1087	1019	1066	1831	6679	6807	6536	2586	2718	2628	3040	3136	639	671	1106	2905	2784	618	617	3677	3597	1540	1541	7421	918	903	1482	1376	7262	3714	4475
ARHGEF15	ENSG00000198844	ENST00000421050	87	96	99	118	98	208	35	29	175	195	286	98	94	219	2653	181	185	175	175	296	130	144	143	40	40	50	976	943	84	78	142	81	84	26	23	687	755	134	127	268	60	49	42	43	837	476	157
ARHGEF16	ENSG00000130762	ENST00000378378	11	20	25	24	16	797	642	667	44	37	70	143	114	241	44	157	160	5	4	6	124	120	124	34	34	34	77	123	7	1	6	37	45	83	100	199	216	177	197	520	155	129	633	648	84	50	1246
ARHGEF17	ENSG00000110237	ENST00000263674	545	551	416	387	3962	852	236	261	992	976	1568	829	907	2272	1913	752	765	547	520	889	811	848	805	97	100	90	1168	1173	303	286	470	1926	1820	155	154	1796	1676	972	898	1511	276	217	208	198	3352	2113	661
ARHGEF18	ENSG00000104880	ENST00000359920	383	372	496	498	1086	1164	414	396	247	261	429	439	464	1356	546	220	258	46	44	85	360	372	371	144	143	136	617	552	892	977	1582	465	427	229	211	628	612	346	337	830	222	184	397	403	1058	2237	775
ARHGEF2	ENSG00000116584	ENST00000462460	297	304	823	852	3488	2254	280	286	405	389	657	561	602	2144	2182	579	568	223	207	398	285	303	289	115	127	104	2055	2046	1028	943	1642	826	749	97	90	1102	1134	291	298	1986	192	185	285	280	2218	3308	1155
ARHGEF25	ENSG00000240771	ENST00000333972	203	173	161	173	1755	728	171	189	600	561	1038	844	835	619	636	311	343	96	95	168	132	147	121	9	11	19	183	230	120	109	197	959	962	34	39	191	200	644	665	2849	102	79	93	128	4244	820	353
ARHGEF28	ENSG00000214944	ENST00000296794	763	763	26	22	77	470	60	81	93	82	108	167	186	1201	238	106	146	21	16	31	1422	1415	1416	137	115	127	279	323	18	18	30	889	900	261	237	45	48	95	74	444	367	382	46	38	365	211	1766
ARHGEF3	ENSG00000163947	ENST00000495373	442	464	187	195	417	336	41	33	637	670	1076	230	247	1024	379	166	171	47	46	70	314	302	295	27	27	19	268	314	296	290	496	299	299	113	130	374	361	121	128	500	166	160	62	57	1214	652	276
ARHGEF35	ENSG00000213214	ENST00000378115	7	8	6	2	0	351	86	78	47	43	76	81	90	392	0	12	14	1	1	2	74	76	77	39	45	36	20	22	20	19	29	11	9	7	7	29	32	30	39	616	2	2	70	76	63	33	182
ARHGEF37	ENSG00000183111	ENST00000333677	143	156	50	45	1003	1034	196	208	92	106	174	345	374	939	202	163	147	117	131	177	269	302	312	21	14	15	318	346	39	38	72	201	178	122	145	138	139	792	802	1411	796	739	213	163	1850	139	1571
ARHGEF38	ENSG00000236699	ENST00000420470	1	1	6	10	4	442	53	54	12	19	42	2	1	188	2	65	73	0	1	0	91	87	81	0	1	5	126	157	0	0	0	1	0	49	54	2	2	541	546	497	101	99	54	38	24	4	330
ARHGEF39	ENSG00000137135	ENST00000490638	11	16	32	38	26	327	51	49	19	12	34	35	37	38	46	16	16	2	3	2	9	3	7	1	1	1	8	19	28	26	51	4	5	14	5	38	35	18	13	303	5	7	53	41	108	49	124
ARHGEF4	ENSG00000136002	ENST00000326016	155	166	26	28	3173	34	17	12	42	51	93	487	481	952	292	71	74	13	20	26	19	16	14	31	38	40	135	132	12	16	22	258	275	118	131	30	38	128	128	172	74	94	11	6	227	9	142
ARHGEF40	ENSG00000165801	ENST00000298694	1714	1678	414	427	1930	2147	241	220	469	508	886	249	301	1171	2936	643	650	149	171	290	373	399	399	348	330	365	787	835	170	129	236	1583	1625	428	428	614	664	367	387	1558	749	729	245	252	2178	4276	1031
ARHGEF5	ENSG00000050327	ENST00000056217	20	19	29	24	7	853	178	226	59	63	84	268	256	655	140	52	57	1	5	11	144	143	157	46	57	64	119	136	35	45	61	79	91	63	42	149	146	224	238	572	82	67	159	167	206	85	318
ARHGEF6	ENSG00000129675	ENST00000250617	682	683	999	1024	4539	1556	210	226	302	293	515	418	463	626	5307	368	384	573	535	988	329	307	303	222	225	240	1045	1073	1382	1402	2427	893	893	39	33	2008	2089	274	227	1569	143	137	266	284	2465	3588	798
ARHGEF7	ENSG00000102606	ENST00000218789	485	518	610	612	3954	2132	435	473	431	438	778	681	678	1872	3070	405	398	284	280	465	542	599	561	282	301	294	833	806	747	739	1261	774	766	203	174	1742	1764	1019	997	2691	294	308	615	647	2078	2249	1352
ARHGEF9	ENSG00000131089	ENST00000624843	257	234	111	100	1525	918	185	172	156	130	239	224	260	459	268	83	112	160	173	287	214	231	235	70	80	75	129	140	110	114	157	380	356	34	35	144	128	139	134	754	49	49	207	207	520	330	380
ARID1A	ENSG00000117713	ENST00000324856	759	713	1047	1083	2238	3616	685	696	895	901	1498	1081	1037	4634	3028	505	546	204	218	327	985	976	983	567	540	564	994	953	1395	1417	2168	1955	1910	434	413	1537	1437	892	816	3479	528	502	662	760	3491	3857	2134
ARID1B	ENSG00000049618	ENST00000350026	588	628	582	581	1903	2556	543	605	640	691	1137	995	971	3787	2219	506	463	215	185	349	850	931	853	303	263	290	838	826	891	873	1441	2122	2083	373	400	839	831	721	714	2377	680	785	587	613	3245	2747	1674
ARID2	ENSG00000189079	ENST00000334344	259	287	342	355	1056	1397	263	251	348	380	629	548	510	1934	799	213	193	108	101	191	627	607	636	165	166	193	327	317	390	410	692	732	782	119	144	486	503	325	357	1433	175	196	225	265	1424	892	726
ARID3A	ENSG00000116017	ENST00000263620	41	58	150	154	167	165	90	66	35	36	63	37	32	157	355	24	25	18	14	29	49	48	47	18	26	14	191	163	78	73	143	34	51	37	41	1680	1623	57	57	189	37	39	144	142	144	450	200
ARID3B	ENSG00000179361	ENST00000346246	38	36	110	128	110	313	79	79	26	32	54	54	60	175	253	34	35	18	12	27	38	35	35	22	22	34	95	118	165	190	289	33	39	61	67	524	558	85	85	317	39	45	88	94	176	463	332
ARID4A	ENSG00000032219	ENST00000355431	310	313	413	405	1835	1101	317	274	283	259	539	408	438	956	1102	242	251	117	130	250	516	567	505	411	441	434	495	494	529	511	953	700	706	120	110	553	539	317	321	1764	151	159	355	330	1389	1584	842
ARID4B	ENSG00000054267	ENST00000349213	605	571	742	770	1983	1467	333	333	615	657	1073	630	641	2204	1931	330	372	144	132	224	716	745	650	261	259	236	785	759	963	887	1626	1170	1124	218	219	764	792	640	650	2157	252	303	384	408	2652	2523	1394
ARID5B	ENSG00000150347	ENST00000279873	292	310	1152	1156	1387	2433	421	400	762	722	1295	1347	1446	1189	17026	663	734	196	196	290	1477	1490	1488	134	105	111	507	482	928	884	1491	956	862	127	119	1278	1259	945	991	3273	198	221	268	290	8008	1881	1469
ARIH1	ENSG00000166233	ENST00000379887	697	673	551	586	1866	2300	422	423	717	701	1227	1147	1262	3310	3253	377	377	355	361	602	900	909	976	551	520	527	812	775	626	668	1111	1338	1311	323	348	1050	1091	670	671	2748	334	368	453	487	2953	1900	1235
ARIH2	ENSG00000177479	ENST00000449376	374	387	373	391	1187	1706	257	255	283	297	560	447	459	1711	1569	229	197	283	321	551	489	507	478	226	214	208	549	491	429	387	721	650	644	208	170	576	584	390	376	1878	238	243	266	290	2137	1098	678
ARL1	ENSG00000120805	ENST00000551828	527	545	249	264	602	1548	216	261	367	353	650	521	490	2013	836	143	168	206	172	291	631	692	665	352	410	371	389	412	185	184	320	660	654	130	125	469	440	509	501	1200	373	350	217	208	1134	524	847
ARL10	ENSG00000175414	ENST00000310389	151	145	146	130	1634	246	40	39	234	213	354	276	277	268	268	123	118	59	69	104	175	195	205	13	21	13	82	115	260	274	457	513	559	24	30	263	256	143	143	492	61	47	41	55	731	380	166
ARL13B	ENSG00000169379	ENST00000471138	75	68	91	87	266	188	36	39	138	150	286	124	132	1048	567	44	64	37	34	60	157	135	167	54	49	57	214	200	69	83	108	138	151	25	32	120	108	82	81	271	24	23	34	39	374	261	125
ARL14	ENSG00000179674	ENST00000320767	0	0	35	35	0	1108	269	278	0	0	0	8	12	2	1	111	108	0	0	0	1	0	0	2	0	0	0	0	1	5	1	0	0	29	23	1	0	0	0	887	0	0	290	302	232	4	710
ARL14EP	ENSG00000152219	ENST00000282032	329	333	264	249	950	677	130	146	319	315	589	341	321	1402	920	127	144	170	177	279	389	351	393	196	162	215	247	236	330	317	537	553	531	91	88	318	268	293	284	779	179	181	135	115	1113	968	594
ARL15	ENSG00000185305	ENST00000620747	261	277	108	110	349	1194	183	183	339	306	571	287	294	534	1121	123	173	121	110	203	509	457	444	129	112	103	242	254	110	99	195	151	157	31	51	562	601	217	217	751	124	101	165	156	1619	491	434
ARL2	ENSG00000213465	ENST00000529384	395	426	178	195	664	779	244	235	230	260	417	251	267	1637	1110	215	210	301	318	554	274	311	305	52	47	44	636	686	121	135	213	698	665	161	132	528	504	310	306	608	166	187	245	220	881	615	429
ARL2BP	ENSG00000102931	ENST00000219204	617	664	408	381	1668	1749	232	285	627	615	1074	922	923	2271	1684	304	325	312	275	486	694	690	698	271	242	278	962	993	376	395	668	1009	1031	154	171	680	751	397	376	2118	180	208	240	236	2176	1703	800
ARL3	ENSG00000138175	ENST00000260746	230	203	107	112	1855	415	96	98	296	292	550	210	207	2381	330	93	96	143	134	224	449	450	416	70	75	86	267	309	72	78	114	722	726	95	68	238	252	233	224	590	84	69	76	83	873	279	399
ARL4A	ENSG00000122644	ENST00000404894	69	59	100	72	719	1257	134	151	76	73	133	441	428	816	701	64	66	52	46	61	89	89	91	22	30	27	148	140	76	87	142	54	46	22	16	168	134	113	84	916	324	355	241	249	617	172	148
ARL4C	ENSG00000188042	ENST00000390645	367	376	1009	1037	1023	869	152	126	82	98	153	799	802	1421	4668	511	541	19	19	41	86	96	82	119	109	118	762	789	1470	1484	2596	126	112	69	67	423	416	223	229	970	174	167	257	255	290	2790	862
ARL4D	ENSG00000175906	ENST00000320033	54	45	14	14	169	103	19	19	280	261	480	336	319	1020	535	58	55	29	16	40	137	121	117	186	210	198	98	100	18	9	20	235	225	8	5	157	149	58	54	295	104	78	11	15	253	244	46
ARL5A	ENSG00000162980	ENST00000295087	829	809	525	520	1750	1934	556	546	507	435	891	1121	1193	2212	1948	262	262	442	417	759	964	985	1030	469	463	458	996	1032	495	483	857	642	586	145	147	1060	1003	509	551	1897	298	308	638	606	1413	1276	1138
ARL5B	ENSG00000165997	ENST00000377275	2125	2045	477	460	1407	1420	437	432	488	511	799	645	689	908	1577	295	266	121	84	186	351	366	373	532	517	464	312	358	314	340	585	571	567	166	171	827	858	229	260	2196	265	250	379	359	941	720	824
ARL6	ENSG00000113966	ENST00000463745	135	176	57	48	428	183	25	26	100	121	191	132	121	1293	148	59	48	36	28	63	249	235	244	37	35	21	173	142	44	53	82	147	134	18	27	97	114	83	107	305	57	70	35	23	330	154	174
ARL6IP4	ENSG00000182196	ENST00000315580	844	851	549	540	1112	1371	677	647	361	347	612	479	490	2688	1246	369	360	362	370	601	393	412	406	481	493	490	886	928	430	393	712	1125	1107	442	409	854	811	649	680	1047	610	669	685	634	1165	1977	1076
ARL6IP5	ENSG00000144746	ENST00000273258	1989	2146	1474	1522	3221	4937	683	585	990	961	1674	1605	1645	5019	6763	1065	1014	1423	1370	2364	1392	1456	1488	767	766	790	2913	2902	1419	1481	2453	2042	2004	370	318	2221	2151	1881	1996	5419	1189	1240	815	834	4897	3915	2530
ARL6IP6	ENSG00000177917	ENST00000326446	125	127	156	137	565	830	101	118	114	146	213	163	161	677	425	55	70	28	27	42	117	106	111	38	48	44	264	231	149	137	227	241	233	32	23	463	456	124	130	674	50	54	109	93	431	456	312
ARL8A	ENSG00000143862	ENST00000272217	381	412	266	310	2022	511	192	196	257	251	482	258	280	876	1120	187	194	181	180	290	226	239	231	169	158	144	624	618	174	174	267	459	409	122	156	596	651	303	297	496	145	114	174	164	637	877	445
ARL8B	ENSG00000134108	ENST00000611208	1228	1213	765	824	3450	2737	552	511	822	868	1545	2041	2037	2702	2687	439	433	541	524	987	1398	1431	1384	586	560	564	1384	1360	569	580	978	1327	1286	231	229	1382	1326	837	879	2852	308	311	487	477	3176	1672	1342
ARMC1	ENSG00000104442	ENST00000276569	360	340	260	271	1359	1302	258	279	370	408	670	576	575	1248	691	161	142	196	214	345	507	475	537	366	346	341	357	386	291	316	553	543	495	97	111	463	474	334	329	1469	202	201	216	206	1363	720	606
ARMC10	ENSG00000170632	ENST00000428183	236	308	162	146	539	1063	108	144	283	291	526	386	406	1479	634	134	143	118	111	164	411	438	420	271	260	252	271	311	159	181	270	512	506	97	85	260	258	236	225	968	114	127	113	116	922	441	440
ARMC12	ENSG00000157343	ENST00000373869	8	4	2	4	58	16	1	1	3	4	8	7	2	18	30	6	4	0	0	2	1	0	0	3	3	2	0	0	8	12	14	8	5	0	0	4	2	9	11	17	1	0	1	0	20	17	3
ARMC2	ENSG00000118690	ENST00000392644	55	56	36	36	78	92	21	26	34	32	48	21	30	1788	280	15	21	22	19	21	39	42	29	10	8	8	46	36	34	30	47	46	43	9	15	46	35	23	40	96	16	12	20	20	93	130	65
ARMC3	ENSG00000165309	ENST00000298032	0	0	0	0	17	0	1	0	78	51	100	14	9	7001	3	0	2	0	0	0	7	8	7	0	0	0	48	47	0	0	0	0	0	1	0	1	4	2	1	5	0	0	2	0	11	3	3
ARMC4	ENSG00000169126	ENST00000305242	27	20	5	9	31	22	1	1	25	17	42	15	16	3721	4	7	7	3	4	4	3	3	4	4	3	6	35	30	0	1	1	53	45	0	0	4	1	31	31	51	0	0	1	1	23	14	6
ARMC5	ENSG00000140691	ENST00000538189	78	85	71	76	372	83	66	84	46	50	74	45	52	170	268	32	35	18	23	38	19	15	20	73	83	79	137	130	58	45	63	177	162	41	44	98	95	104	85	74	84	81	67	61	117	220	191
ARMC6	ENSG00000105676	ENST00000392335	159	141	134	149	493	338	115	124	168	143	218	158	147	577	391	76	59	66	82	117	69	54	57	337	355	350	254	261	152	121	230	222	256	47	45	207	186	226	257	175	110	110	90	96	252	414	280
ARMC7	ENSG00000125449	ENST00000245543	51	62	52	58	159	448	73	67	50	49	76	60	67	313	94	39	48	17	31	47	129	119	133	59	51	52	168	162	59	61	95	80	80	29	31	86	99	97	84	310	35	28	85	97	217	206	213
ARMC8	ENSG00000114098	ENST00000469044	355	406	376	366	1235	1326	205	247	330	358	583	721	686	1373	2049	171	175	162	175	259	575	606	632	173	174	176	445	494	377	383	676	545	501	152	129	587	550	292	335	1669	141	182	206	203	1320	988	687
ARMC9	ENSG00000135931	ENST00000611582	344	369	93	98	306	230	50	46	346	326	676	213	193	1063	139	113	113	20	18	39	166	156	152	3	9	10	230	236	28	25	40	744	774	42	38	177	139	145	135	453	30	40	49	37	1130	74	135
ARMCX1	ENSG00000126947	ENST00000372829	667	635	130	144	1012	318	80	84	290	256	453	253	277	779	585	256	251	195	213	333	220	203	234	31	28	30	372	335	71	73	107	1118	1092	71	73	329	310	313	349	703	99	134	61	58	1347	500	296
ARMCX2	ENSG00000184867	ENST00000356824	585	543	213	222	941	426	72	70	492	510	913	303	292	2003	631	259	257	205	177	330	588	561	603	30	28	29	372	348	123	117	177	1348	1264	95	106	884	853	443	450	777	446	519	65	65	1959	961	426
ARMCX3	ENSG00000102401	ENST00000471229	973	1044	362	377	2126	964	247	258	721	704	1238	488	481	1328	1466	320	341	273	281	480	612	649	685	201	191	185	643	613	295	285	469	874	873	302	307	1151	1060	634	672	1278	575	572	244	262	1776	1499	881
ARMCX4	ENSG00000196440	ENST00000423738	354	336	72	71	949	356	49	50	120	109	226	96	87	426	368	69	55	22	20	38	101	126	97	17	20	20	121	136	63	66	110	616	604	42	37	156	137	241	266	531	25	36	60	41	831	313	174
ARMCX5	ENSG00000125962	ENST00000604957	155	125	90	115	386	805	112	115	140	134	216	155	165	816	273	73	76	41	29	68	202	216	240	111	90	89	169	187	115	115	194	262	273	70	89	115	136	293	276	644	117	132	127	136	570	324	435
ARMCX6	ENSG00000198960	ENST00000539247	121	104	90	80	281	333	58	51	120	129	217	95	105	455	213	66	85	60	56	116	95	88	95	31	31	25	149	142	93	91	165	191	215	63	41	182	165	81	115	351	126	123	72	56	422	372	163
ARMT1	ENSG00000146476	ENST00000367294	292	299	213	228	484	1119	286	321	302	311	480	325	307	1139	647	125	117	114	98	192	835	838	921	441	436	467	454	423	215	205	394	348	306	58	40	556	545	180	203	1104	55	65	176	159	723	524	532
ARNT	ENSG00000143437	ENST00000505755	432	452	320	284	663	1645	196	219	344	386	654	490	442	2096	1698	249	271	126	117	185	620	586	564	661	644	682	577	553	369	374	641	1130	1083	201	205	740	787	256	279	1344	118	109	222	198	2156	979	878
ARNT2	ENSG00000172379	ENST00000527771	32	38	28	30	3306	148	21	21	65	98	135	75	68	265	26	32	30	20	14	21	355	373	383	4	3	3	143	140	28	43	57	352	329	27	25	80	75	79	50	164	5	3	32	30	230	152	259
ARNTL	ENSG00000133794	ENST00000403482	415	399	144	182	440	504	134	120	51	59	83	58	55	308	713	48	51	13	11	29	118	124	118	12	11	16	312	345	180	163	318	348	337	50	57	172	144	63	58	623	91	102	159	138	443	353	184
ARPC1A	ENSG00000241685	ENST00000262942	637	661	432	410	1374	3597	797	774	584	560	958	1088	1095	3149	2094	398	450	578	579	968	660	647	673	384	436	406	913	852	311	295	528	1366	1253	220	204	1049	1075	514	550	2875	358	315	872	864	1664	1326	2246
ARPC1B	ENSG00000130429	ENST00000451682	618	586	2184	2095	292	1285	927	920	385	441	753	271	323	958	2810	471	410	109	117	161	104	123	87	163	168	176	2504	2660	1201	1175	2009	359	370	134	145	1815	1714	346	354	812	155	148	845	844	738	4600	935
ARPC2	ENSG00000163466	ENST00000315717	1244	1243	3582	3508	2531	11164	1550	1504	1353	1390	2392	4638	4696	6920	8094	1059	1116	549	628	1005	1711	1635	1699	856	849	867	4064	4202	2436	2488	4156	1778	1747	436	428	4284	4075	961	1009	8427	480	538	1560	1542	5083	6973	4291
ARPC3	ENSG00000111229	ENST00000228825	961	978	1709	1828	1561	5989	975	943	727	754	1262	1595	1683	3695	3694	588	581	341	335	582	1175	1133	1151	693	694	678	1940	1912	1357	1374	2416	765	744	231	293	1848	1764	774	797	4213	419	389	860	859	2299	4282	2439
ARPC4	ENSG00000241553	ENST00000397261	848	824	1456	1487	1845	6203	835	879	715	743	1258	1089	1137	3590	3943	469	523	245	260	393	775	754	747	419	411	409	1660	1601	1037	1077	1765	1117	1073	232	262	1379	1338	663	640	3859	336	357	717	678	2800	3695	1748
ARPC5	ENSG00000162704	ENST00000359856	1031	1016	2217	2243	1485	6703	1069	1013	1281	1276	2382	1653	1697	2512	5367	571	631	276	293	479	777	743	827	763	795	729	3168	3241	1680	1673	2865	948	859	273	255	2883	2907	846	821	5239	346	384	1202	1148	2976	4361	2256
ARPC5L	ENSG00000136950	ENST00000353214	281	288	275	279	590	1035	203	174	119	135	228	382	395	872	1037	119	119	178	129	295	209	205	203	126	135	143	399	431	282	262	435	139	128	96	103	333	357	177	204	1003	96	109	145	148	432	771	462
ARPP19	ENSG00000128989	ENST00000566423	1866	1987	1112	1155	10708	4633	750	706	1630	1614	2963	2417	2490	4931	5962	715	689	699	659	1146	2509	2542	2522	728	838	779	2213	2325	1115	1163	1997	1707	1604	468	498	2378	2332	932	983	5317	501	490	689	668	5126	3627	2578
ARPP21	ENSG00000172995	ENST00000427590	0	0	0	0	287	3	0	1	0	0	0	0	0	0	4	0	0	0	0	0	1	2	1	0	0	1	0	0	1	1	1	0	0	0	0	0	0	0	0	7	0	0	0	1	0	0	1
ARR3	ENSG00000120500	ENST00000374495	4	7	7	7	11	33	7	8	6	2	7	5	3	24	6	1	2	0	1	2	6	9	8	0	0	0	3	3	7	6	14	3	2	1	2	12	10	10	8	33	1	3	8	9	23	16	15
ARRB1	ENSG00000137486	ENST00000420843	199	194	381	350	1616	1750	331	326	124	104	171	440	423	555	1163	152	149	92	117	167	286	271	284	153	161	158	1782	1817	248	240	370	458	510	226	241	625	622	201	238	1806	94	120	418	418	992	1888	1060
ARRB2	ENSG00000141480	ENST00000269260	422	406	1603	1520	1290	1155	487	493	115	107	152	162	183	508	4687	240	218	120	113	240	143	146	138	305	278	304	1239	1273	502	485	790	260	301	74	65	480	446	132	131	953	68	62	531	492	858	2514	586
ARRDC1	ENSG00000197070	ENST00000371421	179	161	164	175	271	407	255	287	50	63	103	148	139	644	363	150	132	32	36	75	55	61	49	82	64	84	357	339	192	182	319	112	89	113	133	297	348	514	477	315	161	176	254	249	208	879	965
ARRDC3	ENSG00000113369	ENST00000265138	2214	2199	909	1019	1810	2191	289	261	720	755	1389	1799	1891	3382	2980	783	784	257	244	397	2141	2193	2133	1534	1628	1533	2285	2373	883	863	1446	2323	2370	263	266	2399	2408	809	856	3833	731	796	365	416	6026	3462	2061
ARSA	ENSG00000100299	ENST00000395621	174	158	273	286	268	341	355	410	138	146	198	136	144	1232	1031	228	251	80	74	116	73	73	68	88	113	116	266	231	195	218	392	136	155	289	296	304	325	426	418	345	274	263	361	406	271	991	907
ARSB	ENSG00000113273	ENST00000264914	141	169	227	279	728	597	75	85	204	231	380	349	350	304	1187	120	130	146	124	247	915	943	888	118	134	110	328	320	124	135	193	97	101	65	50	430	482	129	122	761	63	92	62	58	1010	390	268
ARSD	ENSG00000006756	ENST00000381154	345	345	140	143	452	3076	818	841	510	476	887	419	430	6496	1157	315	311	89	114	167	2616	2535	2607	2174	2164	2147	1098	1026	175	132	214	1240	1181	524	503	541	539	1159	1096	2124	493	500	604	616	1467	888	1929
ARSE	ENSG00000157399	ENST00000540563	10	6	7	10	47	547	219	202	14	8	18	7	6	135	3	86	75	5	8	8	600	567	567	1329	1266	1320	44	64	0	0	0	134	98	587	570	5	3	3	5	495	10	7	143	173	169	0	33
ARSF	ENSG00000062096	ENST00000381127	50	52	0	0	37	1	1	1	0	0	0	29	38	1	0	0	1	0	0	0	185	170	191	5	10	2	0	1	0	0	0	1	0	2	2	0	0	1	0	0	0	0	0	0	1	0	0
ART3	ENSG00000156219	ENST00000341029	3	6	5	7	78	76	1	2	2	7	5	7	4	3	20	1	2	227	239	412	2	2	1	0	1	1	0	0	1	0	1	7	3	42	46	2	2	10	11	101	2	5	6	6	13	62	10
ART4	ENSG00000111339	ENST00000420600	16	18	7	7	0	43	1	0	1	1	5	11	21	9	60	33	36	9	12	21	26	22	32	259	290	253	38	37	67	66	111	8	8	4	6	104	95	3	0	26	0	1	0	0	13	291	5
ARV1	ENSG00000173409	ENST00000366658	148	149	88	87	510	1125	133	153	83	96	160	166	214	666	212	97	84	123	122	172	211	220	223	134	160	144	183	202	93	74	161	179	184	49	41	187	177	135	143	1022	85	83	139	142	394	339	319
ARVCF	ENSG00000099889	ENST00000406259	160	134	30	29	508	46	41	43	23	43	74	36	47	115	42	82	87	96	82	146	20	26	39	30	25	43	233	217	26	31	44	117	120	76	61	97	89	269	280	73	83	94	32	39	139	1114	329
ARX	ENSG00000004848	ENST00000379044	1	1	1	0	103	13	12	18	0	0	0	0	0	6	1	0	0	0	0	1	0	0	0	0	0	0	4	5	0	0	1	1179	1190	13	27	0	2	6	2	26	0	0	16	14	0	0	342
AS3MT	ENSG00000214435	ENST00000369880	2850	2986	31	24	360	121	40	39	116	118	190	67	79	173	69	73	93	223	184	367	222	232	218	525	560	563	107	100	16	18	27	217	200	79	78	40	26	120	119	178	23	17	30	40	216	405	74
ASAH1	ENSG00000104763	ENST00000520781	1689	1748	1046	1107	4075	6761	986	939	1126	1032	1937	2235	2236	7362	10220	1424	1375	4282	4270	7405	6535	6528	6422	839	833	841	5537	5612	1158	1128	1913	1536	1471	434	450	3555	3247	2501	2572	5875	695	712	1139	1062	4999	4432	2952
ASAH2	ENSG00000188611	ENST00000329428	4	8	1	6	14	17	1108	1058	3	1	1	4	4	19	2	0	0	0	0	1	2	0	2	55	56	71	0	1	1	1	0	5	2	10	8	0	1	4	3	11	1	0	1401	1370	4	2	11
ASAP1	ENSG00000153317	ENST00000357668	930	914	692	678	2414	1428	196	197	415	446	743	680	723	1469	3617	429	512	278	267	502	581	524	595	190	205	224	714	676	849	813	1347	1012	1011	130	128	1786	1677	440	487	1626	109	84	235	215	2593	3359	613
ASAP2	ENSG00000151693	ENST00000281419	186	172	184	214	1240	2956	431	409	358	375	705	556	599	1464	1920	329	334	161	163	269	1630	1683	1640	128	128	128	669	710	137	141	246	527	536	113	118	695	595	258	244	2634	129	153	389	391	2429	287	2954
ASB1	ENSG00000065802	ENST00000264607	305	313	338	368	2160	954	161	185	275	286	523	380	391	993	942	166	168	274	266	505	315	319	368	38	40	41	401	438	351	329	532	796	778	103	98	340	303	252	229	1138	96	107	153	165	1520	903	556
ASB10	ENSG00000146926	ENST00000275838	0	0	1	0	1	1	0	0	0	0	0	0	0	0	1	0	1	33	26	51	0	0	1	0	0	0	0	0	0	0	0	0	0	0	0	0	0	1	0	1	0	0	0	0	0	0	0
ASB11	ENSG00000165192	ENST00000485437	1	0	0	1	1	2	0	0	1	0	0	0	0	0	3	0	0	110	95	159	0	0	0	0	0	0	0	5	0	1	0	0	0	1	0	1	2	1	0	2	0	1	0	0	3	5	1
ASB3	ENSG00000115239	ENST00000406687	160	189	96	91	1056	368	75	65	132	148	240	132	124	625	321	69	80	52	56	90	155	150	152	78	72	70	147	132	110	121	219	248	231	27	31	180	209	166	183	505	62	41	52	64	529	341	238
ASB5	ENSG00000164122	ENST00000512254	0	0	0	0	2	2	0	1	3	1	7	93	83	1	0	4	4	16	19	19	10	11	5	0	0	0	1	1	0	0	0	0	0	1	0	0	0	40	41	333	94	94	0	0	14	0	1
ASB6	ENSG00000148331	ENST00000277458	153	165	136	158	514	311	79	95	119	91	171	138	148	770	507	88	81	59	50	101	118	121	156	50	48	50	202	219	185	195	324	225	232	79	87	214	232	124	105	283	94	102	84	102	343	485	352
ASB7	ENSG00000183475	ENST00000332783	129	132	171	167	478	1181	105	131	187	205	376	243	249	792	514	79	72	49	56	98	339	308	360	166	198	169	248	254	187	183	317	330	372	53	63	221	221	157	145	814	89	74	129	116	758	573	330
ASB9	ENSG00000102048	ENST00000380488	7	11	4	6	5	96	10	14	10	4	15	17	25	84	115	13	18	3	4	8	165	207	181	24	30	32	72	92	10	3	11	6	6	59	61	45	67	13	12	63	3	1	9	10	88	209	31
ASCC1	ENSG00000138303	ENST00000394919	327	315	168	151	1030	715	90	99	215	213	384	250	249	810	582	104	121	139	128	236	310	321	325	224	226	190	176	227	151	142	293	319	318	113	108	251	206	134	137	609	56	65	95	91	723	459	301
ASCC2	ENSG00000100325	ENST00000397771	627	634	446	436	771	1950	405	397	264	255	522	814	822	1822	1689	293	266	166	165	244	371	359	355	400	385	363	624	607	464	410	687	564	543	205	192	697	721	495	491	1423	282	314	383	380	1029	1409	1682
ASCC3	ENSG00000112249	ENST00000369162	440	465	532	566	1390	1800	313	315	414	424	774	748	740	1960	653	226	223	136	154	249	394	409	393	359	424	366	452	414	499	448	783	447	466	145	134	793	764	337	348	1524	170	162	340	292	1174	1136	867
ASF1A	ENSG00000111875	ENST00000229595	184	190	119	152	1044	673	108	110	163	183	303	190	233	840	243	85	98	93	95	194	240	235	235	110	130	124	372	361	172	206	332	465	459	51	48	204	219	150	146	657	101	104	140	99	464	568	393
ASF1B	ENSG00000105011	ENST00000263382	21	12	110	144	25	1331	95	130	72	50	84	87	74	101	63	14	12	1	4	7	5	0	10	15	11	11	49	59	85	80	138	21	19	1	6	108	101	7	5	485	4	3	70	103	96	121	195
ASGR1	ENSG00000141505	ENST00000619926	8	3	37	20	67	3	13	11	2	2	2	3	4	3	21	19	21	3	1	3	2	3	3	2619	2700	2568	60	60	5	1	2	2	2	2	4	4	6	2	2	6	0	3	7	7	11	28	12
ASGR2	ENSG00000161944	ENST00000355035	6	3	85	90	6	18	5	0	3	3	8	4	2	4	56	43	66	0	0	2	8	14	9	3755	3744	3726	23	15	2	10	13	4	5	3	1	23	24	0	2	0	1	0	0	4	6	57	9
ASH1L	ENSG00000116539	ENST00000392403	922	909	692	690	3504	3445	581	583	933	980	1643	1330	1317	4026	2572	477	493	317	270	491	2060	2100	2039	502	479	483	874	866	946	873	1469	3026	2891	335	348	1282	1225	937	929	4055	584	623	689	678	4568	2115	2114
ASH2L	ENSG00000129691	ENST00000428278	321	362	364	373	1155	1605	307	278	436	354	697	587	610	2051	1232	229	228	189	179	306	569	593	552	331	330	326	586	591	344	339	602	761	780	124	127	628	616	383	389	1498	230	261	282	254	1487	955	975
ASIC1	ENSG00000110881	ENST00000447966	25	23	26	30	5289	162	27	31	30	26	68	95	101	125	156	61	54	3	3	5	21	34	25	2	1	2	14	20	19	27	36	30	27	3	4	45	53	153	143	307	61	50	17	17	162	14	198
ASIC4	ENSG00000072182	ENST00000347842	31	25	3	0	1329	3	1	3	2	2	3	1	0	3	3	2	3	0	0	0	0	2	0	0	0	0	5	6	1	0	1	1	1	0	0	1	3	3	7	7	0	0	1	0	18	5	4
ASL	ENSG00000126522	ENST00000395332	71	69	81	80	113	556	303	292	102	100	147	95	91	222	268	83	103	23	17	30	113	145	123	762	783	739	227	211	40	42	50	92	121	63	57	103	111	93	90	367	54	57	251	244	178	301	399
ASMTL	ENSG00000169093	ENST00000381317	250	313	242	264	513	453	131	129	206	206	335	240	254	832	635	178	203	180	192	297	144	147	136	251	243	255	309	313	224	266	353	686	622	108	140	334	361	452	473	424	149	147	162	189	724	791	416
ASNA1	ENSG00000198356	ENST00000591090	438	439	297	290	1340	919	242	260	348	348	540	438	433	1690	884	214	233	243	236	391	361	309	377	132	155	144	634	637	237	201	392	525	558	147	166	400	389	291	301	598	161	182	226	235	665	765	622
ASNS	ENSG00000070669	ENST00000422745	173	175	248	248	1045	801	103	110	146	157	252	197	236	362	396	94	79	98	85	141	134	141	154	34	37	32	160	157	241	246	431	267	275	395	388	97	96	182	182	1151	673	650	116	137	806	555	728
ASNSD1	ENSG00000138381	ENST00000607829	126	154	94	104	407	345	78	101	145	135	247	177	159	573	436	72	69	55	51	97	231	192	188	115	134	129	153	140	117	123	183	263	262	32	56	189	193	114	83	347	73	72	56	71	434	303	177
ASPA	ENSG00000108381	ENST00000456349	51	49	15	14	466	269	78	114	51	38	56	73	106	38	368	37	38	1	5	4	481	451	451	43	44	45	57	52	9	23	21	47	40	6	4	34	30	32	27	253	2	7	115	113	93	200	113
ASPDH	ENSG00000204653	ENST00000389208	12	17	1	1	78	2	56	48	0	0	0	0	1	3	5	4	7	0	0	0	67	64	66	247	256	256	2	1	1	2	2	1	1	2	6	3	1	3	0	4	6	0	42	34	2	11	12
ASPG	ENSG00000166183	ENST00000546892	7	6	1	0	3	56	13	20	26	17	40	59	53	56	40	5	1	20	9	24	78	84	71	204	217	201	80	98	1	0	1	114	127	0	0	32	18	3	2	50	10	8	5	6	52	1	85
ASPH	ENSG00000198363	ENST00000379454	2814	2997	675	713	1756	3644	513	482	755	730	1309	1506	1539	1837	10873	678	641	238	303	486	1485	1483	1427	1014	1019	981	1454	1466	285	286	470	2217	2132	224	258	1156	1102	542	564	3495	765	834	430	426	2903	1321	2074
ASPHD2	ENSG00000128203	ENST00000215906	18	17	57	64	283	143	29	22	41	29	61	22	23	55	40	15	17	1	2	4	145	126	149	6	8	13	44	37	89	89	146	28	25	6	6	119	103	35	23	175	7	7	26	18	78	184	372
ASPN	ENSG00000106819	ENST00000375544	129	112	40	28	22	380	169	157	734	722	1329	492	597	194	4158	588	628	720	751	1252	254	268	276	277	271	313	227	260	43	39	54	173	177	81	71	160	150	147	173	947	5	4	168	141	6679	104	192
ASPRV1	ENSG00000244617	ENST00000320256	17	24	15	19	82	36	22	24	15	18	29	15	10	99	93	13	16	5	6	7	28	34	33	4	12	10	30	19	8	16	20	99	90	4	1	17	17	17	13	46	4	7	31	23	121	72	38
ASPSCR1	ENSG00000169696	ENST00000306729	85	82	96	99	359	176	126	137	60	71	104	54	58	270	213	64	56	50	43	81	54	55	52	149	180	124	212	178	66	72	106	91	95	74	65	316	333	147	147	158	127	117	112	105	152	303	293
ASRGL1	ENSG00000162174	ENST00000415229	75	56	66	89	1023	938	59	62	744	724	1207	20	25	7504	239	81	87	8	4	9	961	1006	1034	5	13	15	243	226	29	31	46	27	33	61	48	61	60	144	146	809	57	62	29	25	296	99	279
ASS1	ENSG00000130707	ENST00000372394	1283	1346	381	384	293	5456	1081	1075	364	358	597	392	452	7538	4912	684	699	95	126	192	11162	11091	11125	11916	11961	11962	460	412	57	51	77	772	791	253	254	528	529	240	259	3734	432	424	1125	1194	2087	345	739
ASTN1	ENSG00000152092	ENST00000361833	828	785	19	22	5987	94	9	14	30	45	61	7	7	66	56	36	25	5	6	10	17	10	17	8	19	10	18	16	4	0	3	937	938	6	10	31	24	42	42	130	8	7	7	6	147	282	12
ASTN2	ENSG00000148219	ENST00000313400	271	264	36	24	2489	227	29	19	46	58	72	73	71	778	144	31	21	14	10	19	106	103	90	13	18	18	20	32	19	14	20	97	90	36	44	51	54	880	863	252	69	66	28	33	135	66	63
ASUN	ENSG00000064102	ENST00000261191	299	298	191	178	606	621	143	144	185	197	352	307	296	810	460	80	82	69	78	139	291	250	246	137	146	144	165	172	161	167	290	179	198	75	67	201	226	147	166	709	89	81	101	84	484	479	331
ASXL2	ENSG00000143970	ENST00000435504	610	609	624	634	1324	2135	348	380	525	526	1015	803	796	2942	1711	276	275	150	173	270	1220	1157	1132	229	265	250	513	550	835	804	1369	843	777	181	180	697	660	384	425	2319	232	272	393	412	2015	1776	1227
ASZ1	ENSG00000154438	ENST00000284629	0	0	0	0	0	0	0	0	0	0	0	0	0	0	0	0	0	0	0	0	0	0	0	0	0	0	2	0	0	0	0	0	0	1	1	0	1	0	0	0	0	0	0	0	0	0	0
ATAD2	ENSG00000156802	ENST00000287394	175	176	362	396	427	1391	195	184	192	179	346	370	381	534	293	90	109	108	96	159	91	110	101	192	239	233	204	213	331	337	624	609	522	64	64	256	247	381	402	1133	51	58	161	174	591	458	422
ATAD2B	ENSG00000119778	ENST00000238789	159	176	329	330	526	697	191	212	207	195	355	346	359	732	464	97	118	54	50	92	204	198	200	140	122	128	217	228	368	349	612	293	276	97	98	296	324	230	235	942	101	135	217	218	753	727	456
ATAD3A	ENSG00000197785	ENST00000378756	99	77	105	115	163	158	111	112	57	66	112	77	66	275	145	32	46	45	48	81	20	19	19	45	36	39	100	97	50	58	95	87	88	68	52	113	113	101	97	101	97	117	68	60	87	208	140
ATAD3B	ENSG00000160072	ENST00000308647	65	57	172	151	224	133	121	101	62	52	135	76	68	343	426	59	67	23	22	34	14	17	14	18	15	18	151	140	153	153	278	178	166	75	98	123	140	173	175	134	96	99	91	75	180	448	247
ATAD5	ENSG00000176208	ENST00000321990	35	35	101	139	164	460	69	62	53	58	100	77	66	153	56	6	13	4	6	8	43	42	24	10	23	14	36	46	96	114	201	83	63	8	8	109	91	37	30	341	8	16	61	67	142	197	166
ATCAY	ENSG00000167654	ENST00000450849	266	298	10	3	8120	43	7	15	3	4	7	1	1	0	0	1	0	0	0	0	0	1	2	0	0	0	0	0	0	0	0	1	0	2	3	0	0	39	40	90	0	0	2	3	16	1	29
ATE1	ENSG00000107669	ENST00000369043	517	486	286	312	1187	1959	345	324	294	318	594	599	630	1775	1039	211	212	263	282	490	959	979	888	472	470	465	481	469	269	299	496	515	487	72	85	507	460	391	415	2233	159	166	343	312	1568	1047	738
ATF2	ENSG00000115966	ENST00000426833	699	734	423	496	2192	1811	349	343	715	739	1334	546	607	2677	1666	272	282	146	149	274	847	874	860	479	470	469	623	584	477	476	810	1125	1082	203	200	767	727	572	546	2017	319	315	317	273	2064	1424	1022
ATF3	ENSG00000162772	ENST00000613954	1595	1605	1135	1179	391	1088	247	250	700	755	1270	918	1072	1941	3627	1022	1095	30	38	50	208	177	226	260	249	254	413	431	355	392	612	25	31	167	165	1275	1204	291	287	6700	116	124	108	110	1654	283	2242
ATF6	ENSG00000118217	ENST00000367942	522	579	670	701	1887	2463	392	376	577	551	1104	943	885	2923	4086	349	345	155	172	294	1412	1353	1417	773	819	857	909	879	554	524	843	867	894	816	839	1387	1307	616	623	2480	372	385	432	449	2451	1502	1425
ATF7	ENSG00000170653	ENST00000420353	482	461	456	434	1694	2422	302	311	701	677	1224	906	886	2265	2335	409	419	172	168	296	845	802	821	349	365	346	754	790	486	446	781	1456	1466	187	164	804	812	615	624	3062	368	370	315	336	3756	1377	1234
ATF7IP	ENSG00000171681	ENST00000536444	692	722	884	924	3145	2988	407	427	755	740	1366	969	1007	3576	1625	423	422	343	361	616	1130	1080	1094	512	468	463	702	721	1523	1557	2683	1633	1584	234	204	1124	1053	677	729	3391	562	606	520	512	3306	3394	2136
ATG10	ENSG00000152348	ENST00000504770	40	37	34	24	57	172	13	11	36	29	60	23	26	122	82	11	16	17	19	30	54	48	45	35	33	31	54	45	16	13	22	25	31	10	7	41	32	28	30	171	14	16	22	21	123	44	74
ATG101	ENSG00000123395	ENST00000336854	255	270	159	180	425	574	108	145	130	119	193	191	180	843	916	150	140	58	61	103	141	157	153	133	143	139	289	314	130	131	226	201	247	112	107	231	259	203	218	580	180	193	131	102	483	513	397
ATG12	ENSG00000145782	ENST00000509910	340	369	318	295	1486	1244	302	293	308	333	598	427	436	1151	1119	190	190	126	112	172	241	260	235	285	269	267	408	438	392	386	648	532	570	129	107	572	544	327	338	1462	132	160	279	311	1203	947	729
ATG13	ENSG00000175224	ENST00000529655	606	581	397	359	2401	2029	403	391	382	360	646	600	589	2327	1464	357	312	189	211	350	694	673	668	318	330	291	545	516	404	371	706	897	888	263	255	575	536	381	377	1458	348	345	353	360	1625	1242	1380
ATG14	ENSG00000126775	ENST00000247178	330	354	175	191	1119	948	170	179	258	253	454	400	408	1073	813	216	208	204	211	314	291	323	324	119	134	120	288	281	240	223	382	493	489	83	84	339	397	343	310	1151	132	151	134	165	1647	832	593
ATG16L2	ENSG00000168010	ENST00000321297	216	202	328	332	424	676	164	187	83	86	148	182	164	519	1463	218	222	56	49	92	70	68	64	79	81	82	272	305	372	358	600	275	263	42	39	263	293	198	170	863	78	86	251	237	745	3149	501
ATG2A	ENSG00000110046	ENST00000377264	268	289	255	289	895	432	259	248	147	126	261	161	176	608	890	166	181	68	57	116	135	150	122	151	151	157	336	393	207	197	342	553	581	206	187	330	345	320	291	301	139	170	245	281	632	965	663
ATG2B	ENSG00000066739	ENST00000359933	504	522	434	403	1509	1993	398	393	472	461	794	593	573	1943	1554	293	278	199	173	293	957	935	939	448	461	486	542	599	480	500	874	1102	985	478	427	610	526	500	578	2125	184	219	368	426	2099	1638	981
ATG3	ENSG00000144848	ENST00000283290	450	462	582	575	999	1746	387	357	211	198	340	482	485	1179	1166	151	158	152	167	279	474	478	439	283	275	292	497	527	273	302	538	378	409	174	173	458	507	227	237	1418	153	150	340	302	884	1213	685
ATG4A	ENSG00000101844	ENST00000372232	182	151	132	116	167	744	160	141	66	72	129	211	219	646	304	68	69	112	114	184	303	309	269	155	153	160	212	240	86	107	173	76	75	87	106	167	183	73	85	813	129	152	147	141	336	330	262
ATG4B	ENSG00000168397	ENST00000405546	360	363	390	353	1387	848	513	572	222	212	387	309	349	1241	936	282	274	138	164	277	196	184	201	157	168	171	507	465	387	382	597	549	549	207	192	471	476	586	611	1032	239	256	498	487	910	1263	840
ATG4C	ENSG00000125703	ENST00000371120	174	183	138	180	639	533	84	93	134	124	209	175	171	523	330	94	90	62	50	79	223	231	230	109	124	112	198	227	155	161	297	217	213	36	42	294	282	109	111	482	67	90	87	76	474	522	249
ATG5	ENSG00000057663	ENST00000369076	511	564	218	282	694	2038	351	352	363	373	669	368	418	1919	761	178	165	86	90	209	411	424	394	333	379	343	424	495	203	204	369	554	496	91	87	533	490	301	321	1698	160	161	364	370	1441	591	794
ATG7	ENSG00000197548	ENST00000354449	682	661	507	522	1717	2219	429	418	589	567	1026	719	769	3879	2009	495	506	207	189	359	638	689	673	209	210	230	857	819	492	500	783	1967	1969	216	192	915	908	524	554	1797	387	383	342	390	2602	1308	1151
ATG9A	ENSG00000198925	ENST00000409618	548	516	376	371	2135	1410	534	608	369	379	594	690	740	1205	1650	357	359	427	416	688	412	377	414	372	358	376	737	749	333	330	611	766	779	295	285	887	940	545	542	1275	316	297	546	521	1901	1133	1024
ATHL1	ENSG00000142102	ENST00000409548	152	147	1298	1259	930	909	1158	1180	314	294	506	163	148	1163	1850	563	597	116	112	174	188	198	190	637	636	653	688	714	2710	2701	4462	105	109	2974	2865	583	575	459	426	1253	241	252	1366	1404	504	4994	767
ATIC	ENSG00000138363	ENST00000236959	388	449	454	449	863	3355	436	424	434	426	727	379	412	1933	955	205	181	194	183	280	673	705	669	363	352	363	437	441	437	408	738	604	549	166	162	735	779	311	367	2280	141	140	357	383	1749	1145	770
ATL1	ENSG00000198513	ENST00000441560	174	150	68	61	1630	425	76	74	189	201	382	190	180	573	352	60	70	18	19	21	123	119	122	11	9	11	152	137	51	37	74	354	332	20	27	40	45	153	150	594	115	137	72	57	587	84	195
ATL2	ENSG00000119787	ENST00000378954	612	615	332	373	700	1665	679	650	529	499	920	1116	1198	1777	1511	200	210	96	92	165	801	795	823	549	522	555	607	564	321	296	603	1200	1316	126	135	475	443	524	498	3112	657	734	551	574	3128	1023	865
ATL3	ENSG00000184743	ENST00000398868	1071	1066	836	871	1607	2602	345	320	1033	1056	1824	1754	1873	1779	3841	492	556	158	151	246	912	977	928	474	530	515	1198	1236	455	445	798	1349	1268	321	311	1002	985	738	785	3592	310	342	305	274	3731	2402	1707
ATM	ENSG00000149311	ENST00000452508	782	866	1520	1563	2283	2311	338	358	715	678	1299	593	624	2318	2075	424	401	199	199	385	898	897	827	426	417	411	682	662	3716	3735	6474	2463	2405	260	263	948	904	488	552	2411	534	593	406	402	2738	5245	1352
ATMIN	ENSG00000166454	ENST00000564241	630	603	462	449	2471	2742	400	430	581	577	1044	1077	1176	2190	2331	305	352	222	252	443	1228	1134	1209	473	501	478	657	671	496	509	854	945	938	225	244	1493	1393	624	691	2423	301	327	457	471	2151	1397	1125
ATN1	ENSG00000111676	ENST00000396684	2270	2257	1014	919	7512	2412	873	861	1113	1147	1772	1310	1274	6995	5693	1089	1038	458	488	697	729	747	709	204	187	143	1926	1875	698	701	1057	5749	5494	601	612	1959	2069	1936	1843	2919	1099	1160	728	804	5845	3168	2772
ATOX1	ENSG00000177556	ENST00000524142	175	146	138	116	329	464	139	138	59	56	136	101	98	475	408	70	70	58	42	70	178	205	218	244	227	287	220	190	121	104	208	141	120	49	53	213	208	146	149	354	94	78	153	143	330	505	231
ATP10B	ENSG00000118322	ENST00000327245	2	5	137	133	505	11089	1074	1180	0	0	2	261	258	244	21	712	683	0	0	1	11	6	23	0	0	0	2	0	2	1	5	7	5	45	46	3	3	0	2	6463	2	3	677	695	682	2	833
ATP10D	ENSG00000145246	ENST00000273859	448	465	321	373	632	895	158	175	320	313	603	786	748	777	974	221	240	91	78	131	997	1004	970	91	107	97	445	509	346	278	576	703	669	77	76	1067	1019	243	252	950	100	118	249	234	1700	1380	651
ATP11A	ENSG00000068650	ENST00000375630	694	749	614	636	1687	1096	453	438	725	717	1238	433	421	2218	2311	472	470	521	529	921	1231	1125	1154	319	335	347	3552	3565	461	468	764	566	507	277	279	1076	1033	338	344	657	388	370	487	487	1934	1329	909
ATP11B	ENSG00000058063	ENST00000323116	430	512	791	872	828	3711	746	711	614	598	1134	2234	2274	2740	2992	446	426	234	237	402	1068	1099	1113	488	484	537	861	949	1114	1043	1916	1236	1120	317	326	578	610	1478	1497	4280	403	393	774	741	2477	2205	3591
ATP11C	ENSG00000101974	ENST00000361648	315	314	355	422	329	981	171	171	372	369	683	297	307	1203	1537	219	208	32	30	57	733	763	750	1628	1632	1574	271	262	517	502	888	748	729	55	65	292	295	291	292	1202	154	158	182	173	1433	1278	508
ATP12A	ENSG00000075673	ENST00000381946	0	0	0	0	6	0	0	0	0	0	0	523	544	0	1	0	0	0	1	1	488	430	462	0	0	0	10	5	0	0	0	0	1	1	1	30	26	2	2	46	0	1	0	0	2	0	1
ATP13A1	ENSG00000105726	ENST00000357324	432	402	679	652	1551	928	469	445	266	308	486	373	365	1899	1153	342	304	89	79	158	208	213	240	183	175	200	618	634	662	663	1121	890	899	280	278	629	580	641	606	721	343	335	470	448	890	2285	1070
ATP13A2	ENSG00000159363	ENST00000452699	379	346	322	354	1384	530	194	210	112	111	184	144	133	581	550	148	149	52	54	58	81	93	73	41	42	56	525	493	317	324	543	273	255	286	269	583	554	283	216	336	299	284	223	212	316	1211	779
ATP13A3	ENSG00000133657	ENST00000439040	639	641	1570	1642	1638	4933	802	852	1106	1029	1906	1265	1325	4469	11731	572	558	787	813	1402	2868	2851	2824	3274	3263	3372	1128	1241	866	898	1587	1020	950	408	410	3322	3208	864	933	4297	633	632	636	585	3616	2220	3366
ATP13A4	ENSG00000127249	ENST00000392443	5	6	1	5	1008	218	3	5	0	2	6	557	596	575	8	132	105	3	1	0	23	18	19	3	4	1	971	1063	5	11	18	7	2	49	49	17	19	4	0	239	9	14	7	0	41	6	663
ATP1A1	ENSG00000163399	ENST00000537345	5079	5071	3108	3216	9238	72706	15648	15737	2393	2234	4103	4955	4951	19944	18947	5935	6122	1169	1028	1768	56848	56481	56555	1954	1844	1874	7724	7513	1878	1855	3079	4757	5007	8000	7801	3637	3563	4936	5210	34763	7586	7681	16068	16046	12569	5719	8796
ATP1A2	ENSG00000018625	ENST00000392233	118	135	20	21	17805	564	87	109	75	85	151	994	1038	152	1379	236	222	996	1013	1681	88	88	110	6	8	11	63	75	10	7	8	310	305	11	12	48	43	295	289	1820	38	35	46	45	698	112	116
ATP1A3	ENSG00000105409	ENST00000602133	598	543	46	49	6756	75	15	16	2	1	1	0	4	5	6	4	4	1076	1003	1831	0	1	1	4	5	3	9	4	26	23	49	4	4	2	4	5	2	1	2	156	2	7	12	16	23	86	45
ATP1B1	ENSG00000143153	ENST00000367816	1867	2032	428	427	6976	15021	3457	3524	1395	1350	2466	2803	2743	3996	546	1120	1256	801	767	1416	24509	24671	24606	1189	1224	1219	2049	2068	88	93	132	1836	1672	1195	1131	448	421	337	317	8120	1677	1775	2742	2739	7236	2114	5470
ATP1B2	ENSG00000129244	ENST00000250111	146	142	9	11	18468	186	14	30	92	75	113	68	62	221	290	73	74	18	21	39	232	234	205	14	10	13	51	47	36	40	65	653	691	21	17	114	99	76	83	354	16	23	15	26	631	363	63
ATP1B3	ENSG00000069849	ENST00000286371	1391	1465	1040	1089	1147	5762	793	746	654	589	1185	1290	1220	1177	16664	259	269	154	122	214	1155	1206	1078	111	110	117	1246	1258	272	267	453	339	349	123	112	1197	1173	646	717	7561	128	138	1008	1003	2068	865	283
ATP2A1	ENSG00000196296	ENST00000395503	2	5	12	18	33	60	10	17	7	9	10	6	6	78	42	7	4	3	2	5	7	9	5	4	4	0	8	5	22	15	28	12	11	5	1	10	15	22	24	30	2	5	20	21	33	47	22
ATP2A2	ENSG00000174437	ENST00000539276	2030	2080	2156	2286	8738	9681	1365	1374	1444	1417	2655	5181	5227	11915	10360	946	1031	2748	2750	4617	2399	2478	2445	1074	998	1092	2002	1977	1078	1102	1799	1856	1817	551	485	2381	2356	2066	2170	8642	1117	1210	1406	1474	5166	2882	4013
ATP2A3	ENSG00000074370	ENST00000397043	177	145	1202	1207	34	1370	509	493	61	59	123	203	216	126	522	233	270	33	36	64	82	77	80	18	16	21	344	326	1715	1795	2907	133	112	573	544	140	115	270	281	1121	2601	2655	541	532	501	4001	4398
ATP2B1	ENSG00000070961	ENST00000428670	412	422	983	1006	4728	4412	1107	1103	688	641	1188	561	641	3422	4400	298	307	124	92	168	926	964	954	351	385	360	963	987	920	851	1484	645	606	224	218	898	802	409	414	4492	267	229	1127	1091	2209	2514	1896
ATP2B2	ENSG00000157087	ENST00000360273	40	41	2	2	4478	6	5	5	277	276	475	5	11	1047	14	0	0	0	0	0	14	19	10	470	454	465	3	5	4	3	5	1	2	1	4	0	0	5	5	25	589	608	0	2	172	25	5
ATP2B3	ENSG00000067842	ENST00000393842	276	274	2	4	367	2	1	2	0	1	2	0	0	247	1	2	4	0	0	0	7	6	3	1	2	0	1	1	1	0	1	1	2	0	1	47	34	1	0	4	0	0	0	0	4	0	3
ATP2B4	ENSG00000058668	ENST00000357681	2486	2440	1474	1516	6059	3876	884	796	7140	7057	12872	4690	4689	7689	11033	1265	1269	1570	1486	2601	1216	1274	1318	444	423	422	3012	3005	1082	1030	1754	4260	4253	256	261	4664	4441	1615	1505	20717	264	264	498	449	36945	2690	2322
ATP2C1	ENSG00000017260	ENST00000510168	1031	1134	729	672	3597	3707	516	537	818	796	1505	930	994	5151	2804	487	435	440	437	732	1807	1810	1765	573	597	569	2248	2304	541	505	922	1183	1204	245	261	1410	1282	3772	3855	3939	460	531	581	515	2777	1452	1983
ATP2C2	ENSG00000064270	ENST00000262429	5	3	43	35	124	2623	649	667	18	17	38	106	109	1557	40	120	110	0	0	1	75	71	73	2	2	2	363	340	3	4	4	2	2	5	2	103	82	470	443	3811	5	3	473	450	270	8	410
ATP5A1	ENSG00000152234	ENST00000593152	4762	4762	2015	2110	8079	29852	5342	5170	2092	2101	3894	4985	4929	14555	6834	1203	1342	7107	7116	12102	12842	12651	12751	4519	4405	4479	3286	3452	1737	1773	3029	4151	4073	1433	1461	3437	3419	2649	2575	19298	1987	2012	4216	4212	9040	5650	4917
ATP5B	ENSG00000110955	ENST00000262030	6077	6223	3145	3132	9053	47409	7192	6952	2298	2372	4210	6597	6597	16503	12744	1658	1624	10904	10865	18846	13461	13673	13778	6174	5957	6043	4046	4093	2170	2152	3513	3334	3312	1493	1480	4276	4144	3126	3175	31183	2270	2351	5997	5966	11487	6821	6033
ATP5C1	ENSG00000165629	ENST00000356708	2005	2056	768	735	2147	9185	1695	1762	767	747	1378	1400	1471	4300	2347	415	472	2607	2600	4316	2808	2774	2754	1695	1688	1722	1229	1167	543	541	975	921	833	531	552	1473	1463	815	835	6722	516	553	1400	1452	2852	1891	1745
ATP5D	ENSG00000099624	ENST00000591660	208	242	110	113	401	310	362	385	39	34	59	53	54	306	227	36	35	150	162	256	63	69	64	120	144	97	213	228	28	39	49	247	217	159	138	151	158	220	203	211	227	212	284	301	130	326	309
ATP5E	ENSG00000124172	ENST00000395663	869	906	952	1031	1523	2993	718	719	326	301	559	508	553	2046	1899	214	199	493	470	758	621	617	639	465	498	465	1251	1390	313	295	496	615	603	267	293	871	847	548	538	2860	339	357	801	839	1216	2323	1376
ATP5F1	ENSG00000116459	ENST00000369722	1031	1010	808	780	1772	9508	1397	1416	806	786	1411	1573	1638	5745	2360	434	438	2051	1905	3334	2289	2368	2366	1174	1095	1124	975	970	699	696	1130	1000	923	310	305	1166	1060	764	826	6745	634	595	1140	1145	2689	1634	1536
ATP5H	ENSG00000167863	ENST00000301587	576	565	421	441	1232	3775	743	737	279	286	468	680	642	1970	1551	208	230	990	976	1658	1064	1098	1113	601	645	636	744	797	226	206	355	506	470	212	244	650	698	489	565	3262	394	315	663	662	1351	969	935
ATP5I	ENSG00000169020	ENST00000304312	447	392	295	266	868	1214	500	521	77	74	119	125	115	842	478	49	53	184	217	374	181	192	175	189	197	206	506	507	36	40	72	340	338	159	134	308	287	304	319	1111	191	174	445	509	431	678	537
ATP5J	ENSG00000154723	ENST00000400094	705	709	373	386	1184	3014	679	632	291	296	497	723	669	1354	1143	185	180	913	920	1631	921	923	933	914	950	933	584	596	151	141	255	415	419	163	183	619	637	394	374	2858	266	262	607	577	1204	724	693
ATP5J2	ENSG00000241468	ENST00000292475	166	160	132	123	301	342	163	164	21	20	24	26	32	255	144	5	7	38	47	57	53	59	45	49	44	41	231	223	19	27	26	61	73	39	26	174	183	151	162	337	45	52	180	191	112	223	207
ATP5J2-PTCD1	ENSG00000248919	ENST00000413834	122	97	77	78	333	221	77	76	75	81	144	149	146	442	302	81	73	55	56	78	58	67	70	68	63	71	116	116	95	111	175	179	189	46	36	163	114	168	141	211	83	63	68	72	276	278	213
ATP5L	ENSG00000167283	ENST00000524422	767	815	517	520	1013	3510	672	701	286	275	450	519	519	2307	1465	221	222	874	834	1442	768	801	778	405	456	406	785	797	298	341	541	800	729	271	230	662	653	427	498	3148	401	450	608	628	1671	1381	977
ATP5O	ENSG00000241837	ENST00000290299	737	757	613	617	1826	7561	1439	1338	616	610	1096	1250	1280	3806	2249	373	383	1872	1840	3180	1617	1634	1645	1017	1029	1038	885	949	596	547	913	1459	1442	292	339	966	943	580	572	5611	491	531	1281	1201	2470	1540	1646
ATP5S	ENSG00000125375	ENST00000311459	211	209	175	208	1485	1326	296	277	212	228	439	313	312	3119	935	91	107	164	132	231	875	895	860	119	125	132	315	312	270	280	424	456	483	87	82	314	315	332	354	1259	107	129	256	304	1740	868	710
ATP5SL	ENSG00000105341	ENST00000221943	226	223	178	154	388	854	439	461	203	192	349	265	286	761	560	143	120	424	405	741	244	254	223	164	154	135	440	451	157	151	245	311	297	115	102	360	322	223	212	711	150	160	503	473	548	522	397
ATP6AP1	ENSG00000071553	ENST00000369762	1196	1242	623	611	2873	2943	573	553	509	517	855	790	879	3738	2878	543	557	377	399	620	1371	1383	1388	425	464	461	1763	1686	549	542	814	1181	1143	517	522	1561	1423	1661	1546	2273	507	546	556	514	2123	2697	1956
ATP6AP2	ENSG00000182220	ENST00000378438	1489	1504	1096	1089	3838	4634	568	577	1356	1297	2434	1489	1689	5210	4908	628	620	297	312	524	3247	3277	3365	896	892	882	1886	1911	722	744	1305	1548	1586	288	285	1804	1842	1079	1188	4700	301	297	582	582	5284	2528	1714
ATP6V0A1	ENSG00000033627	ENST00000264649	986	949	407	444	5815	2622	682	761	364	377	688	650	605	1343	2434	397	422	163	149	268	1581	1647	1544	311	358	391	824	803	376	391	612	960	919	202	223	795	746	542	560	2203	274	275	660	665	2264	1666	980
ATP6V0A2	ENSG00000185344	ENST00000330342	195	202	271	343	933	1165	289	271	215	201	369	238	296	751	933	86	110	61	63	109	276	241	252	134	129	111	366	364	355	306	537	224	255	75	99	235	214	284	260	967	234	237	253	291	971	783	850
ATP6V0A4	ENSG00000105929	ENST00000393054	1	0	0	1	3	1	1	1	9	4	17	51	47	0	0	1	0	0	0	0	1958	2012	1990	0	1	0	20	21	0	1	1	1	0	1	2	72	54	2	0	0	406	410	0	1	2	0	0
ATP6V0C	ENSG00000185883	ENST00000330398	772	770	473	543	2179	578	421	501	125	117	199	244	263	1202	1126	118	110	93	100	131	379	327	330	157	166	144	1118	1158	81	82	115	599	534	216	234	810	784	704	662	484	314	344	540	503	409	1217	923
ATP6V0D1	ENSG00000159720	ENST00000290949	991	1025	731	718	2110	4021	643	657	707	722	1237	834	882	2987	2676	412	388	237	220	377	985	887	942	448	422	447	1446	1531	454	441	720	566	541	283	261	826	747	556	535	2475	325	325	512	518	2214	1921	1335
ATP6V0D2	ENSG00000147614	ENST00000285393	1	0	5	7	0	215	13	10	0	0	1	0	0	0	0	0	0	0	0	0	1166	1147	1116	0	0	0	4	4	11	6	14	0	0	0	0	2	1	1	1	141	4	8	38	42	41	18	2
ATP6V1A	ENSG00000114573	ENST00000273398	1375	1388	645	700	4653	3093	468	471	486	510	859	991	1035	4609	2312	376	410	113	126	209	5282	5281	5134	909	895	884	1091	1094	628	575	1043	620	586	267	252	1028	975	724	718	2635	654	665	438	479	1702	2217	1445
ATP6V1B1	ENSG00000116039	ENST00000412314	1	4	8	3	57	8	8	7	5	2	13	1	2	748	22	1	8	3	3	10	789	762	810	2	0	1	8	10	4	3	3	8	9	13	18	512	534	6	12	22	423	470	1	1	77	2	4
ATP6V1B2	ENSG00000147416	ENST00000276390	1945	1946	1491	1561	5537	3569	825	796	461	512	852	1074	1098	2063	4402	470	500	322	328	515	3586	3568	3703	587	604	641	1597	1656	762	750	1302	898	857	297	294	1405	1422	546	555	2874	354	386	892	804	2007	2796	1346
ATP6V1C1	ENSG00000155097	ENST00000518738	669	666	414	415	2011	984	241	237	274	257	478	376	354	1266	1383	166	186	204	236	424	938	1048	973	218	219	239	427	421	291	319	479	465	451	110	108	570	589	281	275	1038	126	120	190	218	1071	804	625
ATP6V1C2	ENSG00000143882	ENST00000272238	8	8	8	13	14	51	5	4	94	91	171	149	140	34	71	2	6	1	2	3	261	236	241	0	1	0	3	1	5	3	9	3	1	0	1	570	567	22	6	67	350	345	1	5	17	8	10
ATP6V1D	ENSG00000100554	ENST00000554087	847	902	238	216	1399	1308	211	231	270	286	510	866	872	2363	974	160	143	638	575	979	1081	1078	1088	234	230	255	380	408	145	149	288	314	296	127	129	469	448	379	381	1464	133	153	189	190	738	380	661
ATP6V1E1	ENSG00000131100	ENST00000253413	1215	1302	587	582	2900	3053	431	378	564	597	966	1151	1213	2967	2858	422	451	843	836	1432	2165	2151	2197	439	397	403	1331	1401	445	409	758	996	979	163	182	1274	1226	581	538	3414	265	266	342	373	3068	1613	1104
ATP6V1E2	ENSG00000250565	ENST00000522587	19	35	27	30	117	85	7	6	15	18	30	28	28	56	100	10	5	8	10	18	32	40	33	15	8	16	29	39	31	31	43	67	61	7	13	31	33	44	42	40	31	27	9	7	76	80	54
ATP6V1F	ENSG00000128524	ENST00000249289	473	488	353	373	1207	596	199	220	155	159	291	500	530	1328	1046	245	278	115	116	205	363	375	370	110	104	89	787	779	246	217	373	425	413	147	134	518	464	340	314	500	175	198	217	228	528	883	512
ATP6V1G1	ENSG00000136888	ENST00000374050	1132	1159	711	768	1565	2039	395	388	575	576	1025	1043	1009	3196	1635	276	269	322	321	563	924	930	956	602	636	620	1249	1190	639	590	1085	1247	1182	275	274	1196	1203	1503	1518	1953	380	383	375	375	1789	2331	2132
ATP6V1H	ENSG00000047249	ENST00000355221	652	634	240	235	1795	1121	160	170	340	353	566	585	621	1327	993	213	182	204	207	325	1004	1064	1073	207	200	190	538	616	189	209	330	548	530	125	109	485	553	464	463	1172	164	200	172	158	1098	721	525
ATP7A	ENSG00000165240	ENST00000343533	312	327	192	194	327	765	181	151	198	194	343	399	400	1083	571	130	117	58	43	91	400	416	430	78	64	64	323	281	253	230	428	385	317	47	42	304	276	244	274	851	174	194	176	140	708	716	828
ATP7B	ENSG00000123191	ENST00000448424	49	40	22	28	274	718	446	484	82	63	150	41	43	425	213	300	299	39	44	78	168	183	171	412	410	365	105	107	16	27	33	129	119	30	26	570	569	191	185	514	62	62	445	424	375	95	588
ATP8A1	ENSG00000124406	ENST00000264449	884	963	627	649	5366	4711	247	244	122	99	181	119	113	493	721	123	114	134	167	245	488	488	503	97	98	82	1090	1129	1118	1139	1850	1477	1449	205	224	48	46	794	831	3358	191	181	447	436	910	1940	1091
ATP8A2	ENSG00000132932	ENST00000381655	223	246	23	23	995	87	30	15	19	20	25	4	6	7	22	1	8	2	1	5	29	16	37	2	1	0	62	80	48	49	92	32	45	17	20	60	64	34	33	139	2	3	19	23	24	54	36
ATP8B1	ENSG00000081923	ENST00000536015	236	293	266	282	73	17249	1274	1185	491	459	892	1072	1079	3513	1293	568	605	129	135	245	672	703	706	376	420	387	589	603	113	129	174	139	149	522	509	752	761	1659	1631	11791	834	808	1720	1736	2708	772	6353
ATP8B2	ENSG00000143515	ENST00000368489	476	475	861	897	1173	1600	450	458	930	942	1623	798	822	2330	1951	543	587	163	146	261	274	318	302	48	47	40	780	797	1173	1143	1957	2484	2454	104	59	879	863	818	906	1725	80	88	1226	1191	4601	2591	725
ATP8B4	ENSG00000104043	ENST00000559829	92	103	115	136	157	328	34	50	157	175	308	81	86	118	985	130	134	11	11	14	132	130	126	101	69	90	57	50	89	83	113	134	111	3	8	378	352	151	174	174	20	15	33	34	1203	330	66
ATP9A	ENSG00000054793	ENST00000338821	774	753	267	263	14897	4650	612	614	421	452	817	1266	1344	6644	4363	540	530	255	252	442	937	942	919	203	229	222	806	840	172	172	308	1965	1843	388	367	476	547	995	1089	3649	786	858	749	773	2664	430	4365
ATP9B	ENSG00000166377	ENST00000307671	216	233	142	144	588	500	113	110	173	172	312	220	223	814	412	118	125	39	41	56	264	252	252	109	116	127	241	231	187	168	291	397	348	78	81	254	218	216	200	403	115	116	99	115	631	399	633
ATPAF1	ENSG00000123472	ENST00000574428	952	968	244	202	1295	2334	316	350	241	264	427	436	454	1518	1652	183	193	1123	1124	2003	1134	1151	1200	755	757	786	368	381	170	191	321	524	464	178	157	578	494	299	343	2140	211	268	337	310	1094	562	602
ATPAF2	ENSG00000171953	ENST00000474627	102	97	67	94	188	383	82	71	41	37	85	93	83	363	154	35	41	91	68	129	115	88	112	92	89	112	113	97	84	86	143	99	99	39	39	106	132	92	111	264	57	58	60	61	177	220	162
ATPIF1	ENSG00000130770	ENST00000335514	323	301	212	245	483	1290	637	729	145	122	213	134	115	1395	278	108	103	752	716	1225	393	445	425	269	308	266	436	412	88	110	182	329	340	125	119	337	334	465	456	980	164	157	611	633	389	636	860
ATR	ENSG00000175054	ENST00000350721	543	563	382	413	569	1143	145	153	301	295	487	362	352	1779	850	160	157	67	66	112	461	522	482	145	142	149	261	285	541	537	908	371	335	93	92	360	367	302	285	1200	183	189	173	167	1077	1100	601
ATRIP	ENSG00000164053	ENST00000412052	74	81	71	88	212	312	50	31	93	58	132	104	107	385	233	36	46	21	21	27	63	55	94	44	37	40	102	96	90	81	138	122	119	46	29	128	106	105	92	308	34	33	46	38	313	202	148
ATRN	ENSG00000088812	ENST00000262919	1280	1295	464	436	3742	2425	2269	2193	632	613	1131	739	740	2764	2147	391	428	250	278	500	1979	1942	1957	2093	2077	2056	1083	1080	331	350	565	1264	1181	358	368	1472	1428	558	613	1957	344	374	1732	1669	2341	1615	2194
ATRNL1	ENSG00000107518	ENST00000355044	444	505	5	6	1643	79	11	14	290	328	521	108	113	24	24	3	7	70	38	88	354	346	388	64	59	46	2	1	33	31	37	992	919	28	25	41	45	76	74	102	31	32	11	10	2536	32	38
ATRX	ENSG00000085224	ENST00000373344	1080	1220	877	813	3818	2278	485	542	1156	1151	2011	1282	1230	3261	2751	501	549	363	402	620	1499	1581	1588	444	432	419	937	906	1227	1264	2200	2314	2222	378	365	1272	1182	968	999	3448	465	430	563	493	3657	3688	2169
ATXN1	ENSG00000124788	ENST00000436367	416	400	427	385	1983	1110	258	271	843	839	1459	679	721	1663	1159	311	331	166	157	280	518	482	493	214	251	232	599	656	340	317	589	855	865	146	167	614	569	514	543	1541	220	201	248	219	2409	1276	856
ATXN10	ENSG00000130638	ENST00000252934	1066	1102	511	565	3386	2780	312	328	874	817	1514	885	949	5184	1494	414	369	544	583	977	1358	1405	1398	893	830	881	1021	1050	441	480	787	1406	1412	333	353	1321	1284	892	843	2598	467	430	298	287	2747	1453	861
ATXN1L	ENSG00000224470	ENST00000427980	607	608	596	526	1677	2238	408	409	606	578	1068	752	837	2647	2976	358	336	178	171	300	1546	1480	1447	192	183	185	978	957	600	594	982	1129	1130	258	268	988	973	409	430	2172	343	311	420	421	2678	2004	1276
ATXN2	ENSG00000204842	ENST00000483311	397	462	203	225	1304	1053	234	217	304	285	511	352	370	1861	915	193	199	167	154	273	445	425	443	228	235	215	404	431	236	260	388	632	656	126	122	619	566	390	387	1379	140	172	187	211	1585	794	599
ATXN2L	ENSG00000168488	ENST00000336783	972	877	1349	1393	3121	2676	956	965	541	549	954	792	758	3476	3322	558	519	197	196	294	484	506	510	296	295	296	1111	1127	1379	1358	2340	1301	1241	456	466	1462	1448	1080	1066	2780	562	592	967	1014	3239	4297	2284
ATXN3	ENSG00000066427	ENST00000617719	58	66	91	75	149	198	36	35	68	57	122	155	168	227	276	38	40	23	23	51	64	69	81	50	62	62	74	67	76	90	110	88	86	23	15	116	97	76	68	271	27	32	31	35	317	146	175
ATXN7	ENSG00000163635	ENST00000487717	202	203	322	292	505	921	151	160	151	161	252	271	295	779	1213	131	139	41	49	77	256	270	259	116	144	130	196	201	327	343	560	311	319	184	178	313	314	187	197	939	116	115	180	174	797	735	477
ATXN7L3	ENSG00000087152	ENST00000587097	157	206	229	261	846	861	159	154	157	155	312	314	333	914	676	144	115	42	36	65	164	180	158	66	65	59	252	283	274	282	456	259	279	70	73	370	376	146	120	687	106	104	186	166	735	628	396
ATXN7L3B	ENSG00000253719	ENST00000519948	1146	1183	824	810	5822	4970	965	882	862	826	1631	1156	1199	11205	2231	494	519	365	348	651	1760	1919	1842	710	767	727	1343	1389	1051	1060	1725	2775	2803	501	458	1862	1792	1230	1297	4077	769	764	975	913	3654	2916	4434
AUH	ENSG00000148090	ENST00000375731	418	399	66	69	333	685	222	220	83	70	126	141	139	632	458	69	87	171	204	354	693	670	673	188	168	173	218	199	70	78	135	201	184	106	114	263	267	329	329	771	115	139	225	212	415	253	437
AUP1	ENSG00000115307	ENST00000377526	533	573	763	704	1379	5131	791	770	343	348	623	604	575	2378	2290	400	396	176	182	341	676	742	715	862	846	797	829	841	684	661	1096	780	758	539	512	1175	1112	669	662	4303	562	564	722	707	2565	2072	1349
AURKA	ENSG00000087586	ENST00000395915	26	28	125	125	52	903	135	144	44	33	72	80	69	72	38	19	19	17	18	61	42	43	35	20	34	35	51	34	88	77	123	16	20	9	14	121	109	11	12	535	11	5	89	82	117	80	161
AURKAIP1	ENSG00000175756	ENST00000378853	304	278	186	207	451	466	259	342	91	105	152	124	167	643	462	82	98	237	239	410	122	132	103	208	225	199	375	371	89	76	123	224	253	138	170	304	300	320	288	353	212	192	262	284	231	469	396
AURKB	ENSG00000178999	ENST00000577833	5	3	102	110	18	547	73	75	31	36	48	57	57	27	21	6	4	1	0	3	0	0	1	1	1	3	13	18	79	69	119	1	1	1	1	60	67	3	6	222	1	0	52	53	55	83	94
AUTS2	ENSG00000158321	ENST00000406775	171	179	183	188	1243	1148	154	165	200	193	340	310	347	596	716	202	182	39	28	45	446	462	463	270	250	284	471	445	106	90	159	690	706	48	48	195	207	298	314	1465	839	880	224	242	684	304	254
AVEN	ENSG00000169857	ENST00000306730	113	122	78	64	129	443	79	85	85	69	147	156	148	275	230	63	70	87	98	173	53	56	49	75	55	96	80	62	49	33	58	107	105	57	65	242	244	87	95	425	64	60	66	77	294	102	135
AVIL	ENSG00000135407	ENST00000257861	172	144	92	69	183	481	87	82	14	18	28	29	34	207	377	46	43	30	25	56	54	63	59	20	30	21	32	48	30	32	49	71	77	35	46	27	49	30	42	301	28	22	63	66	236	97	173
AVL9	ENSG00000105778	ENST00000318709	562	567	490	503	1943	3577	589	562	392	367	692	502	533	2219	1052	253	246	97	89	116	679	750	705	249	239	204	513	559	484	534	812	693	627	206	181	925	875	570	608	3417	227	232	576	539	1490	1181	1525
AVPR1A	ENSG00000166148	ENST00000299178	3946	3921	62	59	15	118	23	17	473	460	877	120	129	643	1979	132	186	22	25	43	222	190	231	504	498	519	17	12	29	41	66	70	58	58	58	70	42	163	160	588	43	40	18	17	4054	129	86
AXIN1	ENSG00000103126	ENST00000354866	143	143	239	234	477	737	266	230	161	160	276	183	196	642	689	125	112	48	46	87	82	96	70	42	52	45	383	413	196	203	315	392	431	144	106	285	306	208	193	465	132	105	277	285	475	708	494
AXL	ENSG00000167601	ENST00000359092	503	481	207	223	887	809	168	173	452	434	714	384	405	643	5085	326	369	69	73	117	153	173	170	188	167	177	621	629	153	122	220	856	862	66	58	865	855	280	284	1110	83	74	209	213	3143	1907	495
AZGP1	ENSG00000160862	ENST00000292401	23	23	13	5	113	246	162	198	8	11	10	2	0	32	1598	186	229	103	86	186	2288	2359	2356	12192	12384	12155	212	216	0	1	2	23	23	2196	2087	4	7	11024	10824	110	18866	18727	206	215	24	0	907
AZI2	ENSG00000163512	ENST00000479665	227	196	168	184	475	488	123	110	138	139	246	205	255	814	1301	101	99	74	62	110	191	208	186	88	111	86	228	244	102	88	195	312	311	70	76	252	256	180	200	557	195	173	116	143	402	303	334
B3GALNT1	ENSG00000169255	ENST00000488170	100	101	49	50	275	85	16	14	136	137	263	87	90	578	159	73	68	248	206	339	275	283	303	7	10	6	214	255	29	31	63	327	289	33	29	227	242	110	109	149	133	144	19	18	295	162	137
B3GALT5	ENSG00000183778	ENST00000615480	7	9	6	2	22	1387	475	463	8	13	23	12	14	147	1	101	85	2	2	0	3	9	5	0	0	0	2	2	0	0	0	16	18	25	27	5	4	5	5	1785	0	7	514	495	82	3	277
B3GALT6	ENSG00000176022	ENST00000379198	89	90	111	117	305	222	67	52	101	117	215	88	86	539	288	45	55	46	56	83	93	92	77	74	52	55	227	243	94	77	145	197	189	51	65	226	196	121	121	187	54	55	60	53	321	337	193
B3GAT3	ENSG00000149541	ENST00000534026	170	173	172	131	492	259	118	128	111	128	183	88	80	603	318	114	125	46	35	78	52	67	40	81	75	62	179	177	224	197	311	238	213	70	70	252	290	211	210	186	103	101	114	123	228	484	305
B3GLCT	ENSG00000187676	ENST00000343307	49	56	105	100	592	421	56	56	211	173	386	103	96	861	374	76	64	182	204	313	253	245	285	83	92	92	181	166	82	79	136	214	221	29	25	223	209	127	139	458	97	83	57	67	1553	312	125
B3GNT2	ENSG00000170340	ENST00000405767	481	472	218	209	308	1485	419	358	417	388	755	510	522	1008	1387	301	317	195	187	343	786	811	759	350	338	366	944	916	380	356	643	185	194	276	308	764	706	150	182	1635	136	146	233	234	1669	712	601
B3GNT3	ENSG00000179913	ENST00000595387	0	0	14	20	1	1140	202	223	2	0	1	88	86	15	7	152	156	1	0	0	55	46	55	1	1	0	3	1	4	2	6	1	1	7	9	169	138	10	19	884	38	30	280	283	112	0	700
B3GNT5	ENSG00000176597	ENST00000460419	47	44	242	252	233	1376	697	629	130	111	184	1082	1005	1344	2050	132	123	30	34	70	118	102	109	189	173	184	463	432	23	17	30	117	128	61	48	287	266	107	100	1650	82	76	972	959	458	74	710
B3GNT6	ENSG00000198488	ENST00000622824	0	0	18	13	0	1012	52	54	0	0	0	69	47	0	0	0	0	0	0	0	0	0	0	0	0	0	0	0	0	0	0	0	0	0	0	0	0	1	3	111	0	0	75	73	57	0	714
B3GNT7	ENSG00000156966	ENST00000287590	290	280	40	42	27	861	358	368	16	8	31	75	75	66	195	143	134	4	9	13	8	5	15	6	7	8	478	495	14	21	34	443	420	165	123	505	473	12	11	7829	38	40	611	599	386	187	1091
B3GNT8	ENSG00000177191	ENST00000321702	5	14	19	18	4	177	159	134	5	7	9	115	125	35	49	9	9	31	29	41	4	8	12	5	6	8	196	165	2	4	7	16	13	11	9	21	19	9	22	70	16	10	173	238	46	115	35
B3GNT9	ENSG00000237172	ENST00000449549	133	118	79	80	434	296	71	63	178	176	316	155	143	616	386	99	115	73	68	127	181	148	192	69	76	79	219	208	71	63	113	397	405	37	33	268	237	245	229	309	105	101	49	44	674	335	384
B4GALNT1	ENSG00000135454	ENST00000418555	18	29	25	24	374	94	2	5	11	16	14	17	17	9	56	12	14	20	8	22	10	10	9	2	0	0	7	5	10	9	18	6	4	2	1	3	2	21	27	90	7	8	0	1	79	34	18
B4GALNT2	ENSG00000167080	ENST00000300404	0	1	11	8	0	3416	22	14	1	1	2	1	0	0	0	20	18	0	0	0	368	364	353	0	0	0	8	4	0	0	0	0	1	0	0	0	3	0	0	18	5	4	55	51	392	0	4
B4GALNT3	ENSG00000139044	ENST00000266383	216	216	64	62	105	2004	33	47	443	423	766	339	337	471	23	79	67	322	337	591	277	251	258	10	10	10	406	416	11	7	16	32	24	57	63	15	19	88	83	2078	35	24	8	14	924	74	5341
B4GALT1	ENSG00000086062	ENST00000379731	1278	1305	1386	1409	283	6331	519	511	908	974	1596	1880	1903	6251	10341	755	787	211	249	420	1391	1358	1370	1280	1310	1340	1592	1742	902	852	1394	1596	1629	589	547	2240	2292	1391	1430	3348	616	612	451	442	2743	2990	2951
B4GALT3	ENSG00000158850	ENST00000622395	290	310	314	274	572	1169	263	236	142	150	261	233	254	953	1346	222	201	71	74	122	252	241	230	82	80	101	351	336	376	342	617	456	486	166	181	473	477	329	311	1110	276	251	244	242	601	861	693
B4GALT4	ENSG00000121578	ENST00000483209	166	176	137	179	407	1700	394	389	223	235	429	299	347	2027	458	295	250	67	62	114	514	471	498	161	174	175	215	227	162	152	259	447	427	116	104	595	601	214	220	1394	83	91	377	348	776	293	1296
B4GALT5	ENSG00000158470	ENST00000371711	1515	1489	845	857	2392	4441	762	688	967	1027	1683	1531	1524	2415	5543	552	575	236	222	425	1004	1061	986	498	482	464	1269	1208	259	253	432	1132	1116	209	212	1564	1629	454	462	3463	219	212	727	734	2763	2288	2127
B4GALT7	ENSG00000027847	ENST00000029410	160	162	118	101	320	253	112	100	92	93	160	101	104	568	319	81	75	48	40	74	68	85	67	99	84	86	180	192	101	99	164	274	239	120	92	252	232	160	174	208	138	132	101	88	266	378	281
B4GAT1	ENSG00000174684	ENST00000311181	615	609	89	75	2644	405	203	200	165	175	355	174	176	593	316	135	126	129	178	280	412	362	379	172	152	163	403	428	67	79	100	855	849	138	150	472	465	226	281	517	95	121	174	175	721	338	461
B9D1	ENSG00000108641	ENST00000261499	57	65	10	10	167	99	22	21	48	46	77	38	38	1820	71	27	43	30	16	38	79	81	69	15	21	23	42	47	14	6	19	91	89	34	34	43	41	48	49	111	29	32	16	18	230	59	128
B9D2	ENSG00000123810	ENST00000243578	11	17	37	40	31	37	18	12	23	29	39	17	13	395	58	21	23	4	11	7	13	7	14	8	6	10	41	56	22	26	36	35	26	8	9	34	23	14	28	49	11	10	10	18	63	72	59
BAALC	ENSG00000164929	ENST00000309982	172	199	47	36	12276	147	15	8	5	7	26	17	18	356	187	20	16	15	19	24	23	30	21	46	47	32	288	251	18	22	40	38	48	3	12	208	188	3	6	135	5	9	12	24	66	604	20
BABAM1	ENSG00000105393	ENST00000598188	382	368	356	326	1088	1546	282	295	276	253	493	349	377	1298	961	229	221	204	211	381	259	248	261	265	258	252	476	507	326	326	580	580	513	154	157	696	705	340	406	1187	242	244	300	268	1135	1187	762
BACE1	ENSG00000186318	ENST00000428381	184	186	85	82	1444	407	49	60	209	190	397	282	256	915	631	166	183	59	50	87	243	291	244	267	249	255	266	230	92	91	158	564	561	1394	1369	214	236	168	153	564	101	117	80	56	1180	416	337
BACE2	ENSG00000182240	ENST00000328735	61	55	322	331	111	2427	195	197	452	463	781	529	538	1737	925	551	592	80	67	123	755	755	728	52	56	61	381	386	223	214	394	191	206	255	218	301	356	430	479	794	482	506	152	144	1457	742	3345
BACH1	ENSG00000156273	ENST00000399921	432	431	820	877	1097	1534	520	457	420	438	872	1105	1101	1075	4301	311	345	150	149	289	663	678	634	475	470	446	847	882	400	383	740	626	674	199	201	2179	2194	505	534	1517	379	375	427	439	1565	1593	1014
BACH2	ENSG00000112182	ENST00000537989	14	12	453	469	456	187	23	20	93	107	145	59	55	87	878	29	44	36	31	78	25	21	22	53	46	60	71	76	741	772	1268	386	401	30	30	117	117	36	35	213	27	23	21	16	547	694	53
BAD	ENSG00000002330	ENST00000394532	152	135	43	49	271	224	85	98	71	71	117	61	68	496	191	79	68	53	47	86	57	41	40	72	73	57	222	223	23	31	45	150	143	59	62	194	199	180	189	160	119	110	84	103	185	168	312
BAG1	ENSG00000107262	ENST00000379704	398	409	271	267	1212	2522	349	335	193	211	359	631	584	1460	1092	187	186	376	387	692	834	827	814	272	284	291	829	806	141	146	233	369	367	198	204	480	517	409	382	2222	248	269	350	333	1215	821	1305
BAG2	ENSG00000112208	ENST00000370693	127	136	227	218	188	195	69	69	904	851	1597	510	547	355	460	125	150	173	177	307	123	128	157	88	100	105	200	193	80	56	94	545	585	24	26	307	256	264	266	2078	11	9	30	34	2491	111	180
BAG3	ENSG00000151929	ENST00000369085	655	638	251	251	942	575	178	166	275	262	425	871	845	807	3933	333	368	595	584	992	698	653	681	112	87	94	535	497	79	91	163	370	368	124	140	582	598	393	414	1687	204	220	105	93	1445	390	414
BAG4	ENSG00000156735	ENST00000287322	178	154	150	143	935	637	137	147	206	171	337	310	279	740	590	79	96	53	61	98	359	333	313	304	273	285	218	230	141	155	241	411	426	64	57	449	384	188	184	668	101	95	111	118	717	486	363
BAG5	ENSG00000166170	ENST00000445922	421	425	429	441	1701	2075	318	289	560	548	1045	840	933	2647	3546	198	254	166	169	274	726	696	653	264	235	220	815	800	478	460	771	645	607	179	170	721	705	387	432	1877	275	254	298	294	1646	1594	982
BAHD1	ENSG00000140320	ENST00000560846	458	428	250	239	814	996	229	241	146	158	259	251	226	1044	1251	170	193	97	97	152	252	263	292	152	125	125	571	561	238	276	459	987	932	176	147	421	461	278	249	611	163	143	207	219	1011	995	594
BAIAP2	ENSG00000175866	ENST00000435091	136	133	69	55	855	232	61	63	142	136	208	699	709	2388	790	165	194	25	28	36	306	322	310	326	313	337	618	643	34	47	64	164	146	67	62	503	494	819	806	370	186	211	60	71	505	317	896
BAIAP2L1	ENSG00000006453	ENST00000005260	240	236	119	95	23	2704	564	617	68	61	118	377	364	2047	337	222	262	15	12	24	231	241	205	169	172	153	498	527	33	27	51	47	44	172	185	504	528	775	768	1991	200	237	632	735	505	83	2590
BAIAP2L2	ENSG00000128298	ENST00000381669	6	11	25	30	89	1180	1189	1281	24	20	38	46	40	53	33	192	169	1	2	3	89	76	84	3	3	1	4	9	12	10	15	11	19	4	11	14	14	79	83	675	13	12	1142	1185	126	31	363
BAIAP3	ENSG00000007516	ENST00000421665	642	572	10	17	1127	47	122	104	28	16	38	9	7	4809	65	10	14	8	6	21	36	45	34	39	30	36	57	69	41	61	105	11	16	120	129	145	130	219	212	73	74	86	115	133	19	236	900
BAK1	ENSG00000030110	ENST00000374467	166	170	216	197	213	1565	400	398	102	97	174	198	233	327	490	97	97	50	61	113	96	85	111	46	44	46	195	208	157	172	265	96	81	54	42	182	193	77	76	751	46	54	293	308	388	440	297
BANF1	ENSG00000175334	ENST00000533166	447	412	367	427	1397	2528	281	280	528	549	954	527	573	4979	1000	219	230	639	596	965	408	389	370	333	329	279	583	599	341	370	585	919	875	171	184	575	535	394	440	2002	272	274	236	225	2000	1057	589
BANK1	ENSG00000153064	ENST00000322953	96	89	759	782	13	518	46	45	18	11	16	21	18	278	345	33	34	2	2	2	99	93	103	2	2	7	177	199	2148	2195	3695	6	9	9	5	37	27	146	133	377	19	21	10	24	49	4238	273
BANP	ENSG00000172530	ENST00000538234	59	59	90	110	125	137	60	48	42	47	79	48	47	296	247	34	46	17	24	41	50	60	60	55	65	71	93	81	86	119	143	173	217	40	50	190	179	74	74	170	50	54	65	77	194	252	120
BAP1	ENSG00000163930	ENST00000296288	791	735	561	574	3026	2226	479	488	496	458	846	783	805	2088	2060	430	434	305	276	500	564	570	594	392	362	363	938	937	628	669	1070	1136	1106	316	321	917	991	601	554	1778	411	429	467	423	1837	2007	1140
BARD1	ENSG00000138376	ENST00000260947	20	19	87	90	217	548	62	70	107	126	208	233	220	419	149	36	50	15	17	30	36	38	36	18	17	11	88	101	100	108	194	102	98	16	20	108	94	81	84	537	26	32	57	31	329	193	155
BARX1	ENSG00000131668	ENST00000253968	0	0	0	1	1	4	0	1	0	0	1	0	0	0	0	0	0	0	0	0	0	0	0	1	0	2	0	0	0	0	0	1	0	0	0	0	0	1	1	0	2	3	0	0	0	0	220
BARX2	ENSG00000043039	ENST00000281437	0	0	9	9	30	307	161	173	3	0	3	1023	1077	1894	5	29	26	0	0	1	41	51	69	0	0	0	1	2	8	9	15	1	1	34	38	59	45	41	27	271	1054	1097	137	163	29	0	271
BASP1	ENSG00000176788	ENST00000616743	213	208	1181	1185	3660	419	61	59	302	243	429	113	112	93	2008	157	171	12	13	10	73	66	81	75	81	90	214	203	342	341	545	571	574	17	18	1529	1615	912	906	472	16	12	57	73	883	1303	254
BATF	ENSG00000156127	ENST00000286639	12	10	142	117	2	31	12	15	2	1	4	6	9	7	161	11	16	0	2	0	0	0	2	6	1	6	40	35	88	76	126	2	2	3	4	52	43	6	6	9	19	12	10	6	22	162	47
BAX	ENSG00000087088	ENST00000293288	171	192	347	375	353	1112	325	293	149	154	268	219	234	1097	555	194	203	49	47	87	101	90	92	62	67	69	514	468	241	231	363	187	175	82	79	437	421	211	182	821	48	53	308	313	500	1208	587
BAZ1A	ENSG00000198604	ENST00000382422	230	239	953	1076	554	1790	310	326	343	344	573	729	752	1640	4039	229	238	55	63	86	284	283	256	199	225	206	687	660	752	734	1284	315	315	120	120	709	666	403	384	2026	158	174	347	323	1103	2111	1103
BAZ1B	ENSG00000009954	ENST00000404251	875	898	799	829	2486	2790	544	483	847	859	1515	1008	1023	3172	2469	346	404	236	222	439	1093	1185	1148	579	554	593	1001	1016	867	827	1429	1981	1902	310	339	1130	1153	696	695	3139	337	346	518	521	3426	2277	1445
BAZ2A	ENSG00000076108	ENST00000379441	1286	1285	1334	1350	3194	5727	1010	1020	780	727	1289	1244	1287	4928	3606	656	677	251	264	426	1308	1301	1335	416	423	419	1727	1748	1880	1905	3174	2515	2476	573	567	2311	2255	1094	1140	5132	630	613	1093	1079	4998	5460	2934
BAZ2B	ENSG00000123636	ENST00000392782	711	794	453	472	2296	1762	431	404	581	576	1010	818	805	2736	1485	371	346	157	160	271	692	696	759	332	311	297	734	784	352	361	580	1301	1328	214	205	771	751	468	467	2433	470	430	497	433	2562	1272	1217
BBC3	ENSG00000105327	ENST00000341983	14	20	21	30	49	51	24	25	6	7	11	12	13	119	29	31	31	13	16	18	2	7	0	2	7	5	88	85	17	18	26	55	51	23	26	50	61	16	18	35	20	17	10	19	17	74	54
BBIP1	ENSG00000214413	ENST00000447005	142	113	82	91	408	229	45	35	44	43	88	75	56	513	196	32	33	50	42	73	111	119	115	53	51	50	118	96	52	48	96	153	113	26	24	104	118	68	70	254	22	21	43	40	281	179	139
BBOX1	ENSG00000129151	ENST00000529202	0	0	0	0	858	0	0	0	1	1	5	265	277	576	4	23	18	0	2	0	4693	4686	4680	485	489	503	1	5	1	0	0	0	0	4	5	9	3	0	2	3	0	0	0	0	0	4	1
BBS1	ENSG00000174483	ENST00000318312	324	370	114	128	1292	832	149	142	374	391	652	363	364	3650	666	297	285	84	100	128	904	867	829	111	114	108	361	362	153	149	258	1191	1200	149	149	355	355	437	469	1029	209	240	167	172	1792	586	680
BBS2	ENSG00000125124	ENST00000568104	1540	1577	202	213	3403	1628	216	223	436	408	825	550	506	2757	1252	298	309	257	245	453	979	998	1003	166	172	158	415	425	406	425	743	1072	1062	93	102	497	522	545	577	1910	217	206	174	189	1907	1190	806
BBS4	ENSG00000140463	ENST00000268057	215	238	111	126	558	556	80	83	155	177	316	148	167	2077	398	111	133	101	89	139	405	414	377	151	144	118	217	265	117	136	209	314	320	60	61	198	178	371	364	675	42	58	82	74	714	397	390
BBS5	ENSG00000163093	ENST00000392663	58	61	28	26	170	44	15	16	50	49	89	41	46	508	107	40	49	28	27	48	23	17	17	8	7	8	57	71	27	21	31	145	130	23	20	32	43	64	64	61	19	24	8	14	101	105	79
BBS7	ENSG00000138686	ENST00000264499	173	183	127	127	592	580	105	88	206	231	355	259	235	793	411	88	78	30	26	61	188	204	204	23	19	34	177	172	123	120	208	490	443	42	27	164	164	155	167	619	43	63	111	106	799	311	268
BBS9	ENSG00000122507	ENST00000242067	200	234	69	68	418	398	35	58	166	152	271	162	167	1520	458	115	118	46	61	63	251	271	260	98	118	97	161	166	101	98	197	252	255	34	37	194	201	134	135	518	55	56	53	76	535	284	190
BBX	ENSG00000114439	ENST00000415149	1850	1858	646	671	3681	1897	352	357	796	792	1526	1084	1162	4669	2041	522	534	365	375	586	1780	1776	1783	340	369	363	850	841	855	865	1442	2209	2185	242	236	1675	1568	981	1018	2899	439	397	367	380	3833	2852	1511
BCAM	ENSG00000187244	ENST00000270233	297	269	123	135	242	328	151	150	372	391	671	211	274	7602	1550	259	274	377	388	603	913	1008	949	131	143	150	3382	3364	126	131	221	464	479	309	268	1283	1315	4444	4236	428	418	403	159	169	1334	1661	854
BCAN	ENSG00000132692	ENST00000329117	205	199	3	1	40539	44	40	32	43	41	75	1	7	15	12	15	11	1	1	2	0	0	2	0	0	0	4	5	2	1	1	6	8	1	0	12	10	2	5	59	23	33	38	52	193	7	25
BCAP29	ENSG00000075790	ENST00000379117	403	461	249	286	1551	1100	202	169	625	618	1135	699	757	1101	1545	159	173	414	449	700	340	374	358	303	309	298	560	601	218	214	327	545	499	102	99	510	512	456	455	1770	90	100	211	187	1912	600	580
BCAP31	ENSG00000185825	ENST00000458587	1708	1650	737	750	2095	5864	933	953	729	693	1270	1457	1507	5514	6277	609	620	380	366	609	1497	1521	1382	1227	1217	1217	2028	1984	633	629	1015	1516	1442	830	803	1906	1852	1475	1397	4187	774	785	941	836	3792	2522	1858
BCAR1	ENSG00000050820	ENST00000542031	220	203	158	167	890	311	439	450	138	144	257	112	93	431	1296	203	218	122	106	205	97	104	112	53	59	59	522	486	48	39	70	310	277	280	260	1070	1072	220	288	280	324	276	496	450	394	1442	1117
BCAR3	ENSG00000137936	ENST00000370244	236	214	160	157	282	1287	246	246	89	83	179	235	227	777	1247	126	128	40	39	81	413	386	427	128	137	142	335	326	170	199	294	308	319	52	36	527	521	135	99	893	230	218	278	241	590	318	874
BCAS1	ENSG00000064787	ENST00000395961	7	2	45	31	3994	4424	307	327	57	68	118	185	191	109	22	156	150	0	0	2	86	71	72	1	2	2	39	33	4	9	20	1	1	4	5	5	0	981	1003	3545	2	4	307	357	501	32	9873
BCAS2	ENSG00000116752	ENST00000369541	365	394	245	256	684	863	172	168	192	211	365	325	353	993	751	139	129	139	145	273	336	348	327	200	184	202	353	378	180	173	308	365	378	81	88	289	265	254	288	1011	135	151	159	172	698	514	463
BCAS3	ENSG00000141376	ENST00000390652	242	194	87	95	769	546	95	93	162	158	322	333	339	1919	733	116	126	56	46	80	413	423	418	287	253	259	289	274	128	123	201	252	251	79	106	349	322	207	215	537	87	106	68	83	855	497	413
BCAS4	ENSG00000124243	ENST00000371608	26	31	182	189	274	105	17	25	39	33	79	109	116	177	28	26	33	15	23	38	45	49	44	4	3	4	60	55	264	288	497	73	79	6	15	99	104	82	76	188	13	12	22	39	226	564	133
BCAT1	ENSG00000060982	ENST00000538118	229	227	202	208	256	388	15	18	250	235	425	120	130	138	1225	52	79	7	5	19	55	60	49	14	13	14	247	254	101	109	167	246	241	459	492	768	793	40	25	184	47	38	15	21	595	125	109
BCAT2	ENSG00000105552	ENST00000316273	416	435	110	95	173	604	112	120	96	105	185	169	136	629	395	78	105	185	178	334	119	104	114	37	35	36	327	383	111	88	162	399	372	242	227	279	265	421	374	471	161	171	106	89	388	328	493
BCCIP	ENSG00000107949	ENST00000278100	219	239	273	289	751	1153	173	166	228	179	372	291	338	1535	1091	78	82	134	150	233	455	454	434	251	250	267	333	342	203	199	375	404	391	139	131	319	266	283	271	1032	250	233	187	188	636	454	383
BCDIN3D	ENSG00000186666	ENST00000333924	67	75	67	62	264	225	49	47	59	62	99	71	66	520	80	48	44	26	14	36	106	104	105	62	48	58	61	75	88	94	144	121	114	36	22	82	115	122	125	254	64	47	62	52	287	168	196
BCHE	ENSG00000114200	ENST00000264381	202	220	22	30	2964	407	76	80	261	254	467	899	951	67	319	53	80	7	11	28	79	80	80	2038	2123	2099	344	309	1	3	4	175	179	10	9	1	1	86	94	2221	16	11	61	50	1133	252	67
BCKDHA	ENSG00000248098	ENST00000269980	636	609	205	184	663	681	148	179	189	182	334	536	554	1591	838	149	173	520	504	812	332	358	351	595	556	610	449	469	182	180	289	501	468	210	237	352	335	365	347	486	250	255	174	186	593	794	586
BCKDHB	ENSG00000083123	ENST00000356489	154	140	71	75	447	1426	124	83	131	115	199	169	174	652	345	44	53	74	98	136	517	579	508	591	581	593	156	124	84	75	128	233	205	49	59	69	81	160	187	644	181	176	88	99	377	198	273
BCKDK	ENSG00000103507	ENST00000394951	393	383	292	254	636	822	207	219	205	194	345	296	311	919	1179	212	222	282	291	472	301	296	308	452	505	435	386	369	132	146	273	454	465	334	333	349	327	346	386	598	395	424	181	165	742	661	484
BCL10	ENSG00000142867	ENST00000370580	137	136	234	244	208	2002	211	190	159	139	269	451	385	641	796	140	178	29	19	54	195	185	221	80	74	85	204	223	203	163	279	202	188	56	51	251	217	104	106	1504	68	81	140	145	604	560	582
BCL11A	ENSG00000119866	ENST00000358510	15	7	100	94	201	275	70	70	3	6	9	74	99	242	11	10	13	11	17	24	2	0	1	0	3	1	21	24	196	175	331	10	4	12	18	5	1	38	34	217	69	68	66	66	108	489	54
BCL11B	ENSG00000127152	ENST00000345514	35	52	224	266	174	318	75	84	12	21	30	138	145	76	92	49	40	0	2	2	18	13	14	7	3	4	45	47	608	600	958	20	29	1	3	15	14	35	30	352	12	9	168	143	35	759	191
BCL2	ENSG00000171791	ENST00000589955	21	28	82	73	72	171	34	37	63	68	112	39	34	185	248	33	35	16	28	48	62	64	65	12	11	15	28	26	111	107	176	115	132	10	13	43	47	28	24	155	7	9	26	27	251	297	35
BCL2L1	ENSG00000171552	ENST00000376055	567	545	408	372	1556	2342	617	641	385	407	696	1068	1157	3525	3761	726	751	396	375	652	1277	1310	1256	583	585	623	1264	1231	304	304	484	474	424	334	314	1269	1257	856	765	1712	268	247	640	627	1563	1608	1452
BCL2L11	ENSG00000153094	ENST00000393256	293	313	742	716	684	1518	241	250	151	123	215	256	272	1145	1221	200	222	42	49	76	482	502	495	176	173	178	306	325	493	479	787	739	782	133	132	252	233	313	355	1642	91	64	260	253	964	1108	270
BCL2L12	ENSG00000126453	ENST00000246784	27	33	68	72	46	147	63	60	44	46	64	34	38	229	166	24	30	11	20	34	12	15	15	36	39	40	94	50	45	48	85	62	78	30	25	99	112	81	68	108	42	46	46	42	116	186	92
BCL2L13	ENSG00000099968	ENST00000317582	729	729	348	310	1332	2291	253	277	255	257	521	627	652	2054	2290	238	268	379	364	619	1128	1125	1100	691	661	683	578	538	288	268	472	525	522	226	235	610	578	411	434	1640	251	227	286	308	1352	836	798
BCL2L15	ENSG00000188761	ENST00000393316	1	5	21	14	5	1440	425	391	2	11	6	8	4	66	7	47	50	0	1	1	21	19	7	0	1	0	2	4	5	2	4	0	1	27	32	0	0	1	3	902	2	0	506	488	153	9	561
BCL2L2-PABPN1	ENSG00000258643	ENST00000557008	164	158	127	122	615	391	143	144	84	76	168	227	237	432	348	114	86	43	41	84	78	91	90	32	32	28	194	179	87	89	143	160	178	90	102	194	201	269	247	549	156	177	156	134	519	333	431
BCL3	ENSG00000069399	ENST00000164227	192	170	515	488	37	576	276	297	45	41	73	109	98	148	1488	168	166	16	12	30	21	13	24	105	101	117	539	559	164	138	216	90	109	105	117	182	194	156	184	632	76	72	309	282	285	754	376
BCL6	ENSG00000113916	ENST00000621333	608	626	1473	1502	2406	975	119	128	326	283	501	1196	1204	2121	6453	469	441	132	138	268	592	559	564	204	188	217	765	859	547	514	866	809	879	312	314	458	424	234	248	1101	364	354	108	107	2170	1291	233
BCL7B	ENSG00000106635	ENST00000411832	324	298	237	238	804	950	261	256	210	192	343	473	479	1123	1391	201	195	226	245	353	252	210	243	145	148	146	523	530	228	245	400	269	261	126	110	427	393	203	204	1021	108	126	197	190	819	902	561
BCL7C	ENSG00000099385	ENST00000215115	109	95	121	111	263	328	98	89	115	92	173	96	104	395	336	89	98	71	65	138	65	58	59	44	49	37	221	241	75	65	113	371	362	49	40	194	199	160	171	273	81	83	95	105	265	340	230
BCL9	ENSG00000116128	ENST00000622552	274	267	179	183	1230	1229	185	182	633	687	1148	340	347	4181	400	166	209	102	108	187	372	368	391	72	72	70	272	262	182	191	292	1040	1069	78	96	287	260	555	561	1434	216	219	167	141	2555	494	717
BCL9L	ENSG00000186174	ENST00000334801	533	539	422	410	807	412	297	317	296	278	490	439	500	1549	1677	263	264	95	80	137	107	119	85	67	91	97	778	784	491	511	796	1164	1148	176	171	1028	956	498	494	391	348	339	348	338	1196	1502	901
BCLAF1	ENSG00000029363	ENST00000527759	901	930	1061	1048	3292	3775	653	625	1117	1127	2036	1392	1364	5287	3568	386	455	229	246	455	1289	1318	1340	621	618	615	1040	1036	1320	1302	2372	2099	1979	351	383	1370	1255	1052	1020	4397	628	585	698	664	4117	3093	2239
BCO1	ENSG00000135697	ENST00000258168	1	0	1	6	35	110	89	103	2	1	4	3	4	30	1	25	19	0	0	0	76	62	76	22	28	23	4	1	0	1	0	20	33	1	3	1	3	14	9	108	0	0	90	79	22	1	81
BCO2	ENSG00000197580	ENST00000526088	286	263	8	14	77	53	9	13	9	14	26	36	38	1233	70	61	50	270	247	440	36	38	31	492	505	516	32	26	9	8	20	18	22	14	7	75	87	25	21	111	5	5	23	18	163	40	8
BCOR	ENSG00000183337	ENST00000378455	414	422	325	369	835	1231	364	345	314	287	529	401	414	1478	920	279	291	114	137	212	411	404	359	179	195	185	652	674	647	647	1031	1163	998	226	232	849	807	577	529	1361	287	248	355	315	1386	1445	1059
BCORL1	ENSG00000085185	ENST00000540052	183	160	86	80	378	334	84	85	190	176	291	144	148	607	635	117	107	43	29	49	152	177	163	90	86	81	146	139	96	106	153	407	366	95	97	854	832	141	143	493	86	84	134	133	703	485	212
BCR	ENSG00000186716	ENST00000305877	391	394	328	356	4029	1341	290	253	384	341	648	1026	964	1944	2056	291	271	165	174	298	865	805	870	202	211	174	808	812	508	461	845	658	675	281	268	775	789	361	345	1109	405	421	286	310	1107	1304	1320
BCS1L	ENSG00000074582	ENST00000431802	212	207	177	181	536	996	166	159	129	119	243	233	232	934	497	100	113	189	162	256	172	181	169	148	143	183	230	237	184	175	327	319	344	108	101	190	194	251	236	878	161	139	157	179	684	545	469
BDH2	ENSG00000164039	ENST00000296424	456	534	91	82	592	1532	841	791	278	269	511	256	269	1646	920	325	356	116	125	176	2670	2739	2797	539	474	525	407	442	168	161	278	833	779	78	61	326	363	174	214	1345	81	77	864	878	1469	478	533
BECN1	ENSG00000126581	ENST00000590099	606	619	591	612	1467	4238	678	713	491	431	838	1017	959	2715	1984	379	353	373	355	628	912	906	857	412	366	388	879	921	579	518	923	630	637	257	234	622	632	614	661	3500	214	249	640	620	2061	1701	1786
BEGAIN	ENSG00000183092	ENST00000443071	38	27	16	14	119	18	17	18	5	2	9	6	3	19	23	8	9	2	2	3	5	3	0	1	1	1	17	12	7	3	9	37	48	35	32	21	15	27	29	14	17	6	17	17	23	52	10
BEND3	ENSG00000178409	ENST00000429433	21	22	44	42	140	313	36	47	42	41	67	60	58	229	251	9	13	10	6	21	48	32	54	7	4	5	76	82	29	21	37	53	42	25	21	42	33	38	38	254	37	34	45	42	112	71	284
BEND4	ENSG00000188848	ENST00000502486	3	1	85	89	120	72	12	9	5	0	2	1	1	1	0	5	5	0	0	0	3	1	6	5	3	1	4	5	89	105	177	4	2	0	0	72	61	368	350	77	0	2	17	9	14	256	23
BEND7	ENSG00000165626	ENST00000378605	70	67	27	20	199	473	168	166	66	56	93	45	46	855	217	66	50	27	32	51	373	389	398	83	87	85	130	134	14	20	10	134	119	62	81	126	129	35	32	419	91	86	222	213	381	107	263
BEST4	ENSG00000142959	ENST00000372207	6	9	3	3	9	1260	132	126	4	2	1	1	0	155	3	2	1	0	0	0	3	1	0	1	0	0	1	9	3	6	5	4	7	5	4	3	2	3	2	702	0	3	151	153	67	11	6
BET1	ENSG00000105829	ENST00000222547	273	322	169	165	314	520	191	169	198	223	412	166	194	755	347	77	84	61	67	116	235	197	219	148	145	143	241	228	128	138	274	334	327	88	64	523	564	215	202	524	158	152	168	200	507	420	380
BET1L	ENSG00000177951	ENST00000382762	518	473	437	450	1157	2457	456	486	417	450	810	568	581	2494	1708	430	470	147	188	292	759	738	744	388	421	417	851	890	515	514	823	1569	1574	473	469	812	758	650	650	1870	637	669	445	431	2401	1685	1126
BGN	ENSG00000182492	ENST00000331595	1713	1678	1136	1132	490	1167	211	207	1125	1133	2049	1517	1445	724	9054	3620	3725	1946	2058	3365	2172	2155	2049	1617	1588	1651	4056	4062	423	478	678	1389	1365	430	436	7096	7159	1339	1358	1280	290	306	143	156	10734	15429	499
BHLHA15	ENSG00000180535	ENST00000609256	2	3	17	13	4	8	13	12	1	1	1	1	2	2	1	3	2	0	0	0	0	0	0	1	1	1	5	3	6	4	13	5	6	892	864	2	0	68	67	5	423	493	16	31	2	20	35
BHLHE40	ENSG00000134107	ENST00000256495	1865	1867	1439	1467	1882	1877	633	616	670	661	1154	3192	3408	2336	7306	1186	1251	483	525	870	1291	1200	1220	1655	1600	1616	3173	3245	1102	1076	1858	1330	1321	869	820	2304	2308	1019	1016	7996	285	277	461	427	3067	2297	2022
BHLHE41	ENSG00000123095	ENST00000242728	344	304	223	196	2599	777	63	56	252	285	475	116	129	8936	256	336	384	180	179	309	179	154	170	10	4	8	378	376	182	172	298	745	739	62	55	355	321	239	249	1447	148	154	65	60	438	609	384
BHMT	ENSG00000145692	ENST00000274353	3	3	1	0	4	3	15	12	3	0	7	2	2	4	12	2	2	0	0	1	17341	17372	17181	9650	9657	9663	0	0	0	1	0	3	2	2	3	0	0	0	3	11	1	1	6	3	21	2	84
BHMT2	ENSG00000132840	ENST00000255192	126	130	56	51	46	121	30	21	122	136	216	262	248	117	896	81	78	43	33	41	6486	6559	6458	5401	5386	5524	28	35	13	18	31	161	153	12	9	19	15	123	120	386	22	14	18	21	632	22	101
BICC1	ENSG00000122870	ENST00000373886	233	217	173	168	98	624	33	33	101	108	214	310	326	1248	1302	313	328	81	75	116	1819	1828	1766	32	19	35	275	260	85	75	129	1029	981	257	247	185	156	146	153	682	95	85	38	44	558	351	179
BICD1	ENSG00000151746	ENST00000395758	97	95	90	94	375	118	25	33	137	142	211	75	66	862	155	52	51	25	19	29	72	52	67	6	9	13	93	85	83	97	147	521	465	9	5	182	213	142	115	177	5	3	21	31	415	363	123
BICD2	ENSG00000185963	ENST00000375512	421	410	512	479	1087	582	143	143	302	331	575	1344	1406	1002	1671	224	219	267	267	476	399	369	385	133	111	120	748	769	431	397	734	679	664	109	132	554	542	279	307	781	157	166	98	97	1287	1382	374
BID	ENSG00000015475	ENST00000317361	96	96	289	314	1321	627	133	127	78	104	153	92	106	375	568	103	113	77	61	124	104	90	100	213	243	240	251	232	174	163	252	69	62	36	42	122	153	83	86	473	46	35	101	126	278	733	227
BIN1	ENSG00000136717	ENST00000316724	951	971	371	376	3171	802	269	233	267	242	411	405	415	981	1540	283	272	46	42	81	410	430	435	150	140	127	384	398	511	457	797	645	587	115	106	565	549	416	446	619	147	133	177	234	697	1644	672
BIN2	ENSG00000110934	ENST00000615107	104	124	690	744	166	731	111	100	27	26	43	54	72	191	1015	96	90	11	6	24	43	37	29	79	96	92	350	375	942	950	1515	71	61	6	7	452	494	37	29	655	27	19	153	144	199	2185	212
BIN3	ENSG00000147439	ENST00000276416	259	242	163	142	289	538	137	123	100	88	185	162	169	1117	873	143	137	41	45	89	113	109	100	73	70	66	210	198	131	133	224	260	227	55	51	213	207	142	125	429	83	110	139	138	396	383	521
BIRC2	ENSG00000110330	ENST00000532672	601	643	548	614	1098	1971	407	392	456	450	762	458	487	2199	1618	306	311	152	141	250	648	649	626	499	512	509	630	650	516	475	917	700	616	217	233	787	808	401	418	2139	244	252	385	361	1537	1246	1046
BIRC3	ENSG00000023445	ENST00000615299	228	211	2097	2180	47	2022	442	422	92	104	169	327	355	698	747	257	272	24	10	34	211	195	165	107	117	119	412	463	2654	2464	4448	204	213	90	104	225	224	142	161	1682	182	148	277	290	464	4041	977
BIRC5	ENSG00000089685	ENST00000590925	4	4	53	46	11	201	48	43	31	28	47	72	49	17	12	9	11	0	1	3	1	0	0	1	2	1	11	15	47	35	64	1	0	0	0	61	58	1	10	60	3	0	29	23	16	20	67
BIRC6	ENSG00000115760	ENST00000421745	993	1029	909	964	2593	4716	665	658	969	894	1679	1071	1106	3960	2582	525	533	250	287	476	2131	2163	2196	1107	1161	1276	804	850	1548	1602	2587	2882	2730	700	633	1454	1476	795	846	4298	492	489	643	678	3641	3424	1938
BLK	ENSG00000136573	ENST00000529894	6	0	300	349	17	308	12	13	0	0	1	1	1	3	22	8	20	1	1	1	1	1	2	5	8	11	12	9	663	724	1128	3	0	0	1	7	3	2	0	177	4	8	19	22	10	1433	33
BLM	ENSG00000197299	ENST00000355112	11	12	136	137	726	574	39	43	39	35	74	33	39	160	99	5	5	7	4	11	6	5	5	8	7	9	45	46	145	140	236	7	5	2	4	75	67	11	12	272	650	627	53	58	64	193	140
BLMH	ENSG00000108578	ENST00000261714	192	202	260	284	832	1252	156	131	303	327	556	489	478	1051	945	202	216	91	87	150	500	426	454	157	132	123	381	341	240	244	410	273	293	161	158	536	517	199	186	1032	128	132	145	175	1375	762	385
BLNK	ENSG00000095585	ENST00000224337	71	76	404	400	163	1107	395	397	30	23	52	430	462	388	51	72	85	5	6	11	244	243	271	185	218	251	92	102	482	456	771	67	55	45	30	154	145	118	122	756	47	36	303	294	194	2091	845
BLOC1S1	ENSG00000135441	ENST00000548925	379	389	195	214	845	1095	381	341	141	147	239	258	271	1642	845	133	147	153	137	290	343	317	287	265	294	309	480	463	127	159	240	306	275	112	111	371	348	213	198	1527	130	137	364	326	799	779	777
BLOC1S2	ENSG00000196072	ENST00000370372	350	336	344	326	1082	669	207	193	122	103	191	399	396	954	752	120	112	86	103	162	276	292	266	217	192	236	485	449	342	359	641	249	262	99	81	314	287	190	185	689	118	94	167	151	331	934	521
BLOC1S3	ENSG00000189114	ENST00000587722	8	7	8	11	11	26	5	7	4	6	12	5	1	24	30	4	2	2	1	3	2	4	4	2	4	2	17	13	7	9	16	20	13	4	6	11	17	15	6	16	12	6	5	10	18	34	33
BLOC1S4	ENSG00000186222	ENST00000320776	56	54	72	103	134	248	77	77	54	69	104	77	52	247	189	54	48	31	20	45	60	66	55	42	53	20	113	107	64	75	131	188	188	21	28	126	165	72	100	191	45	42	72	76	155	212	120
BLOC1S5	ENSG00000188428	ENST00000397457	166	168	126	148	266	541	99	95	158	155	263	182	199	739	295	93	98	44	55	74	490	499	477	125	153	153	227	224	176	167	288	334	328	38	44	220	208	120	133	506	61	80	94	80	531	383	294
BLOC1S6	ENSG00000104164	ENST00000220531	842	883	856	909	2459	1827	475	417	730	709	1398	829	788	1726	3163	327	341	247	238	425	697	702	713	374	351	390	752	788	674	630	1156	1493	1412	200	183	1017	949	916	992	2223	285	252	386	389	2032	1782	1000
BLVRA	ENSG00000106605	ENST00000402924	204	217	248	275	641	518	57	60	180	210	334	421	434	925	1180	141	146	155	181	277	295	292	249	48	37	49	703	708	202	179	339	431	468	55	58	229	238	211	228	625	69	95	54	64	774	1206	185
BLVRB	ENSG00000090013	ENST00000263368	261	248	226	200	172	582	289	307	95	93	176	439	442	468	1007	183	217	185	199	331	143	126	145	686	635	678	543	540	115	120	180	391	389	107	114	437	442	313	297	299	180	179	232	236	256	1422	1103
BLZF1	ENSG00000117475	ENST00000367808	225	252	208	188	578	686	152	142	232	242	401	713	722	853	807	141	120	116	112	202	365	322	328	127	147	132	304	294	151	172	249	327	330	64	62	349	341	214	223	959	133	140	121	120	755	433	462
BMF	ENSG00000104081	ENST00000561360	14	18	34	44	23	225	83	72	44	49	70	9	8	91	97	37	44	8	13	13	41	45	33	11	16	9	70	58	44	43	78	94	131	11	19	35	57	25	33	88	26	23	99	101	294	189	71
BMP1	ENSG00000168487	ENST00000306385	607	624	272	278	566	827	177	164	540	499	909	366	389	739	2126	370	332	100	91	150	76	77	61	260	235	262	362	363	88	96	169	254	240	75	67	1774	1702	337	293	834	56	46	209	213	1920	471	307
BMP2	ENSG00000125845	ENST00000378827	41	46	117	132	2046	1509	134	122	41	43	64	242	258	36	1276	202	173	16	16	22	93	74	76	79	65	62	900	884	36	45	76	22	26	56	60	299	280	33	30	1794	6	5	186	196	191	591	972
BMP2K	ENSG00000138756	ENST00000335016	104	113	289	274	680	833	78	95	87	77	164	262	261	797	616	90	77	37	41	75	179	134	158	97	79	93	207	196	347	346	561	119	103	38	34	255	244	60	66	606	51	61	72	82	364	590	164
BMP3	ENSG00000152785	ENST00000282701	34	33	10	13	10	925	133	134	1	0	1	0	1	346	63	21	20	0	0	0	23	16	24	0	1	0	315	312	1	2	1	78	83	1	2	0	0	7	7	2007	69	74	272	264	172	6	26
BMP5	ENSG00000112175	ENST00000370830	19	12	11	24	7	697	192	173	0	0	2	36	49	0	44	16	16	36	29	59	50	74	35	43	35	39	392	401	10	6	13	1	2	18	25	2323	2153	27	18	866	13	16	191	169	80	0	215
BMP7	ENSG00000101144	ENST00000395864	110	125	49	24	1412	66	26	20	24	45	45	224	206	677	40	9	5	1	2	2	49	50	56	0	0	0	22	38	2	7	5	2	6	1	1	737	719	43	39	127	1	2	35	24	15	15	98
BMP8A	ENSG00000183682	ENST00000331593	19	19	13	14	28	23	10	13	24	20	32	9	7	149	78	12	10	12	3	7	2	3	10	5	1	0	2	6	19	14	28	65	64	12	11	13	14	14	24	18	8	8	14	22	136	50	21
BMPER	ENSG00000164619	ENST00000297161	33	23	132	137	517	175	30	19	66	46	112	30	27	40	787	21	23	6	5	10	3	5	1	147	155	190	115	110	35	43	62	159	127	2	2	361	373	224	257	145	21	22	48	35	88	28	90
BMPR1B	ENSG00000138696	ENST00000515059	181	174	6	3	1379	10	6	2	186	198	330	13	8	3532	16	48	46	12	11	20	490	478	458	20	12	10	68	80	0	3	1	450	389	23	25	37	30	1336	1367	62	8	5	1	0	72	92	36
BMPR2	ENSG00000204217	ENST00000374580	1773	1791	653	669	3563	2993	435	468	1404	1456	2673	1507	1583	3832	4536	702	757	623	616	1119	2026	2139	2021	810	802	844	2232	2285	480	482	862	1949	1825	270	256	3202	2901	1057	989	3736	466	459	525	510	4722	3273	1807
BMS1	ENSG00000165733	ENST00000374518	427	428	471	528	987	1868	311	289	441	424	772	583	634	2400	1619	172	150	188	180	292	677	620	630	210	248	228	565	554	484	475	830	739	709	186	186	682	665	450	454	1857	281	243	286	242	1573	1188	801
BMX	ENSG00000102010	ENST00000357607	10	12	25	30	2	475	71	58	13	6	18	71	57	49	278	33	38	12	15	18	20	21	14	7	4	6	88	95	14	19	14	16	11	13	7	137	135	4	5	206	0	2	53	61	146	32	32
BNC2	ENSG00000173068	ENST00000380667	43	42	70	79	43	189	22	30	449	476	920	174	186	1409	562	108	106	5	5	11	172	158	170	2	3	6	63	62	27	25	48	1254	1227	5	9	76	75	76	68	535	9	15	8	18	4001	21	80
BNIP1	ENSG00000113734	ENST00000351486	83	75	43	39	193	308	54	51	62	48	97	53	46	363	158	26	34	37	27	51	85	60	80	38	35	26	76	81	44	39	67	65	65	53	60	111	96	66	53	246	36	34	25	31	111	108	106
BNIP2	ENSG00000140299	ENST00000612191	463	472	666	718	791	1634	285	298	494	486	959	743	810	1278	3115	220	220	272	276	494	466	463	483	408	375	393	854	860	565	570	1040	752	732	128	105	932	930	461	475	2227	145	160	329	349	2025	1988	794
BNIP3	ENSG00000176171	ENST00000540159	291	325	92	112	1251	260	63	81	132	116	193	356	355	731	768	138	127	434	424	695	922	924	858	1246	1324	1209	252	227	128	126	202	741	754	1591	1672	462	481	552	608	370	311	339	81	85	443	307	245
BNIP3L	ENSG00000104765	ENST00000518611	686	662	339	336	2137	1060	186	198	542	574	949	701	710	2637	6098	371	396	190	194	341	1040	1039	1007	275	308	281	704	696	324	305	586	1961	1909	95	97	1208	1210	486	439	1220	284	328	213	203	1920	1020	656
BNIPL	ENSG00000163141	ENST00000361277	1	1	4	1	9	6	4	0	1	0	0	947	959	80	5	0	0	2	1	4	13	20	19	0	0	0	65	66	3	6	5	0	1	1	2	12	11	72	81	17	53	74	1	4	11	13	45
BOC	ENSG00000144857	ENST00000495514	143	147	275	281	326	312	136	144	393	395	672	665	746	2336	2403	437	462	36	50	51	100	69	71	0	0	4	209	223	65	79	111	1420	1365	91	107	134	135	668	720	789	279	321	63	77	2045	452	292
BOD1	ENSG00000145919	ENST00000311086	346	317	132	160	733	905	176	179	265	251	475	283	225	1211	563	120	133	136	154	242	263	283	275	106	119	116	304	324	122	132	193	661	631	143	164	415	430	253	248	836	149	149	156	157	874	530	399
BOD1L1	ENSG00000038219	ENST00000040738	602	623	892	912	2398	1895	432	403	673	617	1161	819	858	2867	2326	371	403	168	200	352	993	1014	1044	200	215	226	669	669	1125	1105	2054	1770	1723	185	189	1063	1055	521	508	2504	324	335	429	424	2855	3134	1228
BOK	ENSG00000176720	ENST00000318407	106	102	58	74	779	298	95	124	511	527	918	478	488	666	1775	210	259	34	24	41	156	170	184	1115	1170	1071	723	646	40	39	74	157	184	110	119	235	187	275	302	432	84	88	52	53	851	324	312
BOLA1	ENSG00000178096	ENST00000369153	38	39	16	29	100	74	47	55	22	33	47	25	21	174	42	26	17	26	18	37	23	27	27	14	21	26	57	51	15	22	27	56	79	28	22	33	53	59	67	101	58	47	44	60	81	105	93
BOLA2	ENSG00000183336	ENST00000380596	28	25	30	19	94	229	9	15	39	31	68	33	31	283	75	31	26	9	9	15	47	52	34	45	26	28	28	26	23	35	61	30	25	12	4	31	12	16	20	120	16	18	15	14	100	35	39
BOLA3	ENSG00000163170	ENST00000327428	80	70	59	64	106	334	79	71	30	34	54	28	37	252	114	11	14	66	66	104	60	50	50	41	33	39	96	84	20	21	31	36	31	39	28	57	52	49	73	246	65	44	75	73	79	101	105
BOP1	ENSG00000261236	ENST00000569669	163	147	262	268	690	292	158	174	106	110	163	159	187	393	416	58	62	90	67	143	34	44	30	43	49	57	235	213	150	141	227	159	147	183	148	222	237	275	236	175	148	112	151	138	200	535	391
BORCS6	ENSG00000196544	ENST00000389017	49	53	57	75	139	182	73	75	22	24	55	31	51	155	66	31	21	30	22	46	48	33	36	9	15	22	97	114	53	59	76	86	73	41	56	96	85	66	67	98	27	45	75	88	163	186	112
BORCS7	ENSG00000166275	ENST00000369883	607	645	144	143	825	766	202	181	211	237	431	237	255	2065	716	171	159	109	89	167	408	424	431	359	376	406	430	390	131	125	227	361	354	72	63	307	309	293	323	599	86	115	158	141	699	481	453
BORCS8-MEF2B	ENSG00000064489	ENST00000630940	94	91	48	71	126	90	31	41	44	39	52	53	50	289	192	34	32	40	45	68	29	29	27	26	20	19	107	100	65	69	96	67	65	22	32	75	80	96	79	74	41	38	34	29	79	219	109
BPGM	ENSG00000172331	ENST00000418040	160	167	118	108	554	469	75	63	85	82	173	446	457	506	355	72	67	82	71	109	480	429	485	95	87	102	247	269	79	97	152	93	113	38	40	478	459	150	141	507	115	92	62	57	352	285	261
BPHL	ENSG00000137274	ENST00000380379	151	180	47	36	285	486	376	336	88	108	201	160	160	675	323	82	60	62	64	139	1097	1102	1120	617	764	658	102	128	41	38	79	164	140	62	58	99	91	128	135	412	51	48	414	348	279	138	343
BPI	ENSG00000101425	ENST00000262865	2	0	4	5	0	3	0	0	1	0	1	3	1	0	32	0	1	0	1	2	67	72	72	5	7	15	4	2	2	2	5	15	8	0	0	13	14	3	1	1	19	23	0	0	23	28	0
BPIFA1	ENSG00000198183	ENST00000618484	0	0	0	0	0	1	0	0	0	0	0	0	0	0	0	0	0	0	0	0	0	0	0	0	0	0	0	0	0	0	0	0	0	0	0	0	0	0	0	0	39	29	0	0	1	0	0
BPIFA2	ENSG00000131050	ENST00000354932	1	0	0	0	0	0	0	0	0	0	0	0	0	7	2	0	0	0	0	0	0	0	0	0	0	0	0	0	0	0	0	8	2	4	10	7	10	0	0	2	31547	31963	0	0	0	0	0
BPIFB1	ENSG00000125999	ENST00000253354	0	0	0	1	0	0	41	38	0	1	0	0	0	1	5	34	45	0	0	0	0	0	0	0	0	0	210	253	0	1	2	0	1	0	0	0	1	4	5	3	4645	4744	0	0	0	5	997
BPIFB2	ENSG00000078898	ENST00000170150	0	0	0	0	32	1	0	0	0	0	0	0	0	0	1	0	0	0	0	0	0	0	0	1	0	1	0	0	0	0	0	0	0	2	0	0	0	15	21	0	287	316	0	0	0	0	1
BPNT1	ENSG00000162813	ENST00000469520	338	350	288	314	607	2537	455	510	166	181	319	261	284	930	499	213	214	118	97	198	433	402	426	262	256	217	302	320	186	170	333	357	324	55	36	210	217	195	205	1439	98	87	526	582	685	542	647
BPTF	ENSG00000171634	ENST00000321892	895	922	924	980	3696	3219	467	488	943	980	1728	1056	1119	4713	2183	474	493	185	189	337	1459	1453	1446	321	338	362	847	804	1203	1152	2006	2202	2221	308	281	1188	1211	754	761	3516	334	376	508	519	3626	2614	2141
BRAF	ENSG00000157764	ENST00000288602	124	130	86	94	305	295	52	51	109	124	205	155	137	445	388	43	64	45	42	76	163	165	174	89	64	61	80	83	126	126	219	210	197	52	40	113	134	96	96	330	36	45	62	49	403	225	192
BRAP	ENSG00000089234	ENST00000419234	226	271	186	159	912	912	173	194	174	188	367	328	310	1016	575	115	130	109	88	155	323	297	284	133	126	133	277	267	202	185	325	384	389	102	96	394	361	195	231	884	135	112	177	175	820	630	418
BRAT1	ENSG00000106009	ENST00000340611	386	359	238	232	610	208	272	235	137	124	220	98	101	469	396	157	160	47	47	87	52	52	71	86	90	80	287	275	178	190	275	415	439	111	139	269	290	462	434	198	187	200	223	227	309	756	508
BRCA1	ENSG00000012048	ENST00000357654	46	43	217	221	208	1176	83	90	87	77	148	140	157	422	174	35	26	27	31	45	57	36	42	35	40	28	102	97	139	114	217	77	63	19	21	167	167	35	36	724	29	33	83	76	302	198	276
BRCC3	ENSG00000185515	ENST00000369462	263	243	175	174	468	1724	274	243	176	167	339	404	456	1110	400	85	95	77	81	149	469	461	443	136	147	134	201	216	147	146	275	218	237	62	68	331	323	268	268	1282	191	173	256	227	626	476	532
BRD1	ENSG00000100425	ENST00000404034	294	275	316	338	755	586	370	334	327	293	510	323	357	1052	1083	240	226	90	84	164	131	140	154	97	96	94	442	443	354	319	582	867	797	221	218	536	509	405	453	840	252	212	357	341	932	1059	912
BRD2	ENSG00000204256	ENST00000449085	1737	1759	2036	2040	5080	7007	1335	1351	1518	1595	2740	1823	1904	8478	6660	1085	1117	458	447	722	2104	2109	2151	1051	1072	1067	2859	2907	2353	2310	4098	4018	3838	1045	1039	2522	2547	1997	1987	6541	1395	1376	1263	1278	6136	6117	3935
BRD3	ENSG00000169925	ENST00000303407	449	403	282	270	2203	838	271	290	446	421	676	441	452	1757	871	235	250	169	154	271	329	319	310	132	142	131	673	649	308	279	474	891	854	205	223	666	631	607	643	1068	204	237	252	244	1710	1391	837
BRD4	ENSG00000141867	ENST00000263377	492	477	702	746	1514	1194	381	371	334	371	640	483	511	1548	1959	184	224	144	162	248	379	348	354	222	226	210	630	601	531	498	888	1024	1092	343	347	1254	1159	567	556	1108	315	281	462	446	1563	2632	1203
BRD7	ENSG00000166164	ENST00000394688	387	434	373	381	1522	1656	270	285	393	408	768	726	697	2329	900	200	189	180	187	347	664	727	681	199	216	227	575	674	427	437	681	563	536	191	173	733	735	349	398	1912	206	210	299	289	1529	1067	803
BRD8	ENSG00000112983	ENST00000254900	451	453	362	424	2223	1926	288	276	441	443	740	464	442	2667	820	266	261	136	136	248	651	636	657	187	194	207	501	573	435	419	765	950	1039	215	208	650	579	525	503	2973	250	256	289	302	2556	1123	1047
BRD9	ENSG00000028310	ENST00000467963	183	169	269	235	868	763	126	140	187	179	377	258	239	835	615	110	126	92	108	152	142	168	140	73	68	92	311	303	267	284	489	476	397	79	90	309	278	190	176	682	146	141	139	155	721	677	440
BRDT	ENSG00000137948	ENST00000394530	0	0	2	0	7	1	0	0	0	0	0	0	0	0	2	0	0	0	0	0	0	0	0	0	0	0	1	0	0	0	0	0	0	0	0	6	4	0	0	0	0	0	0	0	0	1	0
BRE	ENSG00000158019	ENST00000379624	1121	1187	161	178	555	1219	141	137	218	248	412	310	331	1619	939	157	169	229	228	405	634	657	661	226	197	200	317	313	147	157	260	461	413	82	80	430	441	205	181	913	89	63	157	135	1256	610	486
BRF1	ENSG00000185024	ENST00000547530	204	212	131	102	764	185	155	148	125	127	233	139	127	881	441	122	143	67	88	130	67	79	72	63	74	67	261	268	182	191	259	396	411	119	151	252	264	263	258	232	146	157	116	177	383	640	385
BRI3BP	ENSG00000184992	ENST00000341446	136	132	478	500	1139	4263	840	837	175	181	330	385	412	1185	443	132	143	44	44	69	563	568	525	137	124	135	209	212	318	309	456	159	140	94	67	151	165	171	206	2242	56	57	826	759	485	792	1133
BRICD5	ENSG00000182685	ENST00000328540	40	36	27	27	190	50	23	34	8	15	20	14	9	64	34	15	15	16	23	30	23	8	16	1	2	2	17	25	45	38	75	30	18	8	15	28	33	56	57	55	15	10	29	41	97	150	78
BRINP1	ENSG00000078725	ENST00000265922	79	107	3	0	1295	17	1	6	6	4	14	14	18	15	1	11	14	51	40	91	61	83	77	9	11	13	7	9	0	1	1	1	3	1	1	0	2	19	24	13	13	14	4	5	6	19	4
BRINP2	ENSG00000198797	ENST00000361539	275	325	1	1	1042	9	1	0	5	5	10	4	0	22	13	0	1	0	2	0	1	2	0	6	1	6	6	4	0	0	2	3	1	0	1	88	81	5	4	7	1	0	1	3	13	18	1
BRINP3	ENSG00000162670	ENST00000367462	42	22	7	5	1308	384	72	63	1	1	1	11	11	14	7	9	4	2	5	5	43	48	43	0	0	0	15	20	0	2	0	1	0	0	0	1	1	84	71	211	0	0	180	168	15	1	27
BRIP1	ENSG00000136492	ENST00000259008	17	13	70	56	41	543	86	73	53	32	88	79	87	47	37	20	16	1	0	0	18	23	12	46	52	37	16	8	49	46	90	54	44	1	4	39	53	11	8	243	0	2	59	68	46	51	140
BRIX1	ENSG00000113460	ENST00000336767	141	153	167	173	367	710	103	111	141	126	272	194	201	779	905	69	52	59	59	117	181	167	136	79	77	77	182	209	138	174	249	216	214	59	64	328	297	165	168	589	63	68	87	89	466	358	234
BRK1	ENSG00000254999	ENST00000530758	841	870	812	764	2088	3891	594	590	801	825	1519	1317	1270	5000	2755	535	568	511	452	823	1216	1216	1272	499	510	495	1630	1502	710	636	1088	1615	1547	344	309	1132	1100	830	866	3884	539	575	558	617	3136	2237	1788
BRMS1	ENSG00000174744	ENST00000530756	132	133	178	183	374	542	153	129	90	107	153	173	174	864	482	99	115	63	59	95	79	107	77	65	92	61	278	264	162	165	328	213	159	98	94	218	207	140	140	423	106	116	131	135	350	524	317
BRMS1L	ENSG00000100916	ENST00000216807	231	218	97	84	621	224	65	46	133	119	205	196	197	367	409	50	58	82	85	140	217	220	231	84	71	69	152	149	63	52	77	219	202	30	27	198	211	123	147	370	58	43	53	49	380	176	151
BROX	ENSG00000162819	ENST00000340934	431	392	387	397	2291	2337	444	432	302	295	579	796	908	2221	1095	225	265	183	176	300	677	666	664	257	275	289	529	592	360	344	574	640	596	103	114	627	619	366	422	2033	190	196	403	401	1542	1269	1447
BRPF1	ENSG00000156983	ENST00000424362	172	168	205	216	602	604	157	148	189	186	368	228	257	687	1080	142	127	53	58	113	158	155	167	75	87	71	337	353	354	308	525	473	431	112	98	393	357	205	214	551	146	120	141	179	708	849	410
BRPF3	ENSG00000096070	ENST00000357641	775	815	305	359	2024	2987	508	527	526	491	840	481	489	1897	1244	264	243	100	115	188	1053	971	971	316	317	345	581	569	409	416	701	972	965	328	328	625	556	571	539	2343	445	489	568	578	2022	1254	1236
BRSK1	ENSG00000160469	ENST00000309383	163	154	36	45	2018	70	35	40	39	57	74	47	39	21	23	43	48	27	21	48	5	9	8	1	0	1	31	18	26	16	35	85	105	10	17	25	17	63	46	133	11	16	41	29	222	54	95
BRSK2	ENSG00000174672	ENST00000526678	46	52	4	4	1169	10	4	4	3	2	4	2	1	6	12	9	9	1	1	0	2	0	0	0	0	0	1	0	3	6	9	4	2	364	366	21	15	2	11	18	2	1	4	6	16	8	46
BRWD1	ENSG00000185658	ENST00000342449	555	574	531	513	1401	1814	345	343	503	506	910	690	671	2798	1079	285	245	168	148	278	777	748	695	476	451	440	442	486	638	662	1077	978	987	235	225	1153	1056	430	439	2587	281	239	431	421	2033	1506	1225
BRWD3	ENSG00000165288	ENST00000373275	296	311	406	443	1056	1194	325	312	163	196	366	488	498	1131	739	147	135	45	44	93	320	356	335	202	213	202	283	258	429	436	730	410	405	74	85	466	518	245	246	1225	106	94	356	310	850	962	740
BSCL2	ENSG00000168000	ENST00000360796	1387	1386	180	169	2155	2672	205	180	308	299	550	315	327	4279	1141	277	297	107	73	149	721	744	762	236	229	257	555	583	154	168	279	757	793	328	341	424	415	551	529	1297	408	409	191	193	1351	628	848
BSDC1	ENSG00000160058	ENST00000455895	1120	1092	443	435	2037	2984	577	619	633	540	1023	724	736	2690	2547	537	575	233	273	439	730	702	715	1049	970	979	876	912	642	598	1054	1442	1357	491	483	970	1086	875	875	2986	516	474	638	620	3101	1891	1597
BSG	ENSG00000172270	ENST00000353555	3659	3741	1357	1403	5512	8234	2028	1983	1774	1702	3009	1570	1442	7530	5289	1694	1803	5302	5261	8766	1602	1607	1615	420	406	429	3155	3182	714	671	1094	3071	3067	1204	1151	5825	5792	3217	3125	4019	1078	1116	1720	1817	5413	3581	5760
BSN	ENSG00000164061	ENST00000296452	248	231	12	17	2162	40	19	23	24	17	47	5	8	79	16	7	8	8	8	13	25	26	18	6	7	12	11	23	9	14	16	63	57	40	23	30	28	10	7	66	24	10	10	16	66	45	184
BSND	ENSG00000162399	ENST00000371265	0	0	0	0	0	3	1	0	0	0	0	1	0	29	0	0	0	0	0	0	266	284	264	0	0	0	0	0	0	0	0	1	0	0	0	0	0	0	1	0	75	56	0	0	0	6	0
BSPRY	ENSG00000119411	ENST00000374183	41	41	25	22	52	826	136	118	28	22	61	329	345	431	12	60	57	19	13	25	162	170	151	2	7	4	173	178	12	5	18	5	5	266	267	37	35	61	90	482	809	822	106	122	97	25	597
BST1	ENSG00000109743	ENST00000265016	26	29	120	143	27	315	290	316	36	41	59	40	55	145	415	115	128	25	29	27	108	122	126	95	106	98	171	152	30	36	53	141	126	6	8	138	142	19	22	169	10	8	279	256	231	242	37
BST2	ENSG00000130303	ENST00000252593	1919	1885	594	571	210	768	208	216	162	165	275	159	144	1168	2849	396	423	128	164	251	162	183	181	888	929	887	1387	1398	436	444	677	5227	5018	32	41	2925	2845	165	190	558	479	451	204	223	838	2825	487
BTAF1	ENSG00000095564	ENST00000544642	733	758	1173	1232	2748	2949	759	726	716	734	1294	961	967	3023	2737	353	409	189	164	276	815	842	829	392	388	397	734	722	1828	1867	3101	1528	1532	268	224	1108	1096	1160	1109	4116	626	713	769	750	3956	3444	2095
BTBD1	ENSG00000064726	ENST00000261721	655	651	615	571	2786	3197	608	599	566	576	1065	894	919	4728	2469	315	330	930	929	1674	1099	1110	1105	489	466	457	809	805	565	600	1021	880	810	169	167	859	833	559	536	3014	249	241	556	540	1769	1472	1119
BTBD10	ENSG00000148925	ENST00000528120	169	178	156	151	740	920	152	132	219	229	408	536	551	680	547	103	113	109	94	166	150	162	183	68	60	68	211	234	167	155	264	278	272	39	46	313	316	152	138	1019	39	54	95	101	761	374	480
BTBD11	ENSG00000151136	ENST00000280758	5	8	93	91	195	84	12	8	65	68	149	628	600	17	48	21	22	8	11	6	126	166	152	49	43	59	23	22	64	83	118	5	5	21	25	22	31	157	155	45	59	37	18	12	40	139	14
BTBD17	ENSG00000204347	ENST00000375366	8	9	0	0	732	0	2	4	0	0	0	0	1	0	0	1	1	0	0	0	0	0	0	0	0	0	0	0	0	0	0	0	0	0	0	0	0	1	1	0	0	0	2	2	0	3	31
BTBD19	ENSG00000222009	ENST00000409335	59	46	44	40	21	41	4	9	20	28	22	24	11	116	316	21	14	2	10	10	6	7	4	2	2	2	19	29	12	11	17	46	66	9	6	34	39	32	30	38	11	7	14	11	149	52	33
BTBD2	ENSG00000133243	ENST00000255608	442	452	302	296	1824	516	502	506	412	432	663	441	397	1596	860	346	351	186	198	293	146	132	148	124	125	134	656	641	348	322	618	1713	1644	268	296	735	752	745	664	366	352	344	548	496	613	1472	1115
BTBD3	ENSG00000132640	ENST00000618918	711	773	237	229	2229	3359	278	280	640	594	1102	461	507	2583	1515	210	210	157	150	257	524	494	507	156	166	168	577	620	107	105	192	469	487	148	168	1964	1900	409	382	2136	260	245	231	239	1903	576	1647
BTBD9	ENSG00000183826	ENST00000314100	303	274	174	157	1152	822	210	200	155	158	303	323	361	1975	432	126	136	80	93	169	359	345	337	77	65	81	560	569	191	183	299	587	555	58	77	255	273	176	195	648	130	130	266	217	590	531	631
BTC	ENSG00000174808	ENST00000395743	25	24	14	17	75	343	63	63	37	53	92	331	358	626	86	78	100	1	2	2	94	96	92	16	15	14	128	129	3	2	4	34	35	13	20	10	6	73	83	740	88	99	44	62	295	8	310
BTD	ENSG00000169814	ENST00000383778	216	200	49	68	427	797	365	367	92	112	202	133	136	1023	983	198	212	40	34	60	681	765	736	949	996	979	213	200	86	98	144	401	423	152	143	271	258	226	229	728	100	123	380	339	724	344	582
BTF3	ENSG00000145741	ENST00000380591	2009	2098	1832	1908	3779	9641	2129	2135	2145	2081	3843	3435	3521	11619	6059	1175	1246	1089	1104	1832	1951	1969	1996	1594	1661	1634	2649	2858	1840	1777	3008	8171	7955	902	882	3094	3159	1905	2000	8548	1392	1400	2180	2223	7897	5005	4145
BTF3L4	ENSG00000134717	ENST00000313334	488	477	310	293	1146	880	119	109	400	382	682	440	454	2295	1139	151	158	177	176	286	307	341	344	180	183	145	381	425	270	271	439	783	759	146	123	511	452	296	318	1067	167	167	118	117	1123	702	580
BTG1	ENSG00000133639	ENST00000256015	1311	1465	2910	2781	1742	5729	1064	1061	858	940	1731	1247	1293	4848	5555	972	1035	382	383	644	2300	2350	2291	765	786	787	2260	2211	2810	2814	4626	1649	1722	1391	1374	1356	1433	933	892	5960	404	433	1116	1073	7544	8242	3706
BTK	ENSG00000010671	ENST00000308731	91	85	592	589	103	669	64	79	40	41	58	102	131	119	728	80	76	13	10	15	20	29	23	87	99	78	404	353	976	967	1719	33	24	9	4	121	147	34	26	441	25	14	65	76	359	2004	190
BTLA	ENSG00000186265	ENST00000334529	7	5	128	152	1	177	24	26	9	8	10	12	15	23	32	11	15	0	1	0	3	3	5	4	4	7	4	9	477	511	837	6	2	2	2	2	7	7	2	99	3	4	34	18	15	463	23
BTN2A1	ENSG00000112763	ENST00000312541	388	410	409	428	702	1443	274	264	271	244	473	393	380	1505	1211	259	212	102	98	161	344	354	324	119	132	121	555	563	599	566	1016	544	571	76	68	669	675	298	275	1881	122	154	275	289	1661	1937	795
BTN3A1	ENSG00000026950	ENST00000289361	675	687	776	749	731	1956	470	439	320	292	563	276	263	1601	1631	447	485	63	76	109	312	320	307	255	280	228	867	937	1424	1506	2401	1216	1178	60	56	555	617	308	379	1942	261	233	475	465	1946	4729	1357
BTN3A2	ENSG00000186470	ENST00000508906	584	636	729	771	598	2808	502	516	290	272	524	322	290	2232	1407	450	431	98	88	173	347	344	400	420	363	410	1163	1252	783	810	1354	1199	1135	49	51	550	547	260	304	2417	148	191	616	619	1775	5218	1508
BTN3A3	ENSG00000111801	ENST00000361232	534	566	417	414	484	1135	296	327	236	239	399	182	205	1274	997	328	333	65	61	100	169	174	187	306	342	330	676	733	757	851	1356	610	613	25	23	253	251	189	188	1061	95	104	328	333	1328	2592	684
BTNL3	ENSG00000168903	ENST00000342868	0	0	13	13	0	2628	1273	1321	1	0	0	0	0	2	2	20	35	0	0	0	2	0	0	0	0	1	1	1	0	0	0	0	0	0	0	0	0	0	0	1532	0	0	1107	1057	41	24	4
BTNL8	ENSG00000113303	ENST00000505126	3	0	12	14	0	1596	723	754	0	0	0	0	1	61	72	65	56	0	2	0	4	5	5	3	1	1	17	18	2	0	4	0	2	0	2	4	3	0	2	780	0	1	516	565	12	26	208
BTNL9	ENSG00000165810	ENST00000327705	101	130	83	107	291	235	23	23	56	50	112	53	60	2974	10980	281	274	204	192	342	166	168	159	12	19	14	1138	1133	160	156	232	48	40	47	60	359	365	83	90	715	64	76	46	50	470	2578	164
BTRC	ENSG00000166167	ENST00000408038	386	385	178	152	1793	719	146	150	208	231	386	347	376	1615	629	137	153	228	224	388	504	556	479	155	168	157	294	265	190	180	295	740	689	108	88	511	547	416	423	946	153	163	150	150	1064	722	513
BUB1	ENSG00000169679	ENST00000409311	5	15	192	257	67	791	105	123	82	76	142	133	117	60	29	22	14	10	10	9	4	3	8	3	7	6	52	52	176	147	304	9	12	1	0	128	97	10	9	448	2	1	81	86	79	130	180
BUB1B	ENSG00000156970	ENST00000287598	15	22	193	189	31	946	137	130	100	94	163	113	114	105	9	11	11	4	3	4	12	12	10	0	4	1	21	31	83	102	149	4	6	0	3	117	120	15	16	508	2	0	74	76	82	80	202
BUB3	ENSG00000154473	ENST00000407911	455	433	437	442	854	1558	283	288	304	322	536	468	487	1339	873	164	166	85	82	164	317	307	293	204	190	180	363	350	535	507	919	493	486	85	75	476	476	313	302	1124	122	129	281	287	937	1035	575
BUD13	ENSG00000137656	ENST00000260210	123	125	172	192	419	1018	134	138	182	169	290	196	212	1053	424	95	77	52	59	73	212	207	174	88	99	94	247	300	201	141	298	363	361	63	60	221	233	132	154	842	91	91	161	156	766	491	370
BUD31	ENSG00000106245	ENST00000403633	280	294	232	298	778	904	225	234	230	202	397	342	377	1525	837	179	152	166	177	294	270	261	258	155	179	191	413	458	195	204	331	388	388	110	126	418	413	251	246	856	144	147	198	204	600	654	539
BVES	ENSG00000112276	ENST00000446408	5	6	21	17	53	51	14	17	64	62	88	104	116	29	48	16	17	90	101	184	23	25	19	0	2	1	22	28	10	8	14	11	12	1	2	42	36	42	35	411	8	6	3	5	241	13	40
BYSL	ENSG00000112578	ENST00000230340	112	88	89	118	254	364	38	50	107	116	176	143	133	583	927	30	34	31	43	47	93	85	96	72	59	73	106	116	73	69	112	128	129	65	59	150	153	97	97	270	38	43	34	33	369	192	123
BZW1	ENSG00000082153	ENST00000409600	1460	1527	852	841	2004	4035	473	446	749	680	1350	1534	1615	2903	5867	394	411	202	205	354	1068	1185	1171	958	1034	969	1081	1098	655	664	1178	906	916	225	184	1576	1539	880	908	2926	269	270	448	447	2172	1511	1256
BZW2	ENSG00000136261	ENST00000415365	177	181	253	288	526	2871	288	283	225	218	418	598	654	1035	1098	108	119	1393	1379	2227	256	240	239	150	131	158	282	285	202	214	336	273	266	97	108	1284	1241	167	152	1927	94	101	264	236	770	367	878
C10ORF105	ENSG00000214688	ENST00000441508	17	12	41	50	55	29	3	9	5	5	12	8	13	43	117	12	15	4	5	6	3	3	1	16	13	10	50	36	30	26	60	111	84	8	9	15	14	10	8	26	4	2	12	15	48	325	15
C10ORF11	ENSG00000148655	ENST00000611255	262	275	13	22	28	137	19	16	14	24	33	39	44	159	206	19	19	2	10	8	82	72	70	94	96	96	111	122	13	16	22	76	80	37	24	93	67	56	60	111	24	21	17	13	111	180	122
C10ORF12	ENSG00000155640	ENST00000286067	30	36	43	45	77	243	50	52	30	40	61	96	118	150	123	23	29	10	9	19	75	80	89	28	25	20	52	50	70	73	137	77	91	24	14	71	83	41	48	232	18	17	45	43	115	118	100
C10ORF2	ENSG00000107815	ENST00000311916	89	90	109	126	449	543	87	74	109	115	202	129	131	691	681	21	29	39	39	42	130	150	137	41	54	46	90	75	129	111	190	198	186	45	60	145	136	77	80	282	65	60	48	40	347	205	109
C10ORF35	ENSG00000171224	ENST00000373279	17	15	10	10	132	72	13	16	14	16	25	26	29	114	10	12	19	20	13	33	22	25	21	8	4	9	37	40	11	18	33	21	20	16	23	10	16	44	43	65	19	24	9	13	53	28	48
C10ORF54	ENSG00000107738	ENST00000394957	416	414	1310	1387	751	1416	721	722	266	263	412	743	758	1242	6441	443	467	394	381	652	218	193	230	155	182	173	1636	1618	741	753	1247	1042	1041	69	77	1646	1525	265	281	1015	250	240	931	911	1317	4833	935
C10ORF71	ENSG00000177354	ENST00000374144	0	1	0	0	0	0	0	0	0	1	1	2	3	0	4	0	0	787	828	1450	18	13	23	0	0	0	2	0	0	0	0	0	1	13	7	1	1	4	3	0	0	0	0	0	0	0	0
C10ORF76	ENSG00000120029	ENST00000370033	317	321	309	300	783	1555	241	255	241	242	437	501	503	1477	710	176	205	316	333	501	411	420	392	263	252	239	467	458	307	323	535	469	423	108	129	424	394	251	245	1518	146	115	250	251	1402	945	584
C10ORF88	ENSG00000119965	ENST00000481909	111	108	87	103	298	286	64	51	90	64	137	101	83	308	175	38	39	30	35	48	84	62	78	42	43	42	86	105	100	101	163	140	153	29	26	126	134	81	79	324	35	44	69	58	227	234	170
C10ORF90	ENSG00000154493	ENST00000356858	0	0	1	1	194	12	0	0	0	0	0	1	3	0	13	3	0	0	0	0	0	0	0	0	0	0	0	0	0	0	0	0	0	0	1	3	4	0	0	12	51	57	0	0	2	0	0
C11ORF1	ENSG00000137720	ENST00000528125	80	113	38	40	185	382	91	75	55	51	108	61	71	557	152	62	55	50	42	83	267	253	259	102	98	119	82	79	40	38	54	126	122	58	45	51	54	78	86	293	54	59	90	83	202	94	205
C11ORF16	ENSG00000176029	ENST00000525780	2	0	0	0	1	4	0	0	8	6	16	0	1	1133	1	0	1	1	0	0	7	3	5	1	1	0	22	30	0	1	2	1	1	0	0	1	0	1	0	1	6	3	0	0	3	7	10
C11ORF30	ENSG00000158636	ENST00000529032	199	189	255	223	733	961	135	125	275	283	485	250	269	1395	735	118	118	97	91	143	356	330	323	131	88	90	289	310	317	299	492	654	595	74	91	461	483	224	246	1236	151	142	160	163	1342	786	459
C11ORF31	ENSG00000211450	ENST00000622257	270	281	213	233	434	430	195	181	71	78	130	66	73	655	312	59	70	59	47	99	88	106	102	131	135	106	333	365	92	126	198	272	281	86	79	315	333	305	302	333	130	140	176	213	258	619	424
C11ORF49	ENSG00000149179	ENST00000278460	129	116	63	63	1048	697	191	178	138	159	271	94	110	2254	255	110	107	61	59	107	206	230	204	18	28	30	194	205	55	51	123	308	306	67	62	137	126	165	174	513	63	64	189	172	549	227	488
C11ORF52	ENSG00000149300	ENST00000278601	1	3	0	1	17	188	56	53	26	26	35	27	35	823	25	70	69	13	8	12	304	351	322	92	86	88	108	117	1	2	0	14	13	61	61	143	150	123	136	100	110	115	62	72	42	9	220
C11ORF54	ENSG00000182919	ENST00000528099	285	295	147	142	748	1629	533	493	206	223	352	255	283	2233	537	323	365	95	97	146	8416	8471	8297	2553	2453	2458	442	425	200	191	325	391	369	179	209	332	310	536	520	1690	175	179	567	541	806	454	869
C11ORF57	ENSG00000150776	ENST00000525785	67	85	95	125	399	392	71	75	101	128	194	184	183	656	396	57	60	36	32	53	163	164	144	56	70	48	150	160	119	94	177	240	218	39	42	189	193	71	84	353	76	68	68	72	455	271	230
C11ORF58	ENSG00000110696	ENST00000528634	813	848	741	705	2120	2053	385	393	760	770	1415	1054	1072	3819	1944	382	371	339	355	597	856	816	895	534	538	552	1169	1180	591	580	1096	1537	1483	241	258	1184	1160	728	787	2156	410	374	403	403	2714	1896	1310
C11ORF63	ENSG00000109944	ENST00000531316	49	31	32	35	41	112	27	30	54	55	92	53	61	973	339	27	32	3	6	4	167	186	158	3	2	2	99	89	37	44	68	85	89	16	16	43	47	59	66	144	12	13	32	44	87	123	93
C11ORF68	ENSG00000175573	ENST00000449692	168	161	124	125	908	609	116	150	201	211	363	208	233	1092	541	202	153	152	144	225	187	204	172	105	113	121	265	274	204	162	296	727	706	85	83	401	433	285	311	560	191	186	133	115	1066	703	364
C11ORF70	ENSG00000137691	ENST00000434758	12	20	2	7	39	15	6	4	32	38	55	26	25	2248	53	20	25	3	1	4	17	18	21	0	0	0	26	35	8	7	10	58	49	3	0	39	35	20	23	28	0	4	1	3	77	1	25
C11ORF73	ENSG00000149196	ENST00000278483	178	174	129	132	499	467	74	76	202	193	302	246	247	588	408	87	69	120	110	197	93	98	104	81	74	81	165	188	132	122	235	238	273	57	42	277	235	111	123	644	64	53	62	60	640	372	211
C11ORF74	ENSG00000166352	ENST00000617650	92	97	28	23	205	175	33	33	55	55	112	69	70	1175	180	35	39	134	104	185	119	107	125	59	37	54	94	91	22	21	31	161	140	23	22	56	65	69	60	253	43	31	32	28	212	111	111
C11ORF84	ENSG00000168005	ENST00000294244	93	74	124	130	313	86	45	36	101	108	152	81	77	279	233	74	71	35	37	68	34	33	35	13	11	13	178	186	69	89	121	210	179	36	40	428	474	96	98	128	22	29	21	30	209	266	133
C11ORF88	ENSG00000183644	ENST00000375618	0	0	1	0	0	1	0	0	24	23	44	0	2	2421	1	0	2	0	0	1	0	0	1	0	0	0	38	51	0	2	2	1	1	0	0	2	6	0	0	3	1	0	0	0	1	5	1
C11ORF96	ENSG00000187479	ENST00000339446	314	284	182	169	138	40	37	38	13	10	16	27	21	19	601	54	62	6	3	8	5	9	9	6	4	8	279	284	7	3	12	346	377	43	36	103	83	69	63	81	1	0	34	24	76	100	77
C11ORF98	ENSG00000278615	ENST00000524958	139	142	223	234	404	698	145	125	71	78	130	115	121	671	304	62	75	67	54	116	98	96	93	79	77	78	240	258	137	118	206	153	140	54	56	154	157	212	218	516	92	103	137	154	249	432	432
C12ORF10	ENSG00000139637	ENST00000267103	210	195	176	149	547	565	171	156	175	165	269	156	186	1292	495	155	160	99	101	184	187	200	185	100	109	97	232	255	141	155	233	573	545	129	113	238	232	210	206	464	104	126	140	138	643	486	369
C12ORF29	ENSG00000133641	ENST00000356891	157	162	114	113	647	447	71	80	130	135	225	465	480	391	416	58	52	42	60	92	209	222	216	171	199	179	167	163	115	116	189	257	268	62	60	181	180	127	136	398	95	87	68	57	412	258	246
C12ORF4	ENSG00000047621	ENST00000545746	129	122	147	153	357	497	63	60	125	140	204	203	192	474	499	57	71	58	49	119	125	128	95	69	63	49	131	157	116	141	231	130	117	22	28	234	232	121	137	510	49	40	66	73	375	339	235
C12ORF43	ENSG00000157895	ENST00000288757	110	127	108	130	654	612	207	168	123	96	191	168	158	669	317	82	87	38	36	69	251	221	219	194	210	199	202	183	121	112	181	274	304	80	81	192	184	119	102	518	82	80	235	179	414	359	389
C12ORF45	ENSG00000151131	ENST00000552951	44	46	51	53	67	195	42	49	38	32	52	42	33	145	141	23	20	17	11	23	13	15	5	33	54	35	38	36	30	31	57	45	51	32	31	42	51	37	42	177	44	52	36	40	101	114	97
C12ORF49	ENSG00000111412	ENST00000548356	70	81	78	98	434	455	66	76	74	73	109	130	125	235	238	62	60	43	31	49	130	113	106	17	15	15	302	318	110	88	177	91	57	27	33	95	104	31	31	317	70	69	58	55	145	194	272
C12ORF57	ENSG00000111678	ENST00000545581	448	449	218	201	622	548	203	191	302	268	462	170	181	984	536	244	270	194	197	328	84	67	82	97	114	99	676	579	322	325	544	2117	2229	235	225	418	434	490	519	368	214	231	158	165	607	666	684
C12ORF65	ENSG00000130921	ENST00000543139	94	88	83	70	390	370	63	50	117	109	217	111	103	559	150	63	68	54	52	87	171	192	191	58	44	65	106	118	92	102	147	202	191	33	31	92	78	156	145	312	96	85	59	53	481	285	246
C12ORF66	ENSG00000174206	ENST00000398055	92	118	60	58	269	273	46	46	47	38	72	82	95	452	149	18	31	13	17	40	124	109	145	91	95	90	74	46	72	62	130	102	103	44	43	63	53	36	39	170	36	37	35	45	172	220	127
C12ORF73	ENSG00000204954	ENST00000547945	55	40	21	32	117	123	23	12	22	26	57	29	28	118	58	15	19	24	23	40	37	37	31	27	28	14	16	22	22	21	38	45	47	12	6	31	27	51	39	79	14	8	12	22	98	65	49
C12ORF75	ENSG00000235162	ENST00000443585	54	43	130	103	138	982	71	88	131	141	273	94	70	1243	235	213	209	3	6	20	659	674	680	9	6	8	101	138	117	103	177	105	112	176	159	448	413	280	309	952	11	11	135	152	209	149	1352
C14ORF1	ENSG00000133935	ENST00000256319	373	412	133	132	788	1410	159	180	282	282	514	481	506	1232	352	118	135	102	94	172	372	371	356	774	766	778	582	614	128	137	244	500	490	98	97	333	364	408	468	777	160	142	142	140	718	368	575
C14ORF119	ENSG00000179933	ENST00000554203	261	268	227	278	410	1943	229	203	238	233	415	321	337	1385	1042	173	157	112	108	182	459	445	442	184	174	182	402	405	214	182	372	394	364	76	77	353	342	165	162	1557	132	139	177	178	1080	592	480
C14ORF159	ENSG00000133943	ENST00000518868	511	502	278	284	1335	2424	307	318	433	477	823	575	597	2417	1121	266	291	873	944	1514	849	871	873	320	318	309	504	518	329	313	505	603	627	102	88	403	412	295	356	2031	296	326	355	350	1927	1646	929
C14ORF166	ENSG00000087302	ENST00000261700	662	669	621	646	1300	3426	454	493	655	554	1037	811	860	2502	1612	386	366	550	549	921	778	788	790	401	419	379	795	819	473	423	815	1357	1393	350	351	972	948	662	652	3098	411	418	475	453	1842	1337	1297
C14ORF169	ENSG00000170468	ENST00000304061	37	38	93	84	87	286	54	49	50	52	92	82	82	341	204	22	22	23	19	45	78	69	64	22	29	21	109	130	65	80	117	133	116	36	37	91	87	46	44	203	36	51	40	43	242	241	121
C14ORF2	ENSG00000156411	ENST00000554880	368	404	228	251	737	2226	411	398	154	143	256	234	223	993	602	91	109	417	461	727	337	351	351	219	229	239	363	371	102	117	195	311	326	121	134	372	314	281	254	1747	149	161	402	412	741	556	448
C14ORF39	ENSG00000179008	ENST00000321731	16	13	1	3	2	0	1	2	2	1	0	0	0	1	5	2	0	0	0	0	1	0	0	0	0	0	0	3	0	0	2	18	19	0	0	0	0	34	40	11	34	26	0	0	25	0	0
C15ORF38-AP3S2	ENSG00000250021	ENST00000398333	48	50	47	29	281	305	89	109	70	71	112	92	112	425	250	50	55	26	29	49	48	39	34	34	28	32	116	139	23	31	42	176	216	88	96	125	98	111	112	188	32	47	102	92	240	158	183
C15ORF39	ENSG00000167173	ENST00000394987	273	263	356	381	874	598	256	269	286	300	490	278	268	1917	1372	150	187	76	65	123	95	87	108	81	68	63	601	611	227	211	412	947	994	187	169	868	863	135	112	383	204	212	260	253	806	1739	519
C15ORF40	ENSG00000169609	ENST00000304177	140	151	130	132	496	553	145	142	111	111	193	94	119	869	217	84	90	52	47	62	236	222	202	72	82	74	168	163	180	168	272	264	305	70	51	158	139	164	178	603	64	63	122	137	426	437	263
C15ORF48	ENSG00000166920	ENST00000396650	0	1	232	211	3	14707	231	220	5	4	7	832	855	31	38	35	34	2	1	0	8	9	9	2	4	6	43	34	14	14	19	2	2	11	11	179	148	29	27	8926	8	3	406	377	890	18	751
C15ORF52	ENSG00000188549	ENST00000559313	100	95	79	105	514	389	100	146	103	96	161	414	388	314	92	137	125	240	264	419	21	30	28	9	11	12	203	197	48	36	62	38	36	193	183	119	108	216	180	792	68	77	65	65	1084	215	259
C15ORF57	ENSG00000128891	ENST00000559103	80	76	61	79	132	260	58	78	45	50	95	43	56	364	151	49	53	38	42	57	66	82	77	20	19	29	79	64	109	119	172	137	143	29	18	114	114	54	48	298	37	36	46	55	227	198	127
C15ORF61	ENSG00000189227	ENST00000342683	48	38	19	18	155	90	52	55	19	15	29	24	27	105	55	23	12	25	12	43	47	63	45	30	29	20	61	74	5	4	25	86	75	42	27	52	38	56	48	100	26	21	45	32	63	72	83
C15ORF65	ENSG00000261652	ENST00000569691	10	11	2	4	14	33	10	7	15	14	27	10	6	291	5	9	17	12	12	16	33	23	31	4	2	2	10	9	4	4	8	13	10	13	11	6	8	17	25	70	28	22	5	3	32	13	62
C16ORF13	ENSG00000130731	ENST00000301686	160	159	102	79	317	320	140	135	72	53	103	90	92	479	261	73	75	74	71	114	62	58	56	79	84	80	193	171	82	93	126	296	290	73	75	160	175	205	185	347	94	101	91	106	379	391	308
C16ORF54	ENSG00000185905	ENST00000329410	18	26	277	274	8	224	44	43	10	7	12	41	53	41	638	29	24	4	0	5	5	4	4	9	6	7	145	128	433	430	681	18	20	4	5	27	34	51	43	410	13	8	46	48	65	673	231
C16ORF58	ENSG00000140688	ENST00000570164	501	496	331	329	1340	1346	454	451	428	430	748	385	413	2155	978	299	274	158	134	233	425	420	379	634	659	638	659	699	417	370	619	1331	1235	369	367	762	767	867	904	1329	632	659	464	457	1574	1341	1417
C16ORF62	ENSG00000103544	ENST00000417362	517	496	353	367	2015	2191	304	281	463	465	775	644	628	2144	1602	281	282	171	162	302	801	844	813	281	277	304	516	569	287	283	508	821	822	140	125	738	694	307	378	1805	152	170	255	271	2065	1116	686
C16ORF70	ENSG00000125149	ENST00000569600	78	77	78	56	329	460	60	71	76	104	171	167	158	552	358	56	65	26	29	53	198	170	183	293	310	302	110	112	98	85	151	172	167	21	23	148	184	204	201	450	39	46	51	62	549	260	202
C16ORF71	ENSG00000166246	ENST00000590191	7	7	2	5	30	8	3	3	15	10	22	4	10	1494	20	8	14	2	1	4	11	15	2	7	7	6	16	10	3	4	6	19	13	6	4	5	6	8	13	17	4	5	2	2	29	14	18
C16ORF74	ENSG00000154102	ENST00000602583	3	3	14	13	6	13	5	7	1	2	3	13	21	9	21	16	10	4	4	8	1	2	4	3	0	0	14	10	17	26	32	3	5	7	2	42	39	9	4	36	5	2	13	8	8	81	18
C16ORF86	ENSG00000159761	ENST00000403458	32	35	15	19	93	10	8	10	7	15	22	17	22	45	69	38	22	12	17	17	13	17	12	10	8	9	35	39	31	22	29	37	39	7	7	31	40	16	17	26	11	15	11	16	55	125	23
C16ORF89	ENSG00000153446	ENST00000315997	46	47	58	53	127	300	44	29	29	28	36	76	87	55	508	441	446	45	45	73	68	76	82	0	1	0	2183	2106	10	3	14	55	45	13	11	11	5	26	24	179	286	308	27	31	134	48	2555
C16ORF91	ENSG00000174109	ENST00000442039	70	64	52	37	133	152	50	55	46	41	69	49	43	226	201	20	27	24	29	34	20	19	22	26	33	26	71	62	35	25	52	86	81	17	25	62	61	41	34	124	29	26	48	51	96	109	96
C17ORF100	ENSG00000279257	ENST00000624159	6	5	0	3	18	3	6	10	3	1	4	0	2	15	4	0	1	0	0	1	1	0	2	1	4	1	0	1	5	3	8	6	4	3	8	6	1	4	4	2	4	4	3	7	3	5	9
C17ORF104	ENSG00000180336	ENST00000409464	0	1	3	1	24	10	1	0	1	1	1	0	3	5	8	0	3	1	2	0	21	41	29	0	1	0	1	2	2	1	3	1	2	0	2	3	2	2	1	11	2	0	0	4	14	3	3
C17ORF49	ENSG00000258315	ENST00000439424	194	226	311	295	613	933	148	156	153	164	331	176	195	1070	808	144	155	88	74	135	154	140	124	149	152	153	449	487	284	279	480	346	303	62	61	320	296	175	192	738	93	96	114	120	662	974	365
C17ORF53	ENSG00000125319	ENST00000245382	6	2	20	18	31	143	16	15	14	12	19	35	18	29	69	7	4	3	2	13	2	4	5	8	4	5	9	10	23	15	29	15	16	1	2	27	41	8	6	70	2	3	15	13	47	26	26
C17ORF58	ENSG00000186665	ENST00000449250	78	70	40	55	205	399	35	38	351	370	629	108	108	446	344	61	50	23	18	33	51	66	82	70	98	102	83	97	28	36	51	110	88	28	23	411	345	113	137	292	35	33	51	43	790	103	229
C17ORF62	ENSG00000178927	ENST00000577436	158	129	553	557	454	385	193	157	86	88	150	128	120	446	738	157	173	29	39	58	69	67	48	86	76	73	297	316	479	485	819	222	226	81	74	268	257	250	289	260	96	97	173	158	450	1393	431
C17ORF75	ENSG00000108666	ENST00000577809	185	152	102	101	372	486	100	93	93	127	205	108	128	781	119	43	38	84	82	119	224	232	215	60	83	94	131	116	95	90	162	218	183	41	44	155	147	109	118	445	48	70	71	69	444	273	251
C17ORF80	ENSG00000141219	ENST00000426147	164	175	107	106	551	441	110	129	174	177	345	190	199	784	255	82	78	75	76	128	275	243	283	94	81	83	163	150	150	154	258	373	331	33	48	219	225	115	143	533	87	72	137	127	651	367	344
C17ORF89	ENSG00000224877	ENST00000431388	76	108	88	65	221	129	47	51	22	14	39	29	26	169	91	24	24	33	36	48	34	38	25	23	24	24	90	92	21	19	43	63	55	23	27	50	47	79	60	172	44	49	36	41	107	126	89
C17ORF97	ENSG00000187624	ENST00000360127	53	51	8	14	126	175	16	13	28	27	43	18	15	977	14	30	32	26	18	34	53	42	64	10	5	3	60	70	11	16	24	53	58	14	10	11	16	19	15	57	3	7	38	35	84	11	38
C18ORF21	ENSG00000141428	ENST00000610527	63	63	85	64	216	265	85	66	48	57	103	74	83	293	241	62	47	57	49	82	112	97	90	58	40	45	107	87	77	92	128	133	137	46	59	120	129	72	63	263	52	67	79	73	236	252	138
C18ORF25	ENSG00000152242	ENST00000619301	288	277	285	302	1019	1196	191	223	245	285	436	1173	1174	1957	1019	113	145	239	229	371	470	415	406	138	147	143	257	290	383	450	722	391	386	84	80	403	410	283	291	1435	134	148	183	175	1099	1016	667
C18ORF32	ENSG00000177576	ENST00000613385	659	612	322	338	2685	1665	346	327	309	307	528	359	377	1872	878	225	203	255	229	406	788	766	755	384	399	376	778	761	247	302	443	694	652	167	172	561	530	451	495	1547	255	231	292	279	942	799	975
C18ORF42	ENSG00000231824	ENST00000580650	29	38	0	0	2	1	1	0	0	0	0	0	0	1	0	0	0	0	0	0	1	0	0	0	2	3	0	0	0	0	0	1	0	0	2	0	0	0	0	0	0	0	1	1	3	0	2
C18ORF8	ENSG00000141452	ENST00000590868	223	248	246	235	447	812	219	232	138	163	225	240	248	717	784	98	91	48	55	101	278	260	293	228	203	247	308	337	306	336	556	191	233	100	71	252	198	150	148	711	118	109	251	239	698	792	463
C19ORF12	ENSG00000131943	ENST00000591243	64	69	34	33	41	43	35	40	11	13	13	15	21	53	443	20	6	8	6	15	13	19	21	48	43	45	20	28	25	39	42	38	33	13	18	34	37	26	26	28	23	23	35	28	40	57	28
C19ORF25	ENSG00000119559	ENST00000585675	88	100	78	86	311	95	107	115	54	64	119	54	65	276	118	45	45	50	43	100	25	41	32	20	32	30	131	136	100	107	177	172	190	38	55	122	120	121	108	87	79	73	93	87	93	255	178
C19ORF33	ENSG00000167644	ENST00000588605	0	0	0	0	2	20	4	9	0	0	1	1	3	14	3	1	0	0	0	0	1	1	0	0	0	0	9	5	0	0	0	0	0	0	0	13	10	1	2	20	0	0	14	13	1	7	18
C19ORF35	ENSG00000188305	ENST00000342063	3	9	14	17	3	24	5	3	0	3	1	1	3	5	61	4	1	0	2	0	5	1	2	0	2	1	17	11	6	2	6	3	1	1	0	5	7	7	1	4	0	2	6	4	6	36	7
C19ORF38	ENSG00000214212	ENST00000592854	5	12	79	89	30	31	10	8	3	9	7	6	5	33	178	13	8	4	1	4	4	1	7	22	20	27	61	62	17	22	22	13	14	2	7	26	26	3	8	21	1	3	16	16	21	220	14
C19ORF43	ENSG00000123144	ENST00000242784	394	382	433	454	1032	1741	364	338	182	194	318	297	319	1510	1053	153	158	146	124	232	292	315	325	344	324	306	754	728	221	251	404	679	678	122	131	599	563	458	442	1523	265	268	386	398	1070	1365	710
C19ORF44	ENSG00000105072	ENST00000594035	30	33	28	20	86	65	16	15	54	47	97	54	48	365	69	42	47	18	17	19	71	78	73	22	22	26	36	42	30	22	38	214	194	25	15	33	21	81	69	96	43	39	12	16	234	103	75
C19ORF47	ENSG00000160392	ENST00000392035	55	52	69	66	149	119	52	53	48	68	96	78	97	213	151	44	50	231	236	363	36	33	31	32	34	36	121	104	58	62	75	115	96	23	34	170	185	92	69	96	52	55	57	47	159	167	147
C19ORF52	ENSG00000142444	ENST00000270502	61	59	50	46	196	161	55	72	42	56	81	49	68	234	123	33	40	30	34	59	47	70	54	39	28	31	67	66	46	52	82	87	97	32	36	115	105	76	72	175	47	51	55	47	170	172	161
C19ORF54	ENSG00000188493	ENST00000378313	75	98	103	101	279	552	211	220	55	57	108	77	82	348	291	64	66	57	50	98	93	85	111	50	50	40	171	186	70	62	113	44	56	41	43	135	112	107	105	495	34	52	244	275	326	368	268
C19ORF57	ENSG00000132016	ENST00000591586	5	2	10	3	108	86	31	49	8	4	14	25	14	160	11	6	6	1	1	2	3	2	3	11	5	8	10	13	15	8	13	13	13	12	10	9	7	4	7	54	15	10	22	26	23	32	31
C19ORF66	ENSG00000130813	ENST00000253110	191	152	222	200	380	305	173	160	102	101	159	73	75	504	480	149	141	23	29	40	96	78	84	334	329	328	337	365	186	194	293	344	361	53	41	254	265	169	148	319	175	159	207	207	550	916	327
C19ORF68	ENSG00000185453	ENST00000614654	50	64	56	52	207	131	60	46	28	37	53	38	54	210	80	31	30	29	30	50	50	45	39	24	14	18	112	109	44	45	57	192	197	24	22	81	87	80	63	161	45	24	59	53	306	175	122
C19ORF70	ENSG00000174917	ENST00000309324	185	179	105	100	421	321	174	163	93	78	142	137	163	562	313	73	105	319	293	506	56	63	72	96	91	81	292	294	75	60	126	195	208	90	83	210	198	174	138	259	118	123	153	128	173	342	308
C19ORF84	ENSG00000262874	ENST00000574814	0	0	3	0	1	1	0	0	0	0	0	0	0	4	3	0	0	0	0	0	0	0	0	0	0	0	1	1	0	0	3	0	1	0	0	0	2	0	0	0	0	0	1	0	2	8	0
C1D	ENSG00000197223	ENST00000409302	121	123	81	94	176	296	61	73	76	87	163	92	81	519	230	47	54	61	68	97	142	114	118	89	104	88	171	167	73	71	122	103	101	30	15	117	121	85	86	343	55	38	63	69	199	174	184
C1GALT1	ENSG00000106392	ENST00000436587	227	244	337	320	1021	1471	473	509	184	160	317	514	572	2557	896	209	214	156	148	254	751	719	726	327	358	320	583	559	453	478	848	219	211	70	51	774	752	149	153	1583	325	382	361	338	530	1151	1248
C1GALT1C1	ENSG00000171155	ENST00000371313	328	302	175	215	287	1180	159	160	205	233	365	191	182	1473	598	98	100	100	93	143	302	313	297	270	286	249	328	343	106	127	202	184	176	70	50	319	313	269	267	1028	181	154	187	175	538	375	508
C1ORF106	ENSG00000163362	ENST00000413687	3	1	25	31	97	817	473	487	4	7	6	128	103	147	7	109	139	0	0	2	56	71	53	1	1	0	44	58	7	2	7	4	2	64	65	101	79	30	24	437	26	30	537	548	73	4	869
C1ORF109	ENSG00000116922	ENST00000491981	57	69	42	27	99	147	32	29	58	75	114	76	68	252	99	37	35	19	19	26	64	75	71	23	28	21	35	37	41	65	109	125	138	36	48	78	63	71	71	91	37	45	18	24	178	101	67
C1ORF112	ENSG00000000460	ENST00000359326	38	48	69	58	104	335	32	32	38	41	73	47	57	183	90	18	16	4	10	10	33	35	39	32	29	29	40	36	66	64	108	62	77	12	10	73	101	43	31	226	12	9	28	30	206	142	92
C1ORF116	ENSG00000182795	ENST00000359470	5	4	33	32	6	1198	591	573	1	1	4	3210	3297	104	4	137	136	10	10	14	264	254	256	2	3	3	3377	3456	0	1	1	3	1	185	186	7	6	2442	2385	750	341	337	643	663	112	13	3746
C1ORF122	ENSG00000197982	ENST00000373042	177	175	70	90	441	281	54	63	63	49	114	70	87	267	248	51	61	54	61	115	87	110	93	63	65	61	160	158	18	23	42	88	94	68	68	155	121	144	138	231	93	105	54	57	173	138	173
C1ORF123	ENSG00000162384	ENST00000294360	214	235	165	188	538	1101	152	168	277	262	465	325	312	1207	903	160	177	127	132	253	322	310	285	194	175	206	439	462	163	159	275	556	558	65	53	363	380	267	255	1426	110	108	144	137	1534	681	423
C1ORF131	ENSG00000143633	ENST00000366651	85	73	95	133	261	581	191	180	61	77	123	91	114	428	177	51	54	33	31	76	63	63	75	68	68	69	125	136	88	122	144	124	129	36	38	177	165	114	98	514	41	36	182	174	259	281	346
C1ORF158	ENSG00000157330	ENST00000614859	0	0	0	0	3	0	1	0	8	6	13	0	0	2842	0	0	0	0	0	0	0	0	0	0	0	0	18	19	0	0	0	0	0	0	0	3	1	0	0	0	0	0	0	0	2	0	1
C1ORF168	ENSG00000187889	ENST00000343433	0	0	0	0	189	49	11	11	26	29	46	3	1	2939	0	0	0	27	45	53	171	183	178	192	225	228	54	63	0	0	2	1	2	14	23	6	4	51	70	48	34	31	43	27	16	2	54
C1ORF174	ENSG00000198912	ENST00000361605	135	131	192	187	205	683	134	147	155	160	263	162	175	702	380	100	104	43	43	54	95	79	91	72	79	57	218	256	191	177	301	262	270	81	74	344	318	191	192	775	93	85	160	184	622	550	479
C1ORF189	ENSG00000163263	ENST00000368525	0	0	1	0	1	1	0	1	3	3	2	0	0	683	0	0	0	0	0	0	0	0	0	0	1	1	2	3	0	0	0	0	0	0	0	0	0	0	0	2	0	0	0	0	1	0	1
C1ORF194	ENSG00000179902	ENST00000369948	1	1	0	0	12	2	1	4	23	15	21	0	1	4720	0	2	1	0	0	0	1	2	1	0	0	0	29	34	0	2	2	0	0	3	0	0	0	4	0	7	0	1	1	2	12	2	11
C1ORF198	ENSG00000119280	ENST00000366663	374	363	223	216	4285	1426	251	297	1059	1092	1913	506	505	1624	3021	705	759	622	578	1037	364	414	391	73	85	96	2654	2605	379	352	590	1283	1293	292	295	1691	1582	504	450	1576	268	275	220	200	2001	1354	854
C1ORF21	ENSG00000116667	ENST00000235307	1109	1053	220	227	2941	3740	646	572	365	377	666	1112	1169	585	3569	467	460	572	613	1088	349	323	315	270	301	321	976	996	158	178	277	1608	1578	102	87	449	465	1038	1066	4033	111	131	664	672	2664	1342	913
C1ORF210	ENSG00000253313	ENST00000523677	0	0	5	9	1	1492	315	326	27	17	40	68	63	368	2	76	59	0	0	0	250	230	238	46	50	43	128	154	2	0	0	1	1	49	47	25	31	90	83	978	83	105	411	408	107	1	720
C1ORF226	ENSG00000239887	ENST00000426197	55	36	6	3	40	182	32	31	15	19	29	21	28	48	48	19	20	4	3	3	31	28	27	24	39	36	25	12	4	1	6	4	7	9	16	29	26	16	17	99	37	35	41	46	62	3	93
C1ORF228	ENSG00000198520	ENST00000535358	23	9	80	98	47	28	12	8	9	5	14	6	1	525	40	20	24	1	0	1	10	9	12	40	55	40	33	36	174	173	262	28	28	5	4	9	8	7	13	15	4	3	5	3	24	171	33
C1ORF27	ENSG00000157181	ENST00000287859	277	297	187	195	1002	1159	293	264	232	246	424	264	275	1461	949	166	171	120	116	218	655	653	597	350	315	352	350	323	168	184	290	444	426	321	268	544	527	519	530	1358	343	344	289	327	846	626	678
C1ORF35	ENSG00000143793	ENST00000272139	69	65	71	80	249	125	75	74	29	43	62	66	64	329	107	44	46	22	25	42	20	34	28	19	28	24	92	111	57	62	90	184	187	51	56	127	147	131	120	121	68	54	57	61	184	222	163
C1ORF43	ENSG00000143612	ENST00000368521	1307	1318	796	812	2990	6448	1201	1141	770	753	1352	1283	1283	5644	3815	670	758	824	858	1495	2040	2073	2094	1705	1780	1727	1587	1650	626	634	1037	1203	1161	688	677	1041	1104	1070	1142	4356	525	576	920	971	2865	2117	2261
C1ORF50	ENSG00000164008	ENST00000372525	55	54	33	40	117	173	35	35	25	37	57	54	52	209	130	24	28	25	32	61	79	72	73	37	45	47	50	54	31	31	66	94	88	20	20	59	69	57	44	213	26	34	56	55	161	145	64
C1ORF52	ENSG00000162642	ENST00000471115	95	100	122	137	513	334	96	69	108	97	201	138	161	332	464	76	62	52	50	80	71	88	88	55	71	63	204	256	147	133	225	227	206	62	57	290	255	142	138	402	79	70	99	96	401	376	299
C1ORF53	ENSG00000203724	ENST00000367393	19	13	0	2	15	12	5	5	0	0	3	2	2	11	6	2	1	3	2	4	2	8	1	16	19	18	13	12	0	2	1	5	8	0	3	5	7	5	3	12	2	3	11	6	6	8	11
C1ORF56	ENSG00000143443	ENST00000368926	145	145	149	138	402	636	64	48	57	61	97	128	140	487	1219	67	53	38	31	59	84	73	77	67	45	62	180	156	126	134	206	134	115	54	42	163	143	150	171	640	66	72	58	64	440	797	309
C1ORF68	ENSG00000198854	ENST00000368775	0	0	0	0	0	0	0	0	0	0	0	0	0	0	0	0	0	0	0	0	0	0	0	0	0	0	0	0	0	0	0	0	0	0	0	0	0	0	0	0	0	0	0	0	0	0	0
C1ORF87	ENSG00000162598	ENST00000371201	0	0	0	0	0	0	0	0	10	13	20	0	0	2855	1	0	0	0	0	2	2	4	1	0	0	0	27	29	0	0	0	3	0	0	0	0	0	0	0	1	0	2	0	0	0	0	0
C1ORF95	ENSG00000203685	ENST00000366789	71	70	30	45	1271	186	48	41	36	43	61	358	365	25	105	21	20	11	7	32	148	142	125	2	7	5	6	9	7	13	22	79	58	3	6	36	18	48	45	495	5	15	29	34	316	32	35
C1QA	ENSG00000173372	ENST00000402322	2415	2374	463	468	397	2539	616	609	252	233	495	472	452	733	19776	758	773	91	90	142	103	127	105	806	799	770	3624	3511	863	909	1523	621	608	71	72	3058	3152	194	237	834	73	92	707	711	977	9716	889
C1QB	ENSG00000173369	ENST00000432749	2276	2236	554	564	574	3021	630	634	239	269	493	605	541	1205	26813	789	759	100	116	147	143	124	123	1191	1178	1179	3321	3274	1098	1166	1867	673	637	118	113	3161	3074	199	189	720	78	71	693	762	989	12062	1026
C1QBP	ENSG00000108561	ENST00000225698	625	617	477	458	1015	4149	505	484	282	263	532	554	584	2031	1068	131	130	254	257	423	775	712	790	432	483	401	465	464	279	319	452	416	379	113	109	482	490	373	381	2181	177	193	406	409	1107	854	632
C1QC	ENSG00000159189	ENST00000374640	2068	2107	672	626	758	2090	751	747	246	276	482	541	606	810	17339	680	651	104	108	151	73	63	91	749	760	773	3154	3153	1029	998	1685	609	612	104	95	2935	2913	242	248	555	89	87	861	879	767	13781	1109
C1QL1	ENSG00000131094	ENST00000253407	3	4	1	3	1034	3	16	10	5	4	6	3	3	2	1	2	1	1	2	4	2	3	3	0	0	0	2	1	0	0	1	1	0	6	6	7	3	0	1	6	2	1	6	10	27	0	24
C1QL3	ENSG00000165985	ENST00000619991	6	6	5	5	133	35	12	25	1	0	2	4	1	26	7	0	0	2	0	2	19	19	15	1	0	3	4	2	0	2	1	0	0	0	2	12	13	7	8	16	1	0	4	6	21	17	24
C1QL4	ENSG00000186897	ENST00000334221	2	0	0	0	22	0	0	0	0	0	0	0	0	2	0	0	0	1	0	0	7	4	2	0	0	0	0	0	0	0	0	0	0	0	0	1	0	1	0	0	0	0	0	0	0	0	0
C1QTNF1	ENSG00000173918	ENST00000579760	335	275	188	211	441	161	33	36	67	77	129	153	147	71	3557	198	220	147	123	236	22	34	26	109	115	104	228	216	98	79	148	774	751	92	74	490	563	133	128	197	105	107	25	26	252	685	88
C1QTNF2	ENSG00000145861	ENST00000393975	13	15	9	7	15	72	19	20	27	25	67	43	36	15	48	35	28	16	14	43	4	15	18	6	2	7	69	59	3	2	5	17	25	4	1	24	8	23	33	70	4	6	11	19	62	34	32
C1QTNF3	ENSG00000082196	ENST00000382065	28	18	36	45	374	527	66	83	21	38	49	1629	1739	143	614	124	112	12	6	15	135	109	130	22	22	21	378	390	40	32	59	83	82	28	23	27	24	59	49	647	1144	1200	47	58	392	101	207
C1QTNF4	ENSG00000172247	ENST00000302514	2	1	0	0	69	0	1	1	0	0	0	0	0	2	2	0	1	0	0	0	0	1	0	0	1	1	3	2	2	1	1	22	33	0	0	1	2	8	4	5	0	0	1	0	11	0	0
C1QTNF5	ENSG00000223953	ENST00000530681	24	42	59	69	829	235	52	58	140	118	201	74	90	285	516	233	241	79	63	133	66	83	76	26	10	16	461	428	33	35	55	24	32	27	27	143	135	60	66	210	20	16	75	91	682	280	174
C1QTNF7	ENSG00000163145	ENST00000429690	22	25	27	34	16	504	38	32	368	312	644	222	210	360	415	217	228	40	23	47	155	172	188	19	20	27	321	338	45	33	57	577	595	4	8	203	204	206	186	540	6	13	32	47	1823	737	182
C1R	ENSG00000159403	ENST00000542285	2742	2767	3667	3711	402	10034	904	874	1440	1452	2508	3518	3580	3483	42415	6861	7060	439	436	740	1144	1217	1094	21886	21841	21888	3953	3995	1620	1541	2552	12733	12269	469	432	2398	2365	2436	2508	6166	447	464	864	775	11066	7640	3087
C1RL	ENSG00000139178	ENST00000266542	1248	1290	483	540	87	1294	232	254	303	303	469	381	397	1529	2535	386	342	35	31	56	283	266	283	2609	2473	2441	718	751	338	315	558	894	928	170	167	347	310	496	508	968	284	259	236	196	1635	1244	861
C1S	ENSG00000182326	ENST00000406697	3116	3052	3782	3962	583	14752	1323	1282	1908	1874	3219	5187	5321	3611	48736	8341	8500	470	490	854	1472	1501	1452	35536	35759	35627	4086	4012	2537	2367	4073	16884	16383	550	529	1852	1723	2684	2717	12604	462	478	1287	1223	15680	10172	4407
C20ORF194	ENSG00000088854	ENST00000252032	652	660	225	230	2552	686	182	171	400	404	695	717	754	1691	2274	306	294	389	387	593	811	798	760	84	65	71	647	576	199	214	375	909	894	110	114	793	764	304	304	1427	117	113	137	130	1729	925	834
C20ORF196	ENSG00000171984	ENST00000303142	55	64	38	34	137	148	36	39	17	29	37	28	26	144	37	14	19	16	11	22	33	38	41	17	9	13	51	42	33	35	66	50	48	6	13	33	36	56	67	88	39	34	42	29	87	88	70
C20ORF24	ENSG00000101084	ENST00000492721	202	182	279	318	449	1562	219	208	104	94	154	582	528	666	631	143	143	66	55	122	215	211	221	263	267	275	274	287	122	108	198	133	136	91	76	276	251	169	156	1122	119	105	205	202	538	597	369
C20ORF27	ENSG00000101220	ENST00000399672	145	122	125	148	429	256	121	119	128	152	264	158	159	424	372	216	201	31	31	44	35	33	27	52	55	44	240	249	74	93	120	468	481	41	37	149	175	85	89	297	68	87	111	110	369	528	179
C21ORF2	ENSG00000160226	ENST00000325223	106	100	88	89	354	145	88	93	47	50	81	40	32	465	195	57	55	28	31	40	62	74	66	41	30	36	197	184	76	89	147	223	213	77	59	117	123	153	149	149	64	42	86	94	192	328	297
C21ORF58	ENSG00000160298	ENST00000417060	16	18	19	16	44	80	26	34	14	15	19	11	15	1461	6	3	5	1	3	1	0	3	2	1	4	3	18	17	16	12	25	25	18	10	13	17	10	23	25	48	5	9	23	24	39	27	141
C21ORF59	ENSG00000159079	ENST00000290155	257	294	237	242	676	932	172	185	200	228	401	219	226	3794	448	106	102	127	122	187	335	321	334	123	104	121	416	423	165	148	290	346	341	108	107	255	293	353	349	935	149	175	199	210	704	611	500
C21ORF91	ENSG00000154642	ENST00000284881	219	243	315	323	1205	696	141	138	337	381	641	504	514	1377	652	90	106	78	83	111	232	221	217	201	197	183	324	278	430	464	894	361	400	36	34	584	550	111	134	741	113	107	141	165	898	914	500
C22ORF39	ENSG00000242259	ENST00000333059	134	141	72	63	455	206	62	71	76	67	157	147	136	337	304	60	50	110	86	157	114	106	119	36	37	43	134	132	93	85	166	237	208	41	48	158	170	110	82	427	64	70	63	64	336	265	139
C2CD2	ENSG00000157617	ENST00000380486	2976	3013	315	349	585	906	174	207	220	229	425	404	391	866	3680	256	256	88	85	154	326	297	314	131	112	131	448	488	338	336	593	1206	1238	201	239	381	343	474	510	1238	292	289	182	204	1388	4094	722
C2CD2L	ENSG00000172375	ENST00000336702	179	191	175	179	946	678	326	343	74	81	135	200	191	1194	368	112	103	48	54	96	143	122	135	58	67	65	261	262	209	182	325	139	142	87	72	162	144	124	109	609	76	70	419	407	399	601	321
C2CD3	ENSG00000168014	ENST00000334126	276	278	284	279	992	1197	120	117	262	242	498	258	253	3020	558	166	141	71	55	133	383	435	376	71	80	72	283	279	341	333	551	435	399	61	63	385	311	241	239	1062	141	149	125	118	1010	807	526
C2CD4C	ENSG00000183186	ENST00000332235	14	11	6	7	203	5	8	6	27	34	37	2	2	16	106	28	39	7	4	8	1	3	0	0	0	1	11	10	6	4	8	2	0	0	1	25	22	2	2	5	2	1	5	5	13	8	17
C2CD5	ENSG00000111731	ENST00000542676	457	534	333	400	1360	3011	525	497	381	400	710	487	537	2534	1020	365	421	104	120	202	746	777	704	199	164	177	441	469	486	441	762	900	883	181	157	508	444	337	404	2415	186	178	430	390	1715	1160	1887
C2ORF40	ENSG00000119147	ENST00000409944	153	137	6	6	71	171	28	42	101	80	148	169	156	255	148	67	29	3	4	7	134	103	92	7	5	5	22	28	9	10	16	28	30	5	4	46	39	79	74	254	40	37	25	22	130	325	108
C2ORF42	ENSG00000115998	ENST00000420306	88	73	67	78	392	278	44	38	81	80	167	102	107	616	173	59	57	34	18	51	114	134	144	123	152	166	71	98	122	141	208	229	215	41	24	157	158	90	72	299	45	50	36	41	470	284	135
C2ORF44	ENSG00000163026	ENST00000295148	95	92	97	100	392	341	50	48	120	117	205	136	134	474	133	50	61	28	32	67	139	169	147	61	73	68	98	90	142	151	262	171	168	30	28	186	148	87	87	291	50	39	52	57	369	288	162
C2ORF47	ENSG00000162972	ENST00000392290	124	155	76	80	202	551	154	167	58	55	114	100	102	407	240	40	54	38	52	88	260	274	256	286	227	247	96	108	53	41	70	112	89	31	34	123	109	95	101	415	49	42	138	91	239	163	162
C2ORF49	ENSG00000135974	ENST00000258457	260	241	243	217	1183	851	181	175	324	336	517	369	371	1321	692	160	156	132	118	194	236	216	214	140	134	130	326	318	287	285	497	774	786	86	72	335	316	275	319	1115	131	124	166	201	1140	661	579
C2ORF50	ENSG00000150873	ENST00000405022	0	0	3	4	18	5	1	0	4	2	2	0	0	672	12	0	0	0	0	0	2	4	2	0	0	0	1	4	2	3	3	1	3	0	2	2	2	1	3	1	1	4	0	0	3	5	3
C2ORF54	ENSG00000172478	ENST00000388934	0	0	2	10	2	18	128	118	1	2	3	1022	1106	100	0	3	4	0	1	0	23	23	15	11	10	12	295	310	0	0	0	0	0	2	2	64	55	7	3	32	0	0	137	144	9	4	23
C2ORF68	ENSG00000168887	ENST00000420686	67	71	115	115	427	736	126	112	73	77	139	100	119	722	278	48	55	50	55	77	98	88	100	67	53	65	124	131	132	128	226	191	176	42	39	240	227	149	155	552	101	76	142	135	530	355	364
C2ORF69	ENSG00000178074	ENST00000319974	442	451	179	184	894	834	164	176	181	167	284	285	315	521	881	93	87	80	62	118	279	235	226	149	161	150	248	241	133	135	266	198	164	76	70	198	192	147	169	791	81	93	185	179	518	498	398
C2ORF70	ENSG00000173557	ENST00000329615	3	1	0	0	0	8	2	1	5	1	5	0	0	275	3	0	0	0	0	1	1	5	0	0	0	0	1	1	0	0	0	0	0	1	3	0	0	0	0	7	3	7	0	0	1	0	129
C2ORF72	ENSG00000204128	ENST00000373640	21	19	10	14	3030	1967	210	231	2	2	2	4	3	1	9	111	127	1	3	2	143	113	121	1351	1358	1203	24	27	1	1	0	3	2	78	80	625	634	309	319	1853	11	20	218	202	205	3	1074
C2ORF76	ENSG00000186132	ENST00000409877	73	88	43	36	213	143	18	22	52	55	113	64	74	341	174	35	20	33	25	46	67	60	61	19	10	24	44	62	39	31	41	75	93	21	17	65	54	65	61	171	29	39	19	19	169	110	66
C2ORF81	ENSG00000159239	ENST00000290390	19	13	17	14	51	28	11	9	40	28	41	9	7	956	18	36	38	13	5	7	11	11	11	1	3	2	39	31	17	15	26	96	87	14	11	21	15	41	37	35	4	8	12	14	65	110	115
C2ORF88	ENSG00000187699	ENST00000443551	27	28	14	20	311	589	177	157	94	89	204	26	19	825	54	10	4	25	18	36	50	41	58	22	18	18	8	5	7	4	8	11	7	19	19	9	8	7	18	658	58	52	193	193	111	56	21
C3	ENSG00000125730	ENST00000245907	8276	8261	7852	7800	4992	18002	588	644	1241	1321	2273	5117	5071	5231	121554	16410	16768	167	153	266	467	498	497	123251	123386	123177	9225	9106	2286	2179	3703	2680	2623	1236	1179	1770	1745	824	825	6032	1099	1087	510	496	4513	886	3427
C3AR1	ENSG00000171860	ENST00000307637	302	351	727	845	275	719	91	102	90	81	155	156	156	286	3065	131	141	19	37	38	82	78	98	82	94	97	484	467	140	150	252	114	140	42	44	768	742	33	49	246	18	19	131	117	585	440	181
C3ORF17	ENSG00000163608	ENST00000383675	317	350	352	386	1457	1317	251	269	345	319	674	464	519	1559	1251	264	256	176	169	283	531	513	524	253	252	266	369	387	527	509	925	594	618	174	160	431	432	337	304	1442	187	182	275	257	1461	1196	720
C3ORF18	ENSG00000088543	ENST00000422619	57	44	7	8	184	48	9	15	34	39	60	32	34	141	49	10	17	57	57	88	40	29	36	15	14	9	32	34	21	15	30	101	87	11	14	11	17	33	44	92	15	13	8	7	216	60	32
C3ORF33	ENSG00000174928	ENST00000340171	157	164	25	13	170	140	37	29	53	57	96	28	32	206	77	21	13	35	40	64	93	94	98	12	19	16	58	63	17	20	27	123	124	39	32	28	22	67	81	165	35	38	28	31	137	97	95
C3ORF38	ENSG00000179021	ENST00000318887	158	170	197	200	642	747	133	128	186	175	283	299	279	776	565	102	88	51	71	97	240	236	223	155	132	127	248	248	233	194	365	276	279	35	52	285	272	143	129	614	96	73	107	126	470	453	345
C3ORF52	ENSG00000114529	ENST00000484828	3	7	18	11	2	420	40	39	13	9	15	28	37	78	59	14	17	8	8	14	55	71	56	1	4	3	68	77	4	3	8	4	5	123	120	70	61	12	15	264	11	15	30	51	37	18	248
C3ORF58	ENSG00000181744	ENST00000315691	207	216	306	296	896	711	139	125	276	252	488	569	575	1291	758	134	179	76	71	106	178	170	212	228	226	243	412	429	215	201	364	681	640	44	38	704	675	209	247	983	105	109	103	98	1309	649	541
C3ORF62	ENSG00000188315	ENST00000436325	48	23	35	26	64	58	10	12	20	27	45	25	23	111	109	17	20	12	4	19	20	17	16	8	12	10	22	22	34	21	43	70	60	1	8	24	29	43	40	83	7	6	14	11	120	56	50
C4A	ENSG00000244731	ENST00000428956	604	566	106	89	208	200	61	54	19	17	36	55	50	971	650	125	119	50	49	78	450	474	462	2606	2612	2678	172	161	172	177	285	179	158	17	6	51	44	60	67	137	3	13	36	34	223	392	110
C4B	ENSG00000224389	ENST00000435363	660	683	90	99	228	223	22	30	12	9	15	52	50	1151	1136	63	77	16	10	25	509	523	530	2843	2807	2847	145	145	82	76	149	157	160	10	13	42	41	51	51	81	45	30	26	38	274	391	86
C4BPA	ENSG00000123838	ENST00000367070	3	3	31	35	4	106	0	0	11	3	10	1	0	12	52	42	29	0	0	0	10	13	7	12811	13102	13022	3437	3517	1	2	1	28	29	9	13	57	53	4	4	11	2	1	0	1	18	5	5
C4BPB	ENSG00000123843	ENST00000367076	1	3	34	21	1	80	20	24	1	2	0	2	2	1	401	15	16	0	0	0	6	0	8	1465	1429	1441	8	3	6	5	6	228	191	2	4	168	155	0	0	23	3	2	17	17	23	5	32
C4ORF19	ENSG00000154274	ENST00000381980	10	7	29	24	82	1624	184	179	180	142	294	14	14	194	91	93	100	1	3	0	197	177	188	366	354	329	72	73	1	3	5	3	3	141	131	216	185	24	31	1162	230	205	196	241	383	6	797
C4ORF22	ENSG00000197826	ENST00000358105	1	0	0	0	1	0	2	1	0	5	6	0	0	1083	1	1	1	0	0	0	4	5	3	0	0	0	6	7	0	1	1	1	0	0	0	0	0	0	0	1	0	0	0	0	2	0	0
C4ORF27	ENSG00000056050	ENST00000393381	148	158	109	109	526	490	91	76	186	170	328	161	153	623	313	48	58	83	62	131	136	125	121	85	82	108	186	183	100	104	178	231	228	33	31	220	206	103	122	529	56	68	72	71	545	369	238
C4ORF32	ENSG00000174749	ENST00000309733	201	190	224	226	129	363	55	51	110	98	210	334	346	98	1825	154	195	195	186	280	585	560	548	90	99	115	426	407	172	179	312	138	160	38	43	953	847	180	178	657	223	228	55	44	497	599	913
C4ORF33	ENSG00000151470	ENST00000425929	137	137	92	78	243	771	186	196	77	91	135	96	108	361	530	54	63	19	22	29	187	177	157	67	76	72	96	109	51	46	107	83	94	59	43	214	183	53	54	619	49	41	170	142	216	225	429
C4ORF47	ENSG00000205129	ENST00000378850	2	3	3	0	22	4	0	0	0	4	10	5	0	954	12	5	6	1	0	1	14	13	5	1	0	0	9	6	0	2	2	7	6	2	2	6	5	6	6	16	2	1	0	1	11	7	2
C5	ENSG00000106804	ENST00000223642	56	73	50	46	367	249	181	173	95	93	166	117	105	307	399	35	41	4	13	14	250	275	255	12592	12755	12651	448	480	78	60	111	170	156	179	182	56	57	107	95	327	21	20	212	218	375	178	207
C5AR1	ENSG00000197405	ENST00000355085	335	370	1637	1584	99	243	28	29	24	30	50	139	139	500	12374	221	256	20	16	38	43	34	41	63	62	62	932	1071	143	146	217	79	111	52	54	288	274	31	27	268	9	12	30	41	245	775	139
C5ORF15	ENSG00000113583	ENST00000231512	898	868	569	592	907	1866	594	553	669	675	1266	489	534	4519	2034	331	343	220	233	382	1360	1387	1351	869	878	857	907	874	539	565	886	865	899	146	152	1387	1322	655	683	1692	234	218	544	518	1221	1484	1668
C5ORF22	ENSG00000082213	ENST00000325366	178	165	188	204	609	985	160	118	253	214	418	286	303	1213	590	84	98	133	143	238	316	252	305	170	168	184	295	312	188	177	336	210	198	125	113	303	281	221	224	988	145	135	145	151	817	500	444
C5ORF24	ENSG00000181904	ENST00000435259	164	143	104	86	420	347	119	107	143	146	245	166	213	461	365	75	57	33	30	51	251	250	238	129	170	153	142	189	76	86	133	175	154	38	27	197	176	92	112	369	62	62	74	82	396	194	219
C5ORF28	ENSG00000151881	ENST00000506860	40	43	43	61	121	241	42	33	53	44	85	76	75	301	163	39	19	16	20	26	97	72	84	25	28	29	71	74	65	56	92	60	68	19	18	64	43	62	63	229	22	33	39	36	194	128	126
C5ORF30	ENSG00000181751	ENST00000515669	65	72	32	34	525	1122	92	75	27	25	48	83	76	377	356	45	59	18	17	33	101	89	101	7	6	5	86	64	28	31	58	93	79	32	37	151	149	72	73	642	22	20	89	70	158	62	328
C5ORF42	ENSG00000197603	ENST00000508244	300	295	93	136	1537	544	68	66	316	316	569	286	357	2088	568	166	147	60	58	112	475	490	471	80	90	96	257	236	186	153	279	721	687	90	72	322	353	277	288	922	110	128	67	81	1168	447	427
C5ORF45	ENSG00000161010	ENST00000292586	73	75	53	59	225	159	41	36	46	47	66	37	40	422	112	39	40	13	13	25	56	60	55	16	23	24	62	58	131	127	196	190	176	22	20	51	44	84	62	197	43	29	50	57	335	264	133
C5ORF47	ENSG00000185056	ENST00000340147	0	1	0	1	6	1	0	0	0	0	0	0	0	2	5	0	0	1	0	0	9	9	2	0	0	0	0	0	0	0	1	0	0	0	0	1	1	0	0	0	0	0	0	0	0	1	0
C5ORF49	ENSG00000215217	ENST00000399810	12	8	3	1	49	1	1	2	21	19	35	1	3	5700	9	2	5	0	0	0	25	38	29	6	1	5	55	77	0	1	2	32	23	12	10	5	6	42	49	6	0	1	0	0	28	12	37
C5ORF51	ENSG00000205765	ENST00000381647	393	397	369	386	2038	1304	260	270	410	379	667	575	609	1370	1362	192	223	149	147	265	664	650	689	283	294	281	332	399	344	373	653	838	867	107	110	654	618	445	471	1243	196	197	221	216	1544	955	828
C6	ENSG00000039537	ENST00000337836	32	31	5	1	1	135	27	27	16	14	45	9	8	8453	2876	152	132	12	8	15	85	83	88	9958	10058	9904	55	63	9	12	15	100	129	641	561	10	7	8	10	203	17	15	26	35	53	2	229
C6ORF106	ENSG00000196821	ENST00000374023	1103	1156	753	833	2202	3702	798	779	729	688	1168	1631	1654	3418	3865	569	611	743	752	1230	1889	1854	1904	1478	1467	1561	1829	1873	876	833	1375	1286	1235	339	378	1384	1299	710	737	3852	567	597	882	851	3396	2418	1962
C6ORF118	ENSG00000112539	ENST00000230301	0	0	1	0	24	0	0	0	20	18	35	0	1	1986	1	0	0	0	0	0	1	0	2	0	0	0	17	12	0	0	0	0	0	0	0	2	2	0	0	0	0	0	0	0	1	1	1
C6ORF120	ENSG00000185127	ENST00000332290	394	449	299	303	832	1229	289	240	230	200	401	417	377	912	1197	171	176	78	73	150	479	467	461	415	412	436	303	283	251	259	436	489	458	121	104	600	585	262	267	1082	169	171	255	254	822	638	512
C6ORF132	ENSG00000188112	ENST00000341865	27	18	27	14	2	695	359	387	25	20	49	1839	1906	970	100	47	54	12	13	34	80	101	81	1	2	3	245	257	3	7	6	4	5	94	84	71	59	327	299	401	152	154	305	334	77	7	1326
C6ORF203	ENSG00000130349	ENST00000625458	212	214	63	55	312	626	110	127	81	71	96	111	107	414	217	45	55	103	121	159	212	237	240	145	123	141	112	80	49	71	105	126	114	29	30	124	86	88	88	504	47	60	131	121	270	164	173
C6ORF222	ENSG00000189325	ENST00000437635	2	0	9	2	2	395	521	500	0	1	0	0	0	1	4	28	41	0	0	0	6	2	0	1	3	1	0	0	0	0	4	0	0	9	4	0	0	0	0	555	0	0	224	218	13	0	385
C6ORF25	ENSG00000204420	ENST00000375810	1	0	1	3	2	2	2	1	2	0	2	5	10	11	17	2	0	0	1	1	0	0	0	2	1	0	3	1	6	2	13	0	1	0	0	10	10	2	1	6	0	1	0	1	14	24	9
C6ORF58	ENSG00000184530	ENST00000329722	0	0	1	0	1	1	635	571	0	1	0	0	0	4	5	1	1	0	0	0	1	0	0	0	0	1	1	2	0	0	1	0	1	4	7	3	1	0	0	1	2	3	0	0	5	4	17025
C6ORF89	ENSG00000198663	ENST00000480824	1732	1696	795	786	4389	4172	728	765	1070	1070	1945	1502	1520	5399	3339	788	806	488	509	794	1802	1811	1757	721	681	688	1504	1615	830	821	1364	2408	2455	493	479	1577	1539	1215	1175	4191	761	772	744	720	5009	2399	2551
C7	ENSG00000112936	ENST00000313164	26911	27314	811	871	64	9155	592	604	2172	2263	3937	4010	4169	265	32261	7531	7837	847	863	1421	17160	17164	17216	1495	1472	1406	5179	5311	4806	4768	8327	31061	30138	1917	1743	9611	9609	803	808	12075	283	336	1153	1116	13760	9451	3840
C7ORF25	ENSG00000136197	ENST00000438029	1	0	0	0	2	0	0	0	0	0	0	0	0	4	1	0	1	0	0	0	0	1	1	2	1	1	0	0	0	1	0	1	0	0	1	1	0	3	0	3	0	0	0	3	0	1	1
C7ORF26	ENSG00000146576	ENST00000359073	222	229	168	191	690	555	147	133	173	198	314	181	212	745	656	124	126	42	47	83	116	132	131	83	77	83	350	387	226	203	353	364	364	104	95	196	193	216	213	516	125	135	134	132	791	843	365
C7ORF43	ENSG00000146826	ENST00000316937	180	173	303	277	495	770	189	163	93	102	176	138	164	525	391	120	126	26	36	62	67	71	66	48	56	39	194	209	364	351	624	111	137	67	92	250	245	159	205	681	142	125	156	175	360	1089	520
C7ORF50	ENSG00000146540	ENST00000491163	65	46	54	53	230	107	39	58	44	40	57	19	30	307	125	29	34	26	35	62	23	34	45	28	28	23	159	166	23	21	38	156	148	149	112	121	112	109	92	49	96	86	51	50	106	163	216
C7ORF55	ENSG00000164898	ENST00000297534	9	5	2	3	31	9	6	5	1	1	4	1	2	30	3	0	1	3	2	15	7	7	5	8	4	4	11	11	0	1	2	11	12	3	4	5	1	13	12	6	3	1	2	3	7	8	13
C7ORF55-LUC7L2	ENSG00000269955	ENST00000541515	0	0	0	0	0	0	0	0	0	0	0	0	0	0	0	0	0	0	0	0	0	0	0	0	0	0	0	0	0	0	0	0	0	0	0	0	0	0	0	0	0	0	0	0	0	0	0
C7ORF57	ENSG00000164746	ENST00000348904	0	0	0	0	1	3	0	0	17	5	16	9	11	1483	6	1	0	3	2	1	3	4	1	0	0	0	29	23	0	1	1	1	1	0	0	0	1	0	0	8	0	0	1	1	2	3	1
C7ORF60	ENSG00000164603	ENST00000432572	46	48	54	55	190	122	27	21	74	67	140	90	100	196	126	32	25	35	49	83	73	86	86	13	11	14	54	38	53	52	101	95	89	14	20	86	55	39	34	203	14	26	24	22	253	143	74
C7ORF61	ENSG00000185955	ENST00000418952	2	0	2	0	68	2	0	0	0	0	4	2	2	8	5	3	1	1	0	2	0	0	0	1	0	2	1	1	6	1	6	4	9	0	0	2	2	2	2	2	2	0	0	0	2	9	0
C8A	ENSG00000157131	ENST00000361249	0	0	0	0	0	0	13	17	0	0	0	0	0	0	0	19	23	0	0	0	4	2	4	6064	6003	6209	0	0	2	0	0	0	0	0	0	0	1	0	0	0	0	0	38	42	0	0	7
C8B	ENSG00000021852	ENST00000535057	0	0	0	0	0	0	0	0	0	0	0	1	0	0	1	2	0	0	0	0	3	6	3	8400	8621	8523	205	197	0	0	0	0	0	0	0	0	0	0	0	0	0	0	0	1	0	1	0
C8G	ENSG00000176919	ENST00000224181	32	29	5	2	8	19	202	201	0	1	3	4	3	11	11	17	20	2	5	3	1	1	0	441	444	426	2	0	5	4	1	1	0	1	4	5	5	5	3	12	1	2	188	199	3	22	69
C8ORF33	ENSG00000182307	ENST00000331434	958	1034	280	265	1908	1487	208	240	416	405	731	516	446	2071	1243	192	212	168	141	297	592	569	552	198	236	232	511	525	231	220	401	1169	1146	206	186	623	613	323	335	2588	193	161	172	173	1348	729	487
C8ORF37	ENSG00000156172	ENST00000286688	59	59	29	38	308	84	18	16	36	49	102	33	35	613	111	21	34	24	21	45	90	76	90	22	27	35	67	53	75	70	110	128	126	10	18	45	45	48	50	115	18	15	19	13	152	106	79
C8ORF4	ENSG00000176907	ENST00000315792	230	261	637	631	190	1910	312	336	312	298	535	562	593	393	751	741	754	131	132	243	1371	1372	1350	1054	1100	1041	2177	2155	153	112	245	319	340	147	142	3308	3203	513	551	5540	1088	1050	287	307	1450	1396	745
C8ORF46	ENSG00000169085	ENST00000305454	12	21	11	11	4378	32	11	7	9	12	27	6	10	109	35	5	13	17	27	36	39	49	52	34	36	32	9	14	8	1	5	39	39	5	7	13	14	42	45	85	8	8	6	6	76	47	6
C8ORF59	ENSG00000176731	ENST00000611854	142	135	161	180	317	663	140	141	109	89	164	148	142	774	383	54	66	90	62	125	114	104	118	99	84	118	200	173	140	152	254	278	295	73	67	217	190	153	180	681	136	143	158	160	542	486	350
C8ORF82	ENSG00000213563	ENST00000524821	95	103	54	60	287	259	146	143	45	26	59	47	52	183	157	44	49	39	33	73	68	67	91	143	156	159	132	142	34	31	58	205	191	31	40	88	86	456	466	217	89	99	156	150	170	220	178
C8ORF88	ENSG00000253250	ENST00000517562	9	10	7	8	15	19	6	3	15	13	22	21	16	42	18	4	5	9	16	23	9	5	3	0	0	1	12	12	1	3	0	34	26	2	3	8	6	16	20	105	2	1	5	3	118	23	15
C9	ENSG00000113600	ENST00000263408	1	0	1	1	0	1	0	0	0	0	0	2	1	0	2	0	0	0	0	0	20	18	28	10861	10781	11001	1	0	0	0	0	0	0	0	0	1	2	0	0	0	1	0	0	0	0	1	1
C9ORF114	ENSG00000198917	ENST00000361256	143	159	193	207	837	493	126	138	136	134	219	205	171	719	431	124	146	61	53	106	129	126	120	124	114	105	239	263	243	246	376	417	386	69	91	286	261	311	322	457	110	124	156	146	635	686	447
C9ORF116	ENSG00000160345	ENST00000429260	15	21	2	4	65	15	7	5	23	16	38	3	2	2103	8	6	5	2	5	4	19	27	19	4	8	2	24	20	2	0	0	6	14	8	5	11	12	10	14	22	1	2	2	5	13	11	14
C9ORF135	ENSG00000204711	ENST00000377197	2	1	0	1	0	1	0	0	8	12	14	0	0	1852	1	1	3	0	0	2	16	30	17	0	0	0	11	9	0	0	0	0	0	3	7	1	0	0	0	4	1	0	0	0	2	0	4
C9ORF142	ENSG00000148362	ENST00000371620	84	74	136	150	322	181	137	151	71	62	117	42	42	301	131	76	74	32	45	65	31	21	19	21	19	28	156	177	137	120	196	128	138	94	80	225	221	155	160	176	82	91	153	133	184	651	294
C9ORF152	ENSG00000188959	ENST00000400613	0	0	6	8	0	3654	329	302	103	100	182	29	26	310	2	68	72	0	0	0	1	4	5	43	36	37	236	193	0	1	1	0	0	15	14	2	4	641	674	2182	383	335	237	242	243	4	1712
C9ORF16	ENSG00000171159	ENST00000372994	482	457	83	87	289	107	71	73	88	74	137	98	84	309	222	97	99	54	70	108	26	27	23	23	27	26	188	197	87	88	127	108	101	78	97	107	112	104	109	84	73	69	71	57	101	388	259
C9ORF172	ENSG00000232434	ENST00000436881	23	49	28	27	190	60	49	46	5	8	19	20	27	56	32	14	15	10	10	11	2	4	10	5	6	4	25	22	9	9	17	12	15	26	34	73	66	84	116	95	16	25	91	83	47	133	123
C9ORF24	ENSG00000164972	ENST00000379127	3	6	0	0	28	8	4	5	1	4	3	6	1	2795	7	0	2	5	7	3	5	2	4	1	4	0	40	50	0	0	0	1	2	3	1	3	1	3	6	25	5	3	20	22	10	1	16
C9ORF40	ENSG00000135045	ENST00000376854	35	46	80	59	169	350	118	138	24	30	48	64	67	83	135	21	25	10	7	17	47	41	31	39	47	26	28	38	49	45	64	45	50	15	10	90	79	28	21	359	21	12	175	161	123	100	55
C9ORF64	ENSG00000165118	ENST00000376344	155	135	139	142	128	769	308	287	189	200	318	124	160	935	324	77	75	61	58	97	244	264	246	219	209	216	250	220	66	64	140	276	284	52	34	232	211	146	162	501	49	60	355	330	608	267	414
C9ORF66	ENSG00000183784	ENST00000382387	18	11	9	12	4	16	2	4	0	2	0	9	10	34	15	5	5	0	0	0	309	335	346	1	1	1	17	14	5	4	10	0	1	10	5	11	25	19	16	8	2	2	2	3	2	52	16
C9ORF72	ENSG00000147894	ENST00000619707	343	368	521	558	728	699	133	127	143	142	268	161	165	2200	1486	129	96	104	106	150	129	139	132	129	131	124	309	315	232	250	422	300	285	96	89	273	247	351	394	917	67	83	159	149	708	1012	483
C9ORF78	ENSG00000136819	ENST00000372447	473	495	492	485	1653	1860	338	316	287	312	523	516	525	1795	1125	290	315	212	183	374	752	779	801	434	483	454	660	669	457	425	856	837	813	184	200	595	589	510	523	1843	266	295	388	378	1562	1596	823
C9ORF85	ENSG00000155621	ENST00000334731	52	46	58	48	165	223	88	90	48	50	85	100	89	154	104	42	30	21	11	32	44	57	54	42	46	35	58	61	49	42	68	109	92	16	17	76	77	54	68	199	48	43	58	61	141	99	120
C9ORF9	ENSG00000165698	ENST00000372136	75	73	10	22	314	80	19	14	69	60	116	86	90	2718	96	51	54	19	20	33	82	93	90	14	15	8	80	74	13	22	49	246	203	17	11	98	86	65	57	101	34	42	12	11	258	100	87
CA1	ENSG00000133742	ENST00000542576	3	1	1	0	0	14765	1	1	1	0	0	2	0	1	11	0	2	0	0	0	0	2	0	0	0	0	5	14	0	0	0	0	0	0	0	134	121	0	0	69828	10	5	0	0	1769	69	1
CA10	ENSG00000154975	ENST00000451037	54	51	0	0	1784	23	3	6	1	1	3	2	3	10	0	2	2	0	0	0	185	183	155	0	0	0	0	0	0	0	0	22	13	3	3	5	6	0	0	38	4	0	9	10	9	0	2
CA11	ENSG00000063180	ENST00000084798	161	151	35	33	1920	81	55	59	101	125	208	73	79	487	94	54	58	12	13	17	89	82	80	6	11	7	76	86	53	69	111	882	886	24	36	16	20	76	94	136	21	27	34	43	1506	169	103
CA12	ENSG00000074410	ENST00000344366	7	3	225	229	706	12099	6	9	1403	1345	2495	1225	1265	1925	275	154	174	2	2	2	7889	7917	7796	26	24	23	205	210	2	3	6	16	14	324	340	247	264	115	128	7323	288	306	1	1	3240	85	107
CA13	ENSG00000185015	ENST00000321764	50	38	36	31	53	466	267	263	28	22	32	154	148	237	175	67	77	5	7	21	108	84	117	45	45	36	96	89	16	18	27	32	38	18	14	12	12	21	20	313	76	68	300	317	72	60	486
CA14	ENSG00000118298	ENST00000369111	2	3	2	3	340	35	7	17	0	1	0	37	32	32	12	5	7	4	7	8	10	5	9	102	85	91	6	3	4	1	6	20	18	2	0	5	5	10	13	111	1	1	9	6	23	8	35
CA2	ENSG00000104267	ENST00000285379	63	67	130	149	1691	37420	3510	3366	27	27	35	281	296	144	464	364	328	47	42	64	4139	4071	4045	1692	1710	1685	913	923	51	43	93	4	3	142	146	169	179	6	2	27816	359	343	1019	1006	2945	150	24561
CA3	ENSG00000164879	ENST00000285381	6	6	4	6	13	80	19	18	81	101	190	10	3	72	271	13	11	189	169	312	21	20	25	5	3	4	122	125	3	5	2	21	23	2	1	3	3	157	146	123	86	90	24	25	573	9	58
CA4	ENSG00000167434	ENST00000300900	15	5	11	5	123	4706	18	14	14	13	27	4	3	25	992	112	154	44	67	114	221	226	230	1	1	1	533	555	2	4	3	10	18	80	76	188	189	11	21	2499	30	34	18	26	126	30	62
CA5A	ENSG00000174990	ENST00000309893	0	0	2	0	2	0	0	0	0	0	0	0	0	0	0	0	0	1	0	2	1	1	0	208	193	199	1	1	0	0	0	4	0	0	0	0	0	0	0	0	0	0	0	0	0	0	0
CA5B	ENSG00000169239	ENST00000454127	51	60	45	45	181	113	19	15	99	106	156	102	115	407	244	42	58	6	14	22	115	95	108	11	11	12	96	99	94	79	173	224	202	23	11	42	58	113	109	138	33	45	14	15	329	172	81
CA6	ENSG00000131686	ENST00000377443	0	0	8	4	0	1	0	0	0	0	0	1	0	0	5	0	0	0	0	0	0	0	1	0	0	0	0	0	16	17	18	18	19	21	15	15	14	0	0	0	48477	49077	0	0	1	41	0
CA7	ENSG00000168748	ENST00000338437	0	0	0	0	62	2048	59	72	0	0	0	0	1	4	1	0	0	0	0	0	1	1	0	0	0	0	0	2	0	0	1	0	3	0	3	0	0	1	0	1295	1	0	118	96	127	1	0
CA8	ENSG00000178538	ENST00000317995	28	19	11	25	277	285	30	31	86	76	171	8	16	349	127	10	15	32	32	50	306	314	316	6	3	3	84	84	14	17	28	4	4	38	43	411	404	44	36	192	62	72	34	43	110	51	556
CA9	ENSG00000107159	ENST00000378357	1	1	2	2	13	35	95	116	6	14	11	5	5	5	3	112	135	3	4	7	0	3	2	0	1	0	8	6	0	0	3	6	6	1	4	2	4	8	3	42	1	2	72	72	54	4	839
CAAP1	ENSG00000120159	ENST00000333916	347	376	198	157	347	1421	194	247	144	161	318	278	288	834	394	89	91	37	40	76	361	421	405	240	222	219	234	246	158	167	300	193	162	80	66	219	234	230	212	1211	90	116	187	206	589	393	398
CAB39	ENSG00000135932	ENST00000410084	352	357	488	504	1085	2213	311	346	337	313	574	811	807	1495	1871	230	217	146	145	248	551	556	597	155	166	168	521	512	390	411	726	480	417	117	97	518	570	311	336	1706	172	168	374	354	1191	876	858
CAB39L	ENSG00000102547	ENST00000610540	656	700	93	101	1427	687	110	109	123	127	223	738	629	979	2133	200	206	118	110	170	447	471	466	63	52	61	316	282	67	64	96	500	471	86	91	558	574	1005	987	1577	162	167	66	74	858	219	568
CABIN1	ENSG00000099991	ENST00000398319	600	553	596	540	1839	1575	430	465	468	419	797	532	583	4078	978	360	388	197	181	298	546	590	572	127	150	125	943	949	597	586	990	1035	1058	258	265	687	710	757	696	1174	348	338	448	432	1651	1813	2059
CABLES1	ENSG00000134508	ENST00000256925	95	94	27	39	1104	285	135	149	112	111	206	140	132	976	818	115	75	14	18	22	452	397	401	177	171	192	788	838	57	63	94	173	160	18	14	162	147	66	56	418	289	303	164	131	1043	205	834
CABLES2	ENSG00000149679	ENST00000279101	66	79	96	98	378	442	57	76	64	60	105	60	73	360	197	40	58	48	40	59	43	43	32	49	39	33	90	83	88	75	137	123	143	29	36	90	92	80	90	253	38	47	70	63	270	229	124
CABP1	ENSG00000157782	ENST00000316803	3	10	2	5	732	43	1	2	6	3	6	9	13	13	117	8	8	6	7	19	61	69	72	0	0	0	4	4	1	2	1	6	11	1	3	10	6	9	4	57	0	1	4	2	40	23	15
CABS1	ENSG00000145309	ENST00000273936	0	0	0	0	0	0	0	0	0	0	0	0	0	0	0	0	0	0	0	0	0	0	0	0	0	0	0	0	0	0	0	0	1	0	0	0	0	0	0	0	1	1	0	0	1	0	0
CABYR	ENSG00000154040	ENST00000627314	16	21	3	4	80	25	4	1	27	31	23	23	39	88	34	0	8	3	2	3	5	5	2	1	2	0	0	2	6	11	14	19	22	4	2	9	17	6	6	29	5	4	7	4	61	17	25
CACHD1	ENSG00000158966	ENST00000290039	463	550	68	87	730	523	60	66	307	318	596	192	196	2259	1057	132	144	27	18	44	430	362	408	16	19	21	461	455	117	109	171	1524	1435	99	99	438	438	234	257	518	158	172	41	45	1302	538	560
CACNA1A	ENSG00000141837	ENST00000360228	106	123	10	12	1380	89	49	58	10	13	25	11	9	95	92	8	6	3	5	7	9	8	11	1	2	0	8	13	17	20	23	23	27	52	45	9	9	12	9	159	2	5	62	49	62	40	1162
CACNA1B	ENSG00000148408	ENST00000277551	157	162	10	2	439	30	1	4	18	6	10	1	0	1053	2	3	1	3	5	9	0	0	0	81	94	62	0	0	0	0	1	1	1	7	9	0	0	7	6	33	0	0	4	4	19	8	17
CACNA1C	ENSG00000151067	ENST00000621625	128	135	160	176	630	290	106	118	537	524	941	644	642	252	430	217	246	475	471	867	149	132	147	5	6	12	259	263	103	105	161	164	143	51	42	346	337	303	336	2415	36	36	38	41	6690	601	369
CACNA1E	ENSG00000198216	ENST00000621791	99	94	34	30	784	31	7	2	7	8	17	5	7	92	43	1	0	0	0	0	25	29	28	0	0	0	3	4	11	8	8	0	0	2	1	1	2	0	0	31	0	1	5	3	5	4	33
CACNA1H	ENSG00000196557	ENST00000565831	286	304	216	186	169	258	298	312	468	480	828	716	678	415	384	396	461	52	42	80	192	241	185	35	37	43	115	117	39	33	49	3415	3457	72	79	228	243	710	755	1048	41	46	113	116	1949	92	477
CACNA2D1	ENSG00000153956	ENST00000356860	778	818	175	178	2357	377	196	225	284	274	517	393	414	331	1621	120	111	867	818	1446	528	541	544	22	20	23	166	165	98	90	131	517	526	35	24	177	187	442	493	1868	21	29	180	217	1565	612	810
CACNA2D2	ENSG00000007402	ENST00000424201	19	20	32	42	315	262	40	49	56	57	106	35	31	118	120	15	26	12	14	21	66	62	63	6	9	3	2787	2848	41	54	71	112	110	68	84	104	84	162	153	230	43	34	41	47	233	158	659
CACNA2D3	ENSG00000157445	ENST00000474759	195	203	37	35	372	48	12	13	7	9	26	57	63	39	37	21	21	29	15	32	126	122	143	3	1	1	39	47	26	26	42	108	112	8	9	92	84	33	60	77	96	83	7	5	50	138	12
CACNB1	ENSG00000067191	ENST00000394303	116	96	50	66	1127	205	21	24	50	53	66	42	35	234	155	66	65	34	35	62	18	12	11	2	1	0	199	151	78	62	99	136	125	16	17	58	58	58	73	251	24	12	25	17	315	208	130
CACNB2	ENSG00000165995	ENST00000282343	132	140	65	75	493	627	40	36	105	110	176	366	343	58	71	54	40	74	67	127	90	93	91	29	28	29	37	33	17	17	33	373	375	48	43	24	31	138	155	689	81	60	45	57	589	84	158
CACNB3	ENSG00000167535	ENST00000547230	86	100	50	46	631	825	76	75	424	358	654	252	215	1918	296	138	154	17	15	42	62	61	59	54	41	47	251	238	30	37	60	794	788	8	12	177	158	149	153	732	33	25	88	83	2065	159	270
CACNB4	ENSG00000182389	ENST00000427385	8	10	4	10	460	14	3	4	6	3	11	25	28	11	40	8	10	2	0	1	26	32	15	2	0	1	31	21	2	9	7	2	7	0	0	8	5	30	22	24	7	6	0	2	31	12	12
CACNG2	ENSG00000166862	ENST00000300105	21	13	0	0	633	0	0	0	0	0	0	0	0	0	3	0	0	0	0	0	0	0	0	0	0	0	0	0	0	0	0	0	0	0	0	0	0	0	0	2	0	0	0	0	0	0	1
CACNG3	ENSG00000006116	ENST00000005284	27	44	0	0	633	0	0	0	0	0	0	0	0	0	0	0	0	0	0	0	0	0	0	0	0	0	0	0	2	1	3	0	0	0	0	0	0	0	0	0	0	0	0	0	0	1	0
CACNG4	ENSG00000075461	ENST00000262138	15	16	5	2	4534	8	4	6	7	5	14	9	1	698	6	8	9	0	1	0	3	5	9	0	0	1	388	387	0	2	2	0	0	4	7	118	120	448	451	15	3	3	3	2	11	3	35
CACNG7	ENSG00000105605	ENST00000391767	7	6	0	1	1420	2	0	1	0	0	0	0	0	0	0	0	0	0	0	0	0	0	0	0	0	0	0	0	0	0	0	0	0	1	0	0	0	0	0	3	0	0	0	0	0	0	1
CACNG8	ENSG00000142408	ENST00000270458	0	1	2	1	1571	4	3	1	0	1	4	1	3	11	3	2	1	1	1	1	0	0	0	1	0	0	1	3	1	1	2	2	1	2	0	0	0	4	1	11	3	1	2	0	25	7	23
CACTIN	ENSG00000105298	ENST00000585942	121	138	141	151	407	119	128	112	94	100	149	93	103	393	329	62	71	34	47	65	25	30	29	32	49	48	162	166	155	124	225	354	366	56	59	205	220	196	180	150	109	100	104	121	189	539	293
CACUL1	ENSG00000151893	ENST00000369151	593	678	357	365	1561	1785	341	353	504	524	937	984	985	2386	2220	268	299	238	212	376	598	635	644	297	279	295	577	633	350	355	546	519	510	188	220	827	761	429	442	2006	213	208	265	267	2369	1238	974
CACYBP	ENSG00000116161	ENST00000367679	372	324	344	382	1536	1206	243	246	278	258	483	349	351	1672	545	107	123	149	105	222	489	511	469	189	227	188	410	415	245	264	467	792	789	65	73	428	443	247	272	1268	180	149	240	252	918	682	484
CAD	ENSG00000084774	ENST00000264705	256	291	496	503	1196	1485	292	294	371	423	704	422	409	1870	679	198	165	61	57	97	245	251	263	87	94	119	397	450	531	501	842	1032	1031	122	148	411	412	327	358	1084	178	187	290	303	1792	1189	811
CADM1	ENSG00000182985	ENST00000612471	754	735	141	155	3046	563	135	123	689	668	1186	476	486	3264	467	172	137	375	330	652	1176	1146	1215	579	615	570	3126	3225	172	193	288	534	577	158	153	1355	1353	425	514	1090	359	375	190	169	676	533	903
CADM2	ENSG00000175161	ENST00000383699	271	244	14	16	7920	262	8	17	3	4	7	82	58	586	274	31	14	1	5	5	10	15	11	27	26	18	9	12	4	3	5	35	46	10	5	11	13	29	25	320	10	14	16	20	38	44	52
CADM3	ENSG00000162706	ENST00000368125	281	329	296	308	3963	1681	76	96	24	21	53	236	272	32	1628	128	112	35	24	39	11	16	21	3	3	2	172	179	234	256	423	38	23	12	10	1172	1201	42	43	1280	27	18	80	80	477	938	233
CADM4	ENSG00000105767	ENST00000222374	289	304	80	76	4437	204	30	56	138	135	256	297	284	205	53	67	74	51	50	55	243	268	239	39	40	46	140	124	23	17	36	293	265	84	105	14	8	412	359	310	182	184	26	26	606	101	119
CADPS	ENSG00000163618	ENST00000383710	741	688	61	71	2367	256	93	86	52	52	75	7	2	0	12	50	39	89	93	160	8	10	6	0	0	0	12	11	3	6	8	26	23	225	258	1	1	38	51	297	0	1	63	69	64	33	486
CADPS2	ENSG00000081803	ENST00000449022	598	593	126	124	871	1279	218	206	330	351	543	125	130	1063	561	167	196	85	77	135	1287	1295	1307	251	218	227	698	657	87	81	134	457	443	287	293	98	87	431	459	830	666	749	245	257	1643	475	978
CALB1	ENSG00000104327	ENST00000265431	0	9	34	26	183	1	0	4	1	0	1	0	1	5	6	1	2	2	0	1	5498	5491	5582	0	1	1	0	0	0	1	4	3	3	4	4	0	0	1	0	22	0	1	0	1	3	8	5
CALCB	ENSG00000175868	ENST00000533448	0	0	2	2	0	0	1	3	0	0	1	0	0	0	1	0	0	0	0	0	0	1	0	0	0	0	0	0	0	1	1	0	0	0	2	1	0	0	2	8	2	3	1	0	0	0	0
CALCOCO1	ENSG00000012822	ENST00000262059	1002	1084	591	637	3769	2398	760	775	562	604	951	1455	1424	3832	5202	1390	1424	721	651	1147	1106	1080	1024	412	333	370	1705	1748	893	946	1593	1970	1992	480	518	1745	1779	1297	1313	4784	912	867	739	728	7620	3264	2188
CALCOCO2	ENSG00000136436	ENST00000448105	953	901	742	739	1676	5920	854	883	613	628	1061	1236	1307	2704	4421	519	546	441	439	739	1453	1487	1434	1212	1226	1179	1262	1202	657	659	1133	1593	1542	290	288	1104	1011	625	609	5722	443	447	900	848	3408	2279	1843
CALCRL	ENSG00000064989	ENST00000410068	111	106	164	194	1978	554	42	42	394	319	690	276	303	313	5191	229	254	144	126	240	469	407	449	170	170	141	1548	1561	136	121	271	446	476	22	23	289	290	137	154	626	77	77	49	45	1297	239	318
CALD1	ENSG00000122786	ENST00000361675	2872	2879	2814	2896	1535	5282	2228	2186	7249	7273	13281	15756	15907	3758	10449	2658	2937	1229	1303	2227	3783	3814	3836	2507	2523	2464	2433	2584	1465	1508	2637	11780	11454	419	422	9707	9456	6344	6391	36391	542	496	721	731	38349	8324	2739
CALHM2	ENSG00000138172	ENST00000369788	181	179	137	146	132	228	63	66	240	218	391	162	138	622	682	283	373	55	50	105	27	31	32	26	14	24	411	392	199	160	316	1217	1284	28	30	263	266	145	168	206	40	39	37	55	1162	711	146
CALM1	ENSG00000198668	ENST00000447653	1385	1448	1287	1274	10382	11671	2902	2929	941	890	1650	4414	4425	11668	5949	736	697	1091	1044	1717	3349	3430	3505	737	693	801	2788	2897	1352	1296	2248	1630	1557	465	527	3309	3297	1208	1246	12762	1294	1304	2475	2591	3761	3923	2590
CALM3	ENSG00000160014	ENST00000596362	1684	1637	1203	1213	9188	6926	1621	1620	1230	1221	2254	1511	1519	4678	4511	974	976	750	814	1260	1176	1163	1180	1028	1092	1007	1740	1640	1193	1181	2006	3058	3135	387	381	1874	1833	1110	1148	4662	325	360	1696	1747	4012	2368	2820
CALML3	ENSG00000178363	ENST00000315238	2	1	0	0	1	2	0	3	0	0	0	1859	1857	8	0	0	0	0	0	2	86	90	106	33	30	16	0	0	0	0	0	1	0	0	0	6	2	13	13	3	223	231	0	1	4	0	1
CALML4	ENSG00000129007	ENST00000467889	44	41	82	74	30	1824	476	444	24	22	38	24	21	784	181	105	107	1	3	7	211	197	176	62	59	63	46	60	25	40	49	26	23	20	29	59	63	87	82	1523	12	7	485	493	255	118	238
CALML5	ENSG00000178372	ENST00000380332	0	0	0	0	0	0	0	0	0	0	0	53	47	1	0	0	0	0	0	0	0	0	0	0	0	0	0	0	0	0	0	0	0	3	1	1	0	0	0	1	1341	1365	0	0	0	0	1
CALR	ENSG00000179218	ENST00000316448	3244	3300	5614	5736	6408	21336	2847	2904	3316	3140	5380	3298	3494	21922	10348	1461	1460	1179	1128	1903	5018	5019	4934	6423	6389	6271	7932	8178	2292	2340	3857	5199	5294	772	793	8554	8546	5573	5541	15658	2369	2402	3392	3344	10339	8432	9006
CALR3	ENSG00000269058	ENST00000269881	0	1	0	0	1	0	0	0	0	0	0	0	2	4	1	0	0	0	0	1	1	0	2	0	0	3	0	1	0	0	0	1	0	0	0	0	0	0	0	0	0	0	0	1	1	1	0
CALU	ENSG00000128595	ENST00000249364	1099	1133	2181	2156	1753	3850	511	493	2763	2756	4899	2597	2664	4310	8085	804	824	2208	2147	3892	1235	1236	1259	713	714	686	1951	1952	533	532	867	1770	1729	325	336	5322	5269	1642	1741	6605	773	845	355	323	8050	2110	1983
CALY	ENSG00000130643	ENST00000368558	141	123	6	5	236	17	13	7	0	0	0	0	0	4	1	0	2	0	0	0	0	0	0	0	0	0	1	0	2	1	3	0	0	11	16	0	0	2	1	13	0	0	9	6	1	1	44
CAMK1	ENSG00000134072	ENST00000256460	648	666	166	173	516	488	109	99	122	116	207	110	110	286	730	67	77	46	45	87	133	125	135	254	236	272	221	249	82	95	157	393	385	25	30	136	121	371	328	468	35	36	90	92	654	344	198
CAMK1D	ENSG00000183049	ENST00000619168	260	265	335	333	2906	2312	127	150	78	98	144	456	444	745	924	139	155	28	33	52	91	78	104	78	74	87	412	417	513	605	938	173	176	349	363	176	163	154	182	2276	85	114	186	161	852	1675	268
CAMK1G	ENSG00000008118	ENST00000361322	43	48	11	6	443	17	3	3	12	8	18	2	2	7	1	4	7	0	0	0	120	118	113	1	1	1	10	6	3	4	5	934	974	5	1	6	3	59	54	17	0	0	3	0	92	280	4
CAMK2A	ENSG00000070808	ENST00000348628	44	24	3	12	9158	46	4	5	70	69	137	11	15	67	83	26	17	108	111	185	27	33	19	3	1	2	50	56	2	2	3	17	14	2	0	21	14	7	14	64	2	0	2	4	535	36	6
CAMK2B	ENSG00000058404	ENST00000395749	309	266	19	15	2394	26	21	22	1	2	1	5	3	75	10	1	2	479	477	893	16	18	14	74	66	82	0	2	2	6	7	2	6	41	51	3	0	110	93	59	27	22	13	18	9	13	236
CAMK2D	ENSG00000145349	ENST00000394522	229	227	310	294	1045	1633	234	230	189	161	348	460	434	563	1066	194	196	464	474	879	286	272	248	270	247	275	282	318	286	293	497	394	367	57	52	172	171	235	222	1348	94	108	319	284	765	460	900
CAMK2G	ENSG00000148660	ENST00000372765	191	210	185	165	2220	913	390	384	252	234	423	638	618	413	375	162	183	37	43	70	290	249	265	75	76	91	292	316	197	198	310	243	224	52	46	593	551	258	300	1814	169	172	323	307	1763	706	455
CAMK2N1	ENSG00000162545	ENST00000375078	971	955	86	62	5936	6222	992	1018	291	276	502	593	640	313	688	285	282	93	81	134	1737	1775	1787	510	438	428	877	876	35	24	38	731	643	58	76	275	286	517	473	5863	156	167	1215	1195	2026	642	1045
CAMK4	ENSG00000152495	ENST00000512453	107	80	50	59	256	81	13	21	16	16	22	14	16	22	35	6	11	1	2	3	25	25	31	10	15	10	12	8	123	133	235	28	21	0	0	3	7	19	21	67	2	4	31	25	23	113	32
CAMKK1	ENSG00000004660	ENST00000348335	257	220	114	115	1123	286	44	45	94	91	161	108	102	286	577	78	91	29	25	59	44	26	43	13	11	19	169	152	54	48	67	278	257	70	61	96	75	119	118	264	274	243	56	58	765	332	133
CAMKK2	ENSG00000110931	ENST00000404169	175	160	166	175	868	464	206	211	133	129	226	236	226	460	697	93	70	31	35	76	117	95	103	84	95	73	361	372	107	111	184	293	319	46	50	263	244	346	354	389	101	102	223	238	553	673	363
CAMKMT	ENSG00000143919	ENST00000378494	43	36	28	28	88	251	41	39	43	35	49	51	51	182	57	25	15	23	10	21	71	71	78	17	15	16	58	63	26	22	42	44	28	27	27	34	23	19	23	195	27	22	35	39	79	67	75
CAMKV	ENSG00000164076	ENST00000488336	27	19	1	0	1908	1	0	1	0	0	0	1	0	0	0	0	0	0	0	0	1	1	0	0	0	0	1	0	1	1	1	0	1	2	0	0	0	0	0	2	0	0	2	1	0	0	2
CAMLG	ENSG00000164615	ENST00000297156	349	392	184	218	1483	797	394	384	309	251	505	321	360	1182	723	291	255	113	89	140	238	213	272	117	118	109	360	371	222	213	356	1151	1171	101	95	266	268	309	256	879	126	112	301	334	1415	588	426
CAMP	ENSG00000164047	ENST00000296435	0	1	12	11	0	4	1	0	0	0	0	0	0	0	5	0	0	1	1	1	0	0	0	59	55	43	27	22	4	2	5	0	0	0	0	18	19	3	0	4	66	72	0	0	1	33	0
CAMSAP1	ENSG00000130559	ENST00000389532	422	423	250	234	2095	626	136	124	381	362	680	1054	1014	1858	1105	171	153	181	167	266	282	278	257	73	73	79	550	554	268	260	500	933	955	147	182	386	423	310	345	823	134	146	113	135	1260	732	517
CAMSAP2	ENSG00000118200	ENST00000413307	532	561	185	200	3898	601	84	83	560	527	941	672	694	1047	2587	187	177	118	123	202	727	714	696	119	134	114	491	560	139	136	250	1005	963	58	72	847	780	253	285	1088	149	181	89	102	1973	781	540
CAMSAP3	ENSG00000076826	ENST00000160298	66	81	20	10	270	306	372	399	28	39	42	137	102	546	2	50	60	0	0	0	77	102	75	91	93	78	181	177	3	5	3	3	6	160	149	29	26	322	369	221	347	382	365	350	44	20	626
CAND1	ENSG00000111530	ENST00000545606	1279	1284	1010	1036	4397	4186	793	780	983	937	1933	1979	2066	4745	3027	561	566	198	187	296	1798	1782	1787	932	954	913	1066	1143	1018	1078	1723	1964	1872	362	357	1374	1404	956	936	3938	378	415	803	735	3520	2404	2195
CAND2	ENSG00000144712	ENST00000456430	95	108	28	31	460	83	21	21	117	123	218	89	85	429	77	46	52	353	359	584	52	66	55	5	8	7	81	82	19	19	55	165	200	20	16	75	75	76	75	189	32	33	27	24	431	202	104
CANT1	ENSG00000171302	ENST00000620915	350	329	405	408	684	5096	722	730	300	309	548	551	584	1637	1266	387	374	87	97	167	244	239	239	130	138	143	640	618	234	240	378	549	580	157	142	880	879	2065	2136	3113	866	830	605	643	1152	1079	2859
CANX	ENSG00000127022	ENST00000504734	3441	3511	3393	3470	12431	14928	3057	2975	3138	3162	5609	3099	3163	21409	8994	1346	1459	1444	1453	2642	6689	6838	6906	3761	3953	3826	4148	4243	1714	1694	2952	4985	5090	1532	1543	6689	6373	3505	3556	11264	4398	4619	2983	2896	13633	6282	6289
CAP1	ENSG00000131236	ENST00000372805	1866	1915	3668	3686	3174	17727	1672	1760	2436	2462	4160	4430	4625	6254	12082	1268	1254	416	389	681	2659	2645	2647	1457	1465	1490	4444	4630	3051	3050	5043	2107	2098	394	353	4818	4683	1490	1553	12064	685	718	1787	1753	9061	8075	4570
CAP2	ENSG00000112186	ENST00000229922	216	217	115	117	2189	326	110	108	661	666	1217	713	706	692	366	177	162	1117	1100	1958	229	242	247	49	64	34	164	124	18	27	58	196	163	30	37	190	231	322	348	1838	75	82	29	34	2340	214	78
CAPG	ENSG00000042493	ENST00000409724	133	151	427	500	208	1152	172	158	119	144	241	817	887	1632	709	277	302	19	14	24	512	482	471	26	28	22	2182	2059	588	593	959	115	139	87	77	562	571	266	272	834	118	127	191	212	456	644	1485
CAPN1	ENSG00000014216	ENST00000533820	706	708	823	787	1251	4517	1315	1326	892	890	1465	4098	4185	7632	2438	836	839	404	383	629	760	740	703	464	480	505	1874	1765	734	776	1207	1466	1391	528	538	1778	1795	1294	1291	2681	888	880	1117	1130	2496	2386	2748
CAPN11	ENSG00000137225	ENST00000398776	10	11	3	7	11	20	2	1	10	7	17	7	3	2	131	16	16	2	3	2	2	3	2	1	0	0	3	7	10	14	29	3	8	1	1	62	44	3	8	18	2	5	1	1	45	6	9
CAPN13	ENSG00000162949	ENST00000295055	2	2	1	4	24	886	361	356	1	1	2	5	6	34	0	46	38	0	0	0	69	54	75	33	30	21	160	144	0	0	0	0	0	33	34	1	0	22	26	2400	25	26	554	586	61	3	1215
CAPN15	ENSG00000103326	ENST00000219611	139	125	260	217	225	286	435	514	45	51	66	69	84	195	482	40	47	23	19	28	31	25	28	28	33	38	310	289	110	95	159	209	222	205	205	235	205	198	231	209	162	152	632	602	123	825	653
CAPN2	ENSG00000162909	ENST00000295006	2853	2848	1363	1423	5594	14915	820	823	1256	1215	2323	4046	4373	16583	8268	1590	1660	756	767	1352	4206	4009	4266	250	263	257	7574	7876	884	877	1408	3522	3456	659	618	3322	3227	1756	1765	11591	1423	1450	781	747	6775	3931	6635
CAPN5	ENSG00000149260	ENST00000529629	251	229	130	120	394	3086	900	898	116	137	219	534	526	302	269	567	565	12	8	28	195	200	207	675	669	636	103	88	44	34	57	393	403	40	36	85	81	268	255	2061	21	20	881	834	737	202	2448
CAPN6	ENSG00000077274	ENST00000324068	1	4	208	219	0	1041	21	24	569	557	938	88	106	57	319	163	151	0	3	2	343	340	323	3	2	0	21	23	52	60	76	114	119	60	62	4006	3874	259	244	486	160	178	6	7	698	155	947
CAPN7	ENSG00000131375	ENST00000253693	523	464	292	317	987	1444	323	316	395	383	778	538	569	2310	1338	188	209	140	149	232	746	744	728	368	400	411	501	491	447	444	783	1043	1009	184	151	596	607	430	454	1673	291	285	328	334	2094	1044	1025
CAPN8	ENSG00000203697	ENST00000366872	0	0	61	53	6	1613	56	56	0	1	1	1	2	47	21	112	94	1	0	1	25	28	27	0	2	1	257	300	0	2	1	4	0	2	4	7	6	11	16	689	3	1	30	41	131	5	9827
CAPN9	ENSG00000135773	ENST00000271971	5	5	2	2	89	976	118	127	5	16	17	0	1	152	3	11	12	4	4	7	0	0	0	3	3	3	172	175	2	0	0	27	33	6	0	2	0	7	6	269	1	3	67	69	86	1	2107
CAPNS1	ENSG00000126247	ENST00000588815	1877	1767	1258	1236	2309	12442	1965	2001	1492	1459	2541	3744	3799	12503	8896	1023	1017	2180	2095	3419	2677	2768	2809	927	947	866	3989	3889	940	993	1607	2513	2523	576	512	1813	1807	1778	1823	7851	708	665	1643	1684	6376	4317	3768
CAPNS2	ENSG00000256812	ENST00000457326	0	1	0	2	0	3	0	0	0	0	0	240	271	0	0	0	1	0	0	0	4	0	1	0	0	0	0	1	0	0	0	0	0	0	0	2	2	4	6	4	0	0	0	0	2	3	0
CAPRIN1	ENSG00000135387	ENST00000530820	838	877	925	881	3860	5151	860	858	960	1002	1828	1486	1512	6754	3416	545	532	355	340	595	1707	1689	1787	630	614	629	1189	1231	733	742	1295	1869	1936	363	389	1360	1313	891	841	3960	541	506	785	753	4200	2029	1898
CAPRIN2	ENSG00000110888	ENST00000298892	391	376	300	286	1308	776	160	146	152	167	297	255	251	745	702	163	154	168	168	292	325	334	326	121	113	147	242	267	390	391	547	593	580	94	75	219	171	332	328	1358	88	102	149	163	1608	1121	642
CAPS	ENSG00000105519	ENST00000588776	166	174	175	186	588	306	112	125	582	564	985	84	68	15581	262	187	176	15	35	33	73	79	87	43	43	47	401	357	249	235	380	192	181	91	105	272	215	453	426	449	133	157	158	126	544	900	767
CAPS2	ENSG00000180881	ENST00000409799	34	29	1	4	131	34	9	7	22	15	34	20	28	1158	52	8	3	9	17	25	63	47	52	6	7	10	19	18	3	6	14	47	47	2	5	6	5	20	19	74	12	5	3	8	59	34	37
CAPSL	ENSG00000152611	ENST00000514524	0	0	0	0	4	0	0	0	17	19	45	0	0	3970	0	0	0	0	0	0	1	4	2	0	0	0	30	22	0	0	0	0	0	2	1	1	2	1	0	0	0	0	0	0	1	0	6
CAPZA1	ENSG00000116489	ENST00000263168	852	867	1989	2025	1192	7277	940	906	776	798	1537	1968	2000	4254	6193	535	523	189	215	344	675	713	699	623	607	638	1493	1541	1503	1482	2547	858	759	194	229	2041	1981	773	774	5426	335	331	879	812	2652	4498	2468
CAPZA2	ENSG00000198898	ENST00000361183	1315	1235	1193	1239	2898	5043	1035	1058	1256	1246	2246	2094	2221	4461	5209	612	672	1067	1013	1807	2205	2103	2100	770	827	854	2002	2049	770	676	1208	1075	1038	299	321	1976	1875	758	827	5997	361	395	886	866	4010	2827	2351
CAPZB	ENSG00000077549	ENST00000264202	1095	1175	1685	1663	2309	8622	1113	1118	1228	1209	2246	2640	2613	5255	5582	803	828	721	743	1364	1549	1546	1536	799	772	793	2025	2021	1411	1389	2327	1776	1781	296	256	2152	2142	1471	1533	6798	460	425	958	888	5943	3963	2546
CARD10	ENSG00000100065	ENST00000403299	130	107	61	61	82	586	579	603	118	130	207	134	154	806	284	166	173	96	99	165	135	138	113	86	75	81	315	325	44	27	57	97	99	78	86	221	225	200	154	379	269	294	661	606	370	223	644
CARD11	ENSG00000198286	ENST00000396946	112	86	608	617	107	229	80	76	16	23	30	24	22	188	121	173	194	6	6	5	21	22	26	10	13	8	158	138	1015	989	1556	94	120	26	18	39	36	23	19	172	28	19	152	147	59	2343	226
CARD16	ENSG00000204397	ENST00000528513	48	46	208	231	22	435	103	113	15	20	31	37	32	192	244	25	26	8	9	13	29	22	22	24	22	21	352	369	69	69	118	71	74	6	5	323	287	14	13	261	24	31	112	124	89	561	130
CARD18	ENSG00000255501	ENST00000530950	0	0	0	0	0	0	0	0	0	0	0	7	7	0	0	0	0	0	0	1	0	0	0	0	0	0	0	0	0	0	0	0	0	0	0	3	6	0	0	0	0	0	0	0	0	0	0
CARD19	ENSG00000165233	ENST00000375464	104	83	81	71	133	157	67	71	60	58	98	74	59	219	267	90	101	56	36	83	22	26	18	23	25	14	178	175	52	66	89	164	165	22	25	112	103	79	83	179	28	38	64	64	179	313	158
CARD6	ENSG00000132357	ENST00000254691	422	419	134	148	99	299	168	144	86	86	149	326	366	466	1095	224	192	37	37	80	246	276	242	69	81	63	372	368	130	142	204	110	120	34	42	265	271	37	40	232	115	99	128	120	421	797	662
CARD8	ENSG00000105483	ENST00000519940	170	170	575	605	409	646	144	143	143	136	256	137	146	605	1492	200	188	86	74	126	184	176	174	121	110	126	492	453	720	717	1222	233	203	42	59	702	702	161	172	868	92	79	252	228	904	2177	478
CARD9	ENSG00000187796	ENST00000371732	27	31	90	67	39	22	16	20	11	4	16	9	8	102	52	20	16	2	5	1	0	1	0	11	10	9	78	84	26	16	48	13	10	1	3	84	45	17	18	4	6	12	25	32	31	295	26
CARHSP1	ENSG00000153048	ENST00000618335	757	730	223	224	652	1600	250	274	167	168	312	536	541	1397	1006	281	277	76	83	102	475	478	456	528	543	559	854	880	233	220	374	1084	1013	128	142	856	954	201	211	1012	149	142	262	222	957	800	689
CARKD	ENSG00000213995	ENST00000309957	708	679	264	296	1792	1223	359	335	294	285	503	388	449	1563	966	312	341	224	220	362	420	449	422	448	456	458	479	519	322	341	523	1110	1138	293	316	660	615	630	620	1409	217	214	322	343	1304	1207	1073
CARM1	ENSG00000142453	ENST00000344150	278	276	365	372	779	1559	377	392	418	471	791	659	620	2316	1622	268	293	160	165	276	275	284	228	226	220	240	488	473	304	262	489	817	849	202	213	843	840	409	395	1273	247	226	369	313	1416	957	787
CARNMT1	ENSG00000156017	ENST00000376834	184	190	192	218	415	998	212	232	180	178	318	396	388	988	509	94	95	55	39	93	497	473	514	384	353	350	270	266	156	166	294	273	254	100	111	209	213	183	209	794	155	165	289	272	542	492	506
CARNS1	ENSG00000172508	ENST00000445895	12	14	30	27	3425	66	25	13	6	5	6	29	21	37	62	22	28	111	97	151	9	8	6	2	2	1	51	60	112	111	178	40	36	12	12	10	8	28	20	113	15	21	83	67	34	139	153
CARS2	ENSG00000134905	ENST00000257347	330	314	315	358	405	811	192	198	173	181	276	309	317	827	619	115	129	172	180	301	143	162	156	181	169	162	371	349	257	267	464	378	344	81	88	287	262	284	275	779	243	222	249	253	559	895	510
CARTPT	ENSG00000164326	ENST00000296777	833	860	11	14	60	3	41	41	0	0	0	0	0	0	0	0	0	0	0	0	0	0	0	0	0	0	0	0	0	0	0	0	0	1	4	0	0	8	9	304	0	0	0	0	11	0	38
CASC1	ENSG00000118307	ENST00000320267	13	19	1	4	33	6	2	0	23	25	50	20	18	2227	3	9	12	1	0	1	55	48	55	2	0	0	17	24	2	6	5	25	33	9	6	5	7	24	15	18	4	5	4	2	50	11	13
CASC3	ENSG00000108349	ENST00000264645	973	966	843	908	5728	3994	567	537	908	933	1600	1254	1285	5849	3130	478	478	210	212	406	1305	1232	1255	358	332	353	1225	1279	936	967	1622	2236	2343	364	416	1168	1146	905	880	4693	547	608	564	595	6120	3064	1997
CASC4	ENSG00000166734	ENST00000299957	2651	2750	746	768	4948	4846	587	553	1300	1330	2339	1145	1188	8742	3571	831	824	315	341	597	2084	2067	2137	915	979	993	1581	1627	754	686	1186	2626	2490	350	346	1316	1290	2022	2080	4350	741	780	591	547	4509	2572	3175
CASC5	ENSG00000137812	ENST00000399668	12	14	151	143	44	534	167	124	60	52	125	104	96	59	25	14	22	1	1	6	84	105	112	78	86	91	21	28	96	114	170	6	4	2	2	133	102	0	7	289	1	4	129	116	46	88	181
CASD1	ENSG00000127995	ENST00000297273	956	955	321	338	1887	1861	178	142	328	373	634	295	346	1723	989	182	193	202	187	339	430	473	422	171	173	192	502	513	367	370	643	794	757	107	96	480	478	605	618	2471	283	258	154	154	1291	899	550
CASK	ENSG00000147044	ENST00000421587	363	337	241	268	2464	3651	838	893	338	342	590	520	521	1465	798	257	259	83	92	114	616	644	642	290	306	266	521	505	290	307	516	558	569	147	135	414	420	313	272	3108	214	204	880	923	1169	1040	1447
CASKIN1	ENSG00000167971	ENST00000343516	12	12	3	2	887	1	4	1	6	4	8	2	0	5	2	2	2	0	1	0	2	5	1	0	0	0	0	0	0	1	1	5	4	4	4	2	3	28	28	1	10	13	2	1	4	0	5
CASKIN2	ENSG00000177303	ENST00000321617	387	352	130	134	1477	282	178	164	223	237	348	243	220	601	1761	288	309	114	111	194	164	186	182	109	83	93	1062	1068	84	74	129	487	457	110	110	778	749	254	253	308	199	200	195	194	807	1760	447
CASP1	ENSG00000137752	ENST00000527979	136	159	626	679	75	2235	918	930	51	60	102	239	236	486	658	111	123	38	28	61	60	56	68	124	120	128	685	719	432	427	677	223	186	14	20	464	427	52	68	1187	142	124	856	809	420	2013	505
CASP10	ENSG00000003400	ENST00000286186	85	97	279	239	113	1661	445	475	94	86	160	289	323	990	821	179	173	52	53	82	243	261	279	158	131	148	494	571	308	261	535	58	81	39	54	520	458	66	56	1643	45	50	453	433	569	1655	739
CASP14	ENSG00000105141	ENST00000427043	0	0	0	0	0	0	0	0	0	0	0	2	1	0	1	0	0	0	0	0	8	6	5	0	0	0	0	0	0	0	0	0	0	0	0	10	13	0	1	0	6	7	0	0	0	0	0
CASP2	ENSG00000106144	ENST00000310447	176	181	427	462	582	2212	251	268	273	306	516	339	392	1572	831	179	166	62	79	162	292	291	268	112	119	103	374	361	584	586	1026	482	449	86	64	539	492	213	235	1419	159	143	293	286	1143	1380	709
CASP3	ENSG00000164305	ENST00000523916	210	232	359	381	913	2043	793	805	268	253	437	446	492	782	1260	182	196	108	112	188	159	168	169	240	265	240	307	314	372	357	655	271	249	81	67	590	619	171	167	1807	86	71	632	588	659	771	1337
CASP4	ENSG00000196954	ENST00000444739	220	195	821	865	37	1235	556	581	95	103	232	411	433	1414	2581	268	300	41	44	74	248	211	202	268	253	222	819	800	599	626	1002	562	553	123	134	780	739	214	190	878	279	269	472	459	683	1658	815
CASP6	ENSG00000138794	ENST00000265164	37	55	62	91	73	2338	410	436	107	101	202	117	96	544	161	85	81	20	15	36	156	127	124	165	144	145	178	184	88	92	144	126	147	57	52	74	56	142	128	1325	53	69	381	411	448	225	459
CASP7	ENSG00000165806	ENST00000621345	213	191	408	395	147	5523	763	761	215	242	463	291	252	1353	868	181	203	59	49	96	278	299	300	285	284	258	647	677	175	162	282	353	349	122	123	525	531	422	419	3088	380	361	805	846	1328	754	1532
CASP8	ENSG00000064012	ENST00000358485	210	208	621	585	118	1725	277	234	145	171	304	219	256	1502	1227	155	144	25	39	53	223	186	210	166	153	142	405	452	652	646	1148	221	233	27	19	240	237	157	135	1061	65	69	256	259	629	2142	608
CASP9	ENSG00000132906	ENST00000333868	503	511	137	125	468	435	81	67	106	112	177	138	140	993	902	110	110	64	63	96	141	168	149	90	89	94	174	174	110	102	166	444	454	118	102	154	168	157	157	397	64	66	88	89	777	299	253
CASQ1	ENSG00000143318	ENST00000368078	2	2	10	13	462	15	11	9	11	7	9	44	44	3	29	2	2	375	386	618	3	0	4	0	0	1	7	2	36	46	59	1	5	1	0	20	12	18	19	72	2	1	5	6	53	46	3
CASQ2	ENSG00000118729	ENST00000261448	36	44	54	47	48	335	78	102	182	141	275	1378	1426	68	487	100	92	9030	8852	15415	137	140	140	7	7	7	145	138	19	16	15	157	151	12	7	28	24	65	59	3829	24	18	19	15	1245	87	61
CASR	ENSG00000036828	ENST00000490131	1	3	0	2	1	13	15	17	1	0	1	1	0	4	5	95	97	0	0	1	1183	1153	1197	1	1	4	0	1	6	8	2	41	26	122	117	0	0	2	2	10	0	0	11	9	0	3	653
CASS4	ENSG00000087589	ENST00000360314	20	18	196	222	33	49	21	18	10	4	15	21	28	29	277	13	18	5	7	10	15	11	13	9	7	10	240	240	58	42	92	31	29	3	0	53	50	4	8	44	4	4	23	15	77	276	35
CAST	ENSG00000153113	ENST00000508830	986	1017	916	950	970	8429	1226	1221	719	727	1278	5145	5193	6035	5745	592	626	1171	1195	1961	1528	1543	1579	891	889	839	1768	1763	608	647	1010	1831	1832	311	338	2166	2130	1225	1289	6983	540	566	1777	1654	3750	2711	3307
CASZ1	ENSG00000130940	ENST00000377022	84	75	97	94	65	550	518	491	125	134	207	275	271	855	156	75	103	107	108	207	122	101	93	13	12	21	480	506	63	55	106	28	36	91	88	149	177	671	747	936	598	553	586	577	730	220	1304
CAT	ENSG00000121691	ENST00000241052	2182	2235	818	769	1530	7313	2066	1996	876	812	1531	949	973	6503	11754	585	575	312	298	539	6057	5993	6198	17700	17939	17815	4532	4312	822	823	1355	1037	1066	543	562	1511	1457	1053	1018	3682	603	602	2087	2025	3316	2886	2372
CATIP	ENSG00000158428	ENST00000289388	2	4	4	4	5	8	0	1	6	6	7	5	2	1274	28	3	5	2	0	1	25	32	30	0	0	1	7	8	2	0	1	3	4	4	9	23	23	10	19	6	3	2	1	1	10	10	7
CAV1	ENSG00000105974	ENST00000341049	357	377	595	596	272	4555	486	479	2623	2532	4595	4869	5032	3560	26611	1824	1905	1622	1540	2627	547	509	514	328	284	305	15370	15854	467	419	791	3461	3322	223	193	14771	14614	988	969	12300	368	422	351	323	11332	7638	1131
CAV2	ENSG00000105971	ENST00000222693	171	141	266	227	205	1185	116	135	445	454	826	1390	1320	1222	7588	645	706	1052	1005	1827	380	370	402	540	592	598	5817	5832	125	144	216	977	949	275	284	3726	3617	330	354	1908	180	149	152	155	1639	2453	493
CAV3	ENSG00000182533	ENST00000397368	0	0	0	0	1	10	0	0	0	0	0	2	0	0	1	0	0	121	121	199	0	1	0	0	0	0	15	9	0	0	0	2	1	0	0	0	0	1	1	7	0	0	1	0	1	5	0
CBARP	ENSG00000099625	ENST00000382477	65	62	8	7	242	3	4	1	3	7	4	3	1	1	48	10	14	2	2	2	2	1	1	0	0	0	11	13	0	0	4	1	2	9	8	4	7	2	3	4	4	3	2	1	1	4	10
CBFA2T2	ENSG00000078699	ENST00000492345	210	235	287	274	1083	1704	353	331	222	223	383	336	344	1066	690	140	161	97	92	160	345	368	354	67	68	59	390	382	409	365	650	839	799	117	111	346	353	950	922	1935	189	177	405	350	1397	1140	1045
CBFA2T3	ENSG00000129993	ENST00000327483	38	21	217	200	138	244	53	73	43	48	84	50	49	42	261	28	45	39	42	82	5	17	11	71	82	72	132	133	193	185	316	17	25	216	225	144	147	124	149	192	33	27	90	94	177	1000	133
CBFB	ENSG00000067955	ENST00000412916	328	295	677	676	1018	1234	183	159	407	431	759	489	497	1874	2261	191	208	103	138	246	332	336	319	165	143	166	651	677	767	751	1231	655	576	159	148	515	565	320	272	1215	122	161	204	180	1094	1471	1256
CBL	ENSG00000110395	ENST00000264033	416	394	762	763	1577	1562	268	280	427	386	719	577	571	943	2083	200	208	91	111	172	563	534	523	132	143	132	685	644	881	923	1553	518	457	104	92	961	993	190	184	1783	112	98	248	255	1802	2095	674
CBLB	ENSG00000114423	ENST00000264122	305	323	485	509	583	1401	255	253	239	223	427	286	299	1467	3277	273	293	150	151	267	271	299	271	167	185	171	338	354	611	646	1026	785	711	104	103	704	698	286	260	1358	108	128	342	330	1001	1115	1280
CBLC	ENSG00000142273	ENST00000270279	0	0	11	11	4	668	528	477	16	16	24	145	129	180	2	44	41	0	1	0	16	25	25	29	42	40	11	12	1	0	0	0	0	54	44	6	11	223	208	353	31	30	410	380	71	2	431
CBLL1	ENSG00000105879	ENST00000440859	248	244	248	245	1233	1033	187	192	312	289	536	402	414	1376	947	101	131	104	100	185	391	394	419	163	175	188	351	363	320	320	560	465	378	117	93	412	405	485	485	1105	133	141	156	199	1260	857	500
CBLN1	ENSG00000102924	ENST00000536749	4	4	2	0	76	16	5	2	99	119	169	17	19	6	56	52	40	26	10	31	1	3	2	7	7	6	1	1	3	4	6	6	7	2	3	3	4	15	18	22	1	4	1	3	83	0	12
CBR1	ENSG00000159228	ENST00000290349	381	345	150	208	1197	1694	3605	3619	154	163	299	594	610	937	485	255	231	84	88	125	836	867	851	1753	1737	1812	472	434	140	125	212	419	387	61	59	250	263	435	435	1203	222	250	3247	3145	777	629	2022
CBR3	ENSG00000159231	ENST00000290354	14	13	23	15	73	143	12	20	23	19	31	110	119	58	90	31	34	20	12	26	12	11	20	2	1	1	56	50	16	12	30	117	117	7	7	23	40	107	119	132	105	89	14	18	149	34	74
CBR4	ENSG00000145439	ENST00000306193	376	375	158	157	1189	1157	215	235	187	178	347	282	271	1322	390	113	115	227	237	435	800	829	794	882	976	846	254	247	189	188	288	374	326	63	61	296	262	299	311	1255	133	103	250	223	775	610	512
CBSL	ENSG00000274276	ENST00000624406	3	2	1	0	378	0	0	1	0	0	0	0	0	51	0	2	3	3	6	5	4	3	0	145	178	161	0	0	0	2	2	1	1	42	51	3	6	15	18	0	0	0	0	0	0	4	0
CBWD1	ENSG00000172785	ENST00000377400	194	239	133	141	137	488	75	77	92	76	126	273	245	737	225	50	60	54	54	76	506	470	457	181	190	151	146	157	54	62	100	122	119	83	69	238	216	158	159	683	58	66	56	57	291	237	139
CBX1	ENSG00000108468	ENST00000393408	482	455	448	432	2953	1759	206	211	661	662	1180	583	639	2008	1041	257	259	179	159	323	757	763	739	190	170	172	572	592	287	331	516	1627	1621	123	91	608	551	418	460	1950	210	201	189	214	2579	1088	539
CBX2	ENSG00000173894	ENST00000310942	10	10	26	21	123	30	6	6	21	30	56	69	60	47	29	20	19	22	12	30	5	5	6	5	9	10	108	92	17	14	27	96	116	11	11	159	147	15	18	27	3	11	4	4	74	72	19
CBX3	ENSG00000122565	ENST00000396386	1242	1207	1253	1301	2844	4788	1207	1196	1140	1106	2014	1083	1103	4341	2726	534	512	445	364	725	1191	1194	1205	575	595	599	1269	1342	1030	960	1767	1597	1518	293	285	1712	1742	848	917	4383	288	297	1187	1178	2940	2823	1619
CBX4	ENSG00000141582	ENST00000269397	124	163	195	172	688	179	70	61	39	46	56	64	86	265	217	110	84	52	40	88	40	36	32	50	48	46	232	229	129	111	204	245	225	78	91	475	410	191	201	240	69	85	104	115	107	584	334
CBX5	ENSG00000094916	ENST00000550411	91	92	90	93	631	304	47	31	55	66	112	83	89	505	105	27	26	71	64	104	183	179	194	28	31	31	84	80	86	74	142	190	170	18	21	95	89	63	55	214	29	21	41	36	161	167	157
CBX6	ENSG00000183741	ENST00000407418	680	748	722	720	3550	965	262	267	579	587	1117	1112	1178	1575	2516	425	423	291	283	512	455	467	456	95	81	72	1026	967	618	609	987	2267	2111	276	269	449	438	630	633	1611	289	305	158	182	3030	1969	1359
CBX7	ENSG00000100307	ENST00000216133	895	945	420	408	2027	1572	429	407	425	412	811	1007	1015	2138	1717	441	452	566	588	991	772	804	796	171	155	154	1089	1058	778	760	1243	2220	2135	228	206	545	512	832	900	2386	528	503	453	493	5077	3293	1460
CBX8	ENSG00000141570	ENST00000269385	27	25	48	39	259	67	34	31	35	25	54	16	20	335	88	53	41	24	24	38	15	25	14	10	13	11	51	60	33	26	36	58	49	20	20	81	71	49	32	53	25	11	23	33	50	64	175
CBY1	ENSG00000100211	ENST00000396811	248	234	64	63	470	860	104	116	251	239	350	201	245	2393	418	117	101	159	178	259	268	275	283	92	103	114	314	290	58	47	116	464	466	94	92	299	295	257	301	931	97	94	99	94	1041	386	344
CC2D1A	ENSG00000132024	ENST00000318003	226	209	169	190	720	1492	789	844	151	142	283	256	306	1762	362	182	166	94	88	134	161	141	133	178	184	169	376	373	175	173	294	391	413	265	238	254	251	315	342	963	322	310	660	680	803	737	921
CC2D1B	ENSG00000154222	ENST00000284376	391	389	329	293	577	967	234	234	151	148	281	345	354	795	1058	253	202	145	146	233	290	291	278	132	148	147	581	653	435	411	746	470	437	152	163	497	506	348	327	824	207	192	209	230	679	1173	684
CC2D2A	ENSG00000048342	ENST00000503292	206	171	71	65	916	396	80	85	385	363	653	378	392	4601	331	196	199	35	48	73	549	523	546	45	58	36	252	230	38	38	75	365	409	30	35	285	242	187	224	978	28	26	69	53	1236	260	284
CCAR1	ENSG00000060339	ENST00000543719	812	860	769	809	1792	2387	496	523	592	557	948	723	752	2651	1655	279	323	191	171	305	964	971	951	273	252	257	493	518	824	816	1397	842	846	277	251	882	907	676	737	3214	252	225	541	497	2221	2018	1533
CCAR2	ENSG00000158941	ENST00000389279	927	824	725	758	3132	3044	587	613	643	615	1068	757	715	4572	2114	432	479	225	250	416	685	660	693	300	316	284	1040	1015	896	940	1469	1458	1510	353	359	1236	1208	747	775	2264	430	408	491	551	2560	2830	1609
CCBE1	ENSG00000183287	ENST00000439986	347	383	54	33	24	229	39	51	334	318	638	113	98	2052	69	11	14	4	2	4	182	184	169	80	83	100	385	353	45	55	83	1764	1711	5	4	9	10	59	71	1243	14	15	35	45	454	10	19
CCBL1	ENSG00000171097	ENST00000302586	46	49	45	43	605	85	27	31	38	53	84	41	26	302	91	26	30	42	42	97	76	62	58	47	57	68	55	51	67	68	103	86	77	14	13	108	116	106	100	99	35	46	50	43	198	169	73
CCBL2	ENSG00000137944	ENST00000370491	184	198	210	180	378	1181	205	246	186	202	335	429	488	1176	643	165	170	22	35	58	348	358	332	179	169	172	239	262	188	207	326	379	293	116	130	389	349	257	252	778	179	155	199	154	753	543	417
CCDC102A	ENSG00000135736	ENST00000258214	47	64	50	56	44	42	39	31	94	88	161	65	69	214	57	62	57	28	32	55	22	29	26	2	4	4	113	116	39	47	47	224	223	9	17	138	148	116	122	89	31	25	35	29	227	186	86
CCDC103	ENSG00000167131	ENST00000357776	6	10	1	4	53	21	2	1	9	12	21	6	7	877	12	10	8	2	1	0	35	37	26	1	4	2	11	11	3	6	7	18	22	2	1	8	6	7	6	22	1	3	2	6	30	1	15
CCDC106	ENSG00000173581	ENST00000591241	94	110	55	44	261	71	36	25	49	30	66	43	25	176	142	53	56	28	23	50	70	79	83	55	57	58	96	87	59	60	72	119	143	30	38	66	66	113	95	61	48	32	29	34	142	295	122
CCDC107	ENSG00000159884	ENST00000421582	42	43	24	32	32	74	35	33	7	8	9	11	5	19	70	3	3	6	5	4	9	6	10	0	8	14	55	51	5	4	4	13	15	16	19	33	21	42	36	75	7	6	18	27	38	63	72
CCDC108	ENSG00000181378	ENST00000453220	3	4	0	0	22	15	2	3	21	17	32	1	1	4740	0	5	1	0	0	0	4	0	3	1	0	0	36	37	0	0	1	0	2	4	3	0	0	10	8	13	1	2	7	1	5	2	20
CCDC109B	ENSG00000005059	ENST00000394650	56	56	334	309	79	422	54	52	55	83	139	147	108	156	722	82	95	26	14	30	20	28	23	12	15	9	183	218	388	374	691	191	171	13	9	130	115	32	37	421	6	9	79	68	489	699	149
CCDC113	ENSG00000103021	ENST00000219299	115	112	31	30	690	211	11	12	120	126	222	105	99	8618	116	39	43	49	29	81	78	95	91	28	17	25	132	121	5	5	20	86	79	20	22	39	32	62	63	205	17	20	5	17	163	34	124
CCDC114	ENSG00000105479	ENST00000315396	4	4	0	5	19	6	1	3	27	19	41	6	0	5010	4	3	3	0	1	1	1	3	4	0	2	1	61	60	3	2	10	35	39	3	5	7	4	1	1	12	0	2	3	2	17	19	11
CCDC115	ENSG00000136710	ENST00000259229	297	288	216	214	923	1379	241	255	239	240	448	363	391	1557	568	219	232	72	108	134	415	443	367	198	152	167	473	543	289	264	525	825	888	92	101	357	315	337	342	927	202	201	202	219	1057	1001	636
CCDC117	ENSG00000159873	ENST00000249064	333	357	369	388	808	1087	272	259	329	326	579	324	372	1271	755	135	167	72	86	153	374	333	343	374	360	351	302	343	301	359	556	528	521	86	82	708	708	280	300	1396	351	303	188	169	1126	789	613
CCDC12	ENSG00000160799	ENST00000425441	299	309	202	195	446	517	174	184	140	140	241	220	228	867	467	115	88	110	95	199	97	88	99	84	76	83	378	387	164	171	266	318	297	109	103	294	312	205	195	400	110	113	190	148	451	658	460
CCDC120	ENSG00000147144	ENST00000603986	23	17	42	25	139	217	106	125	32	34	53	179	148	228	62	28	37	4	2	1	30	38	34	17	18	21	77	82	39	35	47	121	95	34	40	107	90	114	84	156	59	67	149	172	133	113	209
CCDC122	ENSG00000151773	ENST00000444614	28	24	23	30	26	197	17	12	45	35	61	37	47	357	52	24	23	37	39	58	51	48	44	29	25	25	30	33	22	31	36	136	139	10	9	73	83	80	60	169	19	21	32	29	178	108	118
CCDC124	ENSG00000007080	ENST00000597436	157	154	204	203	475	125	120	123	74	78	147	92	82	411	263	64	52	78	95	140	31	34	43	68	57	48	288	323	41	47	102	226	237	93	95	246	231	217	199	145	160	155	133	127	187	323	318
CCDC126	ENSG00000169193	ENST00000448353	49	40	32	29	96	104	42	39	37	29	76	35	39	222	118	21	18	7	18	20	67	59	62	70	62	58	46	43	35	30	55	65	77	19	19	51	45	29	36	172	20	20	46	36	123	88	112
CCDC127	ENSG00000164366	ENST00000296824	213	187	116	109	751	406	125	112	186	140	297	184	163	623	421	146	123	135	142	220	198	177	176	73	74	70	254	236	126	125	220	521	516	52	50	288	287	206	181	537	80	57	90	78	832	363	283
CCDC13	ENSG00000244607	ENST00000310232	12	10	8	13	126	47	11	7	16	15	32	14	11	946	31	11	11	9	4	12	27	28	30	2	5	6	22	12	4	4	15	6	7	8	8	9	4	17	14	101	7	8	20	23	59	25	14
CCDC130	ENSG00000104957	ENST00000586600	219	218	256	235	726	403	199	219	164	135	237	143	155	711	432	163	137	75	93	132	73	90	77	50	49	69	242	246	309	278	479	429	417	101	99	410	463	255	257	456	192	179	217	223	594	943	540
CCDC134	ENSG00000100147	ENST00000255784	120	105	25	36	75	93	40	29	23	16	18	26	23	236	53	16	9	6	4	7	43	44	31	14	15	21	33	28	37	33	73	35	38	16	24	44	43	30	30	53	32	32	26	30	65	88	96
CCDC136	ENSG00000128596	ENST00000297788	110	109	41	50	748	109	21	30	94	82	140	107	81	98	79	26	42	80	72	148	15	16	13	5	9	9	7	11	88	77	116	74	55	5	5	49	31	201	208	804	9	23	24	21	1078	74	70
CCDC137	ENSG00000185298	ENST00000575223	108	118	193	188	389	356	132	120	79	96	152	205	194	523	368	81	84	48	46	72	47	43	51	56	47	45	153	177	174	177	295	159	146	52	57	208	199	127	145	310	67	83	96	102	209	477	217
CCDC138	ENSG00000163006	ENST00000295124	22	23	35	32	64	136	22	16	44	49	87	37	38	563	73	9	15	5	2	8	33	26	31	30	30	35	36	25	37	46	73	39	43	7	4	36	32	38	26	131	5	15	11	22	69	45	76
CCDC14	ENSG00000175455	ENST00000310351	209	212	349	363	1352	2653	374	338	321	312	573	254	321	1456	1007	212	226	59	59	108	312	303	295	136	111	125	425	433	472	456	757	531	515	68	84	395	366	625	598	5100	248	255	357	349	2012	1147	671
CCDC141	ENSG00000163492	ENST00000420890	15	22	23	23	95	38	2	7	11	7	15	22	24	19	709	35	46	333	322	573	4	3	2	2	3	7	107	114	58	67	93	16	9	113	120	35	42	3	9	27	0	1	6	1	44	76	13
CCDC146	ENSG00000135205	ENST00000285871	48	57	60	57	143	385	54	78	302	306	581	170	174	7900	196	92	109	26	32	42	178	183	187	40	46	55	92	91	93	95	183	135	140	16	14	109	111	96	106	553	41	45	66	69	409	341	188
CCDC149	ENSG00000181982	ENST00000504487	166	152	124	135	790	631	65	69	188	197	352	226	217	1043	614	117	112	58	49	105	183	189	204	60	53	50	277	269	49	42	65	536	490	165	152	235	244	302	284	520	214	230	72	74	822	287	561
CCDC15	ENSG00000149548	ENST00000344762	24	20	24	16	55	117	21	14	21	15	26	28	39	150	56	11	10	4	3	5	24	21	15	37	31	27	27	34	31	28	46	30	32	6	6	32	36	28	27	86	20	25	24	15	62	47	40
CCDC150	ENSG00000144395	ENST00000409270	5	2	9	13	12	70	7	10	2	3	2	11	8	103	13	10	12	2	9	3	46	45	56	48	30	44	5	3	9	7	15	2	5	2	0	19	20	4	1	66	0	1	10	8	23	25	20
CCDC151	ENSG00000198003	ENST00000356392	31	26	1	3	88	0	3	2	4	6	4	0	1	894	9	3	3	3	2	4	4	11	8	0	0	1	24	24	1	1	3	9	7	1	1	17	21	7	2	5	22	19	1	2	11	30	23
CCDC153	ENSG00000248712	ENST00000415318	2	4	4	5	8	23	6	11	8	10	16	10	6	943	34	10	16	1	1	0	9	4	9	1	6	4	25	30	3	4	10	1	11	1	0	42	45	9	3	35	0	4	13	12	33	45	40
CCDC155	ENSG00000161609	ENST00000600570	0	0	1	1	1	1	0	1	0	0	0	0	0	5	0	1	1	0	0	0	0	0	0	0	0	1	3	3	0	1	0	0	0	2	7	0	0	0	0	0	0	0	0	0	0	3	2
CCDC157	ENSG00000187860	ENST00000405659	21	17	24	19	100	15	11	23	17	21	19	13	16	805	62	26	23	3	3	8	16	14	11	4	4	3	22	22	20	17	31	33	18	8	9	24	19	22	33	42	11	11	15	20	45	74	43
CCDC158	ENSG00000163749	ENST00000388914	6	12	2	3	37	33	2	2	13	8	17	20	24	53	97	18	13	4	3	14	24	37	20	53	57	62	11	9	2	3	4	9	11	6	6	7	2	16	12	47	7	13	4	6	26	7	26
CCDC167	ENSG00000198937	ENST00000373408	44	40	72	66	252	230	41	31	34	35	49	37	39	288	87	9	23	27	31	60	18	22	25	66	88	72	40	55	36	41	66	24	20	11	7	64	43	55	67	205	34	39	30	30	120	114	54
CCDC17	ENSG00000159588	ENST00000528266	6	4	21	14	35	83	29	33	19	24	50	13	13	10213	62	20	18	2	2	8	6	7	3	4	9	11	67	83	14	9	19	41	37	5	3	16	12	35	16	111	12	14	23	31	83	61	27
CCDC170	ENSG00000120262	ENST00000239374	175	166	40	43	105	109	42	63	169	169	305	30	25	12298	478	30	29	13	5	12	39	41	44	188	189	210	102	126	54	51	100	411	421	2	1	144	133	23	14	59	3	2	40	27	178	207	281
CCDC173	ENSG00000154479	ENST00000447353	3	2	8	9	114	10	2	3	18	21	31	3	1	1652	24	5	5	0	1	0	6	5	6	0	0	1	16	20	4	1	1	13	6	4	6	4	2	3	1	32	0	1	5	5	16	9	16
CCDC174	ENSG00000154781	ENST00000383794	173	169	180	177	696	711	182	182	188	175	325	207	225	816	423	122	143	60	65	116	279	221	242	95	96	79	232	228	202	204	358	430	505	111	104	282	299	224	213	835	129	117	163	181	812	614	488
CCDC177	ENSG00000267909	ENST00000599174	2	4	1	2	45	0	0	0	0	0	0	0	2	3	4	0	0	0	0	0	0	0	0	0	1	0	0	0	0	0	0	0	2	0	0	0	0	0	0	1	0	0	0	0	1	0	1
CCDC180	ENSG00000197816	ENST00000529487	75	87	48	52	384	186	28	29	69	83	133	51	67	3306	169	42	47	16	18	27	90	93	77	13	13	14	111	99	71	102	123	228	190	23	17	91	115	96	75	302	36	33	24	22	407	255	107
CCDC181	ENSG00000117477	ENST00000456107	14	17	2	5	108	4	0	0	26	19	34	1	4	1060	10	6	13	6	5	18	70	56	57	0	0	0	12	4	0	0	1	81	85	7	6	1	2	13	9	18	0	0	2	0	51	0	15
CCDC186	ENSG00000165813	ENST00000369287	399	404	431	429	909	2032	556	576	380	348	634	892	876	3099	1504	185	177	173	156	270	1035	1010	1071	110	113	115	667	627	463	393	769	627	596	359	360	622	574	906	894	2192	457	472	578	567	1312	1685	1714
CCDC187	ENSG00000260220	ENST00000569961	1	1	1	1	1	1	1	3	3	6	12	0	0	980	0	4	2	0	0	0	1	2	1	1	0	0	8	4	2	0	3	0	0	5	1	0	0	0	0	5	0	0	0	2	1	2	55
CCDC189	ENSG00000196118	ENST00000543610	6	1	4	3	11	0	2	3	0	0	0	1	0	51	1	0	0	0	0	0	0	1	0	0	0	1	6	3	0	0	0	1	4	0	0	1	0	8	8	0	1	3	1	3	3	6	6
CCDC22	ENSG00000101997	ENST00000376227	159	188	162	171	354	347	146	141	127	131	180	120	141	517	289	100	109	55	61	90	73	74	76	101	73	77	216	223	196	169	360	194	202	74	85	175	171	194	228	268	126	111	149	131	325	624	315
CCDC25	ENSG00000147419	ENST00000356537	616	599	264	273	1503	1661	822	781	299	313	588	595	599	2210	915	245	181	194	172	335	706	800	761	694	737	691	470	499	271	275	473	488	513	156	163	458	395	344	364	1680	196	243	808	849	1373	838	1201
CCDC28A	ENSG00000024862	ENST00000610978	379	397	159	144	323	738	195	176	89	70	143	165	132	1645	468	151	162	66	64	81	486	481	516	286	316	254	242	263	173	172	267	236	233	120	106	371	349	219	194	836	185	183	177	183	512	607	447
CCDC28B	ENSG00000160050	ENST00000373602	58	64	57	57	179	97	15	18	45	37	61	19	25	164	87	33	34	49	53	82	17	20	14	2	4	2	34	36	50	53	108	66	63	16	17	37	53	50	53	110	13	19	12	18	119	133	69
CCDC33	ENSG00000140481	ENST00000558659	10	11	0	0	1	2	0	1	7	4	9	0	0	2727	1	0	0	1	1	0	0	0	0	0	0	0	9	12	0	0	0	1	0	0	0	4	7	0	0	1	0	0	2	0	6	1	9
CCDC34	ENSG00000109881	ENST00000328697	56	51	33	50	147	554	94	80	32	31	59	41	54	1107	87	15	16	9	15	31	67	50	52	18	18	21	38	40	31	20	51	147	148	11	12	61	65	61	65	418	6	12	119	99	145	108	314
CCDC39	ENSG00000145075	ENST00000442201	41	42	79	73	319	167	40	37	47	38	70	37	31	2674	111	39	36	14	4	19	46	35	42	12	24	14	41	38	148	166	318	115	114	11	13	34	30	70	74	242	10	26	69	58	267	292	96
CCDC40	ENSG00000141519	ENST00000397545	52	65	17	21	123	38	25	24	80	69	141	50	50	4222	183	28	27	11	9	29	73	73	93	6	3	6	75	75	18	13	15	52	56	24	24	24	28	111	111	67	19	20	16	18	211	36	68
CCDC43	ENSG00000180329	ENST00000315286	149	177	190	149	571	782	126	143	144	144	237	211	236	761	383	56	72	161	169	248	225	256	249	60	71	74	228	235	125	119	189	152	139	56	54	273	295	195	205	690	90	96	121	129	464	360	325
CCDC47	ENSG00000108588	ENST00000403162	1130	1162	633	724	3019	5381	1079	1112	508	551	990	1182	1235	3952	3556	392	408	337	317	587	1796	1780	1774	1071	1037	1015	1309	1355	395	395	713	1019	987	378	368	1224	1188	1000	1084	4417	606	618	1068	1067	2135	1460	2789
CCDC50	ENSG00000152492	ENST00000392456	469	485	375	386	893	1405	340	342	417	391	723	769	738	2157	2077	318	341	230	220	371	528	555	531	463	430	444	703	705	525	502	871	992	940	200	194	737	735	400	389	2226	264	274	430	433	1614	1641	968
CCDC51	ENSG00000164051	ENST00000395694	102	107	69	57	191	640	92	96	56	74	111	132	134	365	151	58	53	53	59	72	166	136	165	94	111	116	105	99	41	34	69	109	100	15	20	146	115	64	63	299	37	33	79	92	257	239	133
CCDC53	ENSG00000120860	ENST00000544341	215	206	148	143	576	668	112	115	147	123	213	232	227	681	505	88	112	124	116	182	298	311	345	196	172	180	264	272	120	135	229	250	241	54	40	268	232	177	176	740	56	64	100	106	697	442	396
CCDC57	ENSG00000176155	ENST00000392347	139	176	146	128	312	289	174	161	101	129	179	66	80	1284	252	141	146	27	25	42	78	72	94	70	77	84	176	180	119	150	251	326	286	91	98	128	121	287	273	285	120	126	164	159	572	526	493
CCDC58	ENSG00000160124	ENST00000291458	34	51	48	47	157	416	80	58	36	20	50	63	47	275	121	15	15	38	36	55	63	70	54	47	46	47	58	61	44	53	97	54	48	13	19	64	65	54	51	349	15	18	61	74	155	141	127
CCDC59	ENSG00000133773	ENST00000256151	130	125	164	173	330	447	115	88	121	113	189	166	176	559	619	50	50	75	66	127	116	122	137	70	77	62	211	222	144	131	226	284	276	60	58	248	258	119	115	541	84	74	104	111	399	364	247
CCDC6	ENSG00000108091	ENST00000263102	573	541	468	466	1848	3675	912	916	954	945	1766	2044	2067	5702	1755	415	453	195	157	277	1343	1338	1351	333	303	310	803	860	528	542	967	1108	985	413	391	712	688	706	680	3822	622	598	671	606	4002	1609	1895
CCDC61	ENSG00000104983	ENST00000595358	50	53	58	70	87	126	57	46	48	41	77	32	43	411	96	34	28	14	20	23	21	21	24	34	25	29	99	91	61	52	97	103	106	20	23	89	102	92	70	106	37	38	61	51	136	205	161
CCDC64	ENSG00000135127	ENST00000397558	61	54	290	294	241	249	61	70	27	18	33	225	249	208	96	53	32	3	1	2	1477	1571	1544	17	12	14	107	120	420	402	713	27	26	39	51	49	41	59	72	202	20	18	51	59	36	441	1245
CCDC64B	ENSG00000162069	ENST00000572449	0	0	15	14	8	197	98	87	7	10	20	187	203	310	2	35	39	0	0	1	3	3	8	0	1	2	92	110	0	0	1	2	1	362	399	8	14	231	218	176	175	156	117	95	13	1	460
CCDC65	ENSG00000139537	ENST00000320516	5	10	15	11	52	18	8	4	30	22	46	0	7	2397	47	15	12	1	1	1	26	32	36	3	4	3	22	26	21	15	37	8	18	7	2	4	1	9	9	32	2	1	6	6	41	57	18
CCDC66	ENSG00000180376	ENST00000394672	177	189	170	211	604	641	90	88	171	194	305	207	214	1425	496	101	86	76	55	123	201	201	212	59	57	59	210	214	261	262	456	378	375	53	52	208	211	218	227	1040	111	114	126	108	1108	612	435
CCDC67	ENSG00000165325	ENST00000618031	7	8	1	0	2	7	0	0	0	2	1	0	0	543	1	0	1	0	0	0	4	8	3	0	1	2	5	0	0	0	1	6	17	2	2	0	2	11	18	14	0	0	0	0	7	1	4
CCDC68	ENSG00000166510	ENST00000591504	91	89	68	65	80	1928	457	429	58	55	106	65	69	195	257	55	63	19	21	39	91	88	99	93	101	109	451	481	25	14	41	620	621	28	36	935	868	80	79	1624	29	55	570	565	372	342	719
CCDC69	ENSG00000198624	ENST00000355417	2573	2579	1384	1361	170	1875	429	480	302	337	599	2552	2525	4851	5448	415	429	635	676	1151	240	275	237	335	340	342	1637	1688	1009	1035	1724	1348	1331	389	406	763	743	294	315	5957	81	97	449	443	4641	3860	699
CCDC71	ENSG00000177352	ENST00000321895	111	96	98	107	304	372	76	69	126	155	225	150	145	863	385	91	83	69	49	92	93	82	82	80	84	68	231	197	104	123	205	356	369	48	52	197	216	127	131	193	72	60	93	94	421	425	285
CCDC74A	ENSG00000163040	ENST00000409856	139	142	12	4	73	44	8	7	59	74	130	50	43	1962	35	64	75	14	10	23	23	27	22	4	1	4	26	36	5	7	19	196	177	8	13	16	17	69	54	59	7	11	4	7	211	13	37
CCDC74B	ENSG00000152076	ENST00000409943	34	46	5	3	104	10	0	0	67	72	133	4	3	1209	4	15	15	0	5	1	10	9	15	0	1	0	17	6	2	1	6	54	65	4	4	9	13	61	54	30	3	3	2	1	152	11	6
CCDC77	ENSG00000120647	ENST00000540180	51	60	69	62	92	257	42	39	51	36	99	60	55	238	102	26	28	11	13	27	50	46	54	28	21	31	49	64	61	69	115	78	80	10	6	59	53	41	54	219	16	8	30	31	186	146	107
CCDC78	ENSG00000162004	ENST00000293889	19	28	29	25	176	22	5	8	30	30	47	5	5	3493	25	8	8	2	5	4	3	1	1	4	2	2	59	68	28	36	56	13	9	9	4	37	18	31	42	23	16	16	4	8	59	108	64
CCDC8	ENSG00000169515	ENST00000307522	133	142	54	43	42	138	10	15	209	220	389	60	47	3009	123	92	100	170	176	272	221	197	198	2	2	4	208	205	18	22	25	1202	1266	123	118	207	203	111	96	118	183	158	25	21	584	159	62
CCDC80	ENSG00000091986	ENST00000439685	347	322	2307	2217	3055	5526	233	243	7830	8078	14420	4617	4812	1262	25521	5069	5179	993	960	1645	331	329	283	32	34	35	2878	2829	329	339	508	3146	2968	427	399	503	466	1671	1661	4391	132	129	112	147	19017	2952	1253
CCDC81	ENSG00000149201	ENST00000445632	1	3	2	7	22	16	1	2	19	29	62	5	2	3132	17	5	3	1	1	3	6	6	6	2	0	1	10	17	5	4	11	12	9	1	0	21	26	5	7	29	0	1	2	0	60	30	8
CCDC82	ENSG00000149231	ENST00000423339	224	225	269	228	1207	694	173	133	185	201	337	211	249	1015	1021	151	135	83	93	154	315	302	287	254	249	258	410	422	292	293	506	370	346	86	73	404	414	153	138	977	61	71	122	110	829	969	539
CCDC85A	ENSG00000055813	ENST00000407595	29	25	28	22	414	87	6	5	124	110	206	30	22	357	626	39	32	64	66	126	58	48	37	4	4	3	251	264	15	7	15	33	25	12	4	525	538	28	19	125	31	35	6	11	707	84	23
CCDC85B	ENSG00000175602	ENST00000312579	46	53	62	55	139	20	28	28	10	13	12	6	5	50	555	6	5	9	11	11	5	4	4	6	9	13	148	174	0	5	2	79	101	18	18	120	102	81	80	26	18	27	28	28	38	225	51
CCDC85C	ENSG00000205476	ENST00000380243	360	346	127	131	1030	1248	350	321	152	134	283	632	667	725	312	110	128	121	122	206	164	189	161	63	54	72	308	273	149	120	238	320	307	185	176	440	441	373	359	1270	318	320	371	394	1191	515	945
CCDC86	ENSG00000110104	ENST00000227520	230	239	190	165	311	373	113	128	124	120	229	186	207	597	897	64	61	52	43	107	107	80	95	39	40	34	197	206	97	92	140	238	194	146	142	188	210	218	228	247	56	75	103	99	345	300	179
CCDC88A	ENSG00000115355	ENST00000436346	640	637	1114	1115	7282	978	167	186	545	606	1029	679	704	686	2347	266	246	174	168	260	328	344	345	270	253	285	780	857	482	444	806	735	711	125	111	689	660	257	237	1650	131	176	150	133	1626	2151	795
CCDC88B	ENSG00000168071	ENST00000356786	117	154	830	819	166	344	216	195	35	40	51	48	33	283	407	139	180	8	13	22	1	6	5	28	44	25	280	234	705	635	1123	62	83	26	28	114	130	96	86	176	141	150	286	273	124	2573	438
CCDC88C	ENSG00000015133	ENST00000389857	114	113	686	733	200	1062	433	382	140	134	190	265	284	4312	353	208	200	30	28	51	173	153	140	63	71	70	531	542	1185	1154	1977	89	85	144	143	265	239	416	445	617	257	213	488	477	405	2152	1124
CCDC89	ENSG00000179071	ENST00000316398	10	10	0	6	32	23	0	5	24	25	30	7	7	654	22	5	6	2	6	7	11	15	17	1	1	3	17	20	1	5	5	104	97	0	0	16	16	16	14	25	2	1	5	4	86	15	30
CCDC9	ENSG00000105321	ENST00000221922	153	139	157	141	165	244	114	106	96	107	161	103	125	406	484	94	90	41	46	78	49	45	52	49	60	43	241	249	96	88	146	274	264	134	138	218	242	222	224	247	89	79	103	88	366	516	295
CCDC90B	ENSG00000137500	ENST00000455220	533	486	222	236	818	799	196	197	209	198	400	296	355	1005	601	174	151	124	135	236	269	276	278	343	364	382	293	253	212	176	336	472	404	62	59	434	462	224	249	954	138	121	224	188	630	497	454
CCDC91	ENSG00000123106	ENST00000545336	330	350	207	216	623	707	155	182	280	275	520	336	358	1237	647	104	94	236	252	418	380	402	408	102	135	125	262	254	234	206	370	377	430	149	169	231	223	248	258	965	149	160	162	162	888	577	559
CCDC93	ENSG00000125633	ENST00000319432	706	819	522	501	1897	2268	549	501	266	248	458	439	476	1447	1573	225	251	350	358	623	761	789	777	101	110	110	682	735	609	556	929	978	1018	208	218	665	669	315	305	2346	221	224	541	507	1621	1520	935
CCDC94	ENSG00000105248	ENST00000262962	114	118	88	94	445	279	111	107	69	53	105	87	75	419	240	52	60	34	30	47	76	75	56	63	59	65	238	230	99	84	150	255	260	61	38	163	166	130	133	213	84	84	99	70	230	303	226
CCDC96	ENSG00000173013	ENST00000310085	31	24	8	10	49	23	9	7	20	18	18	15	17	969	52	5	19	3	3	9	3	8	11	1	5	6	37	38	6	6	12	24	17	10	4	14	13	13	20	42	4	9	8	6	37	37	41
CCDC97	ENSG00000142039	ENST00000269967	192	181	338	317	530	852	211	199	243	203	420	296	277	1393	1026	161	155	75	74	138	113	158	152	73	74	66	396	371	349	366	579	670	654	85	80	307	313	275	274	675	208	196	185	178	758	827	698
CCIN	ENSG00000185972	ENST00000335119	4	3	2	1	3	2	0	0	8	7	10	3	5	2	61	1	0	1	0	0	0	1	0	0	0	1	10	10	0	0	0	7	1	1	1	36	25	0	2	7	1	0	1	0	36	4	1
CCK	ENSG00000187094	ENST00000434608	2	1	2	4	575	2	448	405	0	0	0	0	0	0	1	1	0	0	0	0	0	1	0	0	0	0	2	3	0	1	0	0	0	1	0	0	0	129	108	8	0	0	172	172	1	0	22
CCKAR	ENSG00000163394	ENST00000295589	0	0	2	0	2	0	1	6	2	1	1	0	0	0	0	151	167	0	0	0	2	1	3	0	0	0	0	0	1	0	0	0	0	2	0	0	0	1	0	1	0	0	0	0	2	3	366
CCL19	ENSG00000172724	ENST00000311925	23	20	1983	1907	1	662	20	28	8	5	5	71	82	11	1142	130	126	1	2	0	6	11	6	14	14	12	60	39	1602	1617	2550	18	4	3	1	0	0	28	18	342	78	67	3	6	43	1001	127
CCL20	ENSG00000115009	ENST00000409189	0	3	183	208	0	331	53	57	1	1	2	7	5	24	120	227	247	0	0	0	3	2	4	0	1	3	47	39	11	9	6	0	0	0	1	16	11	15	9	441	5	7	23	30	9	6	117
CCL21	ENSG00000137077	ENST00000378792	130	128	837	817	0	3124	211	191	190	200	353	488	462	4617	3170	374	382	14	24	31	19	29	22	51	62	54	1024	993	10347	10421	17147	359	344	29	36	62	69	26	33	1467	21	27	164	123	931	4600	264
CCL25	ENSG00000131142	ENST00000253451	0	0	4	1	1	1	2852	2899	1	0	0	0	0	1	1	0	0	0	0	0	0	0	0	1	2	0	2	0	2	1	2	0	1	0	0	0	3	0	0	2	0	0	3265	3349	1	8	0
CCL28	ENSG00000151882	ENST00000513525	9	11	30	27	10	1473	206	193	32	27	39	28	22	275	30	153	161	0	2	3	51	45	51	9	2	4	37	33	57	44	81	21	18	10	7	44	42	27	30	1386	2367	2353	188	202	139	134	574
CCM2	ENSG00000136280	ENST00000475551	351	333	367	384	715	511	163	149	119	130	237	207	205	527	1082	156	153	111	127	223	104	108	111	302	292	305	359	406	464	495	813	327	313	111	98	362	360	179	177	470	119	97	144	140	450	1248	383
CCM2L	ENSG00000101331	ENST00000452892	22	25	22	34	62	83	11	9	37	42	65	26	33	61	191	48	39	30	38	49	44	50	54	17	10	14	180	179	14	19	15	40	22	4	5	189	205	39	32	86	17	11	15	13	268	2461	27
CCNA1	ENSG00000133101	ENST00000630422	19	16	4	4	54	14	7	1	111	98	190	3	2	1178	52	4	3	5	1	5	4	4	3	0	0	0	13	23	4	5	0	4	1	1	0	0	1	1	1	14	6	6	2	3	108	5	21
CCNA2	ENSG00000145386	ENST00000618014	15	20	178	172	58	1081	162	179	56	61	131	154	149	122	33	30	27	4	5	11	4	5	6	8	7	6	47	44	142	138	233	69	61	1	6	190	213	30	23	500	4	11	116	133	155	136	250
CCNB1	ENSG00000134057	ENST00000505500	44	36	228	239	97	1350	192	186	148	164	254	274	258	371	71	25	18	13	15	23	59	49	62	13	29	21	61	68	137	140	241	63	56	14	12	250	221	46	38	592	11	15	136	112	192	169	282
CCNB1IP1	ENSG00000100814	ENST00000437553	191	163	109	110	898	1527	173	153	264	230	432	235	292	1417	372	149	124	318	366	620	677	701	646	325	333	324	292	303	199	199	341	1258	1292	86	72	292	264	200	196	977	137	151	177	172	1121	425	305
CCNB2	ENSG00000157456	ENST00000288207	4	4	139	135	21	1047	127	127	69	68	120	106	120	65	34	13	16	2	4	6	6	5	11	3	1	1	27	24	73	70	143	8	3	3	2	156	154	24	29	458	3	3	93	77	89	64	157
CCNC	ENSG00000112237	ENST00000369217	152	162	87	105	228	502	165	130	114	118	183	270	290	499	365	91	96	38	42	62	228	224	222	180	194	204	142	147	130	107	196	116	114	91	104	190	190	165	135	381	188	157	124	125	326	253	322
CCND1	ENSG00000110092	ENST00000227507	1035	1048	216	224	1917	2427	573	630	469	522	860	2792	2925	6473	3704	285	309	1001	1008	1743	1354	1409	1295	650	695	643	4776	5019	296	269	472	505	518	1183	1165	3810	3734	1530	1549	1803	340	301	431	376	1869	3321	3374
CCND2	ENSG00000118971	ENST00000261254	1523	1575	447	463	2906	4196	849	909	831	860	1507	967	923	1720	2490	270	287	1800	1740	2934	146	145	134	47	44	34	500	466	721	768	1276	804	843	265	251	1165	1156	374	405	4452	80	92	497	532	3193	1699	412
CCND3	ENSG00000112576	ENST00000372991	1152	1080	886	876	1108	1359	451	430	198	193	348	403	404	1186	2314	384	341	198	194	312	221	254	226	102	99	99	1790	1836	904	872	1465	531	476	137	160	777	768	286	311	1106	337	274	353	394	867	2515	689
CCNDBP1	ENSG00000166946	ENST00000300213	489	551	369	350	590	1713	362	333	190	169	328	523	523	2810	1535	240	249	281	234	459	537	548	518	260	263	255	652	634	453	466	787	434	397	165	166	1325	1342	350	369	1773	287	292	384	342	1087	1261	1361
CCNE1	ENSG00000105173	ENST00000576532	33	38	37	37	55	266	29	25	21	32	37	35	36	48	45	8	4	8	7	11	13	13	6	2	1	5	4	8	36	34	48	9	10	6	6	447	446	3	4	200	0	4	12	10	66	44	43
CCNH	ENSG00000134480	ENST00000256897	322	348	200	194	644	725	158	142	138	122	215	186	169	646	1558	122	111	74	88	107	248	266	243	158	184	164	196	237	139	159	261	153	132	88	75	209	173	233	251	723	98	102	118	127	465	388	308
CCNK	ENSG00000090061	ENST00000389879	67	57	89	112	204	356	82	74	51	52	79	78	92	381	287	28	31	10	13	26	76	53	77	25	20	36	90	105	68	77	123	119	121	20	15	96	88	57	59	322	40	29	90	90	185	230	199
CCNL1	ENSG00000163660	ENST00000461804	705	694	910	973	954	2080	587	584	269	253	495	495	469	1603	5667	367	371	77	71	132	320	317	333	286	318	309	707	700	1074	992	1733	567	520	269	272	655	641	620	618	3921	242	269	690	658	2315	2306	1348
CCNL2	ENSG00000221978	ENST00000400809	1034	986	886	895	1576	2136	924	910	635	634	1113	777	786	3349	2918	1042	1044	331	320	505	318	408	370	366	338	307	1072	994	1221	1258	2082	1922	1946	595	554	1746	1738	1660	1644	2947	656	687	990	1047	3901	3793	2196
CCNT1	ENSG00000129315	ENST00000261900	574	536	469	508	1168	1507	261	288	333	280	603	529	525	1548	2021	187	203	113	111	193	563	593	586	203	215	186	456	489	520	520	838	764	721	157	196	533	482	330	316	1762	152	163	276	269	1563	1353	815
CCNT2	ENSG00000082258	ENST00000295238	374	359	531	582	1671	1789	386	428	402	425	781	579	584	1976	1346	232	206	148	146	262	468	442	454	266	292	295	487	477	767	715	1181	832	751	255	236	564	645	505	521	2460	296	309	431	353	1872	1692	1361
CCNY	ENSG00000108100	ENST00000374704	715	747	698	735	2632	2845	582	634	820	783	1424	1045	1097	3243	3180	472	503	486	454	726	1115	1172	1147	617	624	689	1309	1351	625	573	1002	1360	1345	277	261	2181	2231	543	536	2282	346	338	665	667	2970	2250	1573
CCNYL1	ENSG00000163249	ENST00000295414	119	157	223	320	441	1810	200	194	135	113	243	588	602	264	1193	78	88	67	82	116	412	376	399	186	193	201	531	546	180	193	304	155	153	92	109	479	522	146	149	1243	133	132	235	222	518	540	527
CCP110	ENSG00000103540	ENST00000396212	279	299	259	253	2005	805	102	115	339	262	534	344	341	3480	776	121	137	55	73	94	207	254	232	83	65	68	440	460	237	233	423	618	671	62	62	270	259	221	253	1057	86	96	149	150	1030	654	715
CCPG1	ENSG00000260916	ENST00000569205	1268	1265	595	636	1733	2366	538	518	561	542	1055	899	934	2299	3304	773	772	471	474	888	1824	1827	1856	1167	1132	1154	1226	1338	407	468	750	970	975	766	783	1035	1006	1161	1215	3377	1100	1139	522	528	2838	1725	2295
CCR10	ENSG00000184451	ENST00000332438	18	15	6	3	19	5	12	14	4	1	3	1	1	6	2	2	1	1	2	7	0	3	2	0	0	0	11	10	0	1	1	20	22	2	3	7	7	3	6	13	7	5	25	19	12	14	15
CCR6	ENSG00000112486	ENST00000400926	6	2	228	242	8	228	76	70	4	4	11	30	32	82	67	28	29	2	0	0	13	13	13	6	11	5	35	25	467	477	848	12	17	2	0	4	4	8	8	184	4	7	66	66	37	952	100
CCS	ENSG00000173992	ENST00000310190	250	231	169	179	641	423	226	202	165	134	202	168	162	470	518	206	206	87	68	108	121	113	107	288	283	322	264	258	194	205	326	418	445	113	94	264	285	293	314	477	184	176	249	227	548	806	518
CCSAP	ENSG00000154429	ENST00000366687	113	140	126	142	1866	323	71	89	64	62	115	140	160	145	436	65	62	32	37	54	57	45	62	69	57	71	131	128	119	115	210	268	292	40	38	904	902	123	113	542	59	64	93	96	300	436	231
CCSER1	ENSG00000184305	ENST00000509176	75	78	17	26	103	215	59	31	22	21	28	16	14	239	103	25	12	26	26	40	169	162	147	4	5	2	23	23	47	43	66	23	13	14	10	33	36	44	65	141	36	41	78	71	76	124	88
CCSER2	ENSG00000107771	ENST00000372088	659	681	537	506	4034	1947	663	600	721	705	1324	1671	1734	1330	1984	300	359	1105	1023	1871	826	768	790	434	396	417	796	837	589	581	951	1020	927	237	245	758	691	481	491	2704	188	228	531	551	3187	1572	1142
CCT2	ENSG00000166226	ENST00000299300	971	998	1102	1105	2901	5403	626	652	919	874	1625	1305	1284	5076	3932	332	325	401	417	757	1479	1475	1483	500	495	534	1125	1113	787	782	1396	1195	1198	310	297	1252	1229	851	829	3784	343	363	564	591	2718	1777	1180
CCT3	ENSG00000163468	ENST00000295688	1621	1568	1395	1455	4234	7420	1018	954	1149	1176	2084	1722	1764	9254	4287	577	579	656	663	1058	2021	1969	1920	1036	1069	1034	1350	1395	954	1003	1531	1859	1856	480	447	1639	1573	1305	1300	5040	585	605	1148	1083	4897	2496	1880
CCT4	ENSG00000115484	ENST00000394440	1057	1032	1029	1024	2865	4432	693	705	936	1011	1769	1387	1518	6067	3036	463	495	456	464	811	1435	1372	1434	707	692	719	1200	1277	822	791	1451	2290	2391	464	481	1449	1496	945	957	3510	516	525	624	679	3845	2115	1503
CCT5	ENSG00000150753	ENST00000280326	1217	1250	1401	1477	2313	7600	865	835	1075	1031	1880	1534	1542	7295	3925	358	372	435	469	741	1581	1618	1617	843	809	850	1552	1582	772	788	1320	1118	1044	336	357	1664	1650	802	844	4956	453	447	695	650	3284	2054	1813
CCT6A	ENSG00000146731	ENST00000275603	1148	1188	1308	1340	2888	4900	897	832	1074	1031	1796	1782	1854	6236	3807	457	471	538	503	994	1619	1583	1623	598	629	635	1374	1415	802	782	1391	1108	1151	443	423	1500	1459	890	919	4213	437	486	888	883	3526	2321	1968
CCT6B	ENSG00000132141	ENST00000314144	54	47	4	9	104	70	15	10	24	12	22	28	38	181	60	7	8	5	10	16	57	55	48	46	35	30	14	13	11	7	8	18	36	14	14	12	4	26	24	65	7	14	5	4	64	64	39
CCT7	ENSG00000135624	ENST00000258091	2013	2019	1324	1478	3645	7890	968	941	1195	1218	2158	1557	1603	8227	3748	537	561	935	980	1459	1919	1891	1820	1096	1115	1086	1731	1630	1018	992	1681	2447	2440	449	410	1750	1712	1469	1469	5454	758	792	882	865	4924	2715	2023
CCT8	ENSG00000156261	ENST00000286788	1501	1559	1216	1309	1948	5441	815	815	938	954	1625	1376	1380	5419	2901	538	552	710	729	1227	1526	1578	1495	710	651	719	1353	1469	1275	1078	1986	1542	1482	482	468	1537	1470	960	1057	4020	476	456	773	790	2932	2275	1664
CCZ1	ENSG00000122674	ENST00000325974	183	188	90	86	234	439	98	95	102	97	183	91	82	301	348	68	59	58	48	113	117	128	123	45	41	31	102	103	124	111	183	115	117	40	39	121	142	72	81	749	64	58	118	92	335	285	164
CD101	ENSG00000134256	ENST00000369470	28	18	45	59	14	203	77	76	14	4	22	24	15	57	79	18	18	2	6	4	9	6	12	13	9	14	169	174	53	55	105	9	11	8	6	4	7	11	14	208	7	11	124	104	114	197	90
CD109	ENSG00000156535	ENST00000287097	82	85	126	125	230	532	83	83	936	835	1645	1247	1191	360	1499	135	121	64	51	104	684	706	742	128	129	144	625	610	75	71	123	145	115	22	9	413	400	194	215	895	24	29	61	65	2862	338	166
CD14	ENSG00000170458	ENST00000401743	1682	1677	2101	2055	386	574	172	186	135	121	198	230	222	450	5288	445	499	103	87	154	69	75	75	1313	1328	1281	1152	1270	348	304	494	597	569	111	113	2030	2003	200	219	485	735	732	193	207	339	1169	500
CD151	ENSG00000177697	ENST00000530726	994	915	615	675	688	2545	866	846	730	718	1252	692	684	2610	4215	654	620	783	784	1189	403	447	427	158	213	188	3702	3859	162	159	246	1057	1005	604	606	1645	1594	1259	1288	2439	804	795	813	802	2760	1483	2485
CD163	ENSG00000177575	ENST00000359156	2862	2851	4774	4883	102	4242	235	208	243	207	444	732	737	387	37220	582	622	63	79	118	304	289	284	1500	1504	1487	1537	1579	551	556	982	383	427	330	327	3932	3851	99	121	846	22	17	343	323	2065	5221	739
CD163L1	ENSG00000177675	ENST00000313599	25	27	121	128	25	1921	241	215	16	9	24	196	199	44	2455	95	88	14	15	15	20	15	17	50	48	59	79	86	259	285	470	21	17	5	6	455	478	33	44	808	4	1	325	349	273	1720	234
CD177	ENSG00000204936	ENST00000618265	4	8	183	182	3	5446	1	1	0	0	1	90	71	4	546	0	3	1	2	2	8	3	7	0	0	0	4	3	0	0	1	2	7	10	9	18	25	551	606	10124	3	2	0	1	282	0	5
CD180	ENSG00000134061	ENST00000256447	65	58	417	407	22	405	61	75	17	26	39	25	33	79	252	31	31	3	6	7	12	14	8	42	44	47	66	88	779	713	1237	18	14	7	6	115	140	6	13	260	13	14	41	49	79	1449	80
CD19	ENSG00000177455	ENST00000324662	5	6	638	636	1	246	12	20	0	0	10	1	5	13	15	13	22	0	0	3	2	0	0	0	1	0	9	7	1315	1214	2064	14	4	0	0	2	4	6	5	164	4	10	6	5	30	2567	58
CD1A	ENSG00000158477	ENST00000289429	0	1	29	26	0	18	2	6	0	0	0	129	120	3	4	9	4	0	1	0	0	0	0	1	1	1	11	10	46	48	80	0	2	0	0	0	0	1	0	25	0	0	0	1	0	35	2
CD1D	ENSG00000158473	ENST00000368171	22	19	273	256	31	340	189	171	13	15	30	6	7	78	113	29	29	32	24	33	11	12	7	33	39	33	71	77	127	134	216	15	15	7	6	29	26	13	12	383	5	4	221	170	102	822	37
CD2	ENSG00000116824	ENST00000369478	132	100	472	459	2	513	178	169	33	29	47	60	59	257	257	74	89	8	5	5	21	24	26	15	13	18	190	174	923	951	1627	66	62	13	5	52	48	37	49	456	17	18	357	342	108	1254	281
CD200	ENSG00000091972	ENST00000606471	70	65	81	86	425	173	17	21	120	96	186	90	89	1057	169	48	69	5	9	11	57	60	46	1	4	1	116	105	162	167	306	153	144	13	21	168	182	30	33	314	24	22	9	20	459	88	93
CD200R1	ENSG00000163606	ENST00000471858	58	56	91	92	13	137	39	30	23	18	32	71	74	38	312	34	40	5	7	5	15	12	14	51	42	44	45	59	106	112	201	31	23	1	3	140	110	16	16	110	3	5	31	43	94	640	67
CD207	ENSG00000116031	ENST00000410009	1	2	3	2	32	58	78	60	1	2	12	181	200	35	2	11	10	2	2	4	2	6	5	12	9	6	17	11	11	10	20	4	1	0	0	0	2	21	25	66	5	7	37	27	42	189	22
CD209	ENSG00000090659	ENST00000315591	52	37	48	47	12	350	69	80	7	3	10	66	65	10	1501	35	49	5	7	12	4	11	7	43	28	29	62	62	333	342	592	29	22	3	6	264	282	5	7	54	0	0	81	91	55	48	49
CD22	ENSG00000012124	ENST00000085219	185	196	1797	1811	428	869	27	49	22	25	38	37	33	4894	31	54	50	12	8	12	37	31	36	9	7	5	96	93	4152	4129	6781	3546	3597	4	4	77	73	19	23	551	14	9	53	53	222	7708	128
CD226	ENSG00000150637	ENST00000582621	9	1	29	43	9	50	15	10	5	4	10	7	18	53	52	7	6	0	1	5	12	9	14	17	18	13	12	16	78	81	148	11	7	4	2	9	8	3	2	44	2	3	12	16	47	306	35
CD247	ENSG00000198821	ENST00000392122	42	53	317	323	14	254	71	63	20	14	34	22	26	114	158	38	42	1	5	6	11	7	14	47	31	29	231	225	579	605	972	25	15	2	4	37	48	19	24	155	9	8	101	132	59	1265	95
CD248	ENSG00000174807	ENST00000311330	104	132	798	793	41	678	79	85	474	475	774	438	458	652	9628	496	516	58	52	79	64	53	66	7	6	7	730	679	70	66	123	343	371	91	82	3034	3019	270	228	327	74	88	96	61	858	352	289
CD27	ENSG00000139193	ENST00000266557	100	100	556	479	428	568	180	180	91	82	138	100	106	469	213	115	130	24	27	48	60	66	57	40	34	30	136	117	732	725	1288	221	228	18	14	80	65	130	123	706	34	40	235	208	723	1862	310
CD274	ENSG00000120217	ENST00000381577	72	58	393	454	80	199	49	50	39	35	55	110	94	212	260	31	26	129	118	248	52	46	45	40	54	57	251	261	205	213	330	84	76	16	25	267	290	25	37	229	23	25	31	27	273	460	145
CD276	ENSG00000103855	ENST00000537340	467	446	186	172	463	725	152	134	396	430	658	260	246	737	1174	342	371	88	101	153	86	97	91	198	192	186	504	516	83	60	97	522	505	103	116	1264	1268	366	380	578	154	160	102	106	1000	415	462
CD28	ENSG00000178562	ENST00000324106	12	11	497	525	18	229	32	31	11	6	23	52	49	22	678	99	81	5	3	7	17	14	17	14	8	13	35	24	894	855	1462	24	17	4	1	572	580	34	31	157	8	5	24	22	60	719	90
CD2AP	ENSG00000198087	ENST00000359314	483	490	576	546	450	6422	1646	1628	477	469	905	1092	1164	3758	1265	316	304	129	119	201	1904	2018	1965	409	448	471	962	1050	415	400	759	395	417	335	302	1249	1324	886	884	5187	383	433	2161	1982	1673	1382	4246
CD2BP2	ENSG00000169217	ENST00000569466	354	350	370	394	1064	1336	252	279	254	279	471	295	306	1864	967	226	218	134	148	226	265	279	285	116	109	125	565	533	272	222	441	570	547	121	117	464	396	298	257	1073	134	149	221	223	1310	1023	622
CD300A	ENSG00000167851	ENST00000360141	109	112	400	400	135	391	72	85	27	42	50	30	26	114	833	91	95	5	9	10	6	9	9	78	59	75	291	279	169	185	293	25	20	10	8	154	177	12	17	220	11	12	90	101	152	1670	79
CD300E	ENSG00000186407	ENST00000412268	2	2	171	152	1	13	3	1	2	1	2	4	1	4	405	1	4	0	0	0	3	0	5	0	0	0	48	65	3	1	6	0	1	2	3	14	8	0	0	4	0	1	3	0	8	99	1
CD300LF	ENSG00000186074	ENST00000326165	12	10	144	184	15	160	43	30	5	2	5	6	6	12	123	9	9	0	0	4	2	2	5	32	26	21	303	266	53	39	91	5	3	3	1	18	22	9	14	64	2	2	20	25	34	700	29
CD300LG	ENSG00000161649	ENST00000317310	33	31	20	19	124	44	2	0	8	12	26	33	37	28	4070	110	115	33	36	69	49	43	50	7	8	12	147	158	31	34	40	25	24	14	10	2074	2118	4	2	80	28	22	4	0	53	102	6
CD320	ENSG00000167775	ENST00000301458	197	196	111	118	311	433	129	129	133	120	242	53	55	338	308	113	137	71	67	104	68	76	82	38	41	27	229	220	76	91	137	245	230	96	85	176	178	278	288	325	89	89	128	131	308	913	381
CD33	ENSG00000105383	ENST00000262262	50	64	86	103	44	120	29	27	25	19	32	35	34	59	439	37	32	8	12	8	8	13	9	53	63	62	179	190	65	84	119	26	24	3	3	91	79	12	15	75	3	2	30	20	112	625	36
CD34	ENSG00000174059	ENST00000367036	457	428	153	165	319	1827	140	137	860	814	1400	803	777	1156	6290	1057	1142	387	388	658	767	780	762	50	51	56	2423	2359	323	293	526	513	486	66	65	5629	5666	442	438	1661	193	196	146	139	4177	1140	436
CD36	ENSG00000135218	ENST00000419819	301	320	946	931	37	2224	1058	1138	58	76	107	396	355	1216	47473	1067	1114	2432	2334	4116	145	148	147	832	843	806	2808	2883	269	252	455	83	72	126	124	8254	7986	57	76	3280	340	352	1833	1864	548	9384	926
CD37	ENSG00000104894	ENST00000426897	91	88	1271	1198	149	557	109	96	33	45	59	83	85	221	901	128	159	8	6	19	18	26	24	48	59	36	448	476	2389	2455	4208	101	84	18	29	161	144	66	68	314	37	31	112	115	240	5661	275
CD38	ENSG00000004468	ENST00000226279	170	162	537	524	4259	493	114	96	17	24	30	50	73	635	841	43	43	9	18	18	36	40	22	93	84	75	296	275	374	376	641	15	30	3	7	30	37	616	705	471	24	24	170	157	70	1628	167
CD3D	ENSG00000167286	ENST00000300692	24	27	278	289	1	405	72	69	10	15	24	10	12	115	59	30	36	3	1	3	6	5	5	5	4	4	61	58	445	476	854	20	19	0	2	13	15	14	14	192	6	8	140	114	36	648	101
CD3E	ENSG00000198851	ENST00000528600	72	98	710	763	7	805	150	187	51	35	75	23	50	324	307	135	116	6	3	5	17	20	17	19	34	22	155	185	1455	1483	2574	79	79	7	5	38	49	43	46	496	21	13	381	325	154	2025	267
[truncated: 11,128 more rows]
[truncated: 61 more columns]
