# Supplementary material for: Quantification and discovery of sequence determinants of protein‐per‐mRNA amount in 29 human tissues
Source: Mol Syst Biol. 2019 Feb 18;15(2):e8513. doi: 10.15252/msb.20188513 (PMC6379048; doi:10.15252/msb.20188513)
Supplement: Supplementary file 4 — Table EV2 [file MSB-15-e8513-s004.zip › Table_EV2/README.txt]

#### Table EV2 ####

Number of RNA-seq reads mapped to exonic and intronic regions of the transcript which is the protein level major isoform of the gene across 29 tissues. Column names indicate “tissueName_replicateName_regionName”.
