# Supplementary material for: Quantification and discovery of sequence determinants of protein‐per‐mRNA amount in 29 human tissues
Source: Mol Syst Biol. 2019 Feb 18;15(2):e8513. doi: 10.15252/msb.20188513 (PMC6379048; doi:10.15252/msb.20188513)
Supplement: Supplementary file 5 — Table EV3 [file MSB-15-e8513-s005.zip › Table_EV3/Table_EV3.tsv]

GeneName	EnsemblGeneID	EnsemblTranscriptID	EnsemblProteinID	Adrenal_mRNA	Appendices_mRNA	Brain_mRNA	Colon_mRNA	Duodenum_mRNA	Endometrium_mRNA	Esophagus_mRNA	Fallopiantube_mRNA	Fat_mRNA	Gallbladder_mRNA	Heart_mRNA	Kidney_mRNA	Liver_mRNA	Lung_mRNA	Lymphnode_mRNA	Ovary_mRNA	Pancreas_mRNA	Placenta_mRNA	Prostate_mRNA	Rectum_mRNA	Salivarygland_mRNA	Smallintestine_mRNA	Smoothmuscle_mRNA	Spleen_mRNA	Stomach_mRNA	Testis_mRNA	Thyroid_mRNA	Tonsil_mRNA	Urinarybladder_mRNA	Adrenal_protein	Appendices_protein	Brain_protein	Colon_protein	Duodenum_protein	Endometrium_protein	Esophagus_protein	Fallopiantube_protein	Fat_protein	Gallbladder_protein	Heart_protein	Kidney_protein	Liver_protein	Lung_protein	Lymphnode_protein	Ovary_protein	Pancreas_protein
A1BG	ENSG00000121410	ENST00000263100	ENSP00000263100	NA	1.073	NA	NA	NA	NA	NA	1.054	NA	NA	NA	NA	3.717	1.007	1.074	NA	NA	NA	NA	NA	1.077	NA	NA	1.175	NA	NA	NA	NA	NA	NA	9.350	NA	NA	NA	NA	NA	8.895	NA	NA	NA	NA	8.648	8.551	8.787	NA	NA
A1CF	ENSG00000148584	ENST00000373993	ENSP00000363105	NA	NA	NA	1.971	2.324	NA	NA	NA	NA	1.569	NA	2.032	3.225	NA	NA	NA	1.578	NA	NA	1.891	NA	2.453	NA	NA	1.327	NA	NA	NA	NA	NA	NA	NA	7.106	7.695	NA	NA	NA	NA	6.995	NA	7.690	8.756	NA	NA	NA	7.577
A2M	ENSG00000175899	ENST00000318602	ENSP00000323929	3.154	3.021	2.824	3.321	3.006	3.344	3.412	2.659	3.653	3.569	3.297	3.477	3.873	3.896	2.798	2.900	2.724	3.524	3.138	3.233	2.846	3.030	3.529	3.312	2.934	2.659	2.879	2.559	3.763	9.444	9.349	8.773	9.133	9.074	8.727	9.293	8.778	10.062	9.397	8.404	8.959	8.750	8.855	8.924	9.143	8.273
A2ML1	ENSG00000166535	ENST00000299698	ENSP00000299698	NA	NA	1.355	NA	NA	NA	3.248	NA	NA	NA	NA	NA	NA	NA	NA	NA	NA	NA	NA	NA	NA	NA	NA	NA	NA	1.565	NA	2.777	NA	NA	NA	5.349	NA	NA	NA	7.377	NA	NA	NA	NA	NA	NA	NA	NA	NA	NA
A4GALT	ENSG00000128274	ENST00000401850	ENSP00000384794	1.625	1.567	NA	NA	NA	NA	1.691	1.564	NA	NA	NA	1.297	NA	1.827	NA	NA	NA	1.995	NA	1.047	1.298	NA	NA	NA	1.603	1.379	NA	NA	1.849	5.467	6.168	NA	NA	NA	NA	5.704	5.247	NA	NA	NA	5.832	NA	6.673	NA	NA	NA
A4GNT	ENSG00000118017	ENST00000236709	ENSP00000236709	NA	NA	NA	NA	NA	NA	NA	NA	NA	NA	NA	NA	NA	NA	NA	NA	NA	NA	NA	NA	NA	NA	NA	NA	2.574	NA	NA	NA	NA	NA	NA	NA	NA	NA	NA	NA	NA	NA	NA	NA	NA	NA	NA	NA	NA	NA
AAAS	ENSG00000094914	ENST00000209873	ENSP00000209873	2.314	2.195	2.312	2.336	2.278	2.164	2.144	2.488	2.192	2.301	2.323	2.163	2.333	2.114	2.334	2.211	2.214	2.182	2.284	2.359	2.432	2.229	2.468	2.373	2.219	2.409	2.204	2.367	2.308	6.827	6.629	6.774	6.872	7.195	6.841	6.309	6.763	6.394	7.814	6.248	6.612	6.443	7.200	6.906	6.805	6.513
AACS	ENSG00000081760	ENST00000316519	ENSP00000324842	1.737	1.692	1.738	1.998	1.958	1.822	2.215	1.891	2.379	1.820	1.708	1.889	1.329	1.899	1.699	1.693	1.991	1.763	1.968	1.828	2.698	1.925	1.684	NA	2.315	1.955	2.073	1.902	1.719	6.296	6.708	6.858	6.424	7.243	6.462	6.229	6.351	7.201	6.538	6.570	6.778	6.905	6.918	6.301	6.473	6.592
AADAC	ENSG00000114771	ENST00000232892	ENSP00000232892	2.980	NA	NA	NA	3.154	NA	NA	NA	1.007	2.089	NA	NA	3.776	1.720	NA	NA	1.906	1.334	NA	NA	NA	3.266	NA	NA	2.396	NA	NA	NA	NA	8.090	NA	NA	NA	8.162	NA	NA	NA	6.187	7.351	NA	NA	8.745	5.669	NA	NA	7.142
AADAT	ENSG00000109576	ENST00000515480	ENSP00000423341	1.278	NA	1.942	1.550	NA	1.761	1.411	1.539	1.240	1.478	1.408	1.697	2.911	1.606	NA	1.489	1.491	1.159	2.090	1.626	NA	NA	NA	NA	1.357	1.880	1.890	NA	1.532	6.505	NA	6.107	5.665	NA	6.562	7.082	5.344	6.202	7.051	5.648	6.527	8.569	5.727	NA	5.548	4.179
AAGAB	ENSG00000103591	ENST00000261880	ENSP00000261880	2.153	2.112	2.012	2.325	2.055	2.087	2.110	2.121	2.006	2.008	2.036	2.251	2.072	2.054	2.008	1.699	2.108	1.959	2.125	2.331	2.046	2.045	2.032	2.020	2.171	2.249	2.341	2.231	2.045	7.740	6.452	6.671	6.328	6.841	6.775	6.519	6.501	6.591	6.695	6.512	6.428	7.931	6.656	6.394	6.697	6.011
AAK1	ENSG00000115977	ENST00000409085	ENSP00000386456	1.321	1.072	1.740	NA	1.002	1.021	NA	NA	1.123	NA	1.806	1.274	NA	NA	1.317	NA	1.242	1.093	1.011	NA	NA	1.005	NA	1.108	1.142	1.148	1.339	NA	NA	7.565	7.092	8.144	NA	7.479	7.614	NA	NA	7.116	NA	8.113	7.621	NA	NA	7.540	NA	7.120
AAMDC	ENSG00000087884	ENST00000526415	ENSP00000431808	2.829	1.766	2.114	2.192	2.284	2.100	2.047	2.400	2.366	2.078	2.740	2.297	2.421	2.425	1.762	2.321	2.198	2.174	2.359	2.269	2.177	2.590	2.195	2.134	2.512	2.259	1.954	1.880	2.170	7.838	7.988	7.744	8.044	7.224	8.281	8.541	8.546	8.054	7.550	8.825	8.041	7.662	7.737	7.618	7.729	7.570
AAMP	ENSG00000127837	ENST00000420660	ENSP00000416394	2.613	2.520	2.655	2.732	2.735	2.542	2.562	2.727	2.783	2.711	NA	2.602	2.909	2.602	2.513	2.755	2.781	2.587	2.713	2.497	2.713	2.710	2.589	2.582	2.773	2.574	2.595	2.557	2.585	6.974	7.573	7.477	7.135	7.465	7.001	7.105	7.204	6.915	6.963	NA	7.057	7.352	7.449	7.156	6.942	7.244
AAR2	ENSG00000131043	ENST00000373932	ENSP00000363043	2.055	1.968	2.044	2.161	2.054	2.184	2.144	2.212	2.316	2.171	2.073	2.094	2.250	2.164	2.062	2.166	2.102	2.103	2.056	2.075	2.085	1.931	2.250	2.063	2.001	2.069	2.068	2.148	2.184	7.080	6.992	6.545	6.658	6.740	6.545	6.576	6.862	6.267	6.463	6.387	6.084	6.955	6.713	6.889	6.572	7.583
AARD	ENSG00000205002	ENST00000378279	ENSP00000367528	NA	NA	NA	NA	NA	NA	NA	NA	NA	NA	NA	NA	NA	NA	NA	NA	NA	NA	NA	NA	NA	NA	NA	NA	NA	2.437	NA	NA	NA	NA	NA	NA	NA	NA	NA	NA	NA	NA	NA	NA	NA	NA	NA	NA	NA	NA
AARS	ENSG00000090861	ENST00000261772	ENSP00000261772	2.543	2.522	2.877	2.455	2.388	2.499	2.382	2.531	2.401	2.367	2.613	2.664	2.927	2.497	2.407	2.405	2.823	2.437	2.537	2.402	2.865	2.410	2.592	2.410	2.460	2.354	2.982	2.539	2.523	8.164	7.894	8.769	8.216	8.227	8.243	8.179	8.079	7.896	8.067	7.939	7.963	8.643	8.522	8.117	7.965	8.690
AASDH	ENSG00000157426	ENST00000602986	ENSP00000473564	1.626	1.655	NA	1.674	1.546	1.741	NA	1.793	NA	NA	NA	1.787	1.785	1.573	NA	1.741	NA	1.571	NA	1.724	1.674	1.585	NA	1.644	1.674	NA	1.699	1.813	NA	6.342	6.206	NA	5.911	4.222	5.723	NA	5.362	NA	NA	NA	7.401	7.372	5.290	NA	6.320	NA
AASDHPPT	ENSG00000149313	ENST00000278618	ENSP00000278618	2.229	2.105	2.519	1.979	1.973	2.216	2.196	2.275	2.111	1.932	2.338	2.402	2.424	2.087	2.155	2.116	2.274	2.263	2.092	1.989	2.303	2.001	2.145	2.056	2.050	2.367	2.302	2.242	2.063	7.724	7.721	8.346	7.828	7.503	7.601	7.743	7.847	7.194	7.310	7.792	7.836	7.644	7.833	7.787	7.539	6.939
AASS	ENSG00000008311	ENST00000417368	ENSP00000403768	1.821	1.489	2.164	1.537	1.348	1.954	1.833	1.790	2.308	1.751	2.079	2.166	2.506	1.691	1.712	2.250	2.271	1.745	2.093	1.718	1.817	1.587	2.229	1.773	1.673	1.741	2.099	1.402	1.827	7.307	7.104	7.752	7.167	7.134	7.704	7.410	7.473	7.439	6.783	8.424	8.320	8.700	7.946	7.132	7.176	7.613
AATK	ENSG00000181409	ENST00000417379	ENSP00000398796	1.378	NA	2.248	NA	2.240	NA	NA	NA	NA	NA	NA	NA	NA	1.750	NA	NA	NA	NA	NA	NA	NA	2.258	NA	NA	NA	NA	NA	NA	NA	5.456	NA	6.045	NA	5.023	NA	NA	NA	NA	NA	NA	NA	NA	4.195	NA	NA	NA
ABAT	ENSG00000183044	ENST00000425191	ENSP00000411916	2.214	1.318	3.017	1.603	2.417	1.300	1.377	1.368	1.391	1.277	1.908	2.757	3.167	1.236	1.533	1.799	2.802	1.333	2.249	1.387	1.581	2.456	1.238	1.312	1.867	2.066	1.654	1.472	1.493	8.160	7.029	9.345	7.322	8.257	6.998	8.025	6.916	6.632	7.135	8.429	9.524	9.585	6.891	7.248	7.233	9.560
ABCA1	ENSG00000165029	ENST00000374736	ENSP00000363868	2.385	1.811	2.056	1.806	1.674	1.367	1.795	1.468	2.504	2.216	1.475	1.938	2.347	1.823	1.894	1.854	1.489	2.228	1.410	1.951	1.504	1.692	1.833	1.676	1.631	1.627	NA	1.555	1.999	6.451	5.781	6.147	5.165	5.519	5.490	5.301	5.348	6.077	6.279	5.093	4.991	6.248	6.304	4.389	6.227	5.677
ABCA12	ENSG00000144452	ENST00000389661	ENSP00000374312	NA	NA	NA	NA	NA	NA	NA	NA	NA	NA	NA	NA	NA	NA	NA	NA	NA	NA	NA	NA	NA	NA	NA	NA	NA	NA	NA	1.441	NA	NA	NA	NA	NA	NA	NA	NA	NA	NA	NA	NA	NA	NA	NA	NA	NA	NA
ABCA2	ENSG00000107331	ENST00000371605	ENSP00000360666	1.875	NA	2.716	1.370	1.592	1.440	1.531	1.586	1.788	1.874	1.807	1.541	1.470	1.586	1.876	1.427	1.966	1.705	1.987	1.330	1.858	1.766	NA	2.043	1.910	1.639	1.725	NA	NA	5.561	NA	6.901	4.952	5.379	5.495	4.568	5.718	5.131	5.209	5.621	5.941	5.136	4.706	5.205	6.451	5.110
ABCA3	ENSG00000167972	ENST00000382381	ENSP00000371818	1.772	1.384	2.390	NA	1.231	1.373	1.435	1.258	1.617	1.565	1.631	1.382	NA	2.927	1.539	1.427	1.979	1.646	1.712	1.088	1.841	1.204	1.348	1.476	1.422	1.910	1.794	1.515	1.436	6.135	4.643	6.550	NA	6.062	5.741	5.776	5.099	6.287	6.698	5.956	5.475	NA	7.486	5.332	5.302	6.102
ABCA5	ENSG00000154265	ENST00000588877	ENSP00000467882	1.896	NA	1.352	1.780	NA	1.418	NA	1.869	NA	NA	1.772	NA	2.145	1.382	NA	NA	NA	1.478	1.905	NA	1.652	2.096	NA	NA	NA	1.943	NA	1.548	NA	5.370	NA	6.395	4.085	NA	5.100	NA	5.822	NA	NA	6.037	NA	5.727	4.979	NA	NA	NA
ABCA6	ENSG00000154262	ENST00000284425	ENSP00000284425	1.691	1.440	NA	1.472	1.186	1.362	1.802	1.044	2.471	2.097	1.669	1.451	2.880	1.566	1.964	2.253	1.042	1.373	1.152	1.659	1.295	1.441	1.776	1.155	1.550	1.180	NA	1.535	1.803	6.498	7.080	NA	5.958	6.909	6.970	6.932	6.622	7.075	6.941	6.894	6.519	7.967	6.714	5.948	6.772	7.051
ABCA7	ENSG00000064687	ENST00000435683	ENSP00000465322	1.305	NA	NA	NA	1.462	NA	NA	NA	NA	NA	NA	NA	NA	1.510	2.140	NA	1.566	NA	NA	NA	1.706	NA	NA	2.128	1.437	NA	NA	NA	NA	5.112	NA	NA	NA	4.442	NA	NA	NA	NA	NA	NA	NA	NA	4.854	4.144	NA	5.196
ABCA8	ENSG00000141338	ENST00000586539	ENSP00000467271	2.524	1.244	2.100	2.194	1.775	1.631	1.964	1.791	2.527	2.336	2.024	1.755	2.521	2.149	1.307	2.607	1.638	1.835	2.079	2.255	1.907	2.037	1.994	2.177	2.167	2.407	1.116	1.357	2.006	7.785	6.112	6.876	7.244	6.852	6.781	6.511	7.345	7.566	7.071	7.474	6.623	7.194	6.427	7.076	7.285	7.146
ABCA9	ENSG00000154258	ENST00000453985	ENSP00000394264	1.509	NA	NA	NA	NA	1.558	1.446	1.274	2.299	NA	1.665	1.304	1.620	NA	1.247	2.305	NA	NA	1.184	1.692	1.572	NA	2.130	NA	1.271	1.703	NA	NA	NA	5.689	NA	NA	NA	NA	5.899	4.546	5.811	4.889	NA	5.429	4.494	3.660	NA	5.125	5.435	NA
ABCB1	ENSG00000085563	ENST00000622132	ENSP00000478255	3.045	1.449	1.729	2.204	2.399	1.699	1.374	1.250	NA	1.999	1.256	2.597	2.366	1.675	1.684	1.352	1.410	1.115	1.698	2.135	NA	2.607	1.960	1.627	1.181	1.028	NA	1.479	1.653	8.090	5.780	6.725	6.646	6.839	6.533	6.423	6.182	NA	6.555	6.691	7.643	7.164	4.591	6.039	5.938	6.412
ABCB10	ENSG00000135776	ENST00000344517	ENSP00000355637	1.670	1.837	1.626	2.022	2.134	1.795	1.872	1.905	1.887	1.728	1.787	1.961	2.204	1.881	1.832	1.649	1.805	1.839	1.812	1.930	1.731	2.093	1.770	1.798	2.170	1.563	1.738	1.920	1.860	7.026	6.909	6.484	6.526	7.063	6.189	5.887	6.682	6.244	5.409	7.422	6.456	6.827	7.061	6.169	5.807	5.858
ABCB11	ENSG00000073734	ENST00000263817	ENSP00000263817	NA	NA	NA	1.421	NA	NA	NA	NA	1.047	NA	NA	NA	2.544	NA	NA	NA	NA	NA	NA	NA	NA	NA	NA	NA	NA	1.215	NA	NA	NA	NA	NA	NA	4.636	NA	NA	NA	NA	5.835	NA	NA	NA	7.854	NA	NA	NA	NA
ABCB6	ENSG00000115657	ENST00000265316	ENSP00000265316	1.745	1.683	2.124	1.613	1.841	1.729	1.829	1.839	1.780	2.004	1.691	1.654	2.233	1.541	1.583	2.108	1.727	1.473	2.040	1.581	1.754	1.874	1.849	1.394	1.929	2.031	1.777	1.546	1.858	7.148	6.788	7.338	6.423	6.040	6.597	6.281	6.888	6.808	6.775	6.844	6.957	7.155	7.437	5.900	6.718	6.730
ABCB7	ENSG00000131269	ENST00000373394	ENSP00000362492	1.982	1.919	1.844	2.100	2.229	1.889	1.924	1.950	1.913	1.919	2.277	2.068	2.328	1.883	2.057	1.917	1.860	1.809	1.863	2.076	1.879	2.154	2.020	1.959	1.921	1.686	2.107	2.118	1.945	7.499	7.041	7.439	7.242	7.296	6.901	7.030	7.026	7.225	6.851	7.971	7.364	7.496	7.051	6.769	6.961	6.814
ABCB8	ENSG00000197150	ENST00000542328	ENSP00000438776	1.809	1.600	1.867	1.338	1.823	1.862	1.633	1.713	1.568	1.638	1.808	1.414	1.731	1.699	1.713	1.671	1.654	1.631	1.709	1.251	1.621	1.761	1.664	1.583	1.570	1.692	1.533	1.304	1.607	7.861	6.462	7.227	6.675	7.965	6.551	7.402	8.080	6.780	6.119	7.386	8.120	7.397	6.639	6.268	6.337	7.318
ABCB9	ENSG00000150967	ENST00000344275	ENSP00000456813	NA	NA	1.246	NA	NA	NA	NA	NA	NA	1.286	NA	NA	NA	NA	NA	1.257	NA	NA	NA	NA	1.352	1.118	NA	NA	NA	NA	NA	NA	NA	NA	NA	5.930	NA	NA	NA	NA	NA	NA	5.993	NA	NA	NA	NA	NA	6.113	NA
ABCC10	ENSG00000124574	ENST00000244533	ENSP00000244533	1.558	NA	1.487	1.432	1.649	1.598	1.539	1.605	1.493	1.704	1.522	1.125	1.066	1.593	1.828	1.691	NA	1.683	1.737	1.476	1.754	1.663	NA	NA	1.802	1.608	1.509	1.442	1.655	6.188	NA	4.440	4.822	5.277	4.694	4.913	5.500	5.018	5.629	5.328	4.786	4.751	6.225	4.716	5.368	NA
ABCC2	ENSG00000023839	ENST00000370449	ENSP00000359478	NA	NA	NA	NA	2.666	NA	NA	NA	NA	2.270	NA	2.294	3.019	NA	1.062	NA	NA	NA	NA	NA	NA	2.653	NA	NA	NA	NA	NA	NA	1.022	NA	NA	NA	NA	6.622	NA	NA	NA	NA	6.486	NA	6.802	7.615	NA	5.568	NA	NA
ABCC3	ENSG00000108846	ENST00000285238	ENSP00000285238	2.740	1.676	NA	2.553	2.467	1.162	1.457	NA	1.069	2.560	NA	1.534	2.680	1.641	2.053	NA	2.315	1.588	1.427	2.334	NA	2.395	1.695	1.890	2.754	1.120	1.324	1.728	1.870	7.987	7.864	NA	7.283	7.077	5.571	5.971	NA	6.690	7.973	NA	6.739	7.368	7.504	6.680	NA	6.712
ABCC4	ENSG00000125257	ENST00000376887	ENSP00000366084	NA	1.725	1.589	1.809	1.687	1.449	1.426	2.158	1.121	1.529	1.234	2.367	NA	1.874	1.552	1.496	1.474	1.340	2.766	1.861	NA	1.612	1.727	1.592	1.563	1.707	2.070	1.713	1.955	NA	5.931	7.034	6.814	6.890	6.626	6.157	7.158	6.062	6.727	6.720	7.043	NA	7.099	6.251	5.910	6.467
ABCC5	ENSG00000114770	ENST00000265586	ENSP00000265586	NA	1.698	NA	NA	1.544	NA	NA	NA	1.928	NA	NA	NA	NA	1.653	1.848	NA	1.578	1.578	1.802	1.968	NA	1.710	NA	NA	2.354	1.936	1.298	NA	NA	NA	4.363	NA	NA	5.252	NA	NA	NA	5.327	NA	NA	NA	NA	6.537	4.884	NA	5.219
ABCC6	ENSG00000091262	ENST00000205557	ENSP00000205557	NA	NA	NA	1.152	1.842	NA	NA	NA	1.045	1.449	NA	1.956	2.772	1.530	NA	NA	1.585	NA	NA	1.141	1.977	2.082	NA	NA	1.320	NA	1.662	NA	NA	NA	NA	NA	5.217	6.027	NA	NA	NA	5.896	5.481	NA	7.211	7.891	4.828	NA	NA	6.234
ABCC8	ENSG00000006071	ENST00000389817	ENSP00000374467	NA	NA	2.029	NA	1.048	NA	NA	NA	NA	NA	NA	NA	NA	NA	NA	NA	2.403	NA	NA	NA	NA	NA	NA	NA	NA	NA	1.767	NA	NA	NA	NA	5.697	NA	4.553	NA	NA	NA	NA	NA	NA	NA	NA	NA	NA	NA	5.520
ABCD1	ENSG00000101986	ENST00000218104	ENSP00000218104	1.960	1.547	1.109	NA	1.968	1.403	1.277	NA	1.622	1.592	1.637	NA	1.522	1.526	1.320	1.324	1.701	1.691	1.542	1.050	1.599	2.102	1.478	1.615	1.359	1.956	1.015	NA	1.683	7.761	7.260	6.209	NA	7.308	6.613	6.658	NA	8.657	7.000	7.082	NA	7.850	6.766	6.653	6.925	6.740
ABCD2	ENSG00000173208	ENST00000308666	ENSP00000310688	1.239	NA	1.510	NA	NA	1.565	NA	1.574	1.732	NA	1.482	NA	NA	NA	1.445	NA	NA	NA	NA	NA	1.605	NA	1.371	1.182	NA	NA	NA	1.164	NA	5.534	NA	6.691	NA	NA	5.558	NA	6.071	6.315	NA	6.195	NA	NA	NA	5.695	NA	NA
ABCD3	ENSG00000117528	ENST00000370214	ENSP00000359233	2.211	2.028	2.221	2.594	2.597	2.203	2.436	2.291	2.002	2.337	2.388	2.733	2.937	2.280	1.899	1.871	2.318	2.009	2.136	2.526	2.180	2.595	2.162	1.923	2.590	2.287	2.449	2.237	2.122	7.704	7.106	7.854	7.569	8.095	7.302	6.805	7.371	7.244	7.866	7.756	8.091	8.432	7.558	6.847	7.073	7.505
ABCD4	ENSG00000119688	ENST00000356924	ENSP00000349396	1.949	2.006	2.128	2.042	2.305	1.983	1.821	2.242	NA	2.187	1.987	2.088	2.444	2.096	2.174	2.110	2.031	2.153	1.981	2.047	1.947	2.283	2.152	2.185	2.074	1.840	1.945	NA	2.046	6.463	5.165	5.923	5.702	7.106	5.606	5.943	6.370	NA	6.307	6.065	6.594	6.819	5.313	5.526	5.956	6.499
ABCE1	ENSG00000164163	ENST00000296577	ENSP00000296577	2.106	2.345	2.257	2.244	2.131	2.274	2.402	2.229	2.429	1.976	2.242	2.226	2.360	2.137	2.336	2.134	2.276	2.157	2.102	2.124	2.241	2.096	2.116	2.191	2.037	2.335	2.428	2.439	2.153	7.909	7.871	8.089	8.040	8.202	8.293	8.115	7.858	7.833	8.143	7.941	7.895	8.051	8.248	8.069	7.984	8.442
ABCF2	ENSG00000033050	ENST00000287844	ENSP00000287844	2.030	2.181	2.166	2.108	1.890	2.102	2.172	2.218	2.331	1.991	2.311	2.221	1.958	2.012	2.160	1.961	2.080	2.021	1.950	2.110	2.042	1.845	2.190	2.061	1.807	2.137	2.150	2.329	2.067	7.373	7.749	7.645	7.221	7.786	7.667	7.707	7.429	7.261	7.223	7.547	7.722	7.023	7.829	7.402	7.516	7.493
ABCF3	ENSG00000161204	ENST00000429586	ENSP00000411471	2.708	2.195	2.327	2.171	2.285	2.152	2.152	2.229	2.265	2.239	2.422	2.210	2.381	2.177	2.322	2.287	2.425	2.171	2.254	2.095	2.421	2.242	2.177	2.276	2.201	2.397	2.215	2.173	2.181	7.935	7.326	7.520	7.500	7.597	7.392	7.358	7.513	7.347	7.524	7.599	7.625	7.637	7.828	7.419	7.681	7.876
ABCG1	ENSG00000160179	ENST00000347800	ENSP00000291524	2.269	1.867	2.217	2.077	2.356	NA	1.613	1.728	2.279	2.342	1.771	NA	1.835	2.437	2.073	1.706	1.771	2.190	1.808	1.807	NA	2.277	1.490	2.414	NA	1.307	2.172	1.842	2.094	5.369	5.455	5.315	6.082	5.691	NA	6.683	6.109	6.379	6.653	6.011	NA	5.143	6.205	4.940	6.901	5.324
ABCG2	ENSG00000118777	ENST00000515655	ENSP00000426917	1.445	NA	2.172	1.925	2.517	2.395	1.202	1.458	NA	1.418	1.355	1.515	2.543	1.589	NA	1.832	NA	1.880	1.671	1.958	1.465	2.664	2.024	NA	NA	1.410	2.025	1.014	1.332	6.488	NA	7.002	5.750	7.534	7.021	6.123	6.200	NA	6.201	6.127	5.635	5.683	6.288	NA	5.365	NA
ABCG5	ENSG00000138075	ENST00000260645	ENSP00000260645	NA	NA	NA	NA	2.777	NA	NA	NA	NA	NA	NA	NA	2.682	NA	NA	NA	NA	NA	NA	NA	NA	2.781	NA	NA	NA	NA	NA	NA	NA	NA	NA	NA	NA	5.990	NA	NA	NA	NA	NA	NA	NA	6.156	NA	NA	NA	NA
ABCG8	ENSG00000143921	ENST00000272286	ENSP00000272286	NA	NA	NA	NA	2.617	NA	NA	NA	NA	NA	NA	NA	2.776	NA	NA	NA	NA	NA	NA	NA	NA	2.646	NA	NA	NA	NA	NA	NA	NA	NA	NA	NA	NA	6.701	NA	NA	NA	NA	NA	NA	NA	6.295	NA	NA	NA	NA
ABHD10	ENSG00000144827	ENST00000273359	ENSP00000273359	2.243	1.891	2.165	2.089	1.996	2.020	1.916	2.151	1.665	1.871	2.389	2.523	2.483	1.947	2.131	2.172	1.962	1.950	2.167	2.017	2.317	1.946	1.944	1.949	2.040	2.245	2.533	2.094	1.902	8.678	7.757	8.726	8.231	8.377	8.029	8.103	8.516	7.969	8.120	8.792	9.063	8.727	8.284	8.430	7.866	8.675
ABHD11	ENSG00000106077	ENST00000222800	ENSP00000222800	1.716	1.731	1.704	2.447	2.293	1.910	1.803	2.350	1.648	2.197	2.408	1.760	1.668	1.893	1.757	1.402	2.230	2.054	2.370	2.255	2.082	2.401	1.816	1.784	1.992	1.596	2.248	1.733	1.784	8.008	6.990	7.978	8.356	8.433	7.469	7.251	8.398	7.495	8.100	8.733	8.288	7.670	7.705	7.467	7.542	7.538
ABHD12	ENSG00000100997	ENST00000339157	ENSP00000341408	2.205	2.080	2.470	2.261	2.473	1.986	2.315	2.189	2.183	2.307	2.312	2.281	2.156	2.296	2.108	2.156	2.909	2.252	2.432	2.147	2.309	2.466	2.078	2.039	2.324	2.087	2.585	2.298	2.256	7.161	6.588	7.661	7.101	6.874	6.834	7.052	7.117	6.719	6.874	7.067	7.358	7.036	7.389	6.897	6.968	6.792
ABHD13	ENSG00000139826	ENST00000375898	ENSP00000365063	1.641	NA	NA	NA	1.764	1.755	NA	1.621	NA	NA	NA	NA	1.868	1.749	NA	1.576	1.556	1.712	1.625	NA	1.535	1.779	NA	NA	NA	1.615	1.833	NA	1.680	5.395	NA	NA	NA	6.149	6.381	NA	5.558	NA	NA	NA	NA	5.330	4.990	NA	6.378	5.738
ABHD14A	ENSG00000248487	ENST00000273596	ENSP00000273596	1.951	NA	2.015	NA	NA	NA	1.268	1.968	NA	NA	NA	NA	NA	NA	NA	NA	NA	NA	1.745	NA	1.904	NA	1.452	NA	1.873	NA	1.714	NA	1.620	6.678	NA	6.207	NA	NA	NA	6.058	5.177	NA	NA	NA	NA	NA	NA	NA	NA	NA
ABHD14B	ENSG00000114779	ENST00000525795	ENSP00000433388	2.593	2.228	1.985	2.571	2.878	2.370	2.452	2.591	2.575	2.624	2.028	2.643	3.156	2.395	2.547	2.618	2.589	2.160	2.569	2.359	2.809	2.841	2.360	2.489	2.595	1.882	2.638	2.381	2.479	9.017	8.334	8.642	8.849	8.849	8.399	8.332	8.912	8.796	8.766	8.015	9.347	9.235	8.360	8.895	8.402	8.652
ABHD15	ENSG00000168792	ENST00000307201	ENSP00000302657	1.374	NA	NA	NA	1.903	1.433	NA	1.577	2.067	NA	NA	NA	2.455	1.646	NA	NA	1.809	1.507	NA	NA	1.480	1.952	1.512	1.761	NA	NA	NA	NA	NA	5.343	NA	NA	NA	5.335	4.829	NA	5.778	7.150	NA	NA	NA	6.926	5.895	NA	NA	4.697
ABHD17A	ENSG00000129968	ENST00000292577	ENSP00000292577	1.477	NA	1.290	NA	NA	NA	NA	NA	NA	NA	NA	NA	NA	NA	NA	NA	NA	1.637	NA	NA	NA	NA	NA	NA	1.077	1.077	NA	NA	NA	5.863	NA	5.664	NA	NA	NA	NA	NA	NA	NA	NA	NA	NA	NA	NA	NA	NA
ABHD17B	ENSG00000107362	ENST00000333421	ENSP00000330222	1.756	NA	2.225	1.989	2.184	1.923	2.090	2.019	NA	1.819	1.785	2.086	2.183	1.786	1.984	NA	1.876	1.739	1.883	1.926	1.756	2.124	1.768	1.797	1.976	2.036	1.818	2.005	2.028	6.406	NA	7.259	5.991	6.669	6.128	6.079	6.315	NA	6.509	6.027	6.652	6.886	5.999	5.882	NA	6.132
ABHD17C	ENSG00000136379	ENST00000258884	ENSP00000258884	1.540	1.700	2.005	2.700	2.252	1.667	2.402	2.092	1.434	NA	1.629	2.157	1.330	2.269	1.589	1.029	1.549	1.685	2.267	2.557	2.304	NA	1.747	1.736	2.352	1.671	1.833	2.237	2.106	5.733	5.601	7.056	5.858	6.086	5.763	4.419	5.784	5.408	NA	5.565	5.673	5.551	5.108	6.091	6.410	5.032
ABHD18	ENSG00000164074	ENST00000444616	ENSP00000397229	NA	NA	NA	1.769	1.989	NA	NA	1.548	NA	NA	2.404	1.783	2.083	NA	NA	NA	NA	NA	NA	NA	1.543	1.960	1.618	NA	NA	NA	1.796	NA	NA	NA	NA	NA	5.707	5.996	NA	NA	5.362	NA	NA	6.157	5.525	5.350	NA	NA	NA	NA
ABHD2	ENSG00000140526	ENST00000565973	ENSP00000455639	2.373	2.112	2.452	2.121	2.540	2.098	1.972	2.218	2.267	NA	2.206	2.258	3.102	2.341	2.099	2.202	2.515	NA	NA	NA	NA	2.516	2.080	NA	2.784	2.371	1.971	1.946	2.008	5.462	5.100	7.247	4.825	4.834	5.615	5.629	6.345	6.895	NA	6.559	5.556	7.680	5.715	3.930	6.255	6.325
ABHD3	ENSG00000158201	ENST00000289119	ENSP00000289119	1.703	2.212	1.935	2.640	2.409	1.610	1.957	1.683	2.167	2.053	1.507	2.030	2.425	2.022	2.249	1.582	1.913	1.976	1.994	2.515	2.146	2.580	NA	2.076	2.341	NA	2.468	2.215	NA	6.251	5.988	6.565	6.628	6.944	5.719	5.362	6.039	6.397	6.465	5.734	6.570	7.164	6.558	6.442	6.222	5.754
ABHD4	ENSG00000100439	ENST00000428304	ENSP00000414558	1.931	NA	2.317	NA	2.033	2.059	2.173	1.908	2.110	2.353	2.088	2.234	2.049	1.989	1.773	2.061	1.981	2.040	2.010	2.008	1.831	2.008	2.357	1.861	1.999	2.531	2.133	1.975	2.263	6.476	NA	7.056	NA	6.413	6.058	6.204	5.740	5.780	6.477	5.498	5.886	5.829	6.443	5.343	5.164	5.382
ABHD5	ENSG00000011198	ENST00000458276	ENSP00000390849	1.888	2.105	2.052	2.168	2.146	1.837	2.345	1.853	2.723	1.871	2.184	NA	2.418	2.090	1.638	1.510	2.082	2.040	1.715	1.984	2.287	2.234	1.760	1.595	1.894	2.087	2.495	1.953	NA	7.425	7.330	6.138	5.872	6.761	5.356	6.044	5.818	8.227	6.606	6.420	NA	6.359	6.410	5.646	6.989	6.287
ABHD6	ENSG00000163686	ENST00000478253	ENSP00000420315	1.955	1.608	2.218	1.860	2.465	1.651	1.625	1.924	1.732	1.683	1.410	2.451	2.782	1.880	1.701	1.500	1.232	1.793	1.528	1.903	NA	2.686	1.815	2.391	1.998	1.630	1.753	1.685	1.671	7.353	6.075	7.659	6.982	8.006	6.576	6.326	7.161	6.433	6.820	6.487	7.799	7.903	6.835	7.030	5.988	6.950
ABI1	ENSG00000136754	ENST00000376138	ENSP00000365308	2.171	2.460	2.576	2.480	2.433	2.293	2.608	2.354	2.377	2.287	2.164	2.381	2.332	2.371	2.474	2.296	2.184	2.315	2.219	2.361	2.382	2.391	2.307	2.370	2.406	2.197	2.254	2.688	2.374	7.736	7.857	8.638	8.028	7.922	8.336	7.871	8.050	7.835	7.768	7.462	7.883	7.574	8.099	7.932	7.691	7.618
ABI2	ENSG00000138443	ENST00000261017	ENSP00000261017	2.025	1.816	2.650	1.761	1.666	2.290	2.111	2.273	NA	1.944	2.335	2.206	1.651	2.013	1.881	2.259	1.753	2.013	2.073	2.043	1.751	1.689	2.269	2.007	1.868	2.287	2.379	1.720	1.980	6.922	6.630	8.124	6.389	7.093	7.587	7.331	7.215	NA	7.082	7.022	7.016	6.457	6.547	6.909	6.578	6.775
ABI3	ENSG00000108798	ENST00000225941	ENSP00000225941	1.625	2.069	1.161	1.507	1.747	1.332	1.247	1.432	1.688	1.636	1.551	1.518	1.439	1.952	1.950	1.176	1.000	1.619	1.317	1.317	1.274	1.883	1.496	2.424	1.414	NA	1.242	2.079	1.734	7.694	7.409	6.816	7.318	7.381	7.111	6.957	6.853	6.492	7.491	7.160	6.527	7.206	7.534	7.840	6.419	6.694
ABI3BP	ENSG00000154175	ENST00000471714	ENSP00000420524	1.686	2.472	1.900	2.116	1.576	2.155	2.269	2.009	2.506	2.518	2.042	1.984	1.342	2.422	2.403	2.522	1.628	2.473	1.682	2.129	1.585	1.507	2.393	1.787	1.728	1.963	NA	2.267	2.581	7.211	7.416	5.028	7.294	7.340	7.760	7.705	7.261	7.250	7.868	8.027	6.459	4.752	6.787	7.606	7.765	7.048
ABLIM1	ENSG00000099204	ENST00000369256	ENSP00000358260	2.706	2.126	2.505	2.344	2.286	2.058	2.948	2.271	2.628	2.176	3.075	2.444	1.863	2.312	2.396	2.919	2.225	2.345	1.734	2.072	2.472	2.210	2.194	1.883	2.727	2.309	2.928	2.491	2.285	7.962	7.230	8.191	7.557	7.395	7.372	7.330	7.596	7.510	7.483	9.040	7.827	7.236	7.373	7.469	7.333	7.393
ABLIM2	ENSG00000163995	ENST00000447017	ENSP00000393511	1.466	1.085	1.748	1.295	1.230	NA	1.831	NA	1.429	NA	1.762	1.095	NA	1.064	NA	NA	1.348	1.055	NA	1.138	NA	1.618	NA	2.136	1.304	NA	1.078	1.083	NA	7.389	5.656	7.902	6.527	6.601	NA	6.470	NA	7.017	NA	7.549	6.716	NA	6.425	NA	NA	6.855
ABLIM3	ENSG00000173210	ENST00000508983	ENSP00000420855	1.841	1.557	2.130	1.657	1.395	1.558	2.373	1.296	2.741	2.061	2.610	1.828	2.333	2.163	1.713	NA	1.540	2.663	1.743	1.741	1.310	1.540	1.578	1.666	1.340	1.088	2.066	1.670	2.232	6.177	6.408	7.961	5.145	5.646	6.121	7.019	4.883	7.059	6.171	7.248	5.895	7.090	4.821	5.669	NA	6.094
ABO	ENSG00000175164	ENST00000611156	ENSP00000483265	2.046	NA	NA	2.264	2.228	NA	NA	2.260	1.267	1.810	NA	NA	NA	NA	NA	NA	NA	NA	NA	2.454	1.024	2.448	1.629	NA	2.227	NA	2.186	NA	1.259	5.536	NA	NA	5.835	6.372	NA	NA	5.709	6.482	6.545	NA	NA	NA	NA	NA	NA	NA
ABRA	ENSG00000174429	ENST00000311955	ENSP00000311436	NA	NA	NA	NA	NA	NA	NA	NA	NA	NA	2.081	NA	NA	NA	NA	NA	NA	NA	NA	NA	NA	NA	NA	NA	NA	NA	NA	NA	NA	NA	NA	NA	NA	NA	NA	NA	NA	NA	NA	6.188	NA	NA	NA	NA	NA	NA
ABRACL	ENSG00000146386	ENST00000367660	ENSP00000356632	1.912	2.679	1.565	2.627	2.617	2.339	2.169	1.917	2.103	2.247	1.992	2.153	2.554	2.405	2.653	1.278	1.715	2.264	2.013	2.468	2.284	2.649	2.015	2.590	2.272	2.487	2.268	2.670	2.414	8.374	8.793	8.659	8.163	8.943	7.984	8.484	8.263	7.997	8.643	8.140	8.702	8.788	8.714	9.026	7.252	8.175
ABT1	ENSG00000146109	ENST00000274849	ENSP00000274849	1.598	NA	1.517	NA	1.948	NA	NA	1.810	1.769	NA	NA	NA	1.745	1.844	2.080	NA	1.854	2.002	1.759	NA	1.786	1.860	1.611	1.822	NA	1.705	1.630	1.829	NA	5.541	NA	5.101	NA	5.620	NA	NA	5.728	5.164	NA	NA	NA	6.423	5.994	6.833	NA	6.444
ABTB1	ENSG00000114626	ENST00000232744	ENSP00000232744	2.141	NA	NA	1.441	2.042	NA	NA	NA	NA	NA	NA	NA	1.880	2.223	NA	NA	2.197	2.249	2.144	NA	1.980	2.168	NA	2.664	2.191	NA	NA	1.685	2.313	4.849	NA	NA	4.401	5.077	NA	NA	NA	NA	NA	NA	NA	5.254	5.879	NA	NA	4.826
ABTB2	ENSG00000166016	ENST00000435224	ENSP00000410157	2.174	1.189	1.679	1.057	1.827	1.509	NA	NA	NA	NA	1.596	NA	1.788	1.173	1.205	1.255	1.331	1.412	1.428	1.248	1.882	1.776	1.398	NA	NA	1.432	NA	1.189	1.118	4.586	6.282	6.283	5.339	5.315	5.926	NA	NA	NA	NA	6.510	NA	5.578	4.990	4.964	5.736	5.310
AC004381.6	ENSG00000005189	ENST00000348433	ENSP00000261378	NA	NA	NA	NA	NA	NA	NA	1.543	NA	NA	NA	NA	1.203	NA	NA	NA	NA	NA	NA	NA	NA	NA	1.310	NA	1.482	3.031	NA	1.272	NA	NA	NA	NA	NA	NA	NA	NA	4.907	NA	NA	NA	NA	4.858	NA	NA	NA	NA
AC013461.1	ENSG00000091436	ENST00000409176	ENSP00000387259	1.790	2.006	1.389	1.794	1.845	2.363	2.454	2.287	2.308	2.106	2.783	1.709	2.289	1.947	1.653	2.349	1.791	2.064	1.954	2.248	1.756	1.689	2.518	1.688	1.805	1.824	2.091	1.694	2.320	6.765	6.836	6.838	7.064	7.524	7.748	7.909	7.360	7.191	7.323	8.021	6.355	7.233	6.829	7.045	6.615	6.778
ACAA1	ENSG00000060971	ENST00000333167	ENSP00000333664	2.305	2.270	2.253	2.566	2.866	1.943	2.305	2.234	2.342	2.382	2.617	3.014	3.785	2.371	2.258	2.016	2.492	2.061	2.575	2.497	2.371	2.794	2.162	2.320	2.301	2.018	2.293	2.342	2.285	8.288	7.518	8.434	8.143	8.878	7.587	7.999	7.635	8.057	8.302	8.631	9.367	9.699	8.115	7.930	7.762	8.002
ACAA2	ENSG00000167315	ENST00000285093	ENSP00000285093	2.401	2.111	1.661	2.931	2.726	1.945	2.155	2.036	2.574	2.318	2.641	3.134	3.600	2.331	2.017	2.102	2.315	1.873	1.808	2.561	1.590	2.871	2.215	1.908	2.174	2.096	2.234	2.087	2.158	9.116	8.704	8.405	9.087	9.013	8.440	8.871	8.693	9.326	8.865	9.655	9.928	9.923	8.516	8.624	8.755	8.658
ACACB	ENSG00000076555	ENST00000377848	ENSP00000367079	2.068	1.309	1.313	1.843	1.877	1.613	1.918	1.437	3.112	2.000	1.979	2.063	2.569	1.560	1.673	2.037	2.141	1.366	1.776	2.108	1.967	2.036	2.066	1.695	1.981	1.621	1.914	1.288	1.886	7.075	6.602	6.068	6.698	6.509	6.895	6.032	6.142	8.284	6.478	6.259	6.249	8.231	5.771	6.157	6.898	7.050
ACAD10	ENSG00000111271	ENST00000455480	ENSP00000389813	1.908	1.652	1.807	2.002	2.122	1.684	1.657	1.959	1.719	1.863	2.021	2.316	2.402	1.655	1.877	1.657	1.740	1.614	1.832	1.891	1.839	2.152	1.827	1.823	1.889	1.790	1.827	1.782	1.848	6.455	6.495	6.301	6.634	7.153	6.163	6.295	6.825	6.236	6.346	7.044	7.827	7.397	6.554	5.764	6.543	7.153
ACAD11	ENSG00000240303	ENST00000264990	ENSP00000264990	2.037	1.854	1.952	1.805	2.306	1.916	1.778	1.842	1.881	2.016	2.272	2.638	2.677	1.760	NA	2.028	1.981	2.036	2.228	2.051	1.934	2.430	2.233	1.979	1.764	2.020	2.112	1.718	1.901	6.897	6.654	6.537	5.724	7.242	6.871	6.318	6.441	6.890	7.121	7.477	8.231	8.190	6.170	NA	6.237	7.583
ACAD8	ENSG00000151498	ENST00000281182	ENSP00000281182	2.122	1.854	2.142	2.161	2.119	1.947	2.018	2.085	1.977	2.017	2.419	2.413	2.420	1.946	2.040	1.828	2.219	1.740	2.638	2.114	2.193	2.044	2.069	2.036	2.049	1.936	2.826	2.090	1.996	7.672	7.925	7.891	7.226	7.768	7.408	7.280	7.773	7.700	7.246	8.385	8.515	7.720	7.382	7.329	7.433	7.380
ACAD9	ENSG00000177646	ENST00000308982	ENSP00000312618	2.169	2.037	2.020	2.198	2.061	2.103	2.294	2.199	2.170	2.036	2.347	2.169	2.405	2.105	2.053	2.100	2.231	2.005	2.093	2.049	2.271	2.080	2.145	2.047	2.064	2.075	2.139	2.120	2.152	7.978	7.818	7.846	7.683	7.633	7.864	7.563	8.003	7.566	7.675	8.219	8.121	8.012	7.934	7.607	7.373	8.221
ACADL	ENSG00000115361	ENST00000233710	ENSP00000233710	NA	NA	NA	NA	NA	1.100	NA	NA	1.696	1.029	1.542	2.330	2.312	1.939	NA	2.039	2.156	1.038	2.351	NA	1.841	NA	NA	NA	NA	1.320	2.445	NA	NA	NA	NA	NA	NA	NA	5.982	NA	NA	8.179	6.164	6.718	8.458	8.254	7.125	NA	6.762	8.320
ACADM	ENSG00000117054	ENST00000370841	ENSP00000359878	2.794	2.355	2.225	2.689	2.931	2.335	2.584	2.477	2.467	2.264	3.192	3.246	3.516	2.279	2.306	2.316	2.458	2.097	2.251	2.531	2.406	2.900	2.234	2.279	2.367	2.598	2.485	2.526	2.300	8.732	7.966	7.940	8.336	8.778	7.842	8.257	8.310	8.635	8.254	9.495	9.577	9.370	8.278	8.343	8.048	8.741
ACADS	ENSG00000122971	ENST00000242592	ENSP00000242592	2.288	1.629	1.366	2.271	2.825	1.530	1.702	1.632	2.266	2.029	2.468	1.819	3.008	1.953	1.649	1.572	2.369	1.715	1.645	1.919	2.137	2.822	1.663	2.004	2.025	1.876	1.430	1.186	1.710	7.596	7.852	7.701	8.665	8.771	7.617	7.783	8.010	8.631	8.162	9.236	8.745	9.394	7.504	8.199	8.131	8.638
ACADSB	ENSG00000196177	ENST00000358776	ENSP00000357873	2.294	1.647	1.966	2.082	2.568	1.780	1.919	1.864	1.772	1.817	2.476	2.855	3.590	1.903	1.872	1.922	1.914	1.527	2.224	2.017	2.010	2.162	1.938	1.747	1.826	1.751	1.976	1.867	1.826	8.377	7.702	8.063	8.013	8.699	7.897	7.950	8.030	8.041	7.890	9.069	9.324	9.601	7.874	8.217	7.361	8.546
ACADVL	ENSG00000072778	ENST00000356839	ENSP00000349297	3.563	2.989	2.725	3.359	3.539	2.848	3.158	2.961	3.350	3.254	3.493	3.140	3.524	3.054	2.971	2.856	3.446	2.953	3.185	3.311	3.186	3.601	3.160	3.055	3.322	2.805	3.061	2.924	3.062	9.005	8.409	8.191	8.439	8.817	8.200	8.539	8.568	8.907	8.638	9.496	9.113	8.954	8.318	8.404	8.082	8.701
ACAP1	ENSG00000072818	ENST00000158762	ENSP00000158762	1.581	2.556	NA	1.620	1.933	1.314	1.058	1.359	1.645	1.988	1.105	NA	1.268	1.580	2.990	1.319	NA	1.294	1.631	1.557	1.362	2.169	1.260	2.729	1.828	1.375	1.018	2.550	1.884	6.473	7.390	NA	6.762	6.936	6.303	6.607	6.521	6.712	7.401	6.125	NA	5.607	7.233	8.080	7.269	NA
ACAP2	ENSG00000114331	ENST00000326793	ENSP00000324287	1.923	2.253	1.973	2.071	2.046	2.107	2.319	1.983	2.124	1.963	1.721	2.000	2.036	2.016	2.302	2.131	1.785	2.034	1.897	2.069	1.909	2.055	2.043	2.256	2.071	1.990	2.535	2.301	2.045	7.243	7.095	6.966	8.201	7.285	7.343	6.977	7.364	7.237	7.150	6.756	6.993	7.071	7.298	7.571	7.236	5.967
ACAP3	ENSG00000131584	ENST00000354700	ENSP00000346733	1.957	1.603	2.418	1.354	1.982	1.588	1.783	1.014	NA	1.904	1.862	1.104	1.393	1.751	1.507	NA	1.925	1.715	1.967	1.472	2.170	1.993	1.599	1.885	1.930	1.612	1.113	NA	1.810	4.912	5.933	6.418	6.055	6.241	6.113	5.780	5.662	NA	6.268	5.456	5.806	5.135	6.216	5.143	NA	4.975
ACAT1	ENSG00000075239	ENST00000265838	ENSP00000265838	2.954	2.170	2.495	2.888	2.843	2.441	2.489	2.404	2.750	2.300	3.389	3.522	3.802	2.528	2.113	2.548	2.827	2.254	2.417	2.812	2.797	2.814	2.519	2.250	2.367	2.569	2.701	2.305	2.484	9.537	8.717	8.980	9.080	8.926	8.772	8.869	8.862	9.116	8.625	9.923	9.976	9.778	8.739	8.716	8.693	9.561
ACAT2	ENSG00000120437	ENST00000367048	ENSP00000356015	1.911	1.666	2.124	2.258	1.718	1.567	1.992	1.383	1.465	1.479	1.509	1.768	2.687	1.829	1.641	1.653	1.465	1.401	2.073	1.698	1.708	1.694	1.513	1.422	1.792	1.829	1.213	2.077	1.464	8.306	7.503	8.836	8.191	8.555	8.141	8.074	8.041	8.030	8.047	7.795	8.203	9.248	8.457	8.325	8.377	7.321
ACBD3	ENSG00000182827	ENST00000366812	ENSP00000355777	2.134	2.220	2.198	2.231	2.161	2.325	2.429	2.298	2.326	2.124	2.206	2.220	2.212	2.295	2.235	2.233	2.275	2.342	2.222	2.275	2.322	2.112	2.190	2.127	2.411	2.297	2.360	2.331	2.334	7.680	7.818	7.664	7.860	7.817	7.679	7.621	7.841	7.644	7.808	7.683	7.739	7.911	8.325	7.825	7.496	8.341
ACBD4	ENSG00000181513	ENST00000398322	ENSP00000381367	1.825	1.559	1.637	1.555	2.307	1.545	1.426	1.741	1.385	NA	1.613	1.723	2.622	1.640	NA	1.942	2.014	1.521	NA	1.433	1.981	2.409	1.789	1.866	1.741	NA	1.518	NA	1.646	7.136	6.800	5.577	8.997	6.518	5.055	6.067	6.102	5.764	NA	6.118	6.060	7.626	5.573	NA	7.193	6.079
ACBD5	ENSG00000107897	ENST00000375888	ENSP00000365049	2.428	2.077	2.583	2.189	2.518	1.928	2.002	2.134	1.951	2.173	2.634	2.549	2.941	2.115	2.011	1.879	1.908	2.028	2.154	2.187	1.787	2.580	1.896	2.050	2.253	2.271	2.463	1.979	2.045	7.424	6.667	7.723	7.283	7.316	6.234	6.747	7.083	6.174	6.951	7.872	7.549	7.995	7.253	6.213	6.641	6.322
ACBD6	ENSG00000230124	ENST00000367595	ENSP00000356567	2.018	1.998	2.111	2.009	2.041	2.115	1.973	1.961	NA	2.119	2.146	1.956	1.889	2.092	1.956	2.085	1.960	2.158	2.067	1.938	1.993	2.013	2.028	1.997	1.967	2.257	2.150	2.046	2.044	6.527	5.976	7.405	6.067	6.451	6.957	6.442	6.898	NA	5.735	6.509	7.016	6.795	7.347	6.464	6.228	6.577
ACBD7	ENSG00000176244	ENST00000356189	ENSP00000367453	NA	NA	2.225	NA	NA	NA	NA	1.608	NA	NA	NA	NA	NA	NA	NA	NA	NA	NA	NA	NA	1.499	NA	NA	NA	NA	1.444	1.698	NA	NA	NA	NA	8.781	NA	NA	NA	NA	6.107	NA	NA	NA	NA	NA	NA	NA	NA	NA
ACCS	ENSG00000110455	ENST00000263776	ENSP00000263776	NA	NA	NA	NA	NA	1.804	1.580	1.962	NA	NA	NA	1.561	1.852	NA	2.018	NA	1.819	1.546	NA	2.132	1.877	1.943	2.170	2.306	NA	NA	1.983	NA	NA	NA	NA	NA	NA	NA	5.317	7.369	5.111	NA	NA	NA	5.551	4.983	NA	5.245	NA	5.508
ACD	ENSG00000102977	ENST00000219251	ENSP00000219251	NA	1.856	1.917	1.416	1.655	1.751	1.523	1.713	1.716	1.907	1.682	NA	1.249	1.737	1.978	2.095	NA	1.777	NA	1.456	1.672	NA	NA	1.923	NA	1.871	1.519	1.612	1.766	NA	6.540	6.018	5.478	5.758	5.559	5.214	5.477	6.599	5.605	5.491	NA	6.580	5.277	6.294	5.629	NA
ACE	ENSG00000159640	ENST00000290866	ENSP00000290866	1.610	1.289	1.051	1.532	3.245	2.147	1.553	1.527	2.150	2.018	1.709	1.561	1.187	2.550	1.384	1.422	1.785	1.851	1.943	1.260	1.366	3.353	1.830	1.510	1.931	2.038	1.314	1.061	1.830	6.793	6.384	6.311	6.715	7.728	7.379	6.983	6.804	7.514	6.838	6.790	7.292	6.961	7.042	6.591	6.650	6.849
ACE2	ENSG00000130234	ENST00000427411	ENSP00000389326	NA	NA	NA	1.941	3.191	NA	NA	NA	1.199	2.794	2.941	2.993	1.584	NA	NA	NA	1.273	1.039	NA	1.241	NA	3.389	NA	NA	1.275	2.666	NA	NA	NA	NA	NA	NA	5.370	7.660	NA	NA	NA	6.862	6.723	8.337	8.298	5.288	NA	NA	NA	6.700
ACHE	ENSG00000087085	ENST00000428317	ENSP00000414858	1.791	1.619	1.481	NA	1.506	NA	NA	NA	NA	1.522	NA	NA	NA	NA	1.739	NA	1.080	1.164	NA	1.220	1.877	1.757	NA	NA	1.274	NA	NA	1.066	1.079	6.190	6.453	5.352	NA	6.073	NA	NA	NA	NA	5.002	NA	NA	NA	NA	6.757	NA	5.574
ACIN1	ENSG00000100813	ENST00000605057	ENSP00000474349	2.411	2.536	2.459	2.460	2.437	2.421	2.312	2.531	2.499	2.431	2.231	2.391	2.284	2.395	2.627	2.545	2.399	2.450	2.432	2.553	2.434	2.478	2.624	2.585	2.556	2.458	2.410	2.620	2.401	7.861	7.714	7.719	8.065	7.861	7.886	7.934	8.440	7.612	7.662	7.665	7.687	7.646	8.261	8.080	7.817	8.064
ACKR1	ENSG00000213088	ENST00000537147	ENSP00000441985	1.701	2.295	NA	2.121	1.717	2.111	2.112	NA	2.586	2.583	1.470	NA	NA	2.244	2.384	1.473	2.002	NA	1.983	1.890	1.697	1.610	2.309	2.401	1.568	NA	1.367	2.080	2.582	7.197	6.959	NA	6.993	7.033	6.622	6.327	NA	7.559	6.877	6.649	NA	NA	6.470	7.793	7.393	6.368
ACKR3	ENSG00000144476	ENST00000272928	ENSP00000272928	NA	NA	2.050	NA	NA	1.822	NA	NA	NA	NA	NA	NA	NA	2.260	NA	NA	NA	2.932	NA	NA	NA	NA	NA	NA	NA	NA	2.228	NA	NA	NA	NA	5.541	NA	NA	5.331	NA	NA	NA	NA	NA	NA	NA	6.207	NA	NA	NA
ACLY	ENSG00000131473	ENST00000590151	ENSP00000466259	2.449	2.569	2.569	2.484	2.561	2.499	2.283	2.584	2.636	2.363	2.144	2.649	2.234	2.529	2.497	2.157	2.614	2.499	2.823	2.309	2.687	2.632	2.434	2.490	2.581	2.463	2.407	2.473	2.403	8.288	8.074	8.208	7.889	8.020	7.778	8.164	7.964	8.429	8.122	7.659	8.134	8.207	8.278	8.143	7.935	8.293
ACMSD	ENSG00000153086	ENST00000356140	ENSP00000348459	NA	NA	NA	NA	NA	NA	NA	NA	NA	1.834	NA	2.869	3.062	NA	NA	NA	NA	NA	NA	NA	NA	NA	NA	NA	NA	1.029	NA	NA	NA	NA	NA	NA	NA	NA	NA	NA	NA	NA	6.043	NA	8.190	7.944	NA	NA	NA	NA
ACO1	ENSG00000122729	ENST00000541043	ENSP00000438733	2.581	2.102	2.084	2.331	2.602	2.190	2.284	1.723	2.806	2.087	2.523	2.897	3.157	2.210	1.852	2.089	2.469	2.045	2.162	2.216	2.203	2.604	2.136	1.843	2.365	2.230	2.858	1.790	2.181	8.830	8.073	8.421	8.408	8.914	8.623	8.563	7.991	9.028	8.563	8.845	9.170	9.266	8.441	8.373	8.329	8.650
ACO2	ENSG00000100412	ENST00000216254	ENSP00000216254	2.671	2.545	2.963	2.804	3.136	2.492	2.705	2.761	2.784	2.568	3.688	3.029	2.751	2.559	2.564	2.505	2.664	2.445	2.567	2.685	2.840	3.200	2.526	2.513	2.563	2.553	2.825	2.514	2.653	9.081	8.744	9.448	9.091	9.145	8.724	9.054	8.932	9.088	8.813	10.146	9.638	9.011	8.805	8.984	8.791	9.162
ACOT1	ENSG00000184227	ENST00000311148	ENSP00000311224	1.518	NA	NA	1.176	1.693	1.578	1.094	NA	1.773	1.101	1.959	2.052	2.172	1.592	1.050	NA	1.401	NA	1.299	1.565	1.267	1.160	1.520	NA	NA	1.505	NA	NA	1.325	7.393	NA	NA	6.496	7.021	7.345	6.678	NA	7.356	6.573	7.695	8.006	7.801	6.805	7.117	NA	7.295
ACOT11	ENSG00000162390	ENST00000343744	ENSP00000340260	1.188	NA	1.022	1.749	2.318	NA	1.735	1.098	NA	1.098	2.135	1.730	NA	NA	NA	1.386	1.203	NA	NA	1.558	1.786	2.239	1.082	NA	1.933	NA	1.736	NA	1.413	6.351	NA	6.577	7.496	7.797	NA	7.414	6.479	NA	7.043	7.866	7.635	NA	NA	NA	7.026	6.399
ACOT12	ENSG00000172497	ENST00000307624	ENSP00000303246	NA	NA	NA	NA	NA	NA	NA	NA	NA	NA	NA	1.289	3.018	NA	NA	NA	NA	NA	NA	NA	NA	NA	NA	NA	NA	NA	NA	NA	NA	NA	NA	NA	NA	NA	NA	NA	NA	NA	NA	NA	5.230	8.211	NA	NA	NA	NA
ACOT13	ENSG00000112304	ENST00000537591	ENSP00000445552	1.872	1.824	1.955	2.072	1.867	1.756	1.721	1.815	1.795	1.714	2.227	2.228	2.533	1.876	1.848	1.793	1.917	1.830	1.927	1.966	1.817	1.903	1.715	1.892	1.954	1.966	1.923	1.890	1.639	8.852	8.193	9.037	8.769	8.537	8.483	8.622	8.397	8.693	8.464	9.572	9.509	9.498	8.434	8.397	8.346	8.362
ACOT2	ENSG00000119673	ENST00000622407	ENSP00000483704	1.924	1.666	1.769	1.945	2.203	1.862	1.741	1.629	2.140	1.894	2.546	2.273	2.494	1.929	1.652	1.401	1.747	1.734	1.815	1.977	1.916	1.961	1.964	1.671	1.786	1.682	1.809	1.532	1.793	8.406	8.006	8.448	8.285	8.404	8.217	8.544	8.112	8.739	8.134	9.491	9.093	8.861	7.844	7.940	7.984	7.948
ACOT4	ENSG00000177465	ENST00000326303	ENSP00000323071	NA	NA	NA	NA	NA	NA	NA	NA	1.056	NA	NA	1.795	1.800	NA	NA	NA	NA	NA	NA	NA	NA	1.246	NA	NA	1.067	1.178	NA	NA	NA	NA	NA	NA	NA	NA	NA	NA	NA	5.685	NA	NA	6.508	7.552	NA	NA	NA	NA
ACOT7	ENSG00000097021	ENST00000608083	ENSP00000476610	2.274	2.063	2.370	2.090	2.674	1.927	2.188	1.571	1.653	1.918	1.956	2.320	2.011	2.056	2.036	1.703	1.713	1.975	1.751	1.948	1.536	2.619	1.765	2.003	1.742	2.211	1.103	1.926	2.135	8.269	7.598	8.937	7.824	8.208	7.544	8.057	7.164	7.132	7.862	7.188	8.229	7.362	7.955	7.880	8.028	7.114
ACOT8	ENSG00000101473	ENST00000217455	ENSP00000217455	2.210	1.897	2.087	2.047	2.303	1.887	2.026	2.047	1.938	2.185	2.360	1.750	2.134	2.082	2.071	2.008	2.181	1.967	2.156	1.967	2.066	2.276	1.959	1.962	2.029	2.033	1.943	1.799	2.067	7.481	6.698	7.576	6.703	7.433	6.547	6.277	6.612	6.183	7.482	7.394	7.539	7.657	7.216	7.083	6.985	6.544
ACOT9	ENSG00000123130	ENST00000379303	ENSP00000368605	1.939	2.128	1.771	2.005	1.917	2.160	1.964	1.903	2.321	1.918	2.567	1.988	1.838	2.128	1.854	1.964	1.761	2.002	2.022	2.019	1.666	1.917	2.141	2.063	1.827	1.770	2.048	1.877	2.120	8.075	7.563	8.185	7.300	7.731	7.949	7.723	7.721	7.828	7.560	9.009	7.912	7.699	7.718	7.652	7.474	7.680
ACOX1	ENSG00000161533	ENST00000301608	ENSP00000301608	2.249	2.071	2.227	2.650	2.795	2.093	2.603	2.086	2.535	2.200	2.310	2.641	3.358	2.115	1.904	1.989	2.640	2.267	2.258	2.324	2.221	2.676	2.120	1.912	2.566	2.048	2.303	2.142	2.175	7.671	7.290	8.098	8.008	8.385	7.199	7.463	7.178	7.807	7.890	7.459	8.611	8.990	7.567	7.455	7.793	7.689
ACOX2	ENSG00000168306	ENST00000302819	ENSP00000307697	1.726	1.242	1.439	1.901	2.454	1.890	1.802	1.838	1.813	2.016	2.236	2.599	3.454	1.715	1.243	1.979	1.666	1.423	1.950	1.994	1.827	2.490	2.168	1.280	1.829	1.735	2.124	1.065	1.910	6.915	6.405	6.701	6.997	7.592	7.187	6.708	6.049	7.218	6.958	7.388	8.485	8.999	6.159	6.191	6.887	6.656
ACP1	ENSG00000143727	ENST00000272065	ENSP00000272065	2.848	2.494	2.478	2.711	2.733	2.585	2.527	2.797	2.326	2.559	2.700	2.673	2.902	2.568	2.517	2.556	2.852	2.639	2.610	2.573	2.760	2.699	2.479	2.473	2.589	2.686	2.685	2.665	2.443	8.903	8.166	8.582	8.184	8.383	8.081	8.220	8.672	8.101	8.074	8.742	8.387	8.511	8.539	8.685	8.202	8.782
ACP2	ENSG00000134575	ENST00000256997	ENSP00000256997	2.331	2.199	2.164	2.138	2.495	2.067	1.864	2.011	2.352	2.328	2.168	2.149	2.874	2.206	2.252	1.913	2.571	2.344	2.401	2.048	2.620	2.477	1.956	2.203	2.131	2.017	2.084	2.016	2.250	7.983	7.501	7.441	7.233	7.498	6.718	7.153	7.190	7.550	7.231	7.159	7.403	7.967	7.496	7.215	7.174	8.089
ACP5	ENSG00000102575	ENST00000592828	ENSP00000468767	1.773	NA	NA	2.105	2.299	1.981	2.013	1.561	2.167	2.363	1.011	2.451	2.328	2.963	2.556	2.139	1.851	1.863	2.077	1.902	1.736	2.289	2.204	2.455	2.083	1.228	NA	2.327	2.487	6.444	NA	NA	5.954	6.979	5.902	6.791	6.119	5.926	6.958	5.394	6.701	6.774	7.326	6.848	6.447	4.668
ACP6	ENSG00000162836	ENST00000583509	ENSP00000463574	1.268	NA	1.086	1.476	1.414	1.230	1.116	1.770	NA	1.353	1.207	1.500	1.387	NA	1.151	1.031	1.299	NA	1.686	1.303	1.312	1.059	1.309	1.016	1.480	NA	1.622	1.091	NA	7.384	NA	6.777	6.502	7.165	6.560	6.351	7.439	NA	6.783	7.428	7.104	7.212	NA	7.261	6.569	6.763
ACPP	ENSG00000014257	ENST00000336375	ENSP00000337471	1.274	1.653	NA	1.118	1.183	NA	2.210	NA	1.136	NA	NA	2.138	NA	1.439	NA	NA	1.215	1.632	4.259	1.000	1.624	NA	NA	NA	1.186	1.062	1.065	1.742	1.218	7.387	7.034	NA	6.608	6.480	NA	6.602	NA	6.957	NA	NA	7.559	NA	7.042	NA	NA	8.742
ACR	ENSG00000100312	ENST00000216139	ENSP00000216139	NA	NA	NA	NA	NA	NA	NA	NA	NA	NA	NA	NA	NA	NA	NA	NA	NA	NA	NA	NA	NA	NA	NA	NA	NA	2.262	NA	NA	NA	NA	NA	NA	NA	NA	NA	NA	NA	NA	NA	NA	NA	NA	NA	NA	NA	NA
ACRBP	ENSG00000111644	ENST00000229243	ENSP00000229243	NA	1.356	NA	1.242	1.633	NA	NA	NA	NA	NA	NA	NA	1.068	NA	NA	NA	NA	NA	NA	NA	NA	1.725	NA	NA	1.048	2.966	1.708	NA	1.471	NA	4.972	NA	5.338	4.430	NA	NA	NA	NA	NA	NA	NA	5.223	NA	NA	NA	NA
ACRV1	ENSG00000134940	ENST00000527795	ENSP00000436819	NA	NA	NA	NA	NA	NA	NA	NA	NA	NA	NA	NA	NA	NA	NA	NA	NA	NA	NA	NA	NA	NA	NA	NA	NA	2.638	NA	NA	NA	NA	NA	NA	NA	NA	NA	NA	NA	NA	NA	NA	NA	NA	NA	NA	NA	NA
ACSBG1	ENSG00000103740	ENST00000258873	ENSP00000258873	1.369	NA	1.810	NA	NA	NA	NA	1.180	NA	NA	NA	NA	NA	NA	NA	NA	NA	NA	NA	NA	NA	NA	NA	NA	NA	NA	NA	NA	NA	6.803	NA	7.897	NA	NA	NA	NA	4.020	NA	NA	NA	NA	NA	NA	NA	NA	NA
ACSF2	ENSG00000167107	ENST00000427954	ENSP00000401831	2.586	1.611	1.501	2.425	2.290	1.562	1.691	1.687	2.237	2.125	1.674	3.006	2.662	2.218	1.879	2.153	1.884	1.965	1.977	2.234	1.975	2.419	1.852	1.919	2.258	1.808	2.321	1.805	1.839	8.739	7.137	7.821	8.360	7.996	7.442	7.232	7.839	8.471	7.758	8.020	9.422	8.662	7.872	7.568	7.642	7.618
ACSF3	ENSG00000176715	ENST00000614302	ENSP00000479130	1.845	1.765	1.483	1.654	2.056	1.552	1.415	1.606	1.409	1.729	1.412	1.310	1.756	1.528	1.803	1.640	1.793	1.457	1.639	1.424	1.775	2.008	1.478	1.707	1.715	1.553	1.513	1.627	1.559	7.910	7.391	7.464	7.556	7.733	7.185	6.857	7.530	7.733	7.273	7.422	8.056	7.809	7.584	7.362	7.229	7.226
ACSL1	ENSG00000151726	ENST00000504342	ENSP00000425006	2.417	2.948	2.155	2.310	2.127	2.346	2.490	1.817	3.791	2.197	2.808	3.172	3.954	2.738	2.127	1.840	2.687	2.154	2.768	2.205	2.904	2.204	2.293	2.203	2.346	2.335	2.784	2.186	2.334	8.307	8.677	7.718	7.812	7.690	7.814	7.889	7.252	9.508	7.950	9.350	8.911	9.527	8.029	7.655	8.206	7.952
ACSL3	ENSG00000123983	ENST00000392066	ENSP00000375918	2.343	2.252	2.613	2.510	2.209	2.314	2.594	2.137	2.511	2.211	2.241	2.538	2.456	2.345	2.081	2.057	2.193	2.444	2.964	2.417	2.312	2.221	2.201	2.072	2.592	2.433	2.561	2.155	2.242	7.851	7.498	7.962	7.804	7.858	7.543	7.580	7.931	8.036	7.942	8.125	7.682	7.994	8.096	7.803	7.745	7.726
ACSL4	ENSG00000068366	ENST00000348502	ENSP00000262835	2.495	2.482	2.119	1.911	1.949	2.212	2.257	2.136	2.814	2.221	2.455	2.462	1.881	2.538	2.184	1.963	2.029	2.238	1.852	1.982	1.805	1.971	2.101	2.201	2.068	2.472	2.330	2.133	2.293	7.691	7.806	7.295	7.318	7.423	7.254	7.449	7.505	7.857	7.205	7.938	7.619	7.146	7.695	7.445	7.372	7.324
ACSL5	ENSG00000197142	ENST00000393081	ENSP00000376796	1.663	2.330	1.265	3.116	3.485	2.262	1.761	2.840	2.236	2.276	1.637	1.881	3.387	2.406	2.360	2.098	1.649	1.790	2.197	2.919	1.629	3.614	2.231	2.302	2.589	1.770	1.275	2.431	2.374	6.967	7.023	6.300	8.211	9.181	7.462	7.033	7.882	7.308	7.805	6.641	6.643	8.971	7.223	7.100	6.953	7.235
ACSL6	ENSG00000164398	ENST00000379240	ENSP00000368542	1.472	1.073	2.626	NA	1.728	NA	NA	NA	NA	NA	NA	1.163	1.432	NA	1.484	NA	1.073	NA	NA	NA	NA	1.726	NA	1.062	1.208	2.100	NA	1.095	NA	6.684	6.028	8.463	NA	7.608	NA	NA	NA	NA	NA	NA	6.487	8.223	NA	7.341	NA	7.116
ACSM2A	ENSG00000183747	ENST00000575690	ENSP00000460349	NA	NA	NA	NA	NA	NA	NA	NA	NA	NA	NA	3.317	3.372	NA	NA	NA	NA	NA	NA	NA	NA	NA	NA	NA	NA	NA	NA	NA	NA	NA	NA	NA	NA	NA	NA	NA	NA	NA	NA	NA	8.848	8.765	NA	NA	NA	NA
ACSM2B	ENSG00000066813	ENST00000567001	ENSP00000456378	NA	NA	NA	NA	NA	NA	NA	NA	NA	NA	NA	3.487	3.611	NA	NA	NA	NA	NA	NA	NA	NA	NA	NA	NA	NA	NA	NA	NA	NA	NA	NA	NA	NA	NA	NA	NA	NA	NA	NA	NA	9.546	9.362	NA	NA	NA	NA
ACSM3	ENSG00000005187	ENST00000289416	ENSP00000289416	1.442	1.393	1.381	2.289	1.794	1.706	1.626	2.244	1.142	1.925	1.574	2.719	3.145	1.662	1.314	2.215	2.226	1.316	2.351	2.157	1.519	1.807	1.762	1.148	2.063	1.855	1.481	1.405	1.445	6.588	6.574	5.727	7.342	6.715	6.373	6.411	7.370	5.728	6.771	6.475	8.354	8.615	6.340	5.808	5.658	7.644
ACSM5	ENSG00000183549	ENST00000331849	ENSP00000327916	1.296	NA	1.461	NA	NA	NA	NA	NA	2.088	1.171	NA	2.258	3.520	NA	NA	NA	NA	NA	NA	NA	NA	NA	NA	1.273	NA	NA	NA	NA	NA	6.062	NA	6.583	NA	NA	NA	NA	NA	7.049	5.147	NA	7.446	8.526	NA	NA	NA	NA
ACSS1	ENSG00000154930	ENST00000323482	ENSP00000316924	1.843	2.027	2.551	2.139	2.608	1.852	1.982	2.146	1.794	2.295	2.780	2.465	1.549	2.184	2.391	2.114	2.633	2.775	2.515	2.160	2.465	2.699	2.044	2.286	2.477	2.516	2.175	2.183	2.089	7.192	7.245	8.188	7.641	7.994	7.103	7.351	7.818	8.206	7.541	8.888	8.293	6.569	8.023	7.675	7.500	8.116
ACSS2	ENSG00000131069	ENST00000360596	ENSP00000353804	2.318	1.907	2.011	3.031	2.832	2.159	2.181	2.477	2.522	2.144	2.651	2.677	2.793	2.373	1.747	1.996	2.142	2.130	2.050	2.800	2.699	2.833	2.333	1.900	2.485	1.888	1.978	1.920	1.985	7.968	7.536	7.542	8.147	8.101	7.996	7.507	8.009	8.389	7.563	8.321	7.481	8.670	7.556	7.205	7.547	7.491
ACSS3	ENSG00000111058	ENST00000261206	ENSP00000261206	2.140	1.283	1.745	1.110	NA	1.860	1.268	1.928	2.367	2.004	1.939	2.515	2.648	1.904	1.165	2.332	1.404	1.080	1.788	1.195	2.438	NA	2.100	1.413	NA	1.537	2.017	1.004	1.576	8.021	6.323	7.966	6.731	NA	7.511	7.168	7.641	8.085	7.368	7.973	8.618	8.590	7.145	6.891	6.897	6.865
ACTA1	ENSG00000143632	ENST00000366684	ENSP00000355645	NA	NA	NA	NA	NA	NA	NA	NA	NA	NA	4.934	NA	NA	NA	NA	NA	NA	NA	1.680	NA	NA	NA	NA	NA	NA	NA	NA	NA	1.867	NA	NA	NA	NA	NA	NA	NA	NA	NA	NA	9.809	NA	NA	NA	NA	NA	NA
ACTB	ENSG00000075624	ENST00000331789	ENSP00000349960	3.863	4.438	4.040	4.167	4.091	4.325	4.374	3.849	4.378	4.046	3.655	3.564	3.865	4.262	4.387	3.992	3.673	4.236	4.038	4.237	3.947	4.054	4.327	4.344	3.986	3.691	4.054	4.440	4.473	7.826	7.930	8.109	7.498	8.022	8.225	8.373	7.246	8.234	8.070	7.264	7.741	8.240	7.125	8.561	8.470	5.585
ACTC1	ENSG00000159251	ENST00000290378	ENSP00000290378	NA	1.368	NA	NA	NA	1.599	1.530	NA	NA	1.556	4.399	NA	NA	NA	NA	NA	1.439	NA	1.585	1.533	1.003	NA	1.136	NA	NA	NA	NA	NA	3.318	NA	10.144	NA	NA	NA	10.330	10.602	NA	NA	10.209	10.643	NA	NA	NA	NA	NA	8.779
ACTG1	ENSG00000184009	ENST00000615544	ENSP00000477968	3.861	4.050	3.744	4.029	4.042	4.018	4.264	3.866	4.140	4.141	3.528	3.547	3.787	4.056	4.128	4.280	3.828	3.973	3.807	3.839	3.931	3.961	3.837	3.945	3.887	3.675	4.262	4.155	4.074	10.402	10.824	10.476	10.448	10.324	10.717	10.835	10.124	10.446	10.470	10.643	10.505	10.202	10.266	10.833	10.276	10.137
ACTG2	ENSG00000163017	ENST00000409624	ENSP00000386857	1.729	3.110	NA	2.816	3.488	3.943	4.103	1.734	2.317	3.277	NA	NA	1.245	NA	1.566	2.188	1.824	NA	3.827	4.331	2.586	2.381	4.208	NA	2.660	1.437	NA	NA	4.239	4.816	6.613	NA	6.252	7.002	7.076	7.432	6.213	6.292	7.216	NA	NA	5.778	NA	6.359	6.183	5.016
ACTL6A	ENSG00000136518	ENST00000429709	ENSP00000397552	2.163	2.294	2.080	2.505	2.281	2.379	2.316	2.422	2.034	2.081	2.190	2.268	2.220	2.286	2.279	2.298	2.066	2.212	2.225	2.419	2.271	2.298	2.244	2.192	2.296	2.569	2.148	2.529	2.156	7.899	7.800	7.880	7.908	8.090	8.106	7.766	7.839	7.601	8.002	7.516	7.483	7.775	8.558	8.260	8.334	7.289
ACTL6B	ENSG00000077080	ENST00000160382	ENSP00000160382	1.270	NA	2.183	NA	NA	NA	NA	NA	NA	NA	NA	NA	NA	NA	NA	NA	NA	NA	NA	NA	NA	NA	NA	NA	1.241	NA	NA	NA	NA	6.166	NA	7.370	NA	NA	NA	NA	NA	NA	NA	NA	NA	NA	NA	NA	NA	NA
ACTL7A	ENSG00000187003	ENST00000333999	ENSP00000334300	NA	NA	NA	NA	NA	NA	NA	NA	NA	NA	NA	NA	NA	NA	NA	NA	NA	NA	NA	NA	NA	NA	NA	NA	NA	2.575	NA	NA	NA	NA	NA	NA	NA	NA	NA	NA	NA	NA	NA	NA	NA	NA	NA	NA	NA	NA
ACTL7B	ENSG00000148156	ENST00000374667	ENSP00000363799	NA	NA	NA	NA	NA	NA	NA	NA	NA	NA	NA	NA	NA	NA	NA	NA	NA	NA	NA	NA	NA	NA	NA	NA	NA	2.257	NA	NA	NA	NA	NA	NA	NA	NA	NA	NA	NA	NA	NA	NA	NA	NA	NA	NA	NA	NA
ACTL8	ENSG00000117148	ENST00000617065	ENSP00000481590	NA	NA	NA	NA	NA	NA	NA	NA	NA	NA	NA	NA	NA	NA	NA	NA	NA	NA	NA	NA	NA	NA	NA	NA	NA	1.914	NA	NA	NA	NA	NA	NA	NA	NA	NA	NA	NA	NA	NA	NA	NA	NA	NA	NA	NA	NA
ACTN1	ENSG00000072110	ENST00000394419	ENSP00000377941	2.451	2.907	2.067	2.572	2.686	3.134	3.137	2.763	2.908	3.027	2.899	2.241	2.665	2.727	2.570	2.512	2.576	2.979	3.067	3.094	2.946	2.299	3.287	2.717	2.526	2.364	2.427	2.412	3.308	8.962	9.191	8.601	9.055	9.405	9.572	9.840	8.871	9.015	9.636	9.701	8.640	8.803	8.715	9.113	8.970	8.883
ACTN2	ENSG00000077522	ENST00000366578	ENSP00000355537	NA	NA	1.849	NA	NA	NA	NA	NA	NA	1.015	3.977	NA	NA	1.203	NA	NA	NA	NA	1.195	NA	NA	NA	NA	NA	NA	1.323	NA	NA	1.562	NA	NA	8.036	NA	NA	NA	NA	NA	NA	7.585	10.357	NA	NA	6.267	NA	NA	NA
ACTN3	ENSG00000248746	ENST00000513398	ENSP00000426797	NA	NA	NA	NA	NA	NA	NA	NA	NA	NA	NA	NA	NA	NA	NA	NA	NA	NA	NA	NA	NA	NA	NA	NA	NA	1.137	NA	NA	NA	NA	NA	NA	NA	NA	NA	NA	NA	NA	NA	NA	NA	NA	NA	NA	NA	NA
ACTR10	ENSG00000131966	ENST00000254286	ENSP00000254286	2.410	2.251	2.338	2.359	2.185	2.367	2.392	2.406	2.318	2.179	2.577	2.430	2.386	2.334	2.168	2.370	2.276	2.370	2.247	2.344	2.342	2.189	2.358	2.196	2.235	2.342	2.484	2.278	2.311	7.995	7.344	7.954	7.278	7.620	7.706	7.618	7.451	7.411	7.581	7.803	7.534	7.531	7.355	7.576	7.497	7.779
ACTR1A	ENSG00000138107	ENST00000369905	ENSP00000358921	2.584	2.490	2.670	2.521	2.497	2.551	2.616	2.334	2.627	2.518	2.842	2.520	2.456	2.639	2.397	2.318	2.492	2.559	2.464	2.589	2.414	2.452	2.617	2.448	2.367	2.453	2.365	2.524	2.616	8.730	8.156	8.856	8.438	8.347	8.498	8.635	8.474	8.491	8.426	8.654	8.393	8.236	8.337	8.387	8.184	7.971
ACTR1B	ENSG00000115073	ENST00000289228	ENSP00000289228	2.524	2.290	2.475	2.305	2.492	2.367	2.368	2.541	2.344	2.469	2.729	2.183	2.420	2.465	2.441	2.519	2.674	2.368	2.512	2.211	2.606	2.503	2.324	2.637	2.454	2.220	2.416	2.190	2.382	7.985	7.331	8.255	7.201	7.628	7.698	7.543	7.762	7.203	7.458	8.020	7.828	7.952	7.317	7.650	7.418	7.541
ACTR2	ENSG00000138071	ENST00000260641	ENSP00000260641	2.787	3.263	2.834	3.053	2.889	2.878	3.030	2.746	2.983	2.719	2.728	2.850	2.946	2.990	3.173	2.526	2.674	2.921	2.697	2.973	2.706	2.915	2.735	3.090	2.863	2.630	2.828	3.316	2.896	8.952	9.253	8.831	8.919	9.083	9.175	8.971	8.912	9.122	9.288	8.762	8.779	8.918	9.028	9.594	9.197	9.022
ACTR3	ENSG00000115091	ENST00000263238	ENSP00000263238	2.606	2.858	2.207	2.588	2.463	2.538	2.726	2.283	2.586	2.287	2.439	2.346	2.380	2.521	2.784	2.148	2.208	2.534	2.242	2.540	2.258	2.482	2.354	2.616	2.450	2.356	2.429	3.005	2.553	8.818	9.099	8.774	8.935	8.942	9.057	9.022	8.789	9.018	9.062	8.757	8.784	8.771	8.989	9.311	9.043	8.904
ACTR3B	ENSG00000133627	ENST00000256001	ENSP00000256001	1.635	1.425	1.962	1.344	1.271	1.472	1.175	1.765	NA	1.196	1.556	1.558	1.612	1.236	1.375	1.510	1.687	1.279	1.420	1.285	2.023	1.211	NA	1.269	1.379	1.977	NA	1.404	1.402	6.046	5.262	7.865	5.755	6.192	5.499	5.446	6.885	NA	5.754	6.544	6.268	6.379	4.413	6.179	6.390	6.846
ACTR5	ENSG00000101442	ENST00000243903	ENSP00000243903	1.494	1.622	1.621	1.543	1.558	1.555	1.608	1.463	1.450	1.467	1.300	1.482	1.629	1.511	1.755	1.668	1.587	1.483	1.565	1.580	1.511	1.547	1.544	1.694	1.530	1.833	1.302	1.645	1.554	6.508	6.746	6.554	6.616	6.777	6.629	6.382	6.516	6.076	6.313	5.908	6.245	6.464	6.584	6.891	6.461	6.219
ACTR6	ENSG00000075089	ENST00000188312	ENSP00000188312	1.991	1.991	2.177	1.946	1.967	1.989	1.942	2.026	1.785	1.771	2.040	2.080	2.084	1.928	2.008	1.980	1.676	1.930	1.967	1.990	1.982	1.945	1.868	1.924	1.843	2.031	2.026	2.071	1.901	6.501	6.339	6.103	5.754	6.732	6.619	6.133	6.474	5.901	6.483	6.164	5.550	6.118	6.587	6.734	6.243	6.392
ACTR8	ENSG00000113812	ENST00000335754	ENSP00000336842	1.675	1.785	1.895	1.820	1.714	1.881	1.856	1.849	1.691	1.701	2.028	1.976	1.751	1.783	1.969	1.827	NA	1.808	1.588	1.755	1.771	1.618	1.874	1.742	1.737	2.027	1.930	1.972	1.805	6.431	6.122	6.490	6.732	6.684	6.791	6.227	6.928	6.404	6.077	6.419	6.433	6.331	6.760	6.749	6.513	NA
ACTRT2	ENSG00000169717	ENST00000378404	ENSP00000367658	NA	NA	NA	NA	NA	NA	NA	NA	NA	NA	NA	NA	NA	NA	NA	NA	NA	NA	NA	NA	NA	NA	NA	NA	NA	2.303	NA	NA	NA	NA	NA	NA	NA	NA	NA	NA	NA	NA	NA	NA	NA	NA	NA	NA	NA	NA
ACTRT3	ENSG00000184378	ENST00000330368	ENSP00000333037	NA	NA	NA	NA	NA	NA	NA	1.187	NA	NA	NA	1.210	1.258	NA	NA	NA	NA	NA	NA	NA	NA	NA	NA	NA	NA	2.216	NA	NA	NA	NA	NA	NA	NA	NA	NA	NA	5.770	NA	NA	NA	6.047	5.478	NA	NA	NA	NA
ACVR1	ENSG00000115170	ENST00000434821	ENSP00000405004	NA	NA	1.960	1.939	NA	2.279	NA	2.068	NA	NA	NA	2.504	2.129	2.081	1.882	NA	NA	2.097	NA	NA	1.903	NA	2.366	NA	2.090	NA	2.655	NA	NA	NA	NA	5.657	5.562	NA	5.575	NA	6.145	NA	NA	NA	6.330	5.631	6.104	5.661	NA	NA
ACVR1B	ENSG00000135503	ENST00000542485	ENSP00000442885	NA	NA	2.108	2.235	NA	NA	NA	NA	NA	NA	NA	NA	NA	NA	NA	1.840	NA	NA	2.085	2.052	2.424	2.319	NA	NA	NA	NA	1.900	NA	NA	NA	NA	4.958	5.113	NA	NA	NA	NA	NA	NA	NA	NA	NA	NA	NA	5.150	NA
ACVR1C	ENSG00000123612	ENST00000409680	ENSP00000387168	NA	NA	NA	NA	NA	NA	NA	NA	2.464	NA	NA	NA	NA	NA	NA	NA	NA	NA	NA	NA	NA	NA	NA	NA	NA	NA	NA	NA	NA	NA	NA	NA	NA	NA	NA	NA	NA	6.912	NA	NA	NA	NA	NA	NA	NA	NA
ACVR2A	ENSG00000121989	ENST00000535787	ENSP00000439988	NA	NA	NA	NA	1.681	NA	NA	1.460	NA	NA	1.419	NA	NA	1.375	NA	NA	NA	NA	NA	NA	1.703	1.736	NA	NA	NA	1.653	NA	NA	NA	NA	NA	NA	NA	5.565	NA	NA	5.242	NA	NA	5.032	NA	NA	4.699	NA	NA	NA
ACVRL1	ENSG00000139567	ENST00000388922	ENSP00000373574	NA	2.018	1.211	2.054	1.838	NA	1.854	1.344	NA	2.102	2.000	1.482	1.324	2.756	2.012	1.344	2.009	2.947	NA	2.037	2.037	1.911	1.950	2.262	1.795	1.205	1.605	1.301	2.171	NA	5.045	6.001	6.323	5.501	NA	5.904	5.779	NA	5.933	5.874	5.336	5.092	6.193	5.968	5.093	5.425
ACY1	ENSG00000243989	ENST00000404366	ENSP00000384296	1.077	NA	NA	NA	2.041	NA	NA	NA	NA	NA	NA	1.554	1.824	NA	NA	NA	NA	NA	1.209	NA	NA	2.095	NA	NA	1.163	NA	NA	NA	NA	8.116	NA	NA	NA	8.804	NA	NA	NA	NA	NA	NA	9.819	9.482	NA	NA	NA	NA
ACY3	ENSG00000132744	ENST00000255082	ENSP00000255082	NA	1.626	1.201	1.290	2.802	NA	NA	NA	NA	1.150	NA	2.326	2.196	NA	1.141	NA	1.989	NA	NA	NA	1.462	2.848	NA	1.001	2.032	NA	NA	1.711	NA	NA	6.904	7.807	6.252	7.979	NA	NA	NA	NA	6.646	NA	8.769	7.960	NA	6.661	NA	6.991
ACYP1	ENSG00000119640	ENST00000555694	ENSP00000451581	2.177	1.747	1.768	1.961	1.896	1.590	1.532	2.326	1.484	1.548	1.925	1.525	1.317	1.915	1.687	1.546	1.417	1.781	1.772	2.101	1.597	1.711	1.746	1.680	1.960	2.098	1.861	1.957	1.416	7.807	7.194	7.720	6.943	7.790	6.702	7.750	8.071	7.306	6.307	7.043	7.020	6.254	7.370	7.399	6.188	7.400
ACYP2	ENSG00000170634	ENST00000394666	ENSP00000378161	2.272	1.742	2.381	1.443	1.635	1.639	1.674	1.781	1.822	1.824	2.798	1.853	2.193	1.856	1.564	1.517	1.957	1.672	1.892	1.545	1.842	1.585	1.573	1.700	1.698	1.678	1.647	1.784	1.769	7.802	7.631	9.057	7.137	7.273	7.228	7.547	7.491	8.041	7.407	8.613	7.264	7.774	7.709	7.628	6.857	7.402
ADA	ENSG00000196839	ENST00000372874	ENSP00000361965	1.492	2.312	1.565	1.419	3.526	1.412	1.721	1.085	1.995	2.184	1.762	1.090	1.414	1.439	2.212	NA	1.536	1.764	1.442	1.449	1.314	2.660	1.390	2.009	1.368	1.586	1.308	2.314	2.048	7.659	8.148	7.665	7.551	9.274	7.327	7.935	7.285	7.925	7.814	7.501	6.887	7.359	8.250	8.121	NA	8.542
ADAD2	ENSG00000140955	ENST00000315906	ENSP00000325153	NA	NA	NA	NA	NA	NA	NA	NA	NA	NA	NA	NA	NA	NA	NA	NA	NA	NA	NA	NA	NA	NA	NA	NA	NA	2.104	NA	NA	NA	NA	NA	NA	NA	NA	NA	NA	NA	NA	NA	NA	NA	NA	NA	NA	NA	NA
ADAL	ENSG00000168803	ENST00000562188	ENSP00000456242	1.713	1.531	1.788	1.739	1.666	1.666	1.609	1.503	1.575	1.579	2.274	2.064	2.020	1.510	1.556	1.494	1.261	1.235	1.692	1.684	1.526	1.583	1.697	1.437	1.445	2.014	1.969	1.669	1.686	6.067	6.101	5.859	5.960	6.244	6.649	6.854	5.685	5.759	6.738	7.596	6.649	6.884	6.230	6.285	6.313	6.120
ADAM10	ENSG00000137845	ENST00000260408	ENSP00000260408	1.759	2.051	1.976	2.009	1.910	1.986	2.013	2.011	2.074	1.967	1.854	2.108	1.973	2.125	2.053	1.777	1.722	2.230	2.143	1.997	1.681	2.017	1.922	2.130	2.100	1.770	2.274	2.009	2.013	7.074	7.296	8.063	7.569	7.457	7.556	7.289	7.779	7.496	7.615	7.269	8.111	7.390	7.550	7.477	7.137	7.370
ADAM11	ENSG00000073670	ENST00000535346	ENSP00000443773	NA	NA	1.852	NA	NA	1.479	NA	NA	NA	NA	NA	NA	NA	NA	NA	NA	NA	NA	1.028	NA	NA	NA	NA	NA	NA	NA	NA	NA	NA	NA	NA	7.107	NA	NA	5.467	NA	NA	NA	NA	NA	NA	NA	NA	NA	NA	NA
ADAM12	ENSG00000148848	ENST00000368679	ENSP00000357668	NA	NA	NA	NA	NA	2.106	NA	NA	NA	1.641	NA	NA	NA	NA	1.261	1.437	NA	2.929	NA	NA	NA	NA	NA	NA	NA	NA	NA	NA	2.041	NA	NA	NA	NA	NA	5.724	NA	NA	NA	6.291	NA	NA	NA	NA	5.280	5.712	NA
ADAM17	ENSG00000151694	ENST00000310823	ENSP00000309968	1.846	NA	2.100	1.828	1.724	1.837	2.043	1.955	2.412	1.814	1.753	1.795	1.628	2.148	2.017	1.924	NA	2.165	1.650	1.873	1.551	1.750	1.947	1.991	1.781	2.256	2.067	2.068	1.884	6.261	NA	6.687	6.596	6.306	6.726	6.670	6.923	6.242	6.845	6.705	5.600	6.067	7.184	6.455	6.883	NA
ADAM22	ENSG00000008277	ENST00000265727	ENSP00000265727	1.804	NA	2.267	1.027	NA	1.689	NA	NA	NA	1.193	1.130	1.777	NA	NA	NA	1.621	NA	NA	1.697	1.090	NA	NA	1.581	1.239	NA	1.291	1.260	NA	NA	6.329	NA	7.914	6.159	NA	5.430	NA	NA	NA	5.578	5.909	6.059	NA	NA	NA	4.890	NA
ADAM28	ENSG00000042980	ENST00000265769	ENSP00000265769	NA	1.834	1.270	1.710	NA	1.429	NA	1.902	NA	2.173	NA	1.356	1.029	NA	2.127	1.077	NA	NA	1.262	NA	1.188	1.438	1.253	1.975	2.582	NA	NA	2.131	1.501	NA	6.096	5.263	5.983	NA	5.526	NA	5.910	NA	6.120	NA	5.750	5.480	NA	6.492	6.233	NA
ADAM30	ENSG00000134249	ENST00000369400	ENSP00000358407	NA	NA	NA	NA	NA	NA	NA	NA	NA	NA	NA	NA	NA	NA	NA	NA	NA	NA	NA	NA	NA	NA	NA	NA	NA	1.992	NA	NA	NA	NA	NA	NA	NA	NA	NA	NA	NA	NA	NA	NA	NA	NA	NA	NA	NA	NA
ADAM8	ENSG00000151651	ENST00000445355	ENSP00000453302	1.174	2.254	NA	NA	1.676	NA	NA	NA	2.010	1.604	NA	NA	NA	1.709	1.942	NA	1.388	NA	NA	NA	NA	1.761	NA	2.240	1.940	NA	NA	NA	1.621	4.906	6.575	NA	NA	4.323	NA	NA	NA	6.352	5.274	NA	NA	NA	5.847	6.024	NA	5.286
ADAM9	ENSG00000168615	ENST00000487273	ENSP00000419446	2.434	2.567	2.383	2.513	2.469	2.458	2.603	2.299	2.781	2.687	2.535	2.645	2.133	2.681	NA	2.201	2.180	2.697	2.694	2.526	2.271	2.476	2.577	2.400	2.691	2.364	2.768	2.165	2.729	6.694	6.548	6.784	6.422	5.878	6.370	6.120	6.219	6.791	6.767	6.693	6.216	5.661	7.050	NA	5.458	7.214
ADAMDEC1	ENSG00000134028	ENST00000522298	ENSP00000428993	NA	2.613	NA	3.248	3.139	NA	NA	NA	1.016	1.422	NA	NA	NA	NA	2.503	NA	NA	2.176	NA	3.201	NA	3.439	2.482	1.677	1.176	NA	NA	2.426	NA	NA	6.404	NA	7.798	7.096	NA	NA	NA	6.849	6.149	NA	NA	NA	NA	5.457	NA	NA
ADAMTS1	ENSG00000154734	ENST00000284984	ENSP00000284984	2.576	2.854	1.626	2.557	1.887	2.597	2.654	2.149	3.460	2.858	2.420	NA	NA	2.434	NA	2.554	2.336	3.038	2.246	2.945	1.556	1.768	2.913	NA	NA	1.741	1.906	NA	NA	5.430	6.202	4.202	5.707	5.777	5.769	6.293	6.068	6.561	5.240	7.147	NA	NA	7.210	NA	5.624	4.655
ADAMTS12	ENSG00000151388	ENST00000504830	ENSP00000422554	NA	NA	NA	NA	NA	NA	1.113	NA	1.704	1.287	NA	NA	NA	1.074	NA	NA	NA	NA	NA	NA	NA	NA	NA	NA	NA	NA	NA	NA	NA	NA	NA	NA	NA	NA	NA	5.568	NA	6.163	5.506	NA	NA	NA	5.906	NA	NA	NA
ADAMTS16	ENSG00000145536	ENST00000274181	ENSP00000274181	NA	NA	NA	NA	NA	NA	1.336	NA	2.332	1.893	NA	1.329	NA	1.098	NA	NA	NA	NA	NA	NA	NA	NA	NA	NA	NA	NA	NA	NA	1.282	NA	NA	NA	NA	NA	NA	6.183	NA	5.817	6.916	NA	5.921	NA	6.321	NA	NA	NA
ADAMTS2	ENSG00000087116	ENST00000251582	ENSP00000251582	1.487	NA	NA	NA	NA	1.927	1.659	NA	NA	1.960	1.275	NA	NA	1.634	NA	1.182	NA	2.116	NA	NA	NA	1.104	1.709	NA	NA	1.379	NA	NA	2.127	6.201	NA	NA	NA	NA	5.117	5.399	NA	NA	5.636	7.113	NA	NA	5.496	NA	6.247	NA
ADAMTS4	ENSG00000158859	ENST00000367996	ENSP00000356975	NA	2.027	1.524	NA	NA	NA	NA	NA	2.842	1.895	1.450	NA	1.091	1.253	1.091	NA	1.823	NA	NA	NA	NA	NA	1.051	NA	NA	NA	NA	NA	1.776	NA	6.720	5.764	NA	NA	NA	NA	NA	6.298	6.967	6.708	NA	5.257	6.834	5.780	NA	5.107
ADAMTS5	ENSG00000154736	ENST00000284987	ENSP00000284987	NA	NA	1.076	1.282	NA	1.646	1.452	NA	2.025	1.414	1.092	1.280	1.109	NA	NA	2.029	NA	2.136	1.155	1.075	NA	NA	2.052	1.755	1.075	NA	1.969	NA	1.612	NA	NA	4.687	5.589	NA	6.919	5.628	NA	6.477	6.394	5.960	5.335	5.482	NA	NA	6.627	NA
ADAMTS7	ENSG00000136378	ENST00000388820	ENSP00000373472	1.045	NA	NA	NA	NA	1.341	NA	NA	NA	1.426	1.129	NA	NA	1.313	NA	1.180	NA	1.250	NA	NA	NA	NA	NA	1.221	NA	NA	NA	NA	1.304	5.894	NA	NA	NA	NA	7.089	NA	NA	NA	5.438	4.307	NA	NA	5.424	NA	5.622	NA
ADAMTSL1	ENSG00000178031	ENST00000380548	ENSP00000369921	1.448	1.085	NA	1.409	1.176	1.669	1.621	NA	1.616	1.741	NA	1.238	NA	NA	1.002	1.209	NA	NA	1.560	1.278	1.212	NA	1.986	NA	1.637	NA	NA	NA	1.400	6.972	6.093	NA	6.849	6.195	7.287	7.058	NA	6.466	6.586	NA	6.737	NA	NA	6.493	6.114	NA
ADAMTSL2	ENSG00000197859	ENST00000393061	ENSP00000376781	2.205	NA	NA	NA	NA	NA	NA	NA	1.088	1.271	1.470	1.570	1.628	1.661	1.424	NA	1.548	1.035	1.281	NA	NA	1.073	NA	NA	1.130	1.600	NA	NA	1.029	6.489	NA	NA	NA	NA	NA	NA	NA	5.594	4.976	6.117	5.459	5.011	7.146	4.917	NA	5.759
ADAMTSL3	ENSG00000156218	ENST00000567476	ENSP00000456313	1.662	1.049	NA	1.326	1.270	1.581	1.680	NA	NA	NA	1.538	1.650	NA	1.746	1.294	1.209	1.732	1.972	1.404	1.802	1.273	1.071	1.694	NA	1.625	1.540	1.152	NA	1.523	5.947	5.812	NA	5.634	5.848	5.987	5.366	NA	NA	NA	6.105	5.700	NA	5.215	5.053	4.974	5.608
ADAMTSL4	ENSG00000143382	ENST00000369038	ENSP00000358034	1.474	2.161	NA	1.733	1.522	1.854	2.039	1.472	2.513	2.076	2.133	NA	1.916	2.396	1.328	1.647	1.431	2.871	1.646	1.610	1.679	1.370	1.692	1.609	1.902	1.423	1.618	1.030	2.330	6.855	6.407	NA	6.774	6.948	6.575	7.129	6.810	7.103	6.950	7.062	NA	5.697	6.289	6.304	6.392	5.508
ADAMTSL5	ENSG00000185761	ENST00000330475	ENSP00000327608	NA	NA	NA	NA	1.645	1.805	1.355	NA	NA	NA	2.056	NA	NA	NA	NA	NA	NA	1.402	1.146	NA	NA	1.724	1.637	NA	NA	1.380	NA	NA	NA	NA	NA	NA	NA	6.673	7.591	6.600	NA	NA	NA	7.776	NA	NA	NA	NA	NA	NA
ADAP1	ENSG00000105963	ENST00000265846	ENSP00000265846	1.304	1.700	2.139	2.030	2.284	1.262	1.543	1.673	1.558	1.745	1.737	1.463	1.172	1.894	1.456	NA	1.769	1.772	NA	1.777	1.256	2.247	1.509	1.698	2.145	NA	1.719	1.056	1.634	6.393	6.748	8.044	7.738	7.969	7.935	8.199	7.171	6.626	6.730	6.602	6.742	6.801	7.343	5.906	NA	6.918
ADAP2	ENSG00000184060	ENST00000330889	ENSP00000329468	1.961	1.974	NA	1.753	1.541	1.356	1.602	1.427	2.036	1.836	NA	1.509	1.931	1.811	1.837	1.336	1.322	2.120	NA	1.508	1.123	NA	1.629	2.186	1.532	1.223	1.363	1.627	1.936	6.766	5.805	NA	6.066	6.008	5.001	6.342	5.788	6.295	6.065	NA	6.009	6.464	6.600	6.055	5.921	5.278
ADAR	ENSG00000160710	ENST00000368474	ENSP00000357459	2.590	2.788	2.649	2.707	2.636	2.619	2.554	2.681	2.627	2.594	2.405	2.738	2.782	2.632	2.823	2.679	2.509	2.652	2.504	2.581	2.978	2.672	2.744	2.847	2.634	2.643	2.637	2.796	2.573	7.604	7.668	7.830	7.645	7.632	7.632	7.474	7.949	7.465	7.417	7.306	7.769	7.765	8.087	7.851	7.847	7.728
ADAT1	ENSG00000065457	ENST00000307921	ENSP00000310015	1.722	1.925	NA	1.863	NA	NA	1.668	2.025	NA	1.653	NA	1.974	NA	1.614	2.024	NA	1.671	NA	1.719	NA	1.474	1.660	1.777	1.944	1.782	1.950	NA	1.881	NA	5.470	6.728	NA	6.832	NA	NA	5.865	5.588	NA	5.963	NA	5.572	NA	6.697	6.180	NA	5.657
ADAT2	ENSG00000189007	ENST00000237283	ENSP00000237283	1.519	1.731	NA	1.817	1.701	1.369	1.614	1.338	NA	1.244	NA	NA	NA	1.396	1.924	1.304	1.631	NA	1.877	1.820	1.493	1.512	1.428	1.639	1.808	1.335	NA	NA	1.404	6.558	6.598	NA	6.212	6.022	6.251	5.904	7.191	NA	6.003	NA	NA	NA	6.436	6.429	6.406	6.247
ADAT3	ENSG00000213638	ENST00000329478	ENSP00000332448	NA	NA	NA	NA	1.518	NA	NA	NA	NA	NA	NA	NA	NA	NA	NA	NA	NA	NA	1.095	NA	1.181	1.517	NA	NA	NA	NA	NA	NA	NA	NA	NA	NA	NA	6.460	NA	NA	NA	NA	NA	NA	NA	NA	NA	NA	NA	NA
ADCK1	ENSG00000063761	ENST00000238561	ENSP00000238561	1.585	1.368	1.770	1.611	1.624	1.557	1.487	1.488	1.433	1.410	1.617	1.565	1.372	1.383	1.386	1.407	1.606	1.430	1.576	1.653	1.640	1.485	1.535	1.487	1.544	1.458	1.514	1.467	1.419	7.042	6.090	7.057	6.391	6.584	6.100	6.039	6.931	5.990	6.032	7.160	6.997	6.324	6.258	5.652	6.027	6.542
ADCK3	ENSG00000163050	ENST00000366779	ENSP00000355741	2.460	1.779	1.783	1.977	2.212	1.591	1.732	1.919	2.168	2.189	2.559	1.921	2.310	1.873	1.946	2.250	2.685	1.631	2.044	1.987	2.183	2.129	1.981	1.954	2.235	1.847	1.278	1.616	1.938	8.163	6.969	7.662	7.730	7.781	7.289	7.395	7.794	7.956	7.417	8.692	8.102	7.901	7.284	7.184	7.197	7.719
ADCK4	ENSG00000123815	ENST00000324464	ENSP00000315118	1.944	NA	1.809	1.702	2.019	1.905	1.762	2.242	NA	2.154	2.044	1.429	1.903	1.970	1.974	2.056	2.112	1.751	2.085	1.584	1.988	2.002	1.842	1.924	2.065	1.931	1.659	1.559	1.935	6.204	NA	6.229	6.019	7.221	7.356	7.565	6.959	NA	7.106	6.506	6.759	6.635	6.850	7.102	6.243	5.314
ADCK5	ENSG00000173137	ENST00000308860	ENSP00000310547	1.761	1.506	1.250	1.183	2.199	1.345	1.233	1.256	1.086	1.589	1.398	NA	1.367	1.317	1.567	1.345	1.655	1.408	1.593	1.184	1.580	2.186	1.217	NA	1.636	1.363	NA	NA	1.401	7.128	6.393	6.381	6.383	7.000	5.851	6.054	6.200	6.334	6.083	7.198	NA	6.803	6.391	4.951	6.433	6.986
ADCY1	ENSG00000164742	ENST00000297323	ENSP00000297323	NA	NA	1.928	NA	NA	NA	NA	NA	NA	NA	NA	NA	NA	NA	NA	NA	NA	NA	NA	NA	NA	NA	NA	NA	NA	NA	NA	NA	NA	NA	NA	6.457	NA	NA	NA	NA	NA	NA	NA	NA	NA	NA	NA	NA	NA	NA
ADCY3	ENSG00000138031	ENST00000260600	ENSP00000260600	1.566	NA	1.736	1.638	1.575	1.956	NA	1.503	2.323	2.166	NA	NA	1.147	1.760	NA	2.150	NA	2.377	NA	1.560	1.375	1.664	2.013	1.721	1.472	1.691	1.472	1.573	2.077	4.857	NA	5.864	4.586	5.975	6.041	NA	6.093	5.672	5.227	NA	NA	5.212	6.440	NA	5.344	NA
ADCY4	ENSG00000129467	ENST00000554068	ENSP00000452250	1.467	NA	NA	1.629	1.336	1.750	NA	1.390	2.129	2.085	NA	NA	1.160	1.891	1.912	1.263	1.535	2.485	1.752	1.684	NA	1.454	2.227	NA	NA	1.237	NA	1.455	2.057	5.104	NA	NA	4.519	4.703	4.959	NA	4.669	5.222	4.903	NA	NA	3.998	6.211	4.615	5.382	5.592
ADCY5	ENSG00000173175	ENST00000462833	ENSP00000419361	1.293	1.408	1.898	1.467	1.564	1.610	2.180	NA	1.918	1.910	2.631	NA	1.184	1.021	1.266	1.871	1.617	NA	1.779	1.690	1.218	NA	1.769	1.710	1.367	1.824	NA	1.170	2.008	5.031	4.868	6.247	6.227	5.963	5.279	6.525	NA	6.063	4.849	7.249	NA	5.892	5.388	5.141	5.244	5.242
ADCY6	ENSG00000174233	ENST00000550422	ENSP00000446730	1.969	1.577	1.907	2.416	2.213	2.089	1.852	1.848	2.359	2.161	2.530	2.134	1.493	1.970	NA	NA	2.020	2.058	2.133	2.406	2.275	2.242	NA	1.663	2.283	1.764	1.859	1.387	2.028	6.135	5.953	5.796	5.678	5.848	5.467	6.001	6.243	6.505	5.439	7.003	5.737	5.190	5.044	NA	NA	5.776
ADCY7	ENSG00000121281	ENST00000394697	ENSP00000378187	1.555	2.125	1.288	1.358	1.477	NA	1.715	1.417	1.782	1.715	1.130	NA	1.061	2.032	2.332	NA	NA	1.873	NA	NA	1.079	1.475	1.259	2.162	1.560	1.172	NA	1.784	1.761	5.229	6.181	5.871	6.086	4.729	NA	5.094	6.084	5.301	5.096	5.715	NA	4.956	6.431	6.098	NA	NA
ADCY9	ENSG00000162104	ENST00000294016	ENSP00000294016	1.646	1.425	1.377	1.623	1.830	1.715	1.870	1.689	1.498	1.776	1.989	1.827	1.762	2.024	1.288	1.873	2.037	1.931	1.389	1.573	1.965	1.969	1.650	1.575	1.657	1.552	2.121	1.117	1.878	5.758	5.924	6.466	6.281	6.187	6.046	5.977	6.591	6.036	5.742	6.532	5.846	5.374	5.755	5.088	5.202	6.147
ADCYAP1	ENSG00000141433	ENST00000579794	ENSP00000462647	NA	NA	NA	NA	NA	NA	1.299	NA	NA	NA	NA	NA	NA	NA	NA	NA	NA	NA	NA	NA	NA	NA	NA	NA	NA	NA	NA	NA	NA	NA	NA	NA	NA	NA	NA	6.400	NA	NA	NA	NA	NA	NA	NA	NA	NA	NA
ADCYAP1R1	ENSG00000078549	ENST00000409363	ENSP00000387335	1.999	1.118	3.052	NA	NA	1.526	NA	2.148	1.364	NA	1.032	NA	NA	NA	NA	1.191	NA	NA	NA	NA	NA	NA	NA	NA	NA	NA	NA	NA	NA	6.101	7.535	8.265	NA	NA	6.205	NA	5.735	6.670	NA	5.964	NA	NA	NA	NA	6.241	NA
ADD1	ENSG00000087274	ENST00000398125	ENSP00000381193	2.690	2.642	2.961	2.721	2.696	2.768	2.809	2.718	2.828	2.791	2.789	2.818	2.662	2.821	2.740	2.968	2.635	2.734	2.765	2.722	2.621	2.758	2.876	2.802	2.656	2.660	2.568	2.653	2.822	8.401	8.324	9.214	8.534	8.328	8.130	8.143	8.641	8.294	8.415	8.135	8.615	8.114	8.085	8.384	8.291	8.357
ADD2	ENSG00000075340	ENST00000407644	ENSP00000384677	1.206	1.044	2.253	NA	NA	NA	1.421	NA	NA	NA	NA	NA	NA	NA	1.633	NA	NA	NA	NA	NA	NA	NA	NA	1.019	NA	1.284	NA	1.258	NA	7.941	7.498	8.754	NA	NA	NA	7.331	NA	NA	NA	NA	NA	NA	NA	7.405	NA	NA
ADD3	ENSG00000148700	ENST00000360162	ENSP00000353286	2.285	2.562	2.997	2.814	2.827	2.342	2.579	2.753	2.839	2.741	2.604	2.979	2.230	2.393	2.896	2.565	2.633	2.445	2.318	2.724	2.742	2.938	2.392	2.505	2.832	2.689	2.597	2.724	2.619	8.172	8.067	9.091	8.535	8.417	8.134	8.149	8.467	8.885	8.441	8.112	8.535	7.640	7.802	8.282	8.396	8.462
ADGB	ENSG00000118492	ENST00000397944	ENSP00000381036	NA	NA	NA	NA	NA	NA	NA	1.961	NA	NA	NA	NA	NA	NA	NA	NA	NA	NA	NA	NA	NA	NA	NA	NA	NA	1.238	NA	NA	NA	NA	NA	NA	NA	NA	NA	NA	6.823	NA	NA	NA	NA	NA	NA	NA	NA	NA
ADGRA2	ENSG00000020181	ENST00000412232	ENSP00000406367	1.699	2.028	1.326	1.851	1.850	2.355	2.407	1.889	2.227	2.436	1.983	1.732	1.545	2.068	1.917	2.385	1.623	2.632	2.558	1.923	1.734	1.787	2.337	2.100	1.978	1.686	1.590	1.581	2.476	6.428	5.418	6.097	6.109	5.941	6.783	6.436	6.907	5.971	6.502	5.791	6.181	5.411	5.803	6.288	6.619	5.533
ADGRA3	ENSG00000152990	ENST00000334304	ENSP00000334952	1.896	NA	2.379	2.259	1.925	2.127	1.841	2.409	NA	1.826	NA	NA	NA	1.674	NA	1.879	NA	NA	2.049	NA	NA	NA	NA	NA	NA	1.898	2.360	NA	1.760	4.600	NA	5.239	4.941	5.949	5.347	5.971	5.631	NA	5.284	NA	NA	NA	4.534	NA	4.602	NA
ADGRB1	ENSG00000181790	ENST00000517894	ENSP00000430945	NA	NA	1.991	NA	NA	NA	NA	NA	NA	NA	NA	NA	NA	NA	NA	NA	NA	NA	NA	NA	NA	NA	NA	1.235	NA	NA	NA	NA	NA	NA	NA	6.770	NA	NA	NA	NA	NA	NA	NA	NA	NA	NA	NA	NA	NA	NA
ADGRB2	ENSG00000121753	ENST00000398556	ENSP00000381564	1.586	NA	2.248	NA	1.579	NA	1.024	NA	1.021	1.246	NA	NA	NA	NA	NA	NA	NA	1.396	NA	NA	NA	NA	NA	NA	1.007	NA	NA	NA	NA	5.570	NA	6.139	NA	5.701	NA	5.193	NA	6.212	5.052	NA	NA	NA	NA	NA	NA	NA
ADGRE2	ENSG00000127507	ENST00000392965	ENSP00000376692	1.058	2.437	NA	1.142	1.290	NA	NA	NA	2.236	NA	NA	NA	NA	1.405	1.585	NA	NA	1.055	NA	NA	NA	1.163	NA	1.978	NA	NA	NA	1.108	1.618	6.036	6.702	NA	6.322	6.270	NA	NA	NA	6.673	NA	NA	NA	NA	6.489	6.140	NA	NA
ADGRE3	ENSG00000131355	ENST00000253673	ENSP00000253673	NA	1.615	NA	NA	NA	NA	NA	NA	1.274	NA	NA	NA	NA	NA	NA	NA	NA	NA	NA	NA	NA	NA	NA	1.546	NA	NA	NA	NA	NA	NA	6.472	NA	NA	NA	NA	NA	NA	6.462	NA	NA	NA	NA	NA	NA	NA	NA
ADGRE5	ENSG00000123146	ENST00000242786	ENSP00000242786	2.098	2.767	1.632	2.294	2.415	2.623	1.981	2.485	2.880	2.310	2.134	1.832	2.060	2.742	2.662	1.963	2.303	2.531	1.990	2.182	2.149	2.447	2.638	2.875	2.235	1.388	1.987	2.235	2.432	7.316	7.451	6.616	7.265	7.515	7.851	7.416	7.267	7.241	7.466	6.944	6.926	6.741	7.660	7.866	7.287	6.889
ADGRF4	ENSG00000153294	ENST00000327753	ENSP00000328319	NA	NA	NA	NA	NA	NA	NA	NA	NA	NA	NA	NA	NA	NA	NA	NA	NA	1.573	NA	NA	NA	NA	NA	NA	NA	NA	NA	NA	NA	NA	NA	NA	NA	NA	NA	NA	NA	NA	NA	NA	NA	NA	NA	NA	NA	NA
ADGRF5	ENSG00000069122	ENST00000283296	ENSP00000283296	2.297	1.716	1.844	1.684	1.557	1.995	1.951	1.557	2.699	2.295	2.424	2.785	2.196	2.962	1.893	1.544	1.732	2.727	1.734	1.861	1.548	NA	2.288	2.536	1.562	1.494	2.402	NA	2.209	7.254	5.707	7.347	6.614	5.546	6.240	5.926	6.642	5.650	5.546	6.779	7.436	6.054	6.716	6.148	3.310	5.846
ADGRG1	ENSG00000205336	ENST00000568908	ENSP00000457456	1.760	NA	3.313	2.205	2.105	2.012	2.115	2.609	2.463	2.637	1.801	2.787	1.082	2.151	NA	NA	2.538	2.759	2.299	1.991	2.675	2.091	1.858	1.572	2.502	2.601	3.175	1.819	NA	5.453	NA	8.298	6.286	6.589	6.792	6.066	6.836	7.103	6.651	4.859	7.137	4.999	6.540	NA	NA	6.675
ADGRG2	ENSG00000173698	ENST00000379873	ENSP00000369202	NA	1.016	NA	NA	NA	NA	NA	2.228	NA	1.108	NA	NA	NA	NA	1.584	NA	NA	NA	1.142	NA	NA	NA	NA	NA	1.976	1.415	1.383	1.606	NA	NA	4.708	NA	NA	NA	NA	NA	6.269	NA	6.269	NA	NA	NA	NA	5.827	NA	NA
ADGRG5	ENSG00000159618	ENST00000340339	ENSP00000342981	NA	NA	NA	NA	NA	NA	NA	NA	NA	NA	NA	NA	NA	NA	1.788	NA	NA	NA	NA	NA	NA	1.692	NA	NA	NA	NA	NA	1.873	NA	NA	NA	NA	NA	NA	NA	NA	NA	NA	NA	NA	NA	NA	NA	7.049	NA	NA
ADGRG6	ENSG00000112414	ENST00000296932	ENSP00000296932	1.518	1.364	NA	1.819	2.216	NA	1.886	1.865	1.498	1.839	NA	NA	2.784	2.019	NA	1.079	1.422	2.376	1.096	NA	1.829	2.090	NA	1.517	2.281	1.265	1.198	NA	1.797	5.210	6.255	NA	5.451	5.436	NA	6.232	5.424	6.198	5.975	NA	NA	5.654	5.469	NA	5.526	5.832
ADGRG7	ENSG00000144820	ENST00000273352	ENSP00000273352	NA	NA	NA	NA	2.486	NA	NA	NA	NA	NA	NA	NA	2.264	NA	NA	NA	NA	NA	NA	1.226	NA	2.602	NA	NA	NA	NA	NA	NA	NA	NA	NA	NA	NA	6.609	NA	NA	NA	NA	NA	NA	NA	7.503	NA	NA	NA	NA
ADGRL1	ENSG00000072071	ENST00000340736	ENSP00000340688	1.484	1.436	2.275	1.399	1.551	1.731	1.742	1.720	1.499	NA	1.266	1.291	NA	1.579	1.452	1.555	NA	1.473	1.528	1.399	1.762	1.574	1.863	NA	1.644	1.837	1.655	1.036	NA	5.093	5.497	7.026	5.005	5.438	5.797	5.532	5.373	5.682	NA	5.645	5.279	NA	5.624	5.479	5.601	NA
ADGRL2	ENSG00000117114	ENST00000359929	ENSP00000353006	2.214	1.883	1.567	1.846	1.691	1.945	2.405	2.423	2.165	2.254	2.285	2.356	2.549	2.598	1.820	2.461	1.836	2.640	2.248	2.095	2.543	1.821	1.927	2.194	1.705	1.714	2.493	1.843	2.229	6.343	5.492	5.874	6.139	6.707	6.363	6.890	6.412	5.741	5.872	5.777	5.987	6.509	5.600	5.984	5.591	6.783
ADGRL4	ENSG00000162618	ENST00000370742	ENSP00000359778	1.720	1.838	1.281	1.693	1.411	NA	NA	1.217	2.570	2.289	2.227	2.074	2.142	2.210	NA	1.396	1.500	2.346	NA	1.704	NA	1.522	2.156	NA	1.540	NA	2.245	NA	NA	5.483	5.673	5.963	5.016	4.408	NA	NA	4.713	6.323	5.718	5.760	6.066	6.109	5.665	NA	6.022	5.320
ADH1A	ENSG00000187758	ENST00000209668	ENSP00000209668	NA	NA	NA	NA	1.883	NA	1.034	1.066	1.066	1.765	NA	NA	4.298	NA	NA	NA	NA	1.017	NA	NA	NA	1.606	NA	NA	NA	NA	NA	NA	NA	NA	NA	NA	NA	8.518	NA	6.169	6.285	6.481	7.735	NA	NA	9.349	NA	NA	NA	NA
ADH1B	ENSG00000196616	ENST00000305046	ENSP00000306606	2.957	2.182	NA	2.947	2.276	2.248	2.870	1.901	3.803	3.186	2.142	2.767	4.565	3.036	2.248	2.463	2.082	1.510	1.809	2.757	2.570	2.380	2.801	2.715	2.589	NA	NA	1.768	2.843	9.897	9.627	NA	9.945	9.506	9.472	9.481	9.382	10.326	9.771	8.521	9.747	10.360	9.163	9.367	9.110	9.268
ADH1C	ENSG00000248144	ENST00000515683	ENSP00000426083	NA	1.695	NA	3.597	3.572	NA	1.279	1.411	1.771	2.276	NA	2.334	4.196	1.141	NA	1.117	1.570	NA	1.680	3.000	1.291	3.381	2.448	NA	3.637	NA	NA	NA	1.661	NA	7.817	NA	8.646	9.015	NA	7.991	7.416	8.486	8.187	NA	8.473	9.439	7.213	NA	8.237	8.205
ADH4	ENSG00000198099	ENST00000505590	ENSP00000425416	NA	NA	NA	NA	3.295	NA	NA	NA	1.030	NA	NA	1.322	4.754	NA	NA	NA	NA	NA	NA	NA	NA	2.890	NA	NA	NA	NA	NA	NA	NA	NA	NA	NA	NA	8.843	NA	NA	NA	7.343	NA	NA	7.507	10.150	NA	NA	NA	NA
ADH5	ENSG00000197894	ENST00000296412	ENSP00000296412	2.625	2.444	2.490	2.889	2.859	2.962	3.072	2.701	2.740	2.716	3.060	3.051	3.317	2.695	2.437	2.831	2.455	2.580	2.919	2.877	2.413	2.743	2.947	2.463	2.564	2.703	2.738	2.615	2.828	8.958	8.633	9.020	8.937	9.126	9.137	9.358	9.002	9.056	8.906	9.179	9.324	9.425	8.744	8.904	8.799	8.405
ADH6	ENSG00000172955	ENST00000237653	ENSP00000237653	NA	NA	NA	1.894	2.572	NA	NA	1.770	NA	1.673	NA	2.582	3.797	NA	NA	NA	NA	1.168	NA	1.547	NA	2.469	1.060	NA	NA	NA	NA	NA	NA	NA	NA	NA	7.678	8.649	NA	NA	6.351	NA	7.516	NA	8.730	9.674	NA	NA	NA	NA
ADH7	ENSG00000196344	ENST00000209665	ENSP00000209665	NA	NA	NA	NA	NA	NA	3.080	NA	NA	NA	NA	NA	NA	NA	NA	NA	NA	NA	NA	NA	NA	NA	NA	NA	2.316	NA	NA	2.435	NA	NA	NA	NA	NA	NA	NA	7.464	NA	NA	NA	NA	NA	NA	NA	NA	NA	NA
ADHFE1	ENSG00000147576	ENST00000396623	ENSP00000379865	1.754	1.452	2.175	1.402	1.665	1.351	1.500	1.775	2.045	1.948	2.514	2.102	2.706	1.562	1.845	2.029	2.281	1.608	2.220	1.715	2.157	1.800	1.793	NA	1.868	1.823	1.921	1.566	1.799	6.738	6.670	7.520	7.091	6.039	6.180	6.244	5.847	7.621	6.110	8.084	7.685	8.677	6.655	6.404	6.669	7.000
ADI1	ENSG00000182551	ENST00000327435	ENSP00000333666	2.682	2.236	2.251	2.571	2.848	2.280	2.412	2.267	2.490	2.663	3.067	3.035	3.672	2.557	2.147	2.490	2.360	2.418	2.853	2.522	2.572	2.771	2.344	2.434	2.510	2.194	2.226	2.389	2.528	8.169	7.595	7.756	8.015	8.204	7.987	7.667	7.731	7.386	8.303	8.181	7.922	8.917	8.371	7.816	8.091	7.815
ADIPOQ	ENSG00000181092	ENST00000444204	ENSP00000389814	1.867	1.537	NA	1.662	NA	NA	NA	NA	3.830	1.997	NA	NA	NA	NA	NA	NA	1.940	NA	NA	2.315	NA	NA	1.505	NA	NA	NA	NA	NA	1.179	7.124	7.252	NA	6.890	NA	NA	NA	NA	8.393	7.465	NA	NA	NA	NA	NA	NA	6.911
ADIPOR1	ENSG00000159346	ENST00000367254	ENSP00000356223	NA	2.696	2.582	NA	2.719	2.660	2.998	3.014	NA	2.759	3.036	NA	NA	2.840	2.680	NA	NA	2.962	NA	2.739	3.056	NA	NA	2.678	2.768	2.746	2.889	NA	2.836	NA	7.625	5.994	NA	6.996	6.966	7.312	4.952	NA	7.774	7.070	NA	NA	4.918	7.267	NA	NA
ADIPOR2	ENSG00000006831	ENST00000357103	ENSP00000349616	NA	NA	NA	NA	2.527	NA	NA	2.135	NA	NA	NA	NA	3.011	NA	NA	NA	NA	2.249	2.259	NA	2.208	2.503	NA	NA	NA	NA	NA	NA	NA	NA	NA	NA	NA	6.405	NA	NA	5.295	NA	NA	NA	NA	6.615	NA	NA	NA	NA
ADK	ENSG00000156110	ENST00000286621	ENSP00000286621	2.081	2.113	2.193	2.396	2.268	2.131	2.623	2.367	2.230	2.068	2.525	2.483	3.179	2.322	2.300	1.824	2.241	2.444	2.079	2.158	2.133	2.091	1.943	2.092	2.056	2.188	2.719	2.547	2.271	7.976	8.156	8.183	7.917	7.984	7.844	8.038	8.003	8.175	7.791	8.034	8.259	8.886	8.033	8.635	8.028	7.973
ADM	ENSG00000148926	ENST00000534464	ENSP00000431438	2.162	NA	NA	NA	NA	NA	NA	NA	NA	NA	NA	NA	NA	2.139	NA	NA	NA	2.919	NA	NA	NA	NA	NA	NA	NA	NA	NA	NA	NA	6.553	NA	NA	NA	NA	NA	NA	NA	NA	NA	NA	NA	NA	5.918	NA	NA	NA
ADM2	ENSG00000128165	ENST00000395738	ENSP00000379087	NA	1.121	NA	NA	NA	NA	NA	NA	NA	1.155	NA	NA	NA	NA	NA	NA	NA	NA	1.552	NA	NA	NA	NA	1.168	1.379	NA	1.917	NA	NA	NA	7.078	NA	NA	NA	NA	NA	NA	NA	6.499	NA	NA	NA	NA	NA	NA	NA
ADNP	ENSG00000101126	ENST00000621696	ENSP00000483881	2.092	2.152	2.235	2.277	2.103	2.294	2.242	2.298	2.193	2.119	2.028	2.348	2.238	2.154	2.265	2.402	2.085	2.170	2.210	2.228	2.150	2.110	2.329	2.212	2.215	2.400	2.278	2.379	2.193	6.995	6.641	6.918	7.152	6.749	7.337	6.801	7.198	5.850	6.903	6.600	6.862	6.814	7.374	6.994	7.277	5.806
ADO	ENSG00000181915	ENST00000373783	ENSP00000362888	1.808	1.785	2.198	1.755	1.750	1.880	1.828	1.803	1.914	1.826	2.027	2.019	1.678	1.920	1.905	2.008	1.781	1.788	1.853	1.750	1.733	1.689	1.828	1.780	1.721	2.267	2.019	1.942	1.790	6.815	6.659	8.048	6.965	7.366	7.089	6.992	7.389	6.950	6.552	7.305	7.345	6.797	7.722	7.590	7.121	7.384
ADORA1	ENSG00000163485	ENST00000618295	ENSP00000483953	NA	NA	2.388	NA	NA	NA	NA	NA	NA	NA	NA	NA	NA	NA	NA	NA	2.154	NA	NA	NA	NA	NA	NA	NA	NA	2.251	NA	NA	NA	NA	NA	6.330	NA	NA	NA	NA	NA	NA	NA	NA	NA	NA	NA	NA	NA	6.607
ADPGK	ENSG00000159322	ENST00000311669	ENSP00000312250	2.102	2.504	1.900	2.326	2.177	2.013	1.924	2.230	2.434	2.238	1.776	2.146	2.223	2.393	2.479	1.985	2.184	2.303	2.478	2.253	2.124	2.220	2.130	2.463	2.220	2.158	2.079	2.495	2.163	7.682	7.530	7.330	7.411	7.578	7.280	7.150	7.505	7.476	7.366	6.823	7.267	7.393	7.812	7.571	7.526	6.237
ADPRH	ENSG00000144843	ENST00000478399	ENSP00000420200	1.507	1.642	NA	1.391	1.052	1.356	1.467	1.118	1.821	1.651	1.592	1.432	1.094	1.893	1.777	NA	1.438	1.692	1.520	1.403	1.202	1.215	1.613	1.814	1.174	1.295	1.459	1.880	1.672	7.012	7.072	NA	7.299	7.061	6.786	7.139	6.412	6.871	6.846	6.932	6.312	6.806	7.021	7.476	NA	7.428
ADPRHL2	ENSG00000116863	ENST00000373178	ENSP00000362273	2.156	2.068	1.885	1.987	1.999	2.036	2.152	2.439	2.000	2.124	2.106	1.959	2.050	2.223	2.058	2.128	2.100	2.146	2.052	1.849	2.099	1.956	1.984	2.010	1.911	2.205	2.065	2.131	2.006	8.391	8.206	7.936	7.853	7.992	8.147	8.022	8.238	7.692	7.985	8.039	7.998	8.499	8.005	8.150	8.026	7.732
ADPRM	ENSG00000170222	ENST00000609540	ENSP00000477021	NA	NA	NA	NA	NA	NA	NA	1.887	NA	1.913	NA	1.634	2.077	NA	NA	NA	1.798	1.626	2.042	NA	NA	1.892	NA	NA	NA	1.654	NA	NA	NA	NA	NA	NA	NA	NA	NA	NA	5.183	NA	6.285	NA	6.966	5.579	NA	NA	NA	6.316
ADRA1B	ENSG00000170214	ENST00000306675	ENSP00000306662	NA	NA	1.467	NA	NA	NA	NA	NA	NA	NA	NA	NA	NA	NA	NA	NA	NA	NA	NA	NA	NA	NA	NA	NA	NA	NA	NA	NA	NA	NA	NA	5.634	NA	NA	NA	NA	NA	NA	NA	NA	NA	NA	NA	NA	NA	NA
ADRA2A	ENSG00000150594	ENST00000280155	ENSP00000280155	NA	NA	NA	1.839	NA	NA	NA	1.066	2.293	2.312	NA	NA	NA	NA	1.862	NA	2.583	1.741	1.288	1.502	NA	NA	NA	1.903	1.799	1.254	NA	2.007	1.836	NA	NA	NA	6.784	NA	NA	NA	6.286	7.532	7.314	NA	NA	NA	NA	6.961	NA	7.508
ADRA2B	ENSG00000274286	ENST00000620793	ENSP00000480573	NA	NA	NA	NA	NA	NA	NA	NA	NA	NA	NA	NA	1.112	NA	NA	NA	NA	NA	NA	NA	NA	NA	NA	NA	NA	NA	NA	NA	NA	NA	NA	NA	NA	NA	NA	NA	NA	NA	NA	NA	NA	5.670	NA	NA	NA	NA
ADRB2	ENSG00000169252	ENST00000305988	ENSP00000305372	NA	NA	1.008	NA	NA	NA	NA	NA	NA	1.241	NA	NA	NA	NA	NA	NA	NA	NA	NA	NA	NA	NA	NA	NA	NA	NA	NA	1.432	NA	NA	NA	5.902	NA	NA	NA	NA	NA	NA	4.902	NA	NA	NA	NA	NA	NA	NA
ADRBK1	ENSG00000173020	ENST00000308595	ENSP00000312262	2.295	2.811	2.237	2.286	2.535	2.161	2.326	2.220	2.454	2.518	2.305	1.824	2.151	2.540	2.898	2.206	2.313	2.361	2.650	2.089	2.511	2.595	2.140	2.902	2.491	2.111	1.964	2.574	2.494	7.376	7.775	7.568	7.360	7.653	7.360	7.789	7.265	7.743	7.416	7.334	6.243	7.143	7.680	7.717	7.516	7.102
ADRBK2	ENSG00000100077	ENST00000324198	ENSP00000317578	1.764	NA	1.859	1.326	1.244	1.679	1.337	1.966	2.081	NA	NA	1.264	1.175	1.669	NA	1.257	NA	1.359	1.699	1.426	NA	1.133	1.620	2.042	NA	1.551	NA	1.938	NA	5.461	NA	5.919	6.173	5.505	5.674	4.885	6.582	6.680	NA	NA	4.945	4.400	6.057	NA	7.014	NA
ADRM1	ENSG00000130706	ENST00000491935	ENSP00000478877	2.478	2.549	2.249	2.021	2.556	2.306	2.295	2.196	2.444	2.473	2.675	1.865	2.492	2.575	2.390	2.261	2.776	2.502	2.456	1.903	2.495	2.432	2.087	2.514	2.366	2.696	1.970	2.180	2.288	7.279	6.653	7.295	6.751	7.194	7.398	7.436	7.272	7.049	7.307	7.362	6.832	7.426	7.632	7.274	7.545	8.142
ADSL	ENSG00000239900	ENST00000623063	ENSP00000485525	1.861	2.038	1.765	2.129	1.911	1.979	1.978	2.040	1.928	1.817	2.226	1.958	2.052	1.854	2.079	1.896	2.037	1.955	1.918	1.953	1.895	1.799	1.958	1.905	1.825	2.036	2.069	2.205	1.967	8.191	8.148	7.796	7.811	8.046	8.135	7.946	8.004	7.898	7.860	8.037	7.971	8.093	8.166	8.115	7.654	7.948
ADSS	ENSG00000035687	ENST00000366535	ENSP00000355493	2.122	2.321	2.152	2.350	2.338	2.240	2.475	2.308	2.258	2.168	1.703	2.392	2.179	2.285	2.308	2.174	2.193	2.283	2.175	2.301	2.198	2.300	2.204	2.206	2.240	2.656	2.578	2.419	2.300	7.575	7.991	8.012	7.904	8.098	7.652	7.832	7.658	7.902	7.833	6.779	7.853	7.615	8.033	7.978	7.726	7.537
ADSSL1	ENSG00000185100	ENST00000330877	ENSP00000331260	1.427	NA	1.183	1.211	1.300	1.618	1.717	1.835	1.468	1.756	2.946	2.022	2.130	1.325	1.042	1.552	1.783	1.858	1.636	1.201	1.540	1.517	1.562	1.154	1.382	1.864	1.528	NA	NA	7.885	NA	6.674	6.381	6.528	6.840	6.582	7.116	7.212	7.194	8.645	7.986	7.814	5.976	6.673	6.887	6.809
AEBP1	ENSG00000106624	ENST00000223357	ENSP00000223357	2.646	2.718	1.660	2.188	2.216	2.710	2.930	2.008	2.828	3.173	2.704	2.329	1.622	2.767	2.596	3.160	2.410	2.886	2.899	2.350	1.980	2.275	3.272	2.773	2.376	2.746	1.878	1.917	2.937	7.665	7.633	6.373	7.708	7.505	8.121	7.931	8.049	7.208	7.784	8.261	7.689	6.834	8.070	7.969	8.143	7.241
AES	ENSG00000104964	ENST00000327141	ENSP00000317537	3.299	2.989	3.020	2.851	3.050	3.005	3.112	3.114	2.941	3.078	3.545	2.778	2.987	3.351	3.091	3.175	3.267	3.114	3.234	2.943	3.419	3.063	3.063	3.281	3.194	2.953	2.989	2.925	3.161	7.570	6.934	7.048	6.815	7.394	7.502	7.376	7.498	7.075	7.506	6.879	7.427	6.793	7.348	7.722	7.174	6.960
AFAP1	ENSG00000196526	ENST00000360265	ENSP00000353402	1.314	1.806	2.107	1.856	1.712	2.077	2.142	1.357	1.858	1.970	1.606	1.494	NA	1.810	1.608	1.818	1.524	2.098	1.793	1.900	1.797	1.770	2.119	1.630	1.751	1.678	1.551	1.567	2.060	5.825	5.344	6.438	6.306	6.074	7.236	6.663	6.211	6.997	5.916	6.940	5.869	NA	6.941	6.229	5.689	5.892
AFAP1L1	ENSG00000157510	ENST00000296721	ENSP00000296721	1.444	1.353	1.130	1.193	1.035	1.537	1.495	2.050	2.067	1.761	2.467	NA	1.629	2.210	1.352	1.349	NA	2.371	1.503	1.213	NA	1.165	1.686	1.482	1.090	1.751	1.620	1.149	1.689	6.634	6.612	5.780	6.034	6.594	6.237	5.641	6.787	6.787	5.320	7.243	NA	7.071	5.995	5.899	5.040	NA
AFAP1L2	ENSG00000169129	ENST00000369271	ENSP00000358276	1.411	1.539	2.336	1.788	1.585	2.434	1.915	2.317	1.457	1.828	1.291	2.196	1.251	1.585	1.590	2.135	2.195	2.183	1.943	1.852	1.710	1.409	2.175	2.714	1.458	1.155	2.479	1.771	1.785	6.874	6.997	7.492	7.545	7.462	8.085	7.001	7.749	7.187	7.604	6.557	7.540	6.510	6.705	6.689	6.893	7.029
AFF1	ENSG00000172493	ENST00000395146	ENSP00000378578	2.187	2.102	1.736	2.190	2.119	2.314	2.123	2.190	2.416	2.198	2.055	NA	2.336	2.131	2.183	NA	2.270	2.263	2.202	2.277	2.258	2.217	2.360	2.144	2.196	1.926	2.703	1.901	2.093	5.871	5.389	5.446	6.427	4.767	7.715	7.998	7.212	4.487	4.210	7.284	NA	5.245	7.171	5.319	NA	5.623
AFF2	ENSG00000155966	ENST00000370457	ENSP00000359486	NA	NA	1.227	NA	NA	NA	NA	NA	NA	NA	NA	NA	NA	NA	NA	NA	NA	NA	NA	NA	NA	NA	NA	NA	NA	NA	NA	NA	NA	NA	NA	5.065	NA	NA	NA	NA	NA	NA	NA	NA	NA	NA	NA	NA	NA	NA
AFF4	ENSG00000072364	ENST00000265343	ENSP00000265343	2.359	2.098	2.248	2.097	2.053	2.334	2.386	2.102	NA	2.156	2.048	2.418	2.391	2.029	2.140	2.333	2.313	2.051	2.202	2.181	2.172	2.039	2.269	2.095	2.247	2.136	2.513	2.083	2.045	6.036	5.904	6.221	6.104	6.204	5.872	6.078	6.561	NA	5.944	5.576	6.717	5.964	6.551	5.712	5.971	5.348
AFG3L2	ENSG00000141385	ENST00000269143	ENSP00000269143	2.320	2.195	2.246	2.714	2.820	2.359	2.486	2.330	2.373	2.200	2.963	2.705	2.602	2.314	2.175	2.230	2.500	2.269	2.261	2.540	2.337	2.732	2.300	2.134	2.395	2.297	2.557	2.395	2.312	8.044	7.649	8.039	8.067	8.122	7.583	7.479	7.758	7.371	7.516	8.760	8.424	8.103	7.701	7.410	7.354	7.703
AFM	ENSG00000079557	ENST00000226355	ENSP00000226355	NA	NA	NA	NA	NA	NA	NA	NA	NA	NA	NA	2.781	3.848	NA	NA	NA	NA	NA	NA	NA	NA	NA	NA	NA	NA	NA	NA	NA	NA	NA	NA	NA	NA	NA	NA	NA	NA	NA	NA	NA	8.209	7.782	NA	NA	NA	NA
AFMID	ENSG00000183077	ENST00000409257	ENSP00000386890	1.542	1.746	2.027	2.046	2.059	1.733	1.743	2.144	2.029	1.988	2.168	2.665	3.010	1.935	1.474	2.043	2.511	1.828	2.308	1.997	2.317	2.072	1.865	1.796	2.148	1.890	1.314	1.884	1.841	5.210	5.626	6.040	6.663	6.947	6.196	5.892	6.867	5.939	6.917	5.285	7.880	8.217	5.964	6.052	6.367	7.649
AFTPH	ENSG00000119844	ENST00000238856	ENSP00000238856	2.152	2.270	2.077	2.340	2.221	2.087	2.255	2.320	2.085	2.160	1.790	2.608	2.317	2.159	2.398	2.089	2.317	2.017	2.357	2.361	2.263	2.240	2.141	2.246	2.351	2.168	2.295	2.491	2.110	6.923	6.924	6.883	7.032	7.108	6.540	6.491	7.009	6.260	6.689	5.645	7.206	7.204	7.171	7.304	6.290	6.642
AGA	ENSG00000038002	ENST00000264595	ENSP00000264595	1.971	1.650	1.948	1.934	1.809	NA	2.127	NA	1.689	2.010	NA	2.096	2.130	1.975	1.865	1.830	NA	1.951	1.958	1.689	2.068	1.898	NA	1.914	1.911	2.097	1.924	2.111	1.862	6.907	6.248	6.050	6.469	6.106	NA	6.586	NA	6.758	6.620	NA	6.464	6.090	6.235	5.460	6.055	NA
AGAP1	ENSG00000157985	ENST00000304032	ENSP00000307634	1.399	1.186	2.073	1.834	1.805	1.596	1.756	1.549	NA	1.435	1.406	1.801	NA	1.659	1.012	NA	1.598	1.700	1.472	1.815	1.519	1.835	1.692	1.182	1.576	1.752	2.157	NA	1.584	5.652	4.837	6.486	5.870	5.932	6.129	4.840	5.664	NA	4.884	5.570	6.162	NA	5.750	4.457	NA	5.581
AGFG1	ENSG00000173744	ENST00000373671	ENSP00000362775	2.401	2.530	2.379	2.401	2.451	2.337	2.564	2.268	2.817	2.386	2.388	2.348	2.556	2.341	2.467	2.204	2.381	2.637	2.140	2.351	2.151	2.415	2.224	2.277	2.416	2.632	2.468	2.558	2.489	8.081	7.799	7.933	7.860	8.017	8.154	8.135	7.557	8.134	7.637	7.515	7.825	7.626	8.022	8.065	7.805	7.183
AGFG2	ENSG00000106351	ENST00000300176	ENSP00000300176	1.892	1.471	1.607	2.069	1.845	1.552	1.901	1.837	1.467	1.943	1.598	1.743	2.359	1.684	1.638	1.902	1.965	1.241	1.888	1.907	3.032	1.866	1.733	1.796	1.937	1.744	1.533	1.573	1.604	7.335	6.499	7.332	7.243	6.890	6.706	6.221	7.177	5.560	6.815	7.297	7.092	7.627	6.867	6.910	5.903	7.028
AGGF1	ENSG00000164252	ENST00000312916	ENSP00000316109	2.006	NA	2.126	NA	2.081	2.014	1.996	1.998	1.848	1.897	1.992	2.130	2.099	1.963	2.029	1.952	1.840	1.968	NA	NA	1.874	2.061	NA	1.997	1.955	2.199	2.026	2.117	1.979	5.053	NA	5.310	NA	5.747	4.616	4.713	6.226	4.771	6.587	5.948	5.294	5.930	6.098	5.790	5.881	7.330
AGK	ENSG00000006530	ENST00000355413	ENSP00000347581	1.906	1.864	1.948	2.030	1.737	1.876	1.846	1.962	1.714	1.739	2.238	2.061	1.879	1.777	2.112	1.734	1.662	1.729	1.889	1.937	1.860	1.740	1.915	1.986	1.904	1.668	1.807	2.067	1.702	8.194	8.569	8.239	7.773	7.923	8.015	7.975	8.029	7.928	8.989	8.669	8.267	7.895	8.268	7.995	8.049	8.255
AGL	ENSG00000162688	ENST00000370165	ENSP00000359184	1.794	1.719	1.662	1.908	1.921	1.904	2.275	1.727	1.747	1.558	2.299	2.141	2.676	1.617	1.847	1.677	1.488	1.979	1.963	2.081	1.772	1.825	1.847	1.815	1.828	1.774	1.948	1.870	1.861	7.738	7.610	7.889	7.557	7.782	7.710	8.018	7.745	7.362	7.532	8.746	7.789	9.077	7.718	7.686	7.658	7.516
AGMAT	ENSG00000116771	ENST00000375826	ENSP00000364986	NA	1.430	NA	2.198	2.324	NA	NA	NA	NA	NA	NA	3.059	2.680	NA	1.582	NA	NA	NA	NA	1.617	1.759	2.236	1.148	1.137	1.358	NA	NA	1.622	NA	NA	6.469	NA	8.174	8.443	NA	NA	NA	NA	NA	NA	9.750	8.817	NA	7.149	NA	NA
AGMO	ENSG00000187546	ENST00000342526	ENSP00000341662	NA	NA	NA	NA	1.965	NA	NA	NA	NA	NA	NA	NA	3.111	NA	NA	NA	NA	NA	NA	NA	NA	2.188	NA	NA	NA	NA	NA	NA	NA	NA	NA	NA	NA	5.915	NA	NA	NA	NA	NA	NA	NA	7.409	NA	NA	NA	NA
AGO1	ENSG00000092847	ENST00000373204	ENSP00000362300	1.656	1.588	1.643	1.610	1.572	1.567	1.618	1.540	1.440	1.494	1.507	1.698	1.442	1.487	1.646	1.611	1.448	1.381	1.593	1.601	1.548	1.618	1.661	1.677	1.647	1.555	1.529	1.638	1.414	7.586	7.372	7.806	7.267	7.479	7.838	7.547	7.986	7.383	7.383	7.573	7.462	7.749	7.386	7.541	7.489	7.482
AGO2	ENSG00000123908	ENST00000220592	ENSP00000220592	1.369	1.684	1.596	1.488	1.461	1.625	1.643	1.461	2.063	1.466	1.687	1.367	NA	1.522	1.804	1.797	1.713	1.635	1.440	1.615	1.406	1.446	1.606	1.540	1.533	1.279	1.638	1.552	1.425	7.587	7.334	7.212	7.324	7.214	7.530	7.501	7.610	7.428	7.413	7.534	7.202	NA	7.586	7.417	6.990	7.236
AGO3	ENSG00000126070	ENST00000373191	ENSP00000362287	1.191	1.189	1.097	1.005	NA	1.238	1.156	NA	1.324	1.076	NA	1.230	1.187	1.015	1.328	1.332	1.049	1.023	1.088	1.175	1.050	NA	1.254	1.222	1.138	1.116	1.232	1.100	1.014	7.082	6.783	7.172	6.790	NA	7.267	7.636	NA	7.470	7.425	NA	6.881	6.970	7.543	7.714	7.642	5.975
AGO4	ENSG00000134698	ENST00000373210	ENSP00000362306	1.530	1.918	1.748	NA	1.613	1.793	1.827	1.630	1.965	NA	NA	1.508	1.773	1.927	1.829	1.664	NA	1.883	1.724	NA	1.546	1.782	1.878	1.978	1.897	NA	NA	1.784	1.769	5.455	4.858	5.331	NA	5.440	5.097	4.258	5.512	5.070	NA	NA	4.551	5.630	5.476	4.886	4.669	NA
AGPAT2	ENSG00000169692	ENST00000538402	ENSP00000438919	2.180	1.899	1.226	2.097	2.955	2.110	2.039	2.050	2.964	2.327	2.646	1.828	3.012	2.611	1.596	1.874	2.859	1.884	2.085	1.827	2.598	3.008	1.826	1.988	2.252	1.808	1.751	1.385	1.971	7.070	7.397	5.909	7.200	7.559	6.546	6.499	6.793	8.147	6.811	7.024	7.612	8.048	6.871	6.235	6.979	6.941
AGPAT3	ENSG00000160216	ENST00000546158	ENSP00000443510	1.965	2.157	2.292	2.051	2.423	1.801	2.086	2.062	2.082	2.041	1.985	2.583	2.521	2.188	2.083	1.784	2.163	1.989	1.993	1.801	2.266	2.462	1.744	2.049	2.168	1.970	2.087	1.898	2.023	6.952	7.885	7.976	7.059	7.545	7.000	6.552	7.307	7.302	7.286	7.425	8.352	7.976	7.371	6.875	6.859	7.405
AGPAT4	ENSG00000026652	ENST00000320285	ENSP00000314036	1.167	1.078	1.973	NA	NA	1.423	1.262	1.430	1.712	1.331	NA	1.331	NA	1.306	NA	NA	1.032	1.461	1.189	1.238	1.139	NA	1.558	1.358	1.041	1.044	NA	NA	1.194	6.568	5.800	7.463	NA	NA	6.039	6.119	6.961	6.506	6.177	NA	6.497	NA	5.962	NA	NA	6.274
AGPAT5	ENSG00000155189	ENST00000285518	ENSP00000285518	2.082	1.921	2.465	2.201	2.059	1.989	1.986	2.137	1.711	1.714	1.555	2.174	2.257	1.673	1.984	1.781	1.777	1.901	1.979	1.963	1.517	1.984	1.843	1.734	2.166	2.421	1.953	1.985	1.771	7.271	6.542	8.006	7.548	7.093	6.556	6.255	6.852	6.491	6.358	6.710	6.970	7.541	7.184	6.989	6.712	6.555
AGPS	ENSG00000018510	ENST00000264167	ENSP00000264167	1.861	1.924	1.858	2.098	1.821	2.170	2.038	1.804	1.945	1.689	1.885	2.064	2.161	1.881	1.825	1.775	1.796	1.889	1.497	2.027	1.676	1.868	2.003	1.731	1.933	1.921	1.982	1.880	1.923	7.624	7.451	7.661	7.740	7.623	7.580	7.510	7.410	7.624	7.658	7.631	7.730	8.062	7.632	7.392	7.807	7.602
AGR2	ENSG00000106541	ENST00000419304	ENSP00000391490	NA	2.309	NA	3.734	3.284	2.219	NA	3.435	1.215	2.875	NA	1.454	NA	2.428	NA	NA	1.846	NA	3.016	3.609	1.700	3.296	2.873	NA	4.001	NA	NA	1.609	2.687	NA	7.637	NA	9.608	9.702	7.879	NA	9.539	7.454	9.329	NA	6.523	NA	8.470	NA	NA	8.076
AGR3	ENSG00000173467	ENST00000310398	ENSP00000308606	NA	1.501	NA	2.874	2.956	1.814	NA	3.331	NA	2.255	NA	NA	NA	2.617	NA	NA	1.878	NA	1.172	2.874	NA	3.148	2.043	NA	2.650	NA	NA	NA	NA	NA	7.243	NA	8.672	8.805	7.152	NA	8.977	NA	7.828	NA	NA	NA	8.050	NA	NA	7.653
AGRN	ENSG00000188157	ENST00000379370	ENSP00000368678	1.309	1.427	1.952	1.125	1.846	1.776	1.586	2.045	1.573	2.039	1.694	1.667	1.334	2.398	NA	1.242	2.319	1.970	2.035	1.061	2.530	1.939	1.345	1.663	1.972	1.796	1.803	NA	1.641	7.833	7.450	7.881	7.795	7.594	8.142	8.000	8.217	7.314	7.994	8.438	8.584	7.497	7.767	NA	7.450	8.407
AGT	ENSG00000135744	ENST00000366667	ENSP00000355627	1.796	NA	3.201	1.288	1.334	1.354	1.206	1.624	1.632	2.903	2.935	2.186	4.435	NA	NA	1.119	1.626	NA	1.286	1.226	NA	NA	NA	NA	1.473	NA	1.274	NA	1.752	8.492	NA	8.361	8.273	8.194	8.426	8.690	8.405	9.181	8.806	7.919	8.441	8.653	NA	NA	8.567	6.865
AGTPBP1	ENSG00000135049	ENST00000357081	ENSP00000349592	1.821	1.936	2.042	1.630	1.518	1.655	1.706	1.677	1.992	1.573	1.857	1.797	1.593	1.900	1.863	1.382	1.704	1.642	1.534	1.733	1.442	1.471	1.614	1.938	1.658	2.010	1.762	1.857	1.744	7.127	6.748	6.843	5.844	5.522	5.403	5.758	5.954	6.032	5.660	6.138	5.618	6.545	6.368	6.068	5.817	7.157
AGTRAP	ENSG00000177674	ENST00000314340	ENSP00000319713	2.065	2.386	1.670	1.768	1.869	2.001	2.048	2.562	2.420	2.363	2.322	1.885	1.960	2.397	2.090	2.044	NA	2.276	2.729	1.617	2.219	1.768	1.853	2.182	2.049	2.029	1.969	1.748	2.251	7.299	6.956	6.556	6.253	6.927	7.058	6.900	6.574	7.403	6.913	7.146	7.029	6.782	6.730	7.049	7.372	NA
AGXT	ENSG00000172482	ENST00000307503	ENSP00000302620	NA	NA	NA	NA	NA	NA	NA	NA	NA	NA	NA	1.542	4.244	NA	NA	NA	NA	NA	NA	NA	NA	NA	NA	NA	NA	NA	NA	NA	NA	NA	NA	NA	NA	NA	NA	NA	NA	NA	NA	NA	7.297	9.851	NA	NA	NA	NA
AGXT2	ENSG00000113492	ENST00000231420	ENSP00000231420	NA	NA	NA	NA	NA	NA	NA	NA	NA	NA	NA	3.194	2.987	NA	NA	NA	NA	NA	NA	NA	NA	1.437	NA	NA	NA	NA	NA	NA	NA	NA	NA	NA	NA	NA	NA	NA	NA	NA	NA	NA	8.657	8.568	NA	NA	NA	NA
AHCTF1	ENSG00000153207	ENST00000326225	ENSP00000355465	1.699	1.698	1.770	1.697	1.598	1.771	1.843	1.712	2.087	1.656	1.619	1.937	1.825	1.497	1.877	1.899	1.824	1.651	1.625	1.785	1.636	1.637	1.777	1.742	1.651	2.115	2.067	1.722	1.643	6.627	6.346	6.537	7.099	6.754	6.678	6.778	6.942	6.776	7.302	6.412	6.579	6.686	7.114	7.007	6.997	6.663
AHCY	ENSG00000101444	ENST00000217426	ENSP00000217426	2.493	2.417	2.405	2.794	2.829	2.634	2.759	2.851	2.364	2.458	2.573	2.976	3.118	2.448	2.398	2.806	2.893	2.446	2.705	2.490	2.737	2.767	2.464	2.234	2.630	2.602	2.948	2.596	2.522	8.926	8.954	9.091	8.926	8.885	9.114	8.996	9.153	8.806	8.970	8.720	9.429	9.367	9.170	8.858	8.709	9.045
AHCYL1	ENSG00000168710	ENST00000369799	ENSP00000358814	2.754	2.416	3.125	2.668	3.021	2.743	2.671	2.932	2.743	2.656	2.569	2.937	2.789	2.501	2.398	2.513	2.813	2.546	2.529	2.622	2.623	2.833	2.649	2.445	2.641	2.426	2.909	2.495	2.594	8.391	7.589	9.368	8.354	8.932	8.183	8.187	8.511	8.270	8.448	7.684	8.432	8.127	8.166	7.985	7.986	8.429
AHCYL2	ENSG00000158467	ENST00000446544	ENSP00000413639	1.928	1.880	2.328	3.004	2.532	1.751	1.783	1.679	1.688	2.386	1.416	2.376	1.856	2.472	1.826	1.838	1.985	1.800	1.856	2.872	2.051	2.437	2.162	1.716	2.317	1.856	2.507	1.784	1.939	7.229	7.226	8.308	7.899	7.873	7.050	6.756	6.900	6.786	7.591	6.851	7.534	6.729	6.995	7.124	7.140	7.247
AHDC1	ENSG00000126705	ENST00000374011	ENSP00000363123	1.982	1.440	1.723	NA	1.402	1.828	1.769	1.644	1.365	1.598	1.615	1.240	1.045	1.539	1.408	2.102	1.634	1.633	1.664	1.103	1.810	1.312	1.665	1.889	1.572	1.817	1.264	1.048	1.644	6.534	4.755	5.876	NA	5.627	6.713	5.654	6.603	5.618	5.558	5.941	6.128	6.993	6.552	6.143	6.920	6.460
AHI1	ENSG00000135541	ENST00000457866	ENSP00000388650	1.897	1.626	NA	NA	NA	NA	NA	1.842	NA	NA	NA	NA	1.387	1.454	NA	1.699	NA	NA	NA	1.947	NA	1.393	1.820	1.334	1.751	2.130	NA	NA	1.611	5.181	5.059	NA	NA	NA	NA	NA	6.650	NA	NA	NA	NA	6.016	4.889	NA	4.933	NA
AHNAK	ENSG00000124942	ENST00000378024	ENSP00000367263	2.400	2.494	1.974	2.841	2.630	2.898	3.199	2.817	3.181	2.804	2.828	2.894	2.425	2.870	2.645	3.078	2.396	2.953	2.706	3.065	2.554	2.750	3.105	2.630	2.924	2.192	2.285	2.654	2.690	8.685	8.788	8.143	9.029	8.900	9.207	9.045	9.069	9.172	9.016	9.047	8.509	8.335	8.605	8.918	9.370	8.709
AHNAK2	ENSG00000185567	ENST00000333244	ENSP00000353114	NA	NA	NA	NA	NA	1.699	2.261	1.364	1.024	1.476	NA	NA	NA	NA	NA	NA	NA	1.220	1.274	1.665	NA	NA	1.910	NA	NA	NA	NA	1.020	1.749	NA	NA	NA	NA	NA	7.776	8.100	7.119	7.138	7.340	NA	NA	NA	NA	NA	NA	NA
AHSA1	ENSG00000100591	ENST00000216479	ENSP00000216479	2.767	2.697	2.691	2.744	2.552	2.681	2.589	3.124	2.601	2.442	3.006	2.675	2.696	2.616	2.560	2.633	2.570	2.653	2.678	2.736	2.634	2.575	2.728	2.462	2.522	2.925	2.456	2.839	2.637	8.326	8.207	8.406	8.086	8.240	8.248	8.212	8.483	7.983	7.916	8.306	7.545	8.519	8.386	8.286	8.056	8.118
AHSG	ENSG00000145192	ENST00000411641	ENSP00000393887	NA	NA	NA	NA	NA	NA	NA	NA	NA	NA	NA	1.047	4.689	NA	NA	NA	NA	NA	NA	NA	NA	NA	NA	NA	NA	NA	NA	NA	NA	NA	NA	NA	NA	NA	NA	NA	NA	NA	NA	NA	9.324	9.005	NA	NA	NA	NA
AHSP	ENSG00000169877	ENST00000302312	ENSP00000307199	NA	NA	NA	NA	NA	NA	NA	NA	NA	NA	NA	NA	NA	NA	NA	NA	NA	1.761	NA	NA	NA	NA	NA	1.123	NA	NA	NA	NA	NA	NA	NA	NA	NA	NA	NA	NA	NA	NA	NA	NA	NA	NA	NA	NA	NA	NA
AIDA	ENSG00000186063	ENST00000340020	ENSP00000339161	1.866	1.881	1.637	1.886	1.709	2.011	2.138	1.774	2.136	1.933	2.068	2.010	2.188	1.913	2.095	1.922	1.861	2.022	1.690	1.975	1.846	1.669	1.931	1.814	1.814	1.945	2.071	2.075	2.090	7.693	7.520	7.998	7.379	7.582	7.826	7.826	7.377	7.570	7.930	7.196	7.495	7.395	7.777	7.852	7.736	7.212
AIF1L	ENSG00000126878	ENST00000247291	ENSP00000247291	1.463	1.480	2.603	1.783	1.264	1.818	2.652	1.755	2.462	2.098	1.944	3.391	1.075	1.993	1.258	1.503	1.401	2.443	1.746	1.815	2.571	NA	1.905	3.165	1.441	1.968	2.740	1.496	2.170	7.344	7.465	8.310	7.602	7.141	7.543	7.392	7.866	7.816	7.414	7.607	8.848	6.323	7.388	7.187	6.704	7.587
AIFM1	ENSG00000156709	ENST00000287295	ENSP00000287295	2.561	2.138	1.906	2.557	2.640	2.333	2.084	2.668	2.059	1.985	2.896	3.076	2.998	2.100	2.010	1.888	2.191	2.064	2.142	2.368	2.162	2.566	2.131	2.091	2.278	2.502	2.176	2.293	2.114	9.008	8.049	8.306	8.584	8.734	8.363	8.387	8.863	8.482	8.428	9.628	9.385	9.201	8.323	8.215	8.654	8.755
AIFM2	ENSG00000042286	ENST00000613322	ENSP00000478931	1.753	1.594	1.226	1.923	1.805	1.479	1.893	1.499	2.278	1.724	2.161	1.412	1.603	1.629	1.483	1.635	1.595	1.282	1.590	1.657	1.366	1.712	1.583	1.495	1.616	1.280	1.946	1.316	1.695	7.704	7.252	6.340	7.082	7.294	6.553	6.886	6.721	8.309	7.603	7.184	8.011	7.010	6.822	6.604	6.873	6.567
AIFM3	ENSG00000183773	ENST00000440238	ENSP00000390798	NA	NA	1.828	NA	NA	NA	NA	NA	NA	1.226	NA	NA	NA	NA	NA	NA	NA	NA	NA	1.865	NA	1.343	1.151	NA	NA	NA	NA	NA	NA	NA	NA	6.322	NA	NA	NA	NA	NA	NA	4.694	NA	NA	NA	NA	NA	NA	NA
AIM1	ENSG00000112297	ENST00000633556	ENSP00000488010	NA	2.091	NA	2.353	2.209	1.192	2.600	1.857	2.037	1.583	NA	2.212	1.941	1.699	2.117	1.163	1.473	2.246	2.252	2.036	1.557	2.254	1.578	1.855	1.749	1.093	1.116	2.317	1.821	NA	6.845	NA	6.974	7.033	6.462	6.907	7.231	6.606	6.656	NA	6.933	6.164	6.955	6.885	7.156	6.353
AIM1L	ENSG00000176092	ENST00000308182	ENSP00000310435	NA	NA	NA	NA	1.630	NA	2.484	NA	NA	NA	NA	NA	NA	NA	NA	NA	NA	1.608	NA	1.077	NA	1.826	NA	NA	NA	NA	NA	1.430	1.028	NA	NA	NA	NA	6.742	NA	6.286	NA	NA	NA	NA	NA	NA	NA	NA	NA	NA
AIM2	ENSG00000163568	ENST00000368130	ENSP00000357112	NA	NA	NA	NA	NA	NA	NA	NA	NA	NA	NA	NA	NA	NA	2.264	NA	NA	NA	NA	NA	NA	NA	NA	NA	NA	NA	NA	2.567	NA	NA	NA	NA	NA	NA	NA	NA	NA	NA	NA	NA	NA	NA	NA	6.009	NA	NA
AIMP1	ENSG00000164022	ENST00000442366	ENSP00000405248	2.153	2.163	2.283	2.366	2.294	2.186	2.196	2.345	2.064	2.127	2.299	2.333	2.269	2.173	2.218	2.271	2.124	2.129	2.227	2.360	2.288	2.342	2.258	2.178	2.251	2.104	2.437	2.350	2.098	8.551	7.945	8.254	8.281	8.561	8.282	8.338	8.400	8.177	8.373	8.284	8.219	8.540	8.284	8.373	8.335	8.759
AIMP2	ENSG00000106305	ENST00000223029	ENSP00000223029	1.614	1.785	1.767	1.795	2.265	1.483	1.585	1.610	1.564	1.433	1.897	1.541	2.076	1.722	1.253	1.238	1.787	1.677	1.741	1.536	1.823	2.137	1.453	1.518	1.498	1.882	1.891	1.650	1.498	7.775	7.387	7.894	7.756	7.918	7.666	7.522	7.952	7.592	7.647	7.732	7.915	7.894	7.925	7.759	7.710	7.494
AIP	ENSG00000110711	ENST00000279146	ENSP00000279146	2.463	2.485	2.349	1.943	2.366	2.315	2.143	2.177	2.205	2.684	2.593	2.036	2.283	2.547	2.634	2.659	2.417	2.450	2.400	2.006	2.307	2.422	2.213	2.593	2.291	2.152	2.247	2.300	2.495	8.072	8.253	8.147	7.949	8.233	8.138	8.201	8.109	7.815	8.055	8.002	8.054	7.920	8.162	8.356	8.023	7.829
AJUBA	ENSG00000129474	ENST00000361265	ENSP00000354491	NA	NA	NA	NA	NA	1.789	1.905	1.444	NA	1.558	1.807	2.066	1.972	1.911	1.258	1.834	1.725	2.103	1.608	1.106	NA	1.071	1.963	NA	1.122	1.420	1.840	1.533	1.470	NA	NA	NA	NA	NA	6.146	5.776	5.864	NA	5.041	6.853	5.377	5.814	5.711	5.147	7.147	5.878
AK1	ENSG00000106992	ENST00000373176	ENSP00000362271	2.202	1.919	2.183	1.688	2.050	1.721	1.950	2.970	2.056	2.120	3.067	1.704	1.868	2.704	1.830	2.382	1.971	1.685	1.660	2.447	2.180	1.502	1.862	2.168	1.970	2.116	1.970	1.682	1.991	9.304	8.976	9.331	8.969	8.849	8.689	9.165	9.499	8.946	8.914	9.904	8.926	8.725	8.592	8.448	8.220	8.919
AK2	ENSG00000004455	ENST00000467905	ENSP00000447082	2.602	2.628	2.287	2.940	2.891	2.512	2.565	2.723	2.560	2.474	2.755	2.988	2.976	2.591	2.528	2.484	2.566	2.507	2.506	2.739	2.649	2.888	2.574	2.467	2.635	2.355	2.682	2.812	2.532	8.984	8.425	8.334	8.776	9.054	8.561	8.498	8.784	8.758	8.476	9.437	9.542	9.323	8.466	8.811	8.563	8.685
AK3	ENSG00000147853	ENST00000381809	ENSP00000371230	2.655	2.103	2.396	2.710	2.718	2.515	2.697	2.364	2.653	2.472	2.949	2.831	3.235	2.444	2.216	2.412	2.523	2.404	2.569	2.632	2.413	2.731	2.462	2.286	2.495	2.016	2.557	2.445	2.496	8.934	8.188	8.724	8.541	8.636	8.149	8.275	8.424	8.409	8.251	9.312	9.009	9.274	8.343	8.420	8.157	8.309
AK4	ENSG00000162433	ENST00000545314	ENSP00000445912	1.048	1.403	1.728	1.860	1.272	1.458	1.997	1.502	2.104	1.862	2.464	3.072	2.769	1.006	NA	1.044	NA	1.329	1.958	1.883	1.482	NA	1.625	NA	1.844	1.767	NA	1.358	1.758	7.783	7.675	8.454	8.210	8.191	8.169	8.661	8.289	8.796	8.567	9.493	9.624	9.133	8.120	NA	8.246	NA
AK5	ENSG00000154027	ENST00000354567	ENSP00000346577	NA	NA	2.591	NA	NA	NA	NA	NA	NA	NA	NA	NA	NA	NA	NA	NA	NA	NA	NA	1.157	1.367	NA	NA	NA	1.464	1.487	NA	NA	NA	NA	NA	7.969	NA	NA	NA	NA	NA	NA	NA	NA	NA	NA	NA	NA	NA	NA
AK7	ENSG00000140057	ENST00000267584	ENSP00000267584	1.186	NA	NA	1.221	NA	1.234	NA	2.548	NA	1.108	NA	1.462	NA	1.146	NA	NA	1.037	NA	NA	NA	NA	NA	NA	1.140	1.327	1.519	NA	NA	NA	5.323	NA	NA	6.779	NA	6.482	NA	7.807	NA	4.784	NA	5.241	NA	5.687	NA	NA	7.073
AK8	ENSG00000165695	ENST00000298545	ENSP00000298545	NA	NA	1.012	NA	NA	NA	NA	2.312	NA	NA	NA	1.035	NA	NA	NA	1.070	NA	NA	NA	NA	NA	NA	NA	NA	NA	1.805	NA	NA	NA	NA	NA	4.805	NA	NA	NA	NA	7.310	NA	NA	NA	5.456	NA	NA	NA	6.196	NA
AK9	ENSG00000155085	ENST00000424296	ENSP00000410186	NA	NA	1.053	NA	NA	NA	NA	1.805	NA	NA	NA	NA	NA	NA	NA	NA	NA	NA	NA	1.126	NA	NA	NA	1.030	1.022	1.764	1.166	NA	NA	NA	NA	5.234	NA	NA	NA	NA	6.840	NA	NA	NA	NA	NA	NA	NA	NA	NA
AKAP1	ENSG00000121057	ENST00000621116	ENSP00000478212	2.001	2.018	2.228	2.708	2.643	2.163	2.336	2.104	2.145	2.271	2.653	2.386	2.482	2.181	1.942	2.112	2.190	1.740	2.455	2.632	2.279	2.670	2.375	1.886	2.568	2.456	2.288	1.956	2.295	6.518	7.721	7.687	7.597	7.293	7.060	7.274	7.062	6.998	6.889	7.540	7.086	7.532	7.162	6.569	6.591	6.931
AKAP10	ENSG00000108599	ENST00000225737	ENSP00000225737	2.043	1.996	1.979	1.889	1.917	2.008	1.956	1.967	1.876	1.905	1.717	1.995	1.791	1.914	2.044	1.980	1.873	1.928	1.892	1.980	1.844	1.862	1.993	2.032	1.950	2.043	2.103	1.982	2.022	6.890	7.779	7.021	8.228	7.016	6.765	7.534	7.536	7.272	8.237	7.328	6.904	5.800	6.707	6.182	8.390	6.341
AKAP11	ENSG00000023516	ENST00000025301	ENSP00000025301	2.127	2.009	2.323	1.832	1.794	2.089	2.097	1.970	1.883	1.922	1.862	2.108	1.877	1.868	2.229	2.109	1.777	1.806	1.877	1.970	1.812	1.803	2.047	2.063	1.981	2.222	2.159	2.001	1.834	6.889	6.232	6.294	5.761	5.848	6.417	7.577	6.230	6.256	6.376	5.841	5.821	5.818	6.350	6.762	6.924	6.002
AKAP12	ENSG00000131016	ENST00000354675	ENSP00000346702	2.122	2.197	1.901	1.962	1.980	2.298	2.370	1.917	3.108	2.416	1.678	2.264	2.147	2.162	1.813	2.910	2.119	2.309	2.073	2.375	1.499	1.767	2.537	2.061	1.709	2.830	1.839	1.343	2.402	8.103	8.322	8.193	8.320	8.099	8.566	8.324	8.560	8.646	8.246	7.761	8.136	7.649	7.800	8.114	8.236	7.814
AKAP13	ENSG00000170776	ENST00000394518	ENSP00000378026	1.908	2.341	1.972	2.171	1.976	2.227	2.088	1.903	2.519	2.142	2.468	2.011	1.953	2.248	2.391	2.120	2.622	2.190	1.873	2.068	1.994	2.085	2.448	2.220	2.240	2.011	2.171	2.261	2.088	6.781	7.032	6.122	7.078	6.921	7.051	6.888	6.942	6.405	6.829	7.376	6.682	6.986	7.187	7.420	7.099	6.526
AKAP14	ENSG00000186471	ENST00000371431	ENSP00000360485	NA	NA	NA	NA	NA	NA	NA	2.532	NA	NA	NA	NA	NA	NA	NA	NA	NA	NA	NA	NA	NA	NA	NA	NA	NA	NA	NA	NA	NA	NA	NA	NA	NA	NA	NA	NA	7.369	NA	NA	NA	NA	NA	NA	NA	NA	NA
AKAP17A	ENSG00000197976	ENST00000313871	ENSP00000324827	2.230	2.385	2.090	1.867	2.284	1.963	1.910	2.019	2.016	2.255	1.866	1.648	1.757	2.245	2.401	2.409	2.331	2.179	2.336	2.009	2.305	2.325	2.010	2.471	2.267	2.313	2.108	2.138	2.107	6.841	7.367	6.899	7.499	6.905	7.123	6.949	7.421	6.056	6.555	6.443	6.654	6.697	7.233	7.044	6.767	8.043
AKAP3	ENSG00000111254	ENST00000545990	ENSP00000440994	NA	NA	NA	NA	NA	NA	NA	1.226	NA	NA	1.053	NA	NA	NA	NA	NA	1.108	NA	NA	NA	NA	NA	NA	NA	NA	2.631	NA	NA	NA	NA	NA	NA	NA	NA	NA	NA	4.731	NA	NA	5.736	NA	NA	NA	NA	NA	6.107
AKAP4	ENSG00000147081	ENST00000376064	ENSP00000365232	NA	NA	NA	NA	NA	NA	NA	NA	NA	NA	NA	NA	NA	NA	NA	NA	NA	NA	NA	NA	NA	NA	NA	NA	NA	2.985	NA	NA	NA	NA	NA	NA	NA	NA	NA	NA	NA	NA	NA	NA	NA	NA	NA	NA	NA	NA
AKAP5	ENSG00000179841	ENST00000394718	ENSP00000378207	NA	1.047	1.503	1.336	NA	1.212	NA	NA	NA	NA	NA	1.187	NA	1.307	NA	NA	NA	NA	NA	1.271	NA	NA	NA	NA	NA	NA	NA	1.167	NA	NA	5.700	7.230	6.947	NA	6.259	NA	NA	NA	NA	NA	6.476	NA	5.205	NA	NA	NA
AKAP6	ENSG00000151320	ENST00000280979	ENSP00000280979	1.493	NA	2.115	NA	NA	1.217	1.555	NA	NA	1.149	2.240	NA	1.186	NA	NA	NA	NA	NA	NA	1.257	NA	NA	1.178	NA	NA	NA	NA	NA	1.432	4.485	NA	6.203	NA	NA	5.218	5.294	NA	NA	6.331	6.373	NA	5.227	NA	NA	NA	NA
AKAP7	ENSG00000118507	ENST00000431975	ENSP00000405252	2.448	1.538	2.054	1.928	2.132	1.783	1.438	1.616	1.521	1.622	1.605	1.550	1.868	1.609	1.644	1.680	2.106	1.421	1.976	NA	1.285	2.076	1.549	1.567	1.393	1.895	1.484	1.564	1.660	7.272	5.341	7.188	5.789	6.504	6.208	6.377	6.418	6.952	5.456	6.746	5.850	6.525	5.838	6.058	6.243	6.651
AKAP8	ENSG00000105127	ENST00000269701	ENSP00000269701	1.890	2.083	1.899	1.960	2.038	1.914	1.856	1.934	1.982	1.894	1.761	1.891	1.794	1.954	2.167	1.997	2.023	2.025	2.012	1.944	2.049	2.052	1.964	2.136	2.038	1.899	1.873	1.970	1.879	6.836	7.132	6.222	6.860	7.328	6.733	7.144	7.120	6.112	6.649	6.521	6.688	6.840	7.348	6.993	6.899	7.011
AKAP8L	ENSG00000011243	ENST00000397410	ENSP00000380557	2.384	2.277	2.413	2.087	2.299	2.053	2.058	2.340	2.170	2.321	2.233	2.234	2.144	2.245	2.446	2.285	2.445	2.295	2.407	2.212	2.275	2.329	2.285	2.426	2.291	2.461	2.198	2.268	2.236	7.240	7.144	7.285	6.848	7.413	7.316	7.061	7.595	6.243	7.043	6.899	6.763	7.293	7.580	7.482	7.375	6.801
AKAP9	ENSG00000127914	ENST00000356239	ENSP00000348573	1.936	1.725	1.770	2.007	2.157	1.812	1.841	2.099	1.559	1.902	1.706	2.184	2.181	1.698	1.925	2.013	2.028	1.703	1.806	2.003	1.956	2.266	1.778	1.820	1.972	1.701	1.999	1.697	1.505	7.047	6.930	6.451	7.360	7.326	6.951	7.046	7.396	6.282	7.069	7.566	7.093	6.949	7.033	6.669	7.116	6.950
AKIP1	ENSG00000166452	ENST00000534147	ENSP00000431331	2.249	1.908	2.097	1.869	1.885	2.074	2.101	2.006	NA	NA	2.369	NA	NA	2.118	1.742	NA	NA	NA	1.985	NA	1.890	1.905	2.010	NA	1.973	NA	2.018	1.853	NA	6.151	6.691	6.242	5.815	5.820	6.238	6.008	7.426	NA	NA	6.200	NA	NA	6.240	5.662	NA	NA
AKNA	ENSG00000106948	ENST00000374088	ENSP00000363201	1.781	2.589	1.859	1.884	1.978	2.203	1.458	2.267	2.225	2.044	1.321	1.142	1.675	2.091	2.718	2.166	1.557	1.778	1.764	1.724	NA	2.160	2.310	2.675	2.052	1.591	1.867	2.438	1.992	4.967	6.468	4.935	5.900	5.617	6.226	5.536	6.920	5.488	5.705	6.414	5.357	4.497	6.186	6.798	5.878	4.307
AKR1A1	ENSG00000117448	ENST00000621846	ENSP00000480713	2.604	2.670	2.372	2.959	3.122	2.603	2.692	2.910	2.685	2.717	2.478	3.250	3.442	2.756	2.657	2.580	2.824	2.600	2.776	2.717	2.941	3.113	2.556	2.596	2.811	2.226	2.640	2.883	2.667	9.172	8.595	8.835	8.760	8.864	8.665	8.845	8.837	8.398	8.635	8.458	9.516	9.536	8.801	8.717	8.460	9.084
AKR1B1	ENSG00000085662	ENST00000285930	ENSP00000285930	4.195	2.451	2.634	2.437	2.169	2.369	2.233	2.104	2.675	2.570	3.082	3.182	2.102	2.520	2.588	2.649	2.374	3.020	2.145	2.274	2.319	2.297	2.448	2.467	2.328	2.701	2.109	2.679	2.706	10.276	8.531	9.214	8.617	8.496	8.553	8.723	8.567	8.644	8.570	9.293	9.541	8.441	9.119	8.872	8.474	8.132
AKR1B10	ENSG00000198074	ENST00000359579	ENSP00000352584	NA	NA	NA	3.009	3.766	NA	2.863	NA	NA	3.092	NA	1.679	1.138	NA	NA	NA	NA	NA	NA	2.312	NA	3.742	1.910	NA	3.520	1.167	NA	1.952	1.997	NA	NA	NA	8.413	9.451	NA	8.107	NA	NA	9.446	NA	8.000	6.836	NA	NA	NA	NA
AKR1C1	ENSG00000187134	ENST00000380872	ENSP00000370254	1.332	1.313	NA	1.255	1.610	NA	1.832	NA	2.279	1.597	1.442	2.032	2.892	1.705	NA	1.227	1.548	NA	NA	1.553	1.235	1.445	NA	NA	1.991	1.407	1.521	1.080	1.692	8.503	8.354	NA	8.455	9.076	NA	8.508	NA	8.895	8.976	8.824	9.156	9.629	9.566	NA	8.444	7.933
AKR1C2	ENSG00000151632	ENST00000380753	ENSP00000370129	1.493	1.426	NA	1.741	1.690	1.354	2.280	NA	2.456	2.470	1.383	1.319	2.852	1.540	NA	1.007	1.525	NA	NA	1.602	1.558	1.494	1.079	NA	2.199	1.493	NA	1.408	2.216	7.216	7.051	NA	6.855	7.130	7.527	6.983	NA	7.937	8.374	6.492	7.471	8.615	8.048	NA	6.530	6.295
AKR1C4	ENSG00000198610	ENST00000380448	ENSP00000369814	NA	NA	NA	NA	1.085	NA	NA	NA	NA	2.332	NA	NA	3.650	NA	NA	NA	NA	NA	NA	NA	NA	1.075	NA	NA	1.207	NA	NA	NA	NA	NA	NA	NA	NA	6.488	NA	NA	NA	NA	8.114	NA	NA	9.547	NA	NA	NA	NA
AKR1D1	ENSG00000122787	ENST00000242375	ENSP00000242375	NA	NA	NA	NA	NA	NA	NA	NA	NA	NA	NA	NA	3.367	NA	NA	NA	NA	NA	NA	NA	NA	NA	NA	NA	NA	NA	NA	NA	NA	NA	NA	NA	NA	NA	NA	NA	NA	NA	NA	NA	NA	8.941	NA	NA	NA	NA
AKR7A2	ENSG00000053371	ENST00000235835	ENSP00000235835	2.451	2.013	2.136	2.299	2.785	2.277	2.258	2.510	2.313	2.356	2.300	2.507	2.580	2.194	2.076	2.479	2.398	2.116	2.292	2.082	2.338	2.744	2.138	2.148	2.361	2.152	2.012	2.067	2.199	8.818	7.912	8.889	8.395	8.684	8.562	8.503	8.714	8.478	8.250	8.662	8.922	8.623	8.340	8.738	7.876	8.319
AKR7A3	ENSG00000162482	ENST00000361640	ENSP00000355377	1.126	NA	NA	1.955	3.100	NA	NA	NA	NA	2.068	NA	2.334	3.058	NA	NA	NA	2.547	NA	NA	1.728	1.230	3.021	1.271	NA	2.401	NA	NA	NA	NA	7.757	NA	NA	8.301	9.196	NA	NA	NA	NA	8.732	NA	9.202	9.466	NA	NA	NA	8.338
AKT1	ENSG00000142208	ENST00000554581	ENSP00000451828	2.629	2.456	2.404	2.302	2.455	2.453	2.590	2.451	2.529	2.555	2.863	2.065	2.583	2.677	2.425	2.374	2.719	2.513	2.688	2.279	2.574	2.450	2.351	2.591	2.522	2.259	2.202	2.200	2.576	7.672	7.083	7.317	7.425	7.133	7.694	7.369	7.399	7.372	7.311	7.507	7.073	7.546	7.430	7.535	7.354	7.336
AKT1S1	ENSG00000204673	ENST00000391834	ENSP00000375710	2.078	1.976	1.898	2.035	2.171	2.012	1.989	2.002	2.074	2.068	2.186	1.852	2.165	2.007	1.653	2.039	2.181	2.107	2.165	1.875	2.126	2.086	1.995	1.844	2.004	1.940	1.826	1.721	2.045	7.250	6.612	7.471	7.035	7.369	7.221	7.026	7.066	7.234	5.587	6.859	6.773	7.631	7.132	7.125	6.908	7.307
AKT2	ENSG00000105221	ENST00000392038	ENSP00000375892	2.206	2.261	1.987	1.941	2.194	2.145	2.223	2.199	2.403	2.194	2.358	2.015	2.543	2.189	2.323	2.342	2.374	2.128	2.344	1.917	2.286	2.193	2.182	2.303	2.157	2.241	2.569	2.090	2.163	7.272	6.932	6.813	7.117	6.751	7.487	7.287	7.301	7.699	7.234	7.178	6.965	7.696	7.565	7.339	7.416	6.589
AKTIP	ENSG00000166971	ENST00000570004	ENSP00000455874	2.112	1.936	2.429	2.106	2.041	2.069	2.273	2.040	2.084	2.061	2.534	2.388	2.243	2.220	2.187	2.267	1.994	2.216	2.064	2.160	2.001	2.078	2.164	1.951	1.900	2.426	2.446	2.175	2.224	7.040	6.207	7.103	6.882	7.197	6.958	6.929	6.693	6.107	6.938	7.079	7.168	7.233	6.406	6.272	7.223	6.362
ALAD	ENSG00000148218	ENST00000409155	ENSP00000386284	3.106	2.077	2.504	2.318	2.369	2.110	2.432	2.075	2.200	2.474	2.674	2.808	3.269	2.345	2.071	2.474	2.502	2.397	2.380	2.332	2.905	2.411	2.205	2.066	2.454	2.255	2.092	2.153	2.263	9.353	8.702	8.954	8.482	8.656	8.431	8.714	8.556	8.829	8.596	8.729	9.031	9.510	8.400	8.634	8.917	8.035
ALAS1	ENSG00000023330	ENST00000484952	ENSP00000418779	3.687	2.209	2.109	2.488	2.449	NA	NA	2.029	NA	NA	2.960	2.401	3.647	2.589	2.194	2.002	2.017	2.304	2.164	NA	2.573	2.471	NA	NA	2.371	2.263	1.993	2.271	NA	6.522	5.771	4.683	5.254	6.378	NA	NA	4.882	NA	NA	6.773	6.014	7.296	6.242	5.927	5.317	6.463
ALB	ENSG00000163631	ENST00000295897	ENSP00000295897	NA	NA	NA	NA	NA	NA	NA	NA	NA	NA	NA	3.412	5.977	NA	1.483	NA	4.156	NA	NA	NA	NA	NA	NA	NA	NA	1.291	NA	NA	NA	NA	NA	NA	NA	NA	NA	NA	NA	NA	NA	NA	10.794	10.295	NA	10.614	NA	10.140
ALCAM	ENSG00000170017	ENST00000472644	ENSP00000419236	2.494	2.051	2.750	2.009	2.126	2.253	1.847	2.783	1.599	2.294	1.561	2.323	2.687	2.788	1.887	2.519	2.458	1.876	2.495	2.124	2.359	2.277	1.818	1.777	2.340	1.407	2.924	2.033	2.154	8.079	7.286	8.630	7.654	7.721	7.520	7.542	8.550	7.354	7.460	7.246	7.725	8.077	8.501	6.841	7.760	8.028
ALDH16A1	ENSG00000161618	ENST00000293350	ENSP00000293350	1.602	1.897	1.134	1.194	2.115	1.357	1.277	1.430	1.571	1.535	1.028	1.119	1.192	1.738	1.721	1.516	1.719	1.756	1.559	1.174	1.559	2.169	1.420	1.921	1.799	1.436	1.122	1.413	1.202	8.140	7.872	7.538	8.078	8.214	7.961	7.891	7.925	7.848	7.985	7.711	7.885	8.722	7.860	8.357	7.984	7.954
ALDH18A1	ENSG00000059573	ENST00000371224	ENSP00000360268	2.069	2.210	2.100	2.751	2.843	2.355	2.240	2.375	2.058	2.256	1.877	2.229	2.120	2.070	2.126	2.147	2.653	2.237	2.283	2.527	3.100	2.841	2.204	1.948	2.547	2.031	2.430	2.380	2.246	7.851	7.464	7.437	7.980	8.689	7.823	7.855	7.528	7.279	7.925	7.482	7.875	7.688	8.352	7.565	7.620	8.327
ALDH1A1	ENSG00000165092	ENST00000297785	ENSP00000297785	3.089	2.191	2.341	2.858	3.700	2.925	2.469	3.045	2.990	3.048	2.178	3.437	4.052	2.941	2.293	3.192	3.500	2.277	2.414	2.935	2.985	3.491	2.980	2.694	3.428	3.211	3.249	2.044	2.373	9.511	9.138	8.927	9.236	9.726	9.279	9.019	9.458	9.458	9.324	8.753	9.698	9.907	9.482	9.084	8.917	9.950
ALDH1A2	ENSG00000128918	ENST00000249750	ENSP00000249750	1.110	1.085	NA	NA	NA	2.800	1.274	2.754	1.104	2.159	1.728	2.054	NA	1.709	NA	2.062	1.429	2.024	2.275	1.036	1.175	NA	2.153	1.320	NA	2.496	NA	NA	1.227	7.456	7.161	NA	NA	NA	8.703	8.374	8.975	7.821	8.175	7.526	8.087	NA	6.635	NA	7.172	7.519
ALDH1A3	ENSG00000184254	ENST00000329841	ENSP00000332256	1.721	2.489	1.040	1.732	2.014	1.720	2.337	1.283	3.199	1.842	1.189	2.069	1.377	1.920	NA	1.203	2.094	1.955	3.092	1.894	2.303	2.230	1.776	1.287	1.541	2.208	1.800	1.960	2.280	7.720	7.642	6.668	7.241	8.034	7.431	7.777	6.738	8.213	7.727	6.965	7.453	6.844	7.472	NA	7.113	7.464
ALDH1B1	ENSG00000137124	ENST00000377698	ENSP00000366927	1.874	2.223	1.719	2.693	2.297	2.631	2.664	1.836	2.046	2.454	2.094	2.513	3.403	1.888	1.598	2.055	1.981	1.678	2.349	2.500	1.886	2.140	2.377	1.758	1.890	2.072	1.800	1.630	2.886	8.196	8.526	7.790	8.798	8.938	8.757	9.485	8.001	7.950	8.913	8.771	8.948	9.465	8.547	8.029	7.941	7.578
ALDH1L1	ENSG00000144908	ENST00000472186	ENSP00000420293	2.057	NA	2.252	1.599	NA	NA	1.363	1.151	2.625	1.428	2.238	2.916	3.444	NA	NA	2.074	2.236	NA	1.468	1.144	2.754	NA	1.494	NA	NA	2.035	1.368	1.542	1.983	8.068	NA	8.397	6.965	NA	NA	7.220	7.419	8.733	7.129	7.823	8.938	9.281	NA	NA	7.212	8.611
ALDH1L2	ENSG00000136010	ENST00000258494	ENSP00000258494	NA	1.529	1.696	1.290	1.285	1.464	1.305	NA	1.611	1.334	1.087	NA	NA	1.199	NA	NA	2.468	NA	1.264	1.436	2.217	1.330	1.336	NA	1.344	NA	1.602	1.259	1.644	NA	7.075	7.576	7.095	7.362	7.022	7.355	NA	7.505	7.441	7.354	NA	NA	7.829	NA	NA	8.628
ALDH2	ENSG00000111275	ENST00000261733	ENSP00000261733	2.494	2.000	2.489	2.495	2.545	1.876	2.461	1.758	2.700	2.220	2.695	2.723	3.541	2.725	1.720	2.145	2.078	1.386	2.092	2.344	2.354	2.538	2.143	1.961	2.630	1.796	2.070	2.191	2.106	9.391	8.876	9.471	9.055	9.090	8.785	9.088	8.629	9.243	8.527	9.435	9.707	9.956	8.783	8.559	8.771	8.689
ALDH3A1	ENSG00000108602	ENST00000457500	ENSP00000411821	NA	NA	NA	1.380	1.734	NA	3.154	1.515	NA	1.538	NA	NA	NA	1.015	NA	NA	NA	NA	NA	1.035	NA	1.765	NA	NA	3.150	1.101	NA	2.121	1.495	NA	NA	NA	7.187	7.276	NA	7.797	7.152	NA	8.278	NA	NA	NA	8.843	NA	NA	NA
ALDH3A2	ENSG00000072210	ENST00000579855	ENSP00000463637	3.182	2.000	2.325	2.546	2.731	2.336	2.835	2.450	2.389	2.628	2.681	3.143	3.468	2.702	2.036	2.366	2.594	1.915	2.713	2.482	2.568	2.708	2.501	2.139	2.853	2.467	2.784	2.442	2.273	9.169	7.839	8.102	7.783	8.349	7.728	7.884	8.384	8.165	8.881	8.595	8.899	9.134	8.313	7.658	8.083	8.050
ALDH3B1	ENSG00000006534	ENST00000614849	ENSP00000478486	2.041	1.821	1.171	1.561	2.382	1.378	1.477	2.617	1.770	1.890	1.548	1.871	1.403	2.515	1.442	1.190	1.844	2.002	1.217	1.295	1.689	2.240	NA	1.931	2.255	NA	NA	1.002	2.012	7.306	6.863	5.869	5.709	6.529	6.380	6.781	8.158	6.971	6.802	6.086	6.595	5.841	6.777	6.302	6.588	6.429
ALDH4A1	ENSG00000159423	ENST00000375341	ENSP00000364490	1.800	1.405	2.116	1.245	1.080	1.668	2.236	1.584	2.422	1.735	2.466	2.975	3.245	1.595	1.384	1.632	1.656	2.012	2.426	1.236	1.475	NA	1.415	1.456	1.531	1.361	1.295	1.458	2.014	8.129	7.714	8.829	7.502	7.426	7.617	7.857	7.464	8.584	7.730	9.014	9.580	9.392	7.596	7.423	7.588	7.562
ALDH5A1	ENSG00000112294	ENST00000357578	ENSP00000350191	1.643	1.725	2.469	1.961	1.983	1.660	1.623	2.349	1.527	1.717	2.144	2.340	2.803	1.711	1.982	1.795	1.758	1.309	1.848	1.754	1.639	1.853	1.558	1.736	1.696	1.703	2.331	1.995	1.526	7.692	7.047	8.875	7.696	7.726	7.246	6.898	8.173	7.603	7.412	8.274	8.560	8.691	7.546	7.851	7.485	7.723
ALDH6A1	ENSG00000119711	ENST00000553458	ENSP00000450436	2.039	1.487	2.571	2.082	2.356	2.074	1.938	2.188	2.247	1.971	2.603	3.434	3.422	1.754	1.517	2.326	2.225	1.621	2.275	1.958	2.201	2.475	2.042	1.576	2.137	2.306	2.789	1.612	1.819	8.455	8.070	9.403	8.660	8.636	8.538	8.123	8.609	8.853	8.203	9.307	9.957	9.590	8.048	8.279	8.446	9.089
ALDH7A1	ENSG00000164904	ENST00000409134	ENSP00000387123	2.137	1.330	2.455	2.225	1.973	2.094	2.095	2.102	1.856	1.871	2.013	2.714	2.902	1.794	1.460	2.205	2.002	2.076	2.239	1.948	2.180	1.987	1.985	1.488	1.878	1.921	2.105	1.884	1.853	8.821	8.144	9.413	8.536	8.673	8.735	8.393	8.737	8.336	8.153	8.899	9.416	9.437	8.192	8.165	8.596	8.793
ALDH8A1	ENSG00000118514	ENST00000265605	ENSP00000265605	NA	NA	NA	NA	NA	NA	NA	NA	NA	NA	NA	2.687	3.353	NA	NA	NA	NA	NA	NA	NA	NA	NA	NA	NA	NA	NA	NA	NA	NA	NA	NA	NA	NA	NA	NA	NA	NA	NA	NA	NA	8.482	9.044	NA	NA	NA	NA
ALDH9A1	ENSG00000143149	ENST00000354775	ENSP00000346827	2.880	2.409	2.632	2.665	2.669	2.513	2.814	2.640	2.817	2.516	2.651	3.049	3.214	2.521	2.507	2.601	2.538	2.389	2.711	2.625	2.820	2.684	2.435	2.456	2.549	2.811	3.085	2.709	2.486	9.022	8.419	9.203	8.525	8.664	8.513	8.566	8.749	8.826	8.408	8.780	9.297	9.264	8.493	8.667	8.418	8.945
ALDOA	ENSG00000149925	ENST00000564546	ENSP00000455917	3.298	3.235	3.343	3.318	3.438	3.122	3.563	3.295	3.307	3.346	4.061	3.131	2.790	3.195	3.135	3.314	3.233	3.235	3.214	3.169	3.421	3.298	3.226	3.153	3.202	2.868	3.357	3.243	3.368	9.546	9.686	9.960	9.689	9.513	9.701	9.925	9.644	9.632	9.732	10.050	9.712	9.021	9.661	9.687	9.437	9.349
ALDOB	ENSG00000136872	ENST00000374855	ENSP00000363988	NA	1.617	NA	1.904	4.348	NA	NA	NA	1.137	3.209	NA	4.486	4.887	NA	NA	NA	2.144	NA	NA	NA	NA	4.623	NA	NA	1.362	1.373	NA	NA	NA	NA	7.426	NA	7.278	9.580	NA	NA	NA	8.085	8.857	NA	10.147	10.236	NA	NA	NA	7.615
ALDOC	ENSG00000109107	ENST00000395321	ENSP00000378731	2.295	1.876	3.761	1.754	2.077	1.788	2.074	1.463	2.221	1.847	3.027	1.775	2.827	1.821	2.175	2.289	1.248	1.313	1.796	1.818	1.862	2.313	1.858	2.118	2.371	1.969	NA	2.405	1.749	8.414	8.413	10.023	8.107	8.196	8.295	8.421	7.934	8.730	8.219	9.185	8.006	8.649	8.557	8.634	8.143	7.864
ALG1	ENSG00000033011	ENST00000262374	ENSP00000262374	2.010	1.953	1.833	2.217	2.091	2.020	1.868	2.103	1.815	1.951	1.808	2.018	2.093	1.928	1.935	1.882	2.265	1.923	1.990	2.042	2.156	1.994	1.995	1.884	2.116	1.988	2.025	2.066	2.039	7.565	7.316	7.255	7.148	7.328	7.178	7.288	7.478	7.077	7.655	7.168	7.374	7.332	7.706	7.182	6.884	7.683
ALG10B	ENSG00000175548	ENST00000308742	ENSP00000310120	1.279	NA	1.359	NA	1.074	NA	NA	1.365	NA	NA	NA	1.362	1.374	NA	NA	NA	NA	1.453	NA	NA	1.178	1.126	1.231	1.339	1.344	1.437	1.417	1.208	NA	6.386	NA	6.729	NA	5.929	NA	NA	6.248	NA	NA	NA	6.622	6.892	NA	NA	NA	NA
ALG12	ENSG00000182858	ENST00000330817	ENSP00000333813	1.529	NA	1.329	1.428	1.766	1.541	NA	1.612	1.359	1.746	1.618	1.413	1.660	1.652	1.660	1.572	1.698	1.582	1.799	1.292	1.990	1.719	1.399	NA	1.667	1.326	1.597	1.319	1.652	6.939	NA	6.430	6.624	5.803	6.094	NA	6.898	6.438	6.087	6.906	6.831	7.151	7.793	6.212	4.992	6.880
ALG13	ENSG00000101901	ENST00000394780	ENSP00000378260	1.764	1.843	1.825	1.688	1.713	1.840	1.599	1.855	2.126	1.744	1.849	1.700	1.762	1.654	2.048	1.698	1.599	1.671	1.914	1.910	1.717	1.773	1.925	1.964	1.822	2.147	1.793	1.828	1.703	7.467	7.328	6.576	6.998	7.045	6.167	6.491	6.042	6.274	6.951	6.129	6.638	6.910	7.124	6.885	6.254	6.178
ALG14	ENSG00000172339	ENST00000370205	ENSP00000359224	1.226	NA	NA	NA	1.219	1.000	NA	NA	NA	NA	NA	1.079	1.245	NA	NA	NA	1.221	NA	NA	1.129	1.273	1.043	NA	NA	NA	NA	1.199	NA	NA	6.637	NA	NA	NA	6.852	6.224	NA	NA	NA	NA	NA	6.348	6.787	NA	NA	NA	6.986
ALG2	ENSG00000119523	ENST00000476832	ENSP00000417764	2.342	1.979	1.919	2.232	2.133	2.227	2.054	2.383	2.176	2.157	1.888	2.355	2.391	2.223	2.003	2.259	2.403	2.283	2.322	2.177	2.434	2.124	2.073	1.994	2.243	2.143	2.539	2.199	2.150	7.971	7.065	7.578	7.002	7.889	7.700	7.624	7.545	7.532	7.610	7.315	7.672	8.110	7.734	7.101	7.685	7.816
ALG5	ENSG00000120697	ENST00000239891	ENSP00000239891	2.328	2.213	2.096	2.482	2.330	2.313	2.072	2.397	2.148	2.205	1.919	2.407	2.650	2.293	2.095	2.064	2.838	2.303	2.391	2.398	2.702	2.342	2.166	2.100	2.364	2.052	2.672	2.384	2.284	7.968	7.211	7.268	7.556	7.790	7.517	7.585	7.292	7.811	7.622	6.743	7.463	8.277	8.015	7.500	7.603	8.988
ALG6	ENSG00000088035	ENST00000371108	ENSP00000360149	1.605	NA	NA	1.739	1.649	1.628	1.564	NA	1.509	1.503	1.206	1.669	1.806	1.509	1.779	NA	1.391	1.637	1.673	1.709	1.691	NA	1.482	NA	1.674	NA	1.579	1.813	NA	6.012	NA	NA	7.325	6.381	5.571	5.728	NA	6.290	5.210	5.612	4.605	6.714	6.035	6.731	NA	5.289
ALG9	ENSG00000086848	ENST00000614444	ENSP00000484200	1.928	1.815	1.926	1.933	2.006	1.896	1.968	1.816	1.935	1.868	1.803	1.901	2.091	1.891	1.790	1.952	2.110	1.879	1.925	1.974	2.261	2.006	1.923	1.771	1.984	1.992	2.039	1.976	1.910	6.935	6.718	6.985	7.251	7.104	6.856	6.520	7.179	6.408	7.074	7.117	6.921	6.743	7.232	6.110	6.845	7.876
ALK	ENSG00000171094	ENST00000389048	ENSP00000373700	NA	NA	1.371	NA	NA	NA	NA	NA	NA	NA	NA	NA	NA	NA	NA	NA	NA	NA	NA	NA	NA	NA	NA	NA	NA	NA	NA	NA	NA	NA	NA	4.309	NA	NA	NA	NA	NA	NA	NA	NA	NA	NA	NA	NA	NA	NA
ALKBH1	ENSG00000100601	ENST00000216489	ENSP00000216489	NA	1.506	1.535	1.681	1.598	1.580	1.507	1.571	NA	1.548	NA	1.707	1.636	1.389	1.616	1.552	1.652	1.632	1.588	1.580	1.488	1.386	1.629	1.546	NA	NA	1.552	1.717	NA	NA	5.850	5.520	5.526	6.544	5.666	6.590	5.681	NA	5.713	NA	6.148	5.789	6.153	6.075	6.494	5.634
ALKBH2	ENSG00000189046	ENST00000429722	ENSP00000398181	NA	NA	NA	1.786	NA	1.984	NA	2.053	NA	NA	1.901	NA	2.227	1.802	NA	1.972	NA	1.668	NA	NA	1.733	1.769	NA	NA	1.799	NA	1.842	NA	NA	NA	NA	NA	6.404	NA	4.988	NA	6.819	NA	NA	6.398	NA	6.297	6.659	NA	6.081	NA
ALKBH3	ENSG00000166199	ENST00000302708	ENSP00000302232	1.796	1.831	1.857	2.073	1.935	1.907	1.893	2.070	NA	1.912	1.867	1.905	2.050	1.952	1.835	1.802	1.977	NA	1.946	1.889	2.029	1.947	1.966	NA	1.811	1.794	1.851	2.052	1.872	6.765	5.276	6.236	6.144	6.378	6.571	6.562	6.865	NA	6.537	5.370	5.989	5.928	6.367	6.357	6.564	6.449
ALKBH4	ENSG00000160993	ENST00000292566	ENSP00000292566	1.379	1.372	1.685	1.361	1.586	1.554	1.323	1.488	1.200	1.529	1.571	1.484	1.423	1.570	1.524	1.632	1.667	1.443	1.652	1.341	1.685	1.488	1.406	NA	1.551	1.336	1.464	1.457	1.233	6.401	5.543	7.159	6.734	7.016	6.453	6.065	6.854	6.538	6.133	6.592	6.422	6.350	6.604	6.492	6.599	6.214
ALKBH6	ENSG00000239382	ENST00000252984	ENSP00000252984	1.587	1.769	1.744	1.778	1.719	NA	1.623	1.812	NA	NA	1.715	1.403	1.790	1.805	NA	1.595	NA	1.688	1.845	1.844	1.767	1.674	NA	NA	1.796	1.503	1.417	NA	NA	6.097	5.499	6.046	6.030	5.880	NA	5.737	5.965	NA	NA	5.838	5.840	5.736	6.444	NA	6.139	NA
ALKBH7	ENSG00000125652	ENST00000245812	ENSP00000245812	1.992	1.707	1.788	1.649	2.382	1.602	1.474	1.745	1.643	1.770	2.268	1.447	2.114	1.951	1.537	2.061	2.334	1.623	2.129	1.453	2.323	2.358	1.469	1.821	1.947	2.530	1.626	1.329	1.451	7.042	5.662	6.677	6.795	7.143	6.862	6.537	6.385	5.172	5.984	7.801	7.446	7.195	6.716	6.115	5.719	6.102
ALKBH8	ENSG00000137760	ENST00000428149	ENSP00000415885	1.438	1.494	1.500	1.435	1.439	1.530	1.535	1.470	NA	1.279	NA	1.566	1.551	1.479	1.677	1.484	1.232	1.484	1.506	1.476	1.371	1.358	1.556	1.583	NA	1.484	1.591	1.692	1.484	5.318	6.105	7.068	5.803	6.420	5.253	5.396	5.590	NA	5.723	NA	5.918	6.162	5.592	6.360	5.984	5.587
ALMS1	ENSG00000116127	ENST00000484298	ENSP00000478155	1.203	1.288	1.328	1.412	1.175	1.567	1.263	1.935	NA	1.243	1.094	1.560	1.207	1.121	1.477	1.836	1.437	1.239	1.285	1.379	1.418	1.175	1.510	1.175	1.328	2.016	1.544	1.266	1.197	5.080	5.488	5.004	5.778	4.737	5.748	4.708	6.696	NA	5.431	5.985	4.940	6.368	5.512	5.467	5.198	6.649
ALOX12	ENSG00000108839	ENST00000251535	ENSP00000251535	NA	1.019	NA	NA	NA	NA	NA	NA	1.073	NA	NA	NA	NA	NA	NA	NA	NA	NA	NA	1.068	1.073	NA	NA	1.386	NA	1.007	NA	NA	1.037	NA	5.835	NA	NA	NA	NA	NA	NA	4.924	NA	NA	NA	NA	NA	NA	NA	NA
ALOX12B	ENSG00000179477	ENST00000319144	ENSP00000315167	NA	NA	NA	NA	NA	NA	1.824	NA	NA	NA	NA	NA	NA	NA	NA	NA	NA	NA	NA	NA	NA	NA	NA	NA	NA	NA	NA	1.958	NA	NA	NA	NA	NA	NA	NA	7.337	NA	NA	NA	NA	NA	NA	NA	NA	NA	NA
ALOX15	ENSG00000161905	ENST00000570836	ENSP00000458832	NA	NA	NA	NA	1.318	NA	NA	NA	NA	NA	NA	NA	NA	1.730	1.077	NA	NA	NA	NA	NA	NA	1.043	NA	NA	NA	NA	NA	NA	NA	NA	NA	NA	NA	7.820	NA	NA	NA	NA	NA	NA	NA	NA	6.903	6.620	NA	NA
ALOX15B	ENSG00000179593	ENST00000380183	ENSP00000369530	NA	NA	NA	NA	NA	NA	2.112	NA	1.088	NA	NA	NA	NA	2.077	1.170	NA	NA	NA	3.001	NA	NA	NA	NA	NA	NA	NA	NA	1.766	NA	NA	NA	NA	NA	NA	NA	5.427	NA	6.410	NA	NA	NA	NA	6.738	5.596	NA	NA
ALOX5AP	ENSG00000132965	ENST00000380490	ENSP00000369858	2.413	2.840	NA	NA	2.194	NA	NA	2.098	2.776	2.202	NA	1.707	2.298	3.041	2.576	NA	NA	2.346	1.582	1.959	NA	2.153	2.083	2.478	1.947	NA	1.127	2.840	2.135	6.990	8.746	NA	NA	7.024	NA	NA	6.203	6.964	5.249	NA	7.461	6.452	6.362	6.003	NA	NA
ALPI	ENSG00000163295	ENST00000295463	ENSP00000295463	NA	NA	NA	NA	3.215	NA	NA	NA	NA	NA	NA	1.249	NA	NA	NA	NA	NA	NA	NA	1.373	NA	3.112	NA	NA	NA	NA	NA	NA	NA	NA	NA	NA	NA	7.417	NA	NA	NA	NA	NA	NA	4.836	NA	NA	NA	NA	NA
ALPK1	ENSG00000073331	ENST00000458497	ENSP00000398048	1.458	1.879	NA	1.675	1.516	1.515	1.483	1.629	1.710	NA	NA	1.591	1.398	1.516	1.741	1.667	NA	1.569	1.359	1.672	NA	1.556	1.577	1.725	1.648	1.028	1.756	1.787	1.572	5.487	5.829	NA	5.808	5.610	5.284	4.960	5.972	5.520	NA	NA	5.232	4.297	5.878	5.162	4.508	NA
ALPK2	ENSG00000198796	ENST00000361673	ENSP00000354991	NA	NA	NA	NA	NA	NA	NA	NA	NA	NA	2.355	NA	NA	NA	NA	NA	NA	NA	NA	NA	NA	NA	NA	NA	NA	NA	NA	1.529	1.108	NA	NA	NA	NA	NA	NA	NA	NA	NA	NA	5.916	NA	NA	NA	NA	NA	NA
ALPK3	ENSG00000136383	ENST00000258888	ENSP00000258888	1.547	NA	NA	NA	NA	NA	1.189	NA	NA	1.250	2.696	NA	NA	1.420	NA	NA	NA	1.125	NA	1.064	NA	NA	NA	NA	NA	NA	NA	NA	NA	5.456	NA	NA	NA	NA	NA	5.869	NA	NA	6.149	7.114	NA	NA	4.489	NA	NA	NA
ALPL	ENSG00000162551	ENST00000374840	ENSP00000363973	2.371	2.489	2.001	1.124	1.088	1.948	1.132	1.865	2.657	1.459	1.780	2.396	2.329	2.579	1.449	1.116	1.438	1.523	1.620	1.052	1.338	1.131	1.427	1.826	1.096	1.662	NA	1.559	1.794	7.887	7.132	7.727	6.431	6.768	7.293	6.518	6.812	7.727	7.325	6.413	7.367	6.916	6.824	6.933	6.242	6.644
ALPP	ENSG00000163283	ENST00000392027	ENSP00000375881	NA	NA	NA	NA	NA	NA	NA	1.457	NA	NA	NA	NA	NA	NA	NA	NA	NA	2.461	NA	NA	NA	NA	NA	NA	NA	NA	NA	NA	NA	NA	NA	NA	NA	NA	NA	NA	5.928	NA	NA	NA	NA	NA	NA	NA	NA	NA
ALS2	ENSG00000003393	ENST00000264276	ENSP00000264276	1.473	1.408	1.829	1.466	1.704	1.622	1.519	1.692	1.667	1.637	2.120	1.846	2.078	1.657	1.463	1.600	1.502	1.691	1.610	1.592	1.424	1.823	1.725	1.575	1.705	1.692	1.757	1.462	1.643	5.449	6.096	6.683	5.805	5.877	5.536	5.835	6.036	4.943	5.805	6.671	5.885	6.134	5.839	4.794	5.526	5.686
ALS2CL	ENSG00000178038	ENST00000415953	ENSP00000413223	1.694	1.535	1.120	1.872	2.062	1.495	NA	1.629	1.785	2.138	1.992	1.748	1.450	2.207	1.938	1.680	NA	2.051	NA	1.948	2.090	2.013	1.749	2.297	1.998	1.190	1.806	1.719	2.018	5.641	4.662	6.008	5.438	5.328	5.680	NA	5.512	5.931	5.186	4.860	5.534	5.916	5.003	5.231	4.793	NA
AMACR	ENSG00000242110	ENST00000335606	ENSP00000334424	1.732	1.161	1.638	2.342	1.876	1.648	1.739	1.469	1.204	1.990	1.618	2.604	3.014	1.688	NA	1.580	1.817	1.519	2.929	2.102	2.687	1.877	1.555	NA	1.845	1.500	1.572	1.426	1.752	7.094	6.387	7.083	6.728	6.909	6.337	6.754	5.837	5.604	7.549	6.654	8.482	8.399	6.066	NA	6.561	6.936
AMBP	ENSG00000106927	ENST00000265132	ENSP00000265132	NA	NA	NA	NA	1.055	NA	NA	NA	NA	2.942	NA	1.873	4.811	NA	NA	NA	2.911	NA	NA	NA	NA	NA	NA	NA	1.000	NA	NA	NA	NA	NA	NA	NA	NA	8.671	NA	NA	NA	NA	8.866	NA	9.082	8.401	NA	NA	NA	8.541
AMBRA1	ENSG00000110497	ENST00000534300	ENSP00000431926	1.903	1.586	1.826	1.844	1.792	1.788	1.736	1.785	1.647	1.736	1.638	1.764	NA	1.718	1.700	1.835	NA	1.696	1.671	1.619	1.778	1.842	1.930	1.726	1.800	1.883	1.744	1.671	1.705	5.173	5.687	4.968	5.605	6.164	6.435	5.275	6.156	4.823	5.807	7.074	6.509	NA	6.224	4.955	5.721	NA
AMD1	ENSG00000123505	ENST00000368885	ENSP00000357880	NA	NA	2.536	NA	2.395	NA	NA	2.411	NA	NA	NA	NA	NA	NA	NA	2.363	2.541	NA	3.147	NA	NA	NA	NA	NA	NA	NA	NA	NA	NA	NA	NA	5.540	NA	5.212	NA	NA	4.861	NA	NA	NA	NA	NA	NA	NA	6.068	5.967
AMDHD1	ENSG00000139344	ENST00000266736	ENSP00000266736	1.858	NA	NA	NA	NA	NA	NA	NA	NA	NA	NA	1.779	2.900	NA	NA	NA	NA	NA	NA	NA	NA	NA	NA	NA	NA	NA	NA	NA	NA	6.860	NA	NA	NA	NA	NA	NA	NA	NA	NA	NA	7.449	9.041	NA	NA	NA	NA
AMDHD2	ENSG00000162066	ENST00000293971	ENSP00000293971	1.882	1.688	1.677	1.124	2.093	1.319	1.362	1.401	1.707	1.970	1.490	1.174	1.801	1.748	1.887	1.668	1.647	1.839	1.846	NA	2.061	2.066	1.338	2.050	1.799	1.897	1.490	1.224	1.744	7.825	6.878	8.045	7.500	7.703	7.740	7.790	7.687	7.565	7.915	7.458	8.050	7.524	7.510	7.735	7.659	7.021
AMER1	ENSG00000184675	ENST00000330258	ENSP00000329117	NA	NA	1.090	NA	NA	1.212	1.428	1.403	NA	1.098	NA	NA	NA	NA	NA	1.675	1.165	NA	1.076	1.120	1.218	1.118	1.332	NA	1.115	NA	NA	NA	NA	NA	NA	4.747	NA	NA	5.802	5.853	5.777	NA	5.061	NA	NA	NA	NA	NA	5.504	5.065
AMER2	ENSG00000165566	ENST00000515384	ENSP00000426528	NA	NA	2.515	NA	NA	NA	NA	NA	NA	NA	NA	NA	NA	NA	NA	NA	NA	NA	NA	NA	NA	NA	NA	NA	NA	NA	NA	NA	NA	NA	NA	8.030	NA	NA	NA	NA	NA	NA	NA	NA	NA	NA	NA	NA	NA	NA
AMFR	ENSG00000159461	ENST00000290649	ENSP00000290649	2.586	2.230	2.491	2.297	2.618	2.596	2.484	2.344	2.350	2.463	2.433	2.763	2.818	2.321	2.320	2.515	2.436	2.439	2.330	2.261	2.297	2.533	2.438	2.410	2.271	2.674	2.523	2.464	2.334	7.142	5.815	6.655	6.557	6.726	6.826	6.121	6.524	5.767	6.846	6.351	6.981	6.820	7.013	5.641	6.343	6.968
AMH	ENSG00000104899	ENST00000221496	ENSP00000221496	NA	NA	NA	NA	NA	NA	NA	NA	NA	NA	NA	NA	NA	NA	NA	NA	NA	NA	NA	NA	NA	NA	NA	NA	NA	1.243	NA	NA	NA	NA	NA	NA	NA	NA	NA	NA	NA	NA	NA	NA	NA	NA	NA	NA	NA	NA
AMICA1	ENSG00000160593	ENST00000526620	ENSP00000431218	1.897	3.043	NA	NA	2.429	1.587	1.910	NA	2.607	2.286	1.570	NA	1.916	NA	NA	NA	NA	1.851	NA	NA	NA	2.529	NA	2.878	NA	1.235	NA	NA	NA	5.394	6.404	NA	NA	6.493	4.962	5.843	NA	5.576	5.747	6.118	NA	5.515	NA	NA	NA	NA
AMIGO1	ENSG00000181754	ENST00000369864	ENSP00000358880	NA	NA	1.799	NA	NA	NA	NA	NA	NA	NA	NA	1.697	NA	NA	NA	NA	NA	NA	NA	NA	NA	NA	NA	NA	NA	NA	NA	1.297	NA	NA	NA	6.913	NA	NA	NA	NA	NA	NA	NA	NA	5.990	NA	NA	NA	NA	NA
AMIGO2	ENSG00000139211	ENST00000550413	ENSP00000449034	2.276	NA	NA	NA	1.518	2.488	NA	2.375	NA	NA	1.388	NA	NA	NA	NA	NA	NA	NA	NA	2.271	NA	NA	2.202	NA	NA	2.271	NA	1.857	NA	6.012	NA	NA	NA	5.289	6.202	NA	6.002	NA	NA	6.360	NA	NA	NA	NA	NA	NA
AMMECR1	ENSG00000101935	ENST00000372059	ENSP00000361129	NA	NA	NA	NA	1.412	NA	1.888	1.587	NA	NA	NA	NA	NA	1.324	NA	NA	1.252	NA	NA	1.367	NA	1.330	NA	NA	1.627	1.283	1.376	NA	NA	NA	NA	NA	NA	5.930	NA	5.229	5.795	NA	NA	NA	NA	NA	5.909	NA	NA	5.867
AMMECR1L	ENSG00000144233	ENST00000393001	ENSP00000376726	1.806	1.832	NA	NA	NA	1.905	NA	NA	NA	NA	NA	NA	NA	1.857	NA	NA	NA	NA	NA	NA	NA	NA	NA	1.814	NA	2.171	1.882	1.861	NA	5.414	6.295	NA	NA	NA	6.262	NA	NA	NA	NA	NA	NA	NA	6.130	NA	NA	NA
AMN	ENSG00000166126	ENST00000299155	ENSP00000299155	NA	NA	NA	1.619	2.648	NA	NA	NA	NA	1.401	NA	1.753	2.355	NA	NA	NA	NA	NA	NA	1.554	NA	2.921	NA	NA	1.897	NA	NA	NA	NA	NA	NA	NA	6.171	6.685	NA	NA	NA	NA	6.020	NA	8.206	6.768	NA	NA	NA	NA
AMN1	ENSG00000151743	ENST00000537562	ENSP00000441419	NA	NA	2.065	NA	NA	NA	NA	NA	NA	NA	1.865	NA	NA	NA	NA	NA	NA	NA	NA	NA	NA	NA	NA	NA	1.737	2.250	NA	NA	NA	NA	NA	6.748	NA	NA	NA	NA	NA	NA	NA	6.274	NA	NA	NA	NA	NA	NA
AMOTL1	ENSG00000166025	ENST00000317829	ENSP00000320968	1.831	1.725	1.824	1.582	1.631	2.092	2.490	2.008	2.054	2.066	1.967	1.748	1.740	2.167	1.555	1.735	2.093	2.152	2.036	2.095	1.896	1.399	2.124	1.882	1.651	1.792	1.779	1.841	2.095	6.244	6.242	5.828	6.264	6.245	6.771	6.942	6.331	5.239	6.940	5.975	5.778	6.029	6.119	6.122	6.238	5.871
AMOTL2	ENSG00000114019	ENST00000249883	ENSP00000249883	2.099	NA	2.409	NA	NA	2.273	2.083	1.785	2.879	2.388	2.272	2.339	NA	2.427	NA	2.222	2.202	2.722	2.220	1.802	1.929	NA	2.074	NA	1.994	1.794	2.307	1.730	2.356	5.715	NA	6.277	NA	NA	6.316	6.460	5.691	5.911	5.326	5.256	5.481	NA	5.976	NA	5.566	6.346
AMPD1	ENSG00000116748	ENST00000369538	ENSP00000358551	NA	NA	NA	1.568	2.160	NA	NA	NA	NA	NA	NA	NA	NA	NA	1.013	NA	NA	NA	NA	1.922	NA	2.074	NA	NA	1.660	NA	NA	1.464	NA	NA	NA	NA	5.612	6.667	NA	NA	NA	NA	NA	NA	NA	NA	NA	7.088	NA	NA
AMPD3	ENSG00000133805	ENST00000529507	ENSP00000431648	2.178	2.213	1.757	1.557	1.729	1.397	1.763	2.188	1.457	1.756	NA	1.597	1.061	1.511	2.265	1.380	1.410	1.518	1.911	1.458	1.506	1.481	1.421	1.929	1.764	1.201	NA	2.173	1.725	7.770	8.014	7.437	7.020	6.696	6.921	7.612	7.395	7.216	7.009	NA	6.474	7.067	7.410	7.573	6.110	6.884
AMPH	ENSG00000078053	ENST00000356264	ENSP00000348602	1.052	1.038	2.198	1.037	NA	1.452	1.567	1.506	1.598	1.383	1.660	1.459	NA	NA	NA	NA	1.321	NA	NA	1.218	NA	NA	1.489	NA	NA	1.480	NA	NA	1.218	6.937	6.363	8.613	6.989	NA	7.084	8.038	6.889	6.567	6.911	6.843	6.552	NA	NA	NA	NA	6.309
AMT	ENSG00000145020	ENST00000273588	ENSP00000273588	2.046	1.631	1.926	2.225	2.225	1.846	1.807	2.152	1.830	2.168	2.143	2.263	2.644	1.707	2.143	NA	2.286	1.661	2.246	2.195	2.044	2.314	2.237	NA	2.188	1.703	1.761	1.808	1.804	7.588	6.415	7.039	6.818	6.874	5.741	6.148	6.869	6.557	5.816	7.846	8.048	8.226	5.188	6.539	NA	7.304
AMY1A	ENSG00000237763	ENST00000370083	ENSP00000359100	NA	NA	NA	NA	NA	NA	NA	NA	NA	NA	NA	NA	NA	NA	NA	NA	1.139	NA	NA	NA	3.004	NA	NA	NA	NA	NA	NA	NA	NA	NA	NA	NA	NA	NA	NA	NA	NA	NA	NA	NA	NA	NA	NA	NA	NA	4.613
AMY2A	ENSG00000243480	ENST00000622339	ENSP00000481450	NA	NA	NA	NA	1.080	NA	NA	NA	NA	NA	NA	NA	NA	NA	NA	2.538	5.422	1.380	NA	NA	1.445	1.064	NA	NA	NA	NA	NA	NA	NA	NA	NA	NA	NA	6.269	NA	NA	NA	NA	NA	NA	NA	NA	NA	NA	7.780	9.923
AMY2B	ENSG00000240038	ENST00000610648	ENSP00000481588	1.778	1.687	NA	1.614	1.739	1.400	1.441	2.168	1.860	1.774	NA	1.851	1.943	1.577	1.999	2.417	5.164	1.472	1.884	1.948	2.648	1.954	1.936	1.950	1.807	1.301	1.972	1.742	1.291	6.458	5.125	NA	5.791	5.300	5.281	5.078	5.767	6.919	5.606	NA	6.302	5.663	5.555	5.470	6.454	9.096
AMZ2	ENSG00000196704	ENST00000612294	ENSP00000483162	2.443	2.381	2.592	NA	2.274	2.404	2.473	2.600	2.400	2.428	2.842	2.562	2.551	2.297	2.420	2.381	NA	2.287	2.360	2.388	2.414	2.258	2.492	2.377	2.349	2.869	2.589	2.590	2.430	6.749	6.352	6.543	NA	6.122	7.036	6.470	6.803	6.254	6.043	6.886	6.558	7.499	6.872	6.251	6.115	NA
ANAPC1	ENSG00000153107	ENST00000341068	ENSP00000339109	1.431	1.579	1.223	1.809	1.539	1.617	1.634	1.679	1.377	1.384	1.442	1.661	1.445	1.348	1.797	1.561	1.347	1.521	1.390	1.597	1.447	1.537	1.610	1.535	1.440	1.656	1.598	1.789	1.521	6.358	6.258	6.352	6.315	6.514	6.535	6.204	6.489	6.011	6.401	7.046	6.225	6.231	6.799	6.516	6.709	6.671
ANAPC10	ENSG00000164162	ENST00000613466	ENSP00000478501	NA	NA	1.596	NA	1.254	1.737	1.523	1.700	NA	1.461	NA	1.661	NA	1.646	1.395	NA	NA	1.664	1.466	1.631	1.510	1.222	1.572	1.489	NA	1.768	1.692	1.690	NA	NA	NA	6.315	NA	6.786	7.018	6.736	6.860	NA	6.641	NA	6.177	NA	6.625	6.858	NA	NA
ANAPC13	ENSG00000129055	ENST00000514612	ENSP00000427327	2.632	2.296	2.581	2.456	2.305	2.484	2.364	2.475	2.465	2.425	2.791	NA	2.628	2.467	2.244	2.471	2.430	2.512	NA	2.425	2.524	2.323	2.356	2.343	2.444	2.303	2.690	2.383	2.521	6.565	5.848	6.567	5.532	6.816	6.443	6.042	6.432	6.984	6.529	6.131	NA	6.463	6.143	6.860	6.793	6.019
ANAPC16	ENSG00000166295	ENST00000621663	ENSP00000477760	2.507	NA	2.000	2.409	2.344	2.357	2.370	2.532	2.292	2.263	2.887	2.565	2.635	2.415	2.443	2.433	2.607	2.234	2.435	2.448	2.624	2.416	2.372	2.448	2.427	2.168	2.606	2.532	NA	6.386	NA	6.241	6.345	7.078	6.825	6.737	7.177	5.880	6.521	6.794	5.360	6.499	7.158	6.348	6.235	6.147
ANAPC4	ENSG00000053900	ENST00000315368	ENSP00000318775	2.078	2.205	2.118	2.100	1.984	2.500	2.070	2.732	2.010	2.054	2.083	1.976	2.038	1.989	2.236	2.045	1.954	2.111	2.046	2.291	2.067	2.111	2.142	2.220	2.095	2.145	2.062	2.190	2.095	6.570	6.464	6.344	6.372	6.561	6.974	6.395	6.981	6.488	6.571	6.032	6.096	6.316	6.799	6.597	6.691	6.823
ANAPC5	ENSG00000089053	ENST00000261819	ENSP00000261819	2.547	2.571	2.622	2.653	2.544	2.541	2.535	2.734	2.549	2.595	2.601	2.539	2.712	2.513	2.690	2.474	2.790	2.478	2.612	2.630	2.662	2.567	2.593	2.620	2.594	2.491	2.565	2.754	2.602	6.847	5.945	6.725	6.289	6.641	6.614	7.054	6.842	6.535	6.572	6.711	6.480	6.577	6.836	6.698	6.444	5.884
ANG	ENSG00000214274	ENST00000397990	ENSP00000381077	1.108	1.449	NA	2.312	2.210	1.479	1.576	1.651	2.016	2.245	1.589	2.078	4.228	2.069	1.265	2.404	2.211	1.592	2.378	2.276	2.307	2.205	1.977	1.364	2.658	1.728	NA	1.358	1.627	8.291	7.791	NA	8.167	7.909	8.379	8.336	7.580	8.153	8.539	8.322	8.738	8.328	8.285	7.352	7.958	7.592
ANGEL1	ENSG00000013523	ENST00000251089	ENSP00000251089	1.954	NA	2.222	NA	1.635	NA	1.601	1.797	NA	1.840	1.724	1.824	1.710	1.775	1.885	NA	2.395	1.668	1.647	1.696	1.963	1.676	NA	2.135	2.164	2.268	1.764	1.732	NA	5.902	NA	5.483	NA	5.714	NA	5.001	5.760	NA	4.367	6.363	6.209	5.170	6.045	5.413	NA	4.428
ANGEL2	ENSG00000174606	ENST00000366962	ENSP00000355929	1.825	1.796	2.027	1.712	1.624	1.910	1.765	1.817	NA	NA	1.715	1.864	1.866	1.691	2.008	1.930	1.636	1.755	1.869	1.797	1.710	1.639	1.856	1.926	1.859	1.833	1.886	1.885	1.737	6.163	6.085	6.241	5.857	6.144	6.075	6.134	6.433	NA	NA	5.821	5.260	6.332	6.846	5.938	5.927	4.868
ANGPT1	ENSG00000154188	ENST00000297450	ENSP00000297450	1.668	NA	NA	1.341	NA	NA	NA	NA	NA	NA	NA	NA	NA	2.115	NA	NA	NA	2.117	1.872	1.678	2.149	NA	NA	1.781	1.536	NA	NA	NA	NA	5.942	NA	NA	5.965	NA	NA	NA	NA	NA	NA	NA	NA	NA	5.903	NA	NA	NA
ANGPT2	ENSG00000091879	ENST00000338312	ENSP00000343517	NA	1.733	1.140	1.427	1.066	1.634	1.703	1.180	NA	1.854	1.872	NA	NA	1.733	NA	1.383	NA	2.101	1.216	1.471	NA	1.028	1.623	NA	NA	1.145	2.331	NA	2.309	NA	8.140	5.938	7.041	7.705	7.147	8.788	6.452	NA	8.209	7.192	NA	NA	5.301	NA	5.449	NA
ANGPTL1	ENSG00000116194	ENST00000367629	ENSP00000356601	2.396	NA	NA	2.081	2.046	2.334	2.554	NA	NA	2.249	NA	2.133	NA	1.854	NA	NA	NA	2.590	NA	2.627	2.591	1.987	2.753	1.943	1.582	2.183	1.723	NA	NA	6.229	NA	NA	6.328	6.182	5.234	6.222	NA	NA	6.390	NA	5.909	NA	6.744	NA	NA	NA
ANGPTL2	ENSG00000136859	ENST00000373425	ENSP00000362524	1.892	2.301	2.830	1.940	2.064	2.404	2.388	1.250	2.803	2.704	2.615	1.836	1.809	2.239	1.563	2.612	1.665	1.965	2.053	2.029	1.654	1.811	2.580	2.613	1.749	1.545	1.415	1.667	2.766	6.584	7.295	6.982	7.323	7.006	7.626	7.529	7.031	7.308	7.842	7.493	6.808	5.321	7.235	6.807	7.303	6.274
ANGPTL3	ENSG00000132855	ENST00000371129	ENSP00000360170	NA	NA	NA	NA	NA	NA	NA	NA	NA	NA	NA	2.636	3.631	NA	NA	NA	NA	NA	NA	NA	NA	NA	NA	NA	NA	NA	NA	NA	NA	NA	NA	NA	NA	NA	NA	NA	NA	NA	NA	NA	5.950	7.133	NA	NA	NA	NA
ANGPTL6	ENSG00000130812	ENST00000592641	ENSP00000467930	NA	NA	NA	NA	NA	NA	NA	NA	NA	NA	NA	NA	1.755	NA	1.092	NA	NA	NA	NA	NA	NA	NA	NA	NA	NA	NA	NA	NA	NA	NA	NA	NA	NA	NA	NA	NA	NA	NA	NA	NA	NA	7.068	NA	6.106	NA	NA
ANGPTL7	ENSG00000171819	ENST00000376819	ENSP00000366015	1.184	NA	NA	NA	NA	NA	1.447	NA	NA	NA	NA	NA	NA	NA	NA	NA	NA	NA	NA	NA	NA	NA	NA	NA	NA	NA	NA	NA	NA	5.637	NA	NA	NA	NA	NA	5.404	NA	NA	NA	NA	NA	NA	NA	NA	NA	NA
ANK1	ENSG00000029534	ENST00000347528	ENSP00000339620	NA	NA	1.360	NA	NA	NA	NA	NA	NA	NA	2.087	NA	NA	NA	NA	NA	NA	NA	NA	NA	NA	NA	NA	NA	1.539	NA	NA	NA	NA	NA	NA	7.816	NA	NA	NA	NA	NA	NA	NA	7.612	NA	NA	NA	NA	NA	NA
ANK2	ENSG00000145362	ENST00000357077	ENSP00000349588	1.686	1.676	2.382	1.412	1.304	1.916	1.741	1.199	2.337	1.575	2.311	2.635	NA	1.180	1.409	2.076	1.166	NA	NA	1.756	NA	1.043	1.655	1.921	1.210	1.353	NA	1.225	1.510	7.560	7.007	8.545	7.415	7.452	7.216	7.170	7.288	7.223	7.036	8.192	7.831	NA	6.840	7.115	7.220	7.144
ANK3	ENSG00000151150	ENST00000280772	ENSP00000280772	1.054	1.057	1.866	1.626	1.771	1.602	1.438	1.792	1.004	1.587	2.149	2.275	1.249	1.557	1.195	1.309	1.351	1.339	1.470	1.637	1.855	1.819	1.581	1.280	1.481	1.136	1.649	1.126	1.141	6.917	6.808	7.656	7.416	7.387	7.189	6.956	7.595	6.366	7.011	7.918	7.942	6.518	7.117	6.550	7.129	7.043
ANKEF1	ENSG00000132623	ENST00000378392	ENSP00000367644	NA	NA	NA	1.580	1.340	NA	NA	1.821	1.314	1.252	NA	NA	NA	1.233	NA	NA	2.107	NA	NA	1.241	NA	NA	NA	NA	1.683	NA	NA	1.395	NA	NA	NA	NA	5.741	4.690	NA	NA	6.781	4.913	6.082	NA	NA	NA	6.730	NA	NA	5.237
ANKFY1	ENSG00000185722	ENST00000341657	ENSP00000343362	2.138	2.076	2.474	2.062	1.983	2.137	2.109	2.137	2.062	2.033	1.945	2.087	2.274	2.092	2.162	2.249	1.883	2.054	2.003	2.102	2.171	2.024	2.131	2.097	2.077	1.780	2.171	2.022	1.991	7.879	7.347	8.219	7.688	7.753	7.734	7.589	7.776	7.790	7.896	7.401	7.753	8.059	7.613	7.710	7.781	6.631
ANKH	ENSG00000154122	ENST00000284268	ENSP00000284268	NA	NA	NA	NA	NA	NA	NA	NA	NA	NA	NA	1.913	NA	NA	NA	NA	NA	NA	2.373	NA	2.118	2.210	NA	NA	NA	NA	NA	NA	NA	NA	NA	NA	NA	NA	NA	NA	NA	NA	NA	NA	5.532	NA	NA	NA	NA	NA
ANKHD1-EIF4EBP3	ENSG00000254996	ENST00000532219	ENSP00000432016	1.928	1.926	1.736	1.859	1.895	1.788	1.819	1.852	1.719	1.730	1.564	2.009	1.998	1.683	2.067	1.903	1.849	1.755	1.759	1.812	1.908	1.905	1.876	1.906	1.927	1.753	2.006	1.919	1.697	6.960	6.687	6.673	7.402	6.935	6.966	6.961	7.010	6.174	6.885	6.858	6.836	6.970	7.078	7.025	7.559	6.961
ANKIB1	ENSG00000001629	ENST00000265742	ENSP00000265742	2.037	1.956	2.375	2.001	2.003	2.100	2.124	1.979	2.031	2.059	2.007	2.419	1.985	1.914	2.047	2.020	1.953	2.020	1.914	2.050	2.077	2.063	2.012	2.024	2.004	2.195	2.179	2.017	2.063	6.672	6.159	7.119	6.219	6.523	6.587	5.988	6.470	6.162	6.598	6.452	7.044	6.602	6.692	6.035	6.233	6.325
ANKLE2	ENSG00000176915	ENST00000357997	ENSP00000350686	2.183	2.206	2.067	2.083	2.032	2.048	2.166	2.055	2.389	2.019	1.995	1.974	1.993	2.122	2.299	2.134	2.261	2.150	2.040	2.025	2.073	2.095	2.105	2.267	2.072	2.409	2.121	2.285	2.020	6.665	6.504	6.687	6.578	6.327	6.673	6.442	6.253	6.205	6.160	6.225	5.916	6.296	7.099	6.488	6.776	6.351
ANKMY2	ENSG00000106524	ENST00000306999	ENSP00000303570	2.003	1.682	2.110	2.128	2.149	1.967	1.999	2.060	1.755	2.049	2.378	2.141	1.915	1.954	1.854	2.207	1.790	1.895	1.847	2.147	2.037	2.144	1.967	1.873	2.202	1.976	2.187	1.872	2.082	7.075	6.906	7.804	7.201	7.330	7.243	7.135	7.352	6.902	7.329	7.495	7.040	7.265	7.117	6.803	7.078	6.865
ANKRA2	ENSG00000164331	ENST00000296785	ENSP00000296785	NA	NA	2.086	NA	2.008	1.974	1.924	NA	NA	2.072	NA	NA	NA	1.766	2.143	2.093	NA	NA	2.164	NA	NA	NA	NA	NA	1.992	1.963	NA	NA	1.976	NA	NA	5.518	NA	6.000	6.002	5.990	NA	NA	6.090	NA	NA	NA	5.008	5.450	5.943	NA
ANKRD1	ENSG00000148677	ENST00000371697	ENSP00000360762	NA	NA	NA	NA	NA	NA	NA	NA	NA	NA	4.862	NA	NA	2.577	NA	NA	1.150	1.460	NA	NA	NA	NA	NA	NA	NA	NA	NA	NA	NA	NA	NA	NA	NA	NA	NA	NA	NA	NA	NA	9.497	NA	NA	5.543	NA	NA	6.355
ANKRD10	ENSG00000088448	ENST00000267339	ENSP00000267339	2.250	2.343	NA	2.421	2.315	2.290	2.155	2.286	NA	2.533	2.401	2.272	2.333	2.282	2.443	2.329	NA	2.199	2.537	2.514	2.337	2.303	2.525	NA	2.290	2.027	NA	2.399	NA	5.840	6.872	NA	6.545	6.644	6.175	6.472	6.177	NA	6.640	6.722	6.230	5.885	6.384	6.782	6.642	NA
ANKRD11	ENSG00000167522	ENST00000378330	ENSP00000367581	1.909	1.935	1.955	1.618	1.934	1.920	NA	1.811	NA	1.815	1.823	1.677	1.521	1.880	2.016	2.188	NA	1.921	1.838	1.615	1.875	1.972	1.786	NA	1.911	1.974	1.924	1.591	NA	4.704	5.771	5.369	6.082	4.417	6.514	NA	5.555	NA	5.873	5.920	4.681	5.563	5.669	6.239	5.647	NA
ANKRD12	ENSG00000101745	ENST00000400020	ENSP00000382897	1.921	2.178	2.079	1.852	1.913	2.014	2.143	1.737	2.007	1.904	1.988	2.069	1.876	1.755	2.319	1.959	1.949	1.991	NA	2.055	1.882	1.957	1.939	2.143	2.009	2.010	2.091	2.162	1.975	6.754	5.914	5.179	5.858	5.186	5.523	5.462	6.066	4.297	5.159	4.417	4.343	4.652	6.015	5.856	5.682	6.375
ANKRD13A	ENSG00000076513	ENST00000261739	ENSP00000261739	2.065	2.529	2.148	2.334	2.107	2.037	2.488	2.033	2.165	2.327	1.968	2.261	2.158	2.316	2.510	2.074	2.008	2.321	2.055	2.350	2.273	2.129	2.135	2.466	2.121	2.447	2.495	2.767	2.412	7.206	7.628	7.274	7.172	7.242	7.180	7.439	7.062	8.448	8.078	8.677	6.846	7.064	7.290	7.836	7.322	7.128
ANKRD13D	ENSG00000172932	ENST00000511455	ENSP00000427130	1.921	2.307	1.871	1.440	1.794	1.876	1.972	1.879	1.980	2.247	1.939	NA	NA	2.162	2.395	1.982	1.854	2.010	2.052	1.519	NA	1.907	1.804	2.431	1.945	1.769	NA	1.861	2.220	6.233	6.539	6.320	6.286	6.215	6.001	6.196	5.956	5.936	6.363	6.149	NA	NA	6.055	6.545	5.621	6.616
ANKRD16	ENSG00000134461	ENST00000380094	ENSP00000369436	1.295	1.134	1.542	1.348	1.407	1.437	1.113	1.594	NA	1.372	NA	1.181	1.335	1.086	1.310	1.566	NA	1.028	1.479	1.307	1.309	1.232	1.574	1.285	1.127	1.542	1.103	1.293	1.473	6.638	5.677	6.928	5.653	6.435	5.909	6.263	6.057	NA	6.057	NA	5.272	6.575	6.119	5.517	6.262	NA
ANKRD2	ENSG00000165887	ENST00000307518	ENSP00000306163	NA	NA	NA	NA	NA	NA	NA	NA	NA	NA	2.815	1.493	NA	NA	NA	NA	NA	NA	NA	NA	NA	NA	NA	NA	NA	NA	NA	NA	NA	NA	NA	NA	NA	NA	NA	NA	NA	NA	NA	8.555	7.593	NA	NA	NA	NA	NA
ANKRD22	ENSG00000152766	ENST00000371930	ENSP00000360998	NA	2.241	NA	2.169	1.446	NA	2.246	NA	NA	1.533	NA	1.616	2.089	1.018	NA	NA	2.228	NA	1.368	1.846	NA	1.262	NA	NA	2.671	NA	NA	2.175	1.383	NA	6.156	NA	6.293	6.196	NA	6.155	NA	NA	7.036	NA	6.376	6.549	7.342	NA	NA	5.983
ANKRD24	ENSG00000089847	ENST00000600132	ENSP00000471252	NA	NA	1.617	NA	NA	NA	NA	NA	NA	NA	NA	NA	NA	NA	NA	NA	1.006	1.074	NA	NA	NA	NA	NA	NA	NA	1.496	NA	NA	NA	NA	NA	5.970	NA	NA	NA	NA	NA	NA	NA	NA	NA	NA	NA	NA	NA	5.125
ANKRD27	ENSG00000105186	ENST00000306065	ENSP00000304292	1.814	1.840	1.672	1.935	1.801	1.886	2.169	1.800	1.841	1.743	1.952	1.916	1.455	1.906	1.893	1.794	1.826	2.001	1.978	2.042	1.794	1.857	1.916	1.828	1.838	2.304	1.966	1.974	2.073	6.198	5.475	6.111	7.178	6.303	6.510	6.415	6.400	5.967	5.858	6.082	6.251	5.263	6.523	6.249	5.981	6.085
ANKRD29	ENSG00000154065	ENST00000592179	ENSP00000468354	1.695	NA	1.436	1.142	1.004	1.919	1.500	1.560	1.720	1.690	1.337	1.392	NA	2.218	2.025	NA	NA	NA	1.630	1.401	1.173	NA	1.985	NA	1.703	1.437	NA	1.914	NA	6.113	NA	7.267	7.241	7.167	7.813	7.164	5.670	5.442	6.626	5.942	6.915	NA	6.173	5.919	NA	NA
ANKRD34A	ENSG00000272031	ENST00000606888	ENSP00000475189	NA	NA	1.437	NA	NA	NA	NA	NA	NA	NA	NA	NA	NA	NA	NA	NA	NA	NA	NA	NA	NA	NA	NA	NA	NA	NA	NA	NA	NA	NA	NA	6.504	NA	NA	NA	NA	NA	NA	NA	NA	NA	NA	NA	NA	NA	NA
ANKRD35	ENSG00000198483	ENST00000355594	ENSP00000347802	1.021	1.049	NA	NA	NA	1.177	1.971	1.170	NA	1.136	NA	NA	1.183	NA	NA	1.441	NA	NA	1.350	NA	1.535	NA	1.284	NA	NA	NA	NA	1.742	1.101	4.480	5.882	NA	NA	NA	7.731	6.191	7.839	NA	7.058	NA	NA	6.775	NA	NA	7.316	NA
ANKRD40	ENSG00000154945	ENST00000285243	ENSP00000285243	2.236	NA	2.585	2.168	NA	2.278	2.276	2.014	NA	2.120	NA	2.183	2.030	2.346	2.062	2.164	2.140	2.264	NA	NA	NA	1.906	2.291	2.187	2.083	1.986	NA	2.047	NA	6.697	NA	6.777	5.802	NA	6.135	5.734	5.224	NA	5.416	NA	5.708	5.642	5.830	6.251	5.508	5.497
ANKRD42	ENSG00000137494	ENST00000531895	ENSP00000434666	NA	NA	1.435	1.346	NA	NA	NA	2.294	NA	NA	NA	NA	NA	NA	NA	1.744	1.515	NA	NA	NA	NA	NA	NA	NA	NA	NA	1.929	NA	NA	NA	NA	4.943	5.769	NA	NA	NA	6.975	NA	NA	NA	NA	NA	NA	NA	5.866	6.161
ANKRD44	ENSG00000065413	ENST00000282272	ENSP00000282272	1.674	2.273	1.747	1.611	1.470	1.482	1.376	1.242	1.870	1.662	1.296	1.430	1.585	1.918	2.495	1.368	1.290	1.670	1.333	1.727	1.496	1.593	1.738	2.227	1.594	1.239	1.292	2.363	1.756	6.975	7.801	7.096	7.288	7.279	7.149	7.253	6.852	7.033	7.374	6.036	6.511	6.913	7.621	8.153	7.203	6.793
ANKRD45	ENSG00000183831	ENST00000333279	ENSP00000331268	NA	NA	1.261	NA	NA	1.378	NA	2.453	NA	NA	NA	NA	NA	NA	NA	NA	NA	NA	NA	NA	NA	NA	NA	NA	NA	1.751	NA	NA	NA	NA	NA	5.455	NA	NA	4.936	NA	7.379	NA	NA	NA	NA	NA	NA	NA	NA	NA
ANKRD49	ENSG00000168876	ENST00000544612	ENSP00000440396	1.649	NA	NA	1.902	1.875	1.690	1.774	1.810	1.626	1.723	1.557	NA	1.754	1.625	2.210	1.782	NA	1.873	NA	1.971	1.825	1.954	1.813	NA	NA	1.609	1.879	2.126	1.760	5.958	NA	NA	6.004	6.796	6.230	5.985	5.833	7.769	6.614	6.268	NA	5.578	6.132	6.389	6.863	NA
ANKRD50	ENSG00000151458	ENST00000504087	ENSP00000425658	1.454	1.495	1.736	1.487	1.391	1.867	1.912	1.154	1.630	1.791	1.639	1.620	1.749	1.804	1.289	1.700	1.401	2.008	1.762	1.723	1.483	1.403	1.815	1.414	1.528	1.972	1.678	1.167	1.889	5.422	5.445	6.037	5.674	5.932	6.275	5.915	5.281	5.624	6.021	5.146	5.493	6.470	6.391	5.414	6.380	4.670
ANKRD52	ENSG00000139645	ENST00000267116	ENSP00000267116	2.042	1.883	1.886	1.866	1.836	1.737	1.756	1.817	NA	1.671	1.670	1.824	1.331	1.699	NA	1.824	1.866	1.783	1.794	1.821	NA	1.886	NA	NA	1.826	1.817	NA	1.859	1.753	4.353	5.010	5.420	5.796	5.662	5.897	6.105	5.726	NA	5.427	5.679	4.595	5.274	6.415	NA	5.957	4.198
ANKRD54	ENSG00000100124	ENST00000215941	ENSP00000215941	1.874	1.661	1.902	1.754	1.775	1.831	1.786	2.459	1.738	1.862	1.896	1.795	1.794	1.733	1.620	2.026	2.154	1.605	1.804	1.755	1.983	1.786	1.928	1.703	1.656	2.137	1.892	1.714	1.909	7.197	5.308	6.875	6.617	7.156	6.958	6.310	7.505	5.972	6.847	6.496	6.979	7.032	7.292	7.220	6.492	5.556
ANKRD6	ENSG00000135299	ENST00000369408	ENSP00000358416	NA	1.035	2.035	NA	NA	NA	NA	2.027	1.318	NA	NA	1.591	1.457	1.540	NA	NA	NA	NA	1.285	NA	1.569	NA	1.485	NA	NA	NA	NA	1.150	NA	NA	5.393	4.875	NA	NA	NA	NA	6.558	6.258	NA	NA	4.822	6.138	6.515	NA	NA	NA
ANKRD65	ENSG00000235098	ENST00000454272	ENSP00000482314	NA	1.167	1.208	NA	NA	1.385	1.617	2.370	1.189	1.290	NA	NA	NA	1.789	NA	1.749	1.493	NA	1.703	1.177	2.061	NA	1.336	NA	NA	1.170	NA	NA	1.697	NA	5.837	4.795	NA	NA	6.450	6.804	7.285	5.711	6.982	NA	NA	NA	4.295	NA	5.494	6.023
ANKS1A	ENSG00000064999	ENST00000360359	ENSP00000353518	2.010	1.837	1.805	1.799	1.962	1.827	2.180	2.319	2.017	2.014	1.985	1.889	1.841	2.150	1.831	2.034	1.904	2.425	1.823	1.970	1.833	1.851	1.843	2.077	1.869	2.194	1.719	1.562	2.213	7.287	7.315	6.959	7.258	7.287	7.216	7.471	7.635	7.144	7.086	7.052	7.218	7.011	7.215	6.980	7.271	6.892
ANKS4B	ENSG00000175311	ENST00000311620	ENSP00000308772	NA	NA	NA	2.100	2.208	NA	NA	NA	NA	1.561	NA	1.949	NA	NA	NA	NA	NA	NA	NA	1.928	NA	2.244	NA	NA	1.780	NA	NA	NA	NA	NA	NA	NA	7.068	7.522	NA	NA	NA	NA	6.232	NA	7.499	NA	NA	NA	NA	NA
ANKS6	ENSG00000165138	ENST00000353234	ENSP00000297837	NA	NA	1.621	NA	NA	1.413	NA	1.528	NA	NA	NA	1.632	NA	NA	NA	NA	NA	1.262	NA	NA	NA	NA	1.551	NA	NA	1.520	1.879	NA	1.426	NA	NA	6.967	NA	NA	6.477	NA	5.368	NA	NA	NA	5.319	NA	NA	NA	NA	NA
ANKZF1	ENSG00000163516	ENST00000410034	ENSP00000386337	2.076	2.316	2.243	2.181	2.338	1.961	1.997	2.326	1.808	2.280	2.149	1.954	2.020	2.014	2.611	2.172	2.343	2.039	2.474	2.220	2.311	2.366	2.303	2.484	2.339	1.982	2.053	2.383	2.119	6.209	5.897	5.984	6.484	6.666	6.241	6.140	6.812	5.904	6.332	5.742	5.890	6.144	6.813	6.420	6.516	6.732
ANLN	ENSG00000011426	ENST00000265748	ENSP00000265748	NA	1.540	2.670	1.788	1.644	1.616	1.920	NA	NA	1.099	NA	NA	NA	1.028	1.203	NA	NA	1.705	NA	1.543	NA	1.347	NA	NA	1.706	1.969	NA	1.917	1.488	NA	4.482	8.184	5.659	5.264	5.793	6.011	NA	NA	5.582	NA	NA	NA	6.151	4.706	NA	NA
ANO1	ENSG00000131620	ENST00000355303	ENSP00000347454	1.117	1.105	NA	1.694	1.196	2.643	1.850	2.676	1.655	2.473	2.142	1.752	2.774	1.974	1.342	1.262	NA	1.358	1.897	1.538	3.093	NA	2.359	1.033	2.459	1.506	2.287	NA	1.613	6.621	6.159	NA	4.736	5.422	6.462	5.868	6.672	7.350	7.051	6.381	7.383	7.536	7.202	6.729	6.818	NA
ANO10	ENSG00000160746	ENST00000292246	ENSP00000292246	1.881	1.831	1.807	2.443	2.581	2.166	2.117	1.797	2.090	2.071	1.842	2.242	2.007	1.925	1.623	1.809	1.920	2.020	1.830	2.158	2.117	2.489	2.013	1.624	1.880	1.850	2.098	1.725	2.065	7.037	6.619	7.124	7.450	7.678	7.606	6.933	7.018	7.251	7.142	7.190	7.003	7.333	6.905	6.433	7.265	7.577
ANO6	ENSG00000177119	ENST00000423947	ENSP00000409126	2.363	2.125	1.785	1.886	2.546	2.598	2.520	2.247	2.751	2.473	2.288	2.564	2.798	2.467	2.139	2.648	2.214	2.638	2.214	2.259	2.254	2.664	2.544	2.123	2.078	2.078	1.966	1.998	2.393	7.484	7.214	7.424	7.083	7.378	7.422	7.345	7.442	7.754	7.275	7.386	7.281	7.282	7.243	7.212	7.016	7.573
ANO8	ENSG00000074855	ENST00000159087	ENSP00000159087	1.939	1.425	2.338	1.042	1.458	1.183	1.438	1.080	1.463	1.553	1.298	NA	NA	1.481	1.469	1.040	1.563	1.575	1.551	1.100	NA	1.441	NA	1.334	1.871	1.186	NA	NA	1.274	6.499	5.546	6.416	4.331	4.500	5.718	6.328	5.968	7.029	5.085	4.831	NA	NA	6.130	4.397	6.474	5.781
ANO9	ENSG00000185101	ENST00000332826	ENSP00000332788	NA	NA	NA	2.173	2.749	1.197	NA	NA	1.015	1.853	NA	1.124	NA	1.551	2.529	NA	2.007	NA	1.628	2.049	1.725	2.826	1.341	NA	2.190	NA	NA	2.031	1.503	NA	NA	NA	6.463	6.680	5.398	NA	NA	5.643	5.872	NA	5.776	NA	5.871	5.936	NA	5.615
ANP32A	ENSG00000140350	ENST00000465139	ENSP00000417864	2.285	2.703	2.638	2.707	2.553	2.519	2.383	2.706	2.413	2.317	2.816	2.649	2.698	2.647	2.667	2.501	2.444	2.642	2.636	2.622	2.435	2.625	2.519	2.686	2.652	2.204	2.497	2.853	2.493	8.742	8.888	8.913	8.591	8.615	8.635	8.620	8.842	8.438	8.234	8.422	8.787	8.722	8.821	8.962	8.380	8.164
ANP32B	ENSG00000136938	ENST00000339399	ENSP00000345848	2.609	2.995	2.674	2.997	2.905	2.698	2.771	2.804	2.755	2.684	2.687	2.690	2.795	2.769	2.852	2.869	2.865	2.771	2.658	2.958	2.640	2.902	2.817	2.875	2.776	2.713	2.874	3.300	2.757	8.455	8.587	8.341	8.651	8.701	8.424	8.470	8.635	8.274	8.557	8.264	8.596	7.478	8.763	8.789	8.204	8.172
ANP32E	ENSG00000143401	ENST00000583931	ENSP00000463154	2.327	2.465	2.332	2.169	2.213	2.312	2.204	2.313	2.011	2.130	2.493	2.362	2.179	2.331	2.529	2.250	1.857	2.177	1.882	2.162	1.931	2.308	2.201	2.370	2.169	2.009	2.425	2.678	2.198	8.538	8.231	8.157	8.252	8.569	8.500	8.356	8.516	8.021	8.403	8.184	8.339	8.127	8.710	8.786	8.331	6.674
ANPEP	ENSG00000166825	ENST00000300060	ENSP00000300060	1.431	2.485	NA	3.225	4.301	1.354	1.568	NA	2.812	2.997	1.481	3.320	3.510	2.274	1.796	NA	3.765	2.322	2.911	2.282	1.671	4.313	2.681	1.877	1.241	1.331	NA	1.270	2.039	7.558	7.814	NA	7.957	8.858	6.930	7.371	NA	8.267	8.304	7.401	9.440	8.460	7.192	7.563	NA	8.239
ANTXR1	ENSG00000169604	ENST00000303714	ENSP00000301945	2.714	2.140	2.498	2.191	1.996	2.711	2.626	2.198	2.401	2.719	2.275	2.019	1.504	2.525	2.043	3.032	1.757	2.711	2.181	2.244	1.755	1.986	2.838	2.347	2.009	1.995	2.358	1.977	2.708	7.192	6.395	7.613	6.563	6.565	7.143	6.802	7.177	6.793	7.173	6.133	6.308	6.838	7.235	6.645	6.760	7.134
ANTXR2	ENSG00000163297	ENST00000403729	ENSP00000385575	2.073	2.110	1.141	2.060	1.956	2.509	2.224	1.534	2.462	2.382	2.208	1.934	2.137	1.916	1.867	2.419	NA	2.362	2.573	2.346	1.583	2.061	2.761	1.838	1.721	1.663	1.366	1.689	2.440	7.614	6.449	5.947	7.133	6.854	7.292	6.645	6.951	7.420	6.925	6.858	6.538	6.418	6.812	6.881	6.007	NA
ANXA1	ENSG00000135046	ENST00000376911	ENSP00000366109	2.524	3.201	1.768	2.630	2.387	2.750	4.510	3.239	3.737	2.925	2.724	2.174	2.047	3.410	2.554	2.793	2.575	3.465	2.938	2.705	2.838	2.468	2.696	2.505	2.508	2.174	3.119	3.882	3.034	9.152	9.545	8.496	9.126	9.211	9.377	9.783	9.646	9.864	9.473	9.058	8.735	8.587	9.454	9.463	9.549	9.115
ANXA10	ENSG00000109511	ENST00000359299	ENSP00000352248	NA	NA	NA	NA	1.973	NA	NA	NA	NA	1.232	NA	NA	NA	NA	NA	NA	1.172	NA	NA	NA	NA	NA	NA	NA	3.415	NA	NA	NA	2.176	NA	NA	NA	NA	7.199	NA	NA	NA	NA	7.428	NA	NA	NA	NA	NA	NA	6.484
ANXA11	ENSG00000122359	ENST00000265447	ENSP00000265447	2.264	2.728	2.227	2.983	2.944	2.603	3.066	2.936	2.851	2.828	3.228	2.819	2.489	2.936	2.642	2.764	2.805	2.817	2.909	2.811	2.619	2.962	2.627	2.669	2.886	2.343	2.342	2.770	2.841	8.061	8.480	8.500	8.742	8.791	8.584	8.919	8.904	8.686	8.889	9.330	8.841	8.236	8.585	8.798	8.621	8.611
ANXA13	ENSG00000104537	ENST00000262219	ENSP00000262219	NA	NA	NA	2.072	3.473	NA	NA	2.989	NA	2.802	NA	1.769	1.671	NA	NA	NA	NA	NA	NA	1.820	NA	3.411	1.646	NA	NA	1.500	NA	NA	NA	NA	NA	NA	7.946	8.881	NA	NA	8.896	NA	8.497	NA	8.210	7.135	NA	NA	NA	NA
ANXA2	ENSG00000182718	ENST00000421017	ENSP00000411352	2.971	3.266	1.765	3.510	3.304	3.163	3.609	3.333	3.597	3.202	3.009	2.855	2.385	3.666	2.805	2.855	3.202	3.528	2.909	3.340	3.068	3.320	2.984	2.959	3.048	2.802	2.773	3.429	3.277	9.774	9.821	8.450	9.859	9.633	9.722	9.833	9.832	10.106	10.028	9.709	9.637	8.901	9.797	9.881	9.945	9.534
ANXA3	ENSG00000138772	ENST00000264908	ENSP00000264908	1.449	2.315	1.460	2.286	1.840	1.997	2.287	2.131	2.307	1.921	2.388	2.211	1.039	3.084	NA	1.118	2.427	2.841	2.803	2.253	2.826	1.822	1.633	1.787	2.805	1.121	2.699	1.985	1.582	8.206	8.961	7.569	8.358	8.161	8.147	8.743	8.457	8.871	8.415	8.476	8.304	8.070	8.344	NA	8.504	8.488
ANXA4	ENSG00000196975	ENST00000394295	ENSP00000377833	2.079	2.186	1.850	2.807	3.221	2.517	2.487	2.647	2.314	3.509	2.272	2.804	2.815	2.832	2.145	2.321	3.367	2.579	2.439	2.619	2.133	3.111	2.550	2.199	2.843	1.915	2.360	2.157	2.506	8.707	8.772	8.289	9.021	9.214	9.104	9.234	8.965	8.622	9.819	8.735	9.426	9.162	8.840	8.716	8.932	9.569
ANXA5	ENSG00000164111	ENST00000296511	ENSP00000296511	3.261	3.315	2.894	2.986	2.800	3.477	3.109	3.250	3.535	3.229	3.146	3.040	2.991	3.409	2.868	3.205	3.108	3.454	3.167	3.016	3.295	2.819	3.238	3.076	2.963	3.045	3.038	2.994	3.309	9.681	9.240	9.496	9.175	9.452	9.723	9.728	9.449	9.636	9.760	9.433	9.387	9.143	9.277	9.382	9.464	9.588
ANXA6	ENSG00000197043	ENST00000354546	ENSP00000346550	2.894	3.017	2.788	2.699	2.565	3.065	2.927	2.628	3.234	2.948	3.111	2.748	3.273	2.914	3.057	3.065	2.666	2.882	2.790	2.874	2.677	2.542	2.998	3.007	2.566	2.678	2.633	3.137	3.098	9.359	9.577	9.413	9.336	9.424	9.644	9.842	9.187	9.650	9.529	9.528	9.148	9.640	9.239	9.614	9.320	9.268
ANXA7	ENSG00000138279	ENST00000372921	ENSP00000362012	2.725	2.666	2.531	2.792	2.479	2.664	2.749	2.719	2.757	2.576	2.945	2.949	3.000	2.691	2.670	2.686	2.650	2.630	2.636	2.740	2.709	2.504	2.720	2.610	2.637	2.420	2.852	2.848	2.668	8.735	8.749	8.711	8.606	8.555	8.711	8.829	8.621	8.639	8.658	8.839	8.844	8.578	8.612	8.697	8.620	8.220
ANXA8	ENSG00000265190	ENST00000585281	ENSP00000462880	NA	NA	NA	NA	NA	NA	NA	NA	NA	NA	NA	NA	NA	1.418	NA	NA	NA	2.248	NA	NA	NA	NA	NA	NA	NA	NA	NA	2.246	1.974	NA	NA	NA	NA	NA	NA	NA	NA	NA	NA	NA	NA	NA	6.180	NA	NA	NA
ANXA9	ENSG00000143412	ENST00000368947	ENSP00000357943	1.322	1.159	1.819	1.618	1.510	1.682	2.138	1.664	1.212	1.944	1.529	2.331	2.524	1.477	1.329	1.687	2.432	NA	1.490	1.661	1.579	1.604	1.923	1.311	1.675	1.597	2.100	2.090	1.534	5.554	6.080	5.776	6.111	5.804	6.252	5.573	7.443	5.758	7.390	4.866	7.660	7.335	5.038	5.895	7.004	6.783
AOAH	ENSG00000136250	ENST00000617537	ENSP00000483783	NA	2.476	NA	2.073	1.843	1.443	1.471	1.426	2.286	NA	NA	1.012	1.962	2.003	NA	NA	NA	NA	NA	1.809	NA	1.941	NA	2.734	NA	NA	NA	2.095	NA	NA	6.636	NA	5.643	4.115	4.902	5.994	5.273	5.726	NA	NA	5.511	5.432	6.378	NA	NA	NA
AOC1	ENSG00000002726	ENST00000493429	ENSP00000418614	NA	1.502	NA	2.718	3.043	NA	NA	NA	NA	1.271	NA	2.967	1.515	NA	NA	NA	NA	3.843	NA	2.482	NA	3.158	1.764	NA	2.269	NA	NA	1.220	NA	NA	6.781	NA	7.940	8.061	NA	NA	NA	NA	6.700	NA	9.032	6.066	NA	NA	NA	NA
AOC3	ENSG00000131471	ENST00000308423	ENSP00000312326	2.482	2.172	NA	2.185	2.134	2.623	2.818	1.313	3.221	2.721	1.867	2.169	2.032	2.881	1.898	2.121	1.994	2.233	2.425	2.736	2.012	1.830	2.680	2.277	1.981	2.082	1.401	1.215	2.837	8.903	8.934	NA	8.957	8.932	9.019	9.170	8.530	9.554	8.898	8.225	8.688	8.391	8.275	8.817	8.544	8.562
AOX1	ENSG00000138356	ENST00000374700	ENSP00000363832	3.402	1.456	NA	1.714	NA	1.253	1.984	1.523	2.632	2.050	NA	2.805	3.904	1.818	1.439	2.672	2.768	1.502	2.022	1.487	1.249	1.010	1.575	1.300	1.481	2.213	1.043	NA	1.999	8.901	6.846	NA	6.902	NA	6.445	7.277	7.144	7.508	7.346	NA	8.122	9.265	6.648	7.037	7.048	8.294
AP1AR	ENSG00000138660	ENST00000274000	ENSP00000274000	2.100	NA	1.992	2.211	2.287	2.004	NA	NA	NA	NA	1.918	2.254	2.158	1.955	NA	NA	NA	1.904	1.940	2.117	1.969	2.312	NA	1.985	2.013	2.219	2.131	NA	NA	6.259	NA	6.848	6.673	5.962	6.454	NA	NA	NA	NA	5.614	6.814	6.304	6.238	NA	NA	NA
AP1B1	ENSG00000100280	ENST00000405198	ENSP00000384194	2.504	2.516	2.426	2.256	2.552	2.116	2.480	2.223	2.574	2.407	2.151	2.146	2.333	2.377	2.617	2.113	2.406	2.487	2.486	2.067	2.454	2.505	2.054	2.546	2.337	2.274	2.229	2.431	2.409	8.415	8.115	8.740	8.320	8.299	8.178	8.299	8.302	8.354	8.344	7.921	8.492	8.524	8.341	8.296	8.152	8.312
AP1G1	ENSG00000166747	ENST00000569748	ENSP00000454523	2.262	2.210	2.174	2.226	2.132	2.074	2.282	2.255	2.175	2.042	1.879	2.489	2.342	2.068	2.262	1.984	2.179	2.086	2.090	2.180	2.238	2.133	2.039	2.113	2.288	2.374	2.292	2.323	2.033	7.851	8.131	8.095	7.961	7.823	7.601	7.578	8.111	7.235	7.316	7.419	8.069	7.963	8.083	7.649	7.133	7.484
AP1G2	ENSG00000213983	ENST00000397120	ENSP00000380309	2.258	2.522	2.117	2.576	2.600	2.160	2.302	2.471	2.281	2.554	1.753	2.075	1.923	2.269	2.879	2.350	2.512	2.312	2.702	2.560	2.722	2.680	2.496	2.712	2.806	1.918	2.208	2.698	2.396	6.493	7.037	6.391	6.822	7.346	6.935	7.188	6.078	6.193	7.510	5.457	6.800	5.917	6.274	6.810	6.610	7.071
AP1M1	ENSG00000072958	ENST00000444449	ENSP00000388996	2.315	2.274	2.306	1.801	2.372	2.244	2.118	1.996	2.396	2.237	2.389	2.122	2.569	2.347	2.370	2.298	2.113	2.306	2.106	1.738	2.017	2.267	2.099	2.316	1.913	2.413	1.895	2.101	2.333	7.999	7.824	8.126	7.824	7.834	7.894	7.827	7.754	7.983	7.680	7.521	8.145	8.054	7.892	8.097	7.917	8.118
AP1M2	ENSG00000129354	ENST00000590923	ENSP00000465685	NA	1.359	NA	2.798	2.680	2.002	2.230	2.735	NA	2.167	NA	2.441	NA	2.254	NA	NA	2.542	2.182	2.456	2.516	2.418	2.620	1.778	NA	2.644	1.674	2.653	1.812	1.810	NA	6.287	NA	7.597	8.015	7.189	7.201	7.477	NA	7.701	NA	7.300	NA	6.978	NA	NA	7.905
AP2A1	ENSG00000196961	ENST00000354293	ENSP00000346246	2.537	2.292	2.270	1.861	2.282	2.264	2.201	2.171	2.307	2.357	2.256	1.723	2.153	2.226	2.136	2.431	2.344	2.394	2.232	1.722	2.198	2.336	2.123	2.312	2.154	2.655	1.909	1.805	2.320	8.160	8.223	8.760	7.748	8.006	8.533	7.906	8.028	8.072	8.460	7.889	8.169	8.153	7.897	8.243	7.852	7.758
AP2A2	ENSG00000183020	ENST00000332231	ENSP00000327694	2.271	2.095	2.269	2.039	2.236	2.090	2.056	2.096	2.500	2.269	2.023	2.188	2.308	2.306	2.136	2.142	2.327	2.316	2.216	1.968	2.239	2.328	2.061	2.557	2.217	2.140	1.895	1.787	2.263	7.978	7.340	8.414	7.723	8.068	7.878	7.773	7.872	8.025	7.965	7.763	8.198	8.265	7.969	7.753	7.793	7.511
AP2B1	ENSG00000006125	ENST00000621914	ENSP00000482315	2.494	2.410	2.866	2.802	2.399	2.527	2.329	2.615	2.549	2.490	2.555	2.848	2.465	2.547	2.512	2.637	2.356	2.625	2.423	2.678	2.286	2.417	2.542	2.478	2.521	2.672	2.737	2.562	2.481	8.222	7.611	8.712	8.008	8.059	8.039	8.024	7.972	8.703	8.183	7.963	8.210	8.202	7.860	7.849	7.863	7.760
AP2M1	ENSG00000161203	ENST00000439647	ENSP00000409081	3.334	3.058	3.173	3.046	3.095	3.146	3.214	2.971	3.075	3.116	3.539	3.031	3.084	3.059	2.961	3.142	2.921	3.184	3.054	2.978	3.048	3.053	3.121	3.018	2.929	2.959	2.943	3.034	3.215	8.266	7.652	8.716	7.971	7.997	8.171	8.025	8.111	8.166	7.874	7.958	8.334	8.111	8.206	8.054	7.786	8.121
AP2S1	ENSG00000042753	ENST00000263270	ENSP00000263270	2.576	2.618	2.274	2.508	2.611	2.308	2.497	2.264	2.591	2.429	2.455	2.200	2.731	2.622	2.193	2.269	2.475	2.577	2.638	2.294	2.507	2.514	2.153	2.572	2.366	2.366	2.196	2.484	2.276	8.459	7.882	8.631	7.743	8.107	8.018	7.920	8.300	8.319	8.117	8.001	8.298	8.504	8.020	8.041	7.798	7.807
AP3B1	ENSG00000132842	ENST00000519295	ENSP00000430597	2.129	2.214	2.055	2.345	2.216	2.251	2.284	2.251	2.169	2.079	2.017	2.452	2.117	2.082	2.165	1.979	2.082	2.195	2.045	2.283	2.276	2.139	2.098	2.050	2.224	2.105	2.284	2.311	2.159	7.995	7.989	7.665	7.754	7.838	7.861	7.765	7.839	7.842	7.767	7.572	7.912	7.484	7.983	7.639	7.555	7.984
AP3B2	ENSG00000103723	ENST00000620652	ENSP00000479229	1.534	NA	2.228	NA	NA	NA	NA	NA	NA	NA	NA	NA	NA	NA	NA	NA	1.188	NA	NA	NA	NA	NA	NA	NA	1.181	1.464	1.032	NA	NA	6.694	NA	7.823	NA	NA	NA	NA	NA	NA	NA	NA	NA	NA	NA	NA	NA	5.431
AP3D1	ENSG00000065000	ENST00000355272	ENSP00000347416	2.358	2.417	2.380	2.122	2.376	2.215	2.246	2.282	2.227	2.293	2.377	2.126	2.176	2.333	2.326	2.313	2.644	2.372	2.355	2.008	2.556	2.394	2.159	2.372	2.366	2.537	2.421	2.132	2.330	7.807	7.648	7.995	7.613	7.792	7.855	7.645	7.605	7.647	7.677	7.484	7.808	7.576	7.899	7.513	7.616	7.745
AP3M1	ENSG00000185009	ENST00000372745	ENSP00000361831	2.359	2.260	2.272	2.315	2.251	2.369	2.413	2.326	2.287	2.092	2.240	2.294	2.471	2.122	2.360	2.129	2.279	2.337	2.283	2.317	2.263	2.190	2.325	2.200	2.250	2.264	2.365	2.460	2.319	7.979	7.369	7.807	7.984	7.906	8.081	7.666	7.923	7.466	7.991	7.504	7.823	7.348	7.981	7.838	7.895	8.338
AP3M2	ENSG00000070718	ENST00000518421	ENSP00000428787	1.872	1.782	2.151	1.802	1.684	1.880	1.734	2.205	1.526	1.788	2.058	1.990	1.431	1.780	1.919	1.801	1.468	1.983	1.743	1.761	1.493	1.540	1.931	1.784	1.555	2.209	2.080	1.789	1.747	7.079	6.615	8.005	6.857	6.978	7.369	6.896	7.489	6.700	7.074	7.044	7.146	6.034	6.826	6.756	7.186	7.333
AP3S1	ENSG00000177879	ENST00000316788	ENSP00000325369	2.326	2.342	2.228	2.470	2.563	2.553	2.581	2.399	2.545	2.381	2.419	2.230	2.541	2.340	2.285	2.516	2.486	2.549	2.289	2.469	2.525	2.632	2.466	2.270	2.216	2.538	2.587	2.544	2.539	8.202	7.816	7.768	7.714	8.293	7.515	7.734	7.754	7.399	7.591	8.235	7.880	7.406	7.796	7.361	7.688	8.019
AP3S2	ENSG00000157823	ENST00000336418	ENSP00000338777	1.755	NA	NA	1.805	1.541	NA	1.522	NA	NA	NA	NA	NA	NA	NA	NA	NA	NA	NA	NA	NA	NA	NA	NA	NA	1.412	NA	NA	1.367	NA	6.228	NA	NA	6.016	6.291	NA	6.435	NA	NA	NA	NA	NA	NA	NA	NA	NA	NA
AP4B1	ENSG00000134262	ENST00000369569	ENSP00000358582	1.787	2.000	1.773	2.107	1.997	1.774	1.762	1.809	1.711	1.828	1.818	1.647	1.808	1.701	2.206	1.859	1.683	1.628	1.734	2.142	1.691	1.946	2.015	2.081	1.938	1.923	1.713	2.125	1.846	5.939	4.765	5.736	5.482	5.844	5.976	6.090	4.225	6.192	6.300	6.159	5.452	5.745	6.062	6.177	5.883	6.524
AP4E1	ENSG00000081014	ENST00000261842	ENSP00000261842	1.486	1.534	1.464	1.439	1.422	1.588	1.645	1.335	1.365	1.368	1.614	1.496	1.443	1.367	1.644	1.287	1.154	1.658	1.275	1.478	1.214	1.435	1.591	1.558	1.479	1.610	1.702	1.625	1.424	6.358	7.147	5.652	5.255	5.313	6.218	4.670	5.156	5.366	5.717	5.455	5.145	5.693	6.471	6.123	7.059	4.517
AP4M1	ENSG00000221838	ENST00000421755	ENSP00000412185	1.784	1.581	1.900	1.657	1.959	1.904	NA	2.021	1.545	1.968	1.898	1.499	1.365	1.967	1.638	1.845	1.895	1.626	2.014	1.689	1.846	1.945	1.888	NA	1.922	2.031	1.745	1.472	NA	5.772	5.762	5.438	5.478	6.075	5.652	NA	6.147	6.847	6.296	5.631	5.675	5.129	6.118	5.875	6.067	8.395
AP4S1	ENSG00000100478	ENST00000622409	ENSP00000482876	1.327	1.232	1.658	1.240	1.114	1.446	1.290	1.551	1.274	1.289	1.458	1.452	1.299	1.301	1.466	1.617	1.472	1.361	1.230	1.255	1.352	NA	1.518	1.500	1.269	1.484	1.498	1.473	1.279	6.637	7.304	7.085	6.730	6.787	7.165	7.140	6.776	7.024	7.035	7.165	6.699	6.204	7.129	6.061	7.690	7.232
AP5B1	ENSG00000254470	ENST00000532090	ENSP00000454303	1.316	1.784	1.350	1.367	1.708	1.243	1.422	1.251	1.876	1.515	1.269	1.299	1.222	1.785	1.588	1.169	NA	1.558	1.260	1.211	1.778	1.662	1.403	1.712	1.428	1.161	1.570	1.317	1.381	5.422	5.133	6.523	5.642	5.890	6.135	5.610	6.265	6.064	6.362	6.136	5.534	6.054	6.559	6.462	6.342	NA
AP5M1	ENSG00000053770	ENST00000261558	ENSP00000261558	1.627	1.508	1.716	1.865	1.865	1.567	1.692	1.512	1.410	1.456	1.760	1.953	1.751	1.499	1.681	1.417	1.338	1.471	1.382	1.830	1.614	1.827	1.559	NA	1.560	1.300	1.793	1.741	1.512	6.242	5.703	6.627	6.106	6.530	6.377	6.168	5.906	5.997	6.433	6.638	6.234	7.205	6.244	6.582	6.050	6.554
AP5S1	ENSG00000125843	ENST00000615891	ENSP00000481750	1.297	1.216	1.374	1.149	1.295	1.297	1.237	1.261	NA	1.302	1.396	1.210	1.278	1.351	1.135	NA	1.174	1.281	1.319	NA	1.410	1.214	1.197	1.313	1.321	1.354	NA	1.139	1.118	6.576	5.666	6.882	6.566	6.624	6.299	6.047	6.341	NA	6.484	6.062	5.918	6.939	6.479	6.241	NA	6.121
AP5Z1	ENSG00000242802	ENST00000348624	ENSP00000297562	1.895	2.059	1.720	1.334	2.070	1.423	1.422	1.494	1.779	1.878	1.719	1.138	1.495	1.849	1.978	1.784	NA	1.796	1.994	1.172	1.901	2.026	1.490	2.109	1.931	1.781	1.308	1.436	1.688	6.994	5.438	6.320	5.945	6.569	6.373	6.194	6.594	6.294	6.549	6.665	6.662	7.815	6.426	6.511	6.167	NA
APBA1	ENSG00000107282	ENST00000265381	ENSP00000265381	1.440	NA	1.982	1.436	NA	1.428	1.222	NA	1.460	1.243	1.066	1.070	1.658	NA	NA	1.515	1.203	1.354	1.009	1.433	1.412	NA	1.213	1.579	NA	1.314	NA	NA	1.205	6.772	NA	7.187	6.485	NA	6.587	6.900	NA	6.879	6.667	6.021	6.084	7.788	NA	NA	6.304	5.831
APBA3	ENSG00000011132	ENST00000316757	ENSP00000315136	1.347	1.713	1.358	1.002	1.641	NA	1.208	1.265	1.256	1.530	1.497	NA	1.462	1.510	1.670	1.659	NA	1.544	1.611	NA	1.869	1.702	1.213	1.717	1.626	1.142	1.214	NA	1.576	5.892	5.390	6.356	6.112	6.057	NA	6.370	5.267	5.597	6.629	6.000	NA	5.507	6.491	6.521	5.958	NA
APBB1	ENSG00000166313	ENST00000609360	ENSP00000477213	2.317	2.002	2.864	1.649	1.715	2.318	2.108	2.238	1.813	2.121	2.514	1.992	1.437	2.209	2.219	2.485	2.217	1.851	2.168	1.885	1.963	1.702	2.360	2.035	1.998	2.129	1.571	1.806	NA	6.933	6.126	7.347	6.092	6.726	7.057	6.740	7.135	6.028	6.414	6.983	6.368	5.618	6.532	7.001	6.308	6.100
APBB1IP	ENSG00000077420	ENST00000376236	ENSP00000365411	1.692	2.598	1.708	1.747	1.675	1.290	1.400	1.407	2.336	1.771	NA	NA	2.026	2.045	2.484	1.151	1.667	1.861	1.243	1.535	1.583	1.883	1.274	2.402	1.572	NA	NA	2.505	2.010	7.108	7.986	6.801	6.496	7.562	7.121	7.058	6.962	7.733	7.023	NA	NA	7.098	7.649	7.856	6.989	7.781
APBB2	ENSG00000163697	ENST00000295974	ENSP00000295974	1.720	1.407	2.237	1.761	1.571	1.780	1.678	1.411	2.231	1.883	1.787	2.055	1.876	1.956	1.579	2.120	1.602	1.910	1.613	1.792	1.535	1.345	1.839	1.866	1.613	1.762	2.155	1.281	NA	6.625	6.456	6.282	5.910	5.890	7.017	7.370	6.594	6.873	6.423	6.794	6.036	5.920	5.856	5.898	6.707	5.750
APC	ENSG00000134982	ENST00000508376	ENSP00000427089	1.696	1.645	2.466	1.674	1.675	1.752	1.898	1.485	1.686	1.550	1.661	1.776	1.754	1.607	1.763	1.690	1.510	1.583	1.528	1.759	1.510	1.802	1.677	1.651	1.676	1.625	1.640	1.600	1.652	5.613	5.977	6.957	6.001	6.085	5.788	6.039	5.848	5.153	6.381	5.437	5.441	5.751	5.628	6.009	6.766	4.743
APC2	ENSG00000115266	ENST00000535453	ENSP00000442954	NA	NA	2.411	NA	NA	NA	NA	NA	NA	NA	NA	NA	NA	NA	NA	NA	NA	NA	NA	NA	NA	NA	NA	NA	NA	NA	NA	NA	NA	NA	NA	6.143	NA	NA	NA	NA	NA	NA	NA	NA	NA	NA	NA	NA	NA	NA
APCDD1	ENSG00000154856	ENST00000355285	ENSP00000347433	NA	NA	2.514	1.647	NA	NA	NA	NA	NA	2.228	NA	NA	NA	NA	NA	NA	NA	NA	NA	NA	NA	NA	NA	NA	NA	NA	NA	NA	2.365	NA	NA	5.894	5.783	NA	NA	NA	NA	NA	4.809	NA	NA	NA	NA	NA	NA	NA
APCDD1L	ENSG00000198768	ENST00000371149	ENSP00000360191	NA	NA	NA	NA	NA	NA	NA	NA	NA	NA	1.286	NA	NA	NA	NA	NA	NA	NA	NA	NA	1.197	NA	NA	NA	NA	NA	NA	NA	NA	NA	NA	NA	NA	NA	NA	NA	NA	NA	NA	6.177	NA	NA	NA	NA	NA	NA
APCS	ENSG00000132703	ENST00000255040	ENSP00000255040	NA	NA	NA	NA	NA	NA	NA	NA	NA	2.605	NA	1.032	4.434	NA	NA	NA	NA	NA	NA	NA	NA	NA	NA	NA	NA	NA	NA	NA	NA	NA	NA	NA	NA	NA	NA	NA	NA	NA	9.187	NA	9.002	8.135	NA	NA	NA	NA
APEH	ENSG00000164062	ENST00000296456	ENSP00000296456	2.354	2.192	2.239	2.579	2.502	2.177	2.324	2.398	2.139	2.219	2.444	2.582	2.648	2.300	2.304	2.139	2.442	2.253	2.358	2.313	2.307	2.428	2.214	2.209	2.312	2.083	2.509	2.391	2.256	7.625	7.309	7.537	7.313	7.747	7.347	7.616	7.333	7.542	7.619	7.939	7.916	8.116	7.265	7.241	7.684	7.890
APEX1	ENSG00000100823	ENST00000555414	ENSP00000451979	2.883	2.861	2.919	2.963	3.007	2.969	2.798	2.937	2.688	2.914	2.789	2.747	2.897	2.820	2.888	2.973	2.796	2.575	2.803	2.811	2.623	2.878	2.890	2.776	2.740	2.403	2.812	3.004	2.798	8.714	8.932	9.157	8.607	8.772	9.055	8.534	9.125	8.524	8.808	8.349	8.816	8.846	8.829	9.000	8.877	8.678
APEX2	ENSG00000169188	ENST00000374987	ENSP00000364126	NA	NA	NA	NA	1.815	NA	NA	NA	NA	NA	NA	NA	NA	1.746	NA	NA	NA	NA	NA	NA	NA	1.855	NA	NA	NA	NA	NA	NA	NA	NA	NA	NA	NA	5.575	NA	NA	NA	NA	NA	NA	NA	NA	4.495	NA	NA	NA
APH1A	ENSG00000117362	ENST00000360244	ENSP00000353380	2.627	NA	NA	2.935	2.779	NA	NA	2.765	NA	NA	NA	NA	3.010	NA	2.670	NA	2.746	NA	NA	NA	2.803	2.719	NA	NA	NA	NA	NA	NA	NA	7.208	NA	NA	6.141	6.493	NA	NA	6.623	NA	NA	NA	NA	7.033	NA	6.187	NA	6.064
APH1B	ENSG00000138613	ENST00000380343	ENSP00000369700	NA	NA	NA	NA	NA	NA	NA	2.484	NA	NA	NA	NA	NA	NA	NA	NA	NA	NA	NA	NA	NA	NA	NA	2.076	NA	NA	2.648	NA	NA	NA	NA	NA	NA	NA	NA	NA	6.421	NA	NA	NA	NA	NA	NA	NA	NA	NA
API5	ENSG00000166181	ENST00000378852	ENSP00000368129	2.354	2.475	2.439	2.536	2.495	2.569	2.576	2.492	2.388	2.332	2.301	2.597	2.708	2.396	2.549	2.356	2.485	2.283	2.411	2.487	2.443	2.511	2.499	2.424	2.436	2.341	2.630	2.633	2.427	7.873	7.848	7.953	8.047	7.944	8.175	7.785	7.961	7.715	7.879	7.533	7.870	7.937	8.083	8.279	7.987	8.077
APIP	ENSG00000149089	ENST00000395787	ENSP00000379133	2.138	2.067	1.830	2.204	1.840	1.960	1.722	2.191	2.069	1.987	2.222	2.220	2.124	2.144	1.821	1.867	2.003	1.898	2.065	2.036	2.225	1.916	1.976	1.808	1.887	1.896	2.164	2.042	1.930	7.586	7.590	7.273	7.203	7.186	7.473	6.813	8.178	7.672	7.523	7.006	7.753	7.550	7.493	7.556	7.377	7.891
APITD1-CORT	ENSG00000251503	ENST00000400900	ENSP00000383692	1.370	1.260	NA	NA	NA	1.375	1.387	NA	NA	NA	NA	1.984	1.360	NA	1.201	1.161	NA	1.265	NA	1.452	1.374	1.507	NA	1.144	1.474	2.127	NA	1.419	NA	7.173	5.947	NA	NA	NA	6.124	6.188	NA	NA	NA	NA	5.655	5.561	NA	6.586	6.435	NA
APLF	ENSG00000169621	ENST00000303795	ENSP00000307004	NA	NA	NA	NA	NA	NA	NA	NA	1.017	NA	NA	NA	NA	NA	NA	NA	NA	NA	NA	NA	NA	NA	1.051	NA	NA	1.286	NA	1.182	NA	NA	NA	NA	NA	NA	NA	NA	NA	8.332	NA	NA	NA	NA	NA	NA	NA	NA
APLNR	ENSG00000134817	ENST00000611099	ENSP00000477818	NA	NA	NA	NA	NA	NA	NA	NA	NA	1.467	NA	NA	NA	NA	NA	NA	NA	NA	NA	NA	NA	NA	NA	NA	NA	NA	NA	NA	NA	NA	NA	NA	NA	NA	NA	NA	NA	NA	6.629	NA	NA	NA	NA	NA	NA	NA
APLP1	ENSG00000105290	ENST00000537454	ENSP00000441501	2.412	1.233	3.123	NA	1.010	1.166	NA	NA	NA	1.391	1.951	NA	NA	NA	NA	NA	2.694	NA	1.013	1.027	NA	NA	NA	NA	1.936	1.862	NA	NA	1.097	6.357	6.425	7.561	NA	3.905	6.217	NA	NA	NA	6.129	6.950	NA	NA	NA	NA	NA	7.086
APLP2	ENSG00000084234	ENST00000263574	ENSP00000263574	3.017	3.036	3.105	3.184	3.333	3.064	3.097	3.102	3.308	3.240	3.378	3.524	3.585	3.550	2.754	3.134	3.014	3.335	3.324	3.075	2.938	3.286	3.155	2.858	3.070	2.710	3.766	2.640	3.183	6.685	7.027	7.405	6.902	6.597	6.545	6.873	6.633	6.164	6.710	7.299	6.869	6.403	7.269	5.455	6.441	5.762
APMAP	ENSG00000101474	ENST00000217456	ENSP00000217456	2.519	2.548	2.570	2.609	2.322	2.522	2.267	2.529	3.164	2.537	2.373	2.485	3.204	2.642	2.450	2.453	2.448	2.686	2.625	2.343	2.505	2.385	2.501	2.522	2.424	2.684	3.321	2.347	2.453	8.680	8.595	8.350	8.357	8.252	8.644	8.384	8.616	9.113	8.644	8.452	8.194	8.829	8.685	8.462	8.489	8.615
APOA1	ENSG00000118137	ENST00000375323	ENSP00000364472	NA	1.372	NA	NA	3.952	NA	NA	1.425	NA	1.173	2.574	1.367	4.885	NA	NA	2.219	NA	1.490	NA	NA	NA	4.578	NA	1.037	NA	3.261	NA	NA	NA	NA	10.170	NA	NA	9.511	NA	NA	9.917	NA	9.766	9.534	10.147	9.494	NA	NA	9.880	NA
APOA1BP	ENSG00000163382	ENST00000368235	ENSP00000357218	2.554	2.248	2.423	2.747	2.623	2.533	2.457	2.690	2.262	2.428	2.904	2.690	2.798	2.523	2.258	2.375	2.746	2.315	2.649	2.532	2.623	2.560	2.539	2.294	2.487	2.445	2.595	2.513	2.364	8.325	7.453	8.425	7.755	8.369	8.357	8.089	8.298	7.850	8.096	8.816	8.289	8.513	8.062	8.278	8.075	8.230
APOA2	ENSG00000158874	ENST00000367990	ENSP00000356969	NA	NA	NA	NA	NA	NA	NA	NA	NA	NA	NA	1.712	5.174	NA	NA	NA	NA	NA	NA	NA	NA	NA	NA	NA	NA	NA	NA	NA	NA	NA	NA	NA	NA	NA	NA	NA	NA	NA	NA	NA	9.658	8.971	NA	NA	NA	NA
APOA4	ENSG00000110244	ENST00000357780	ENSP00000350425	NA	1.347	NA	NA	4.204	NA	NA	NA	NA	NA	NA	NA	2.818	NA	NA	NA	NA	NA	NA	NA	NA	4.413	NA	NA	NA	1.224	NA	NA	NA	NA	9.288	NA	NA	9.436	NA	NA	NA	NA	NA	NA	NA	8.096	NA	NA	NA	NA
APOA5	ENSG00000110243	ENST00000542499	ENSP00000445002	NA	NA	NA	NA	NA	NA	NA	NA	NA	NA	NA	NA	3.690	NA	NA	NA	NA	NA	NA	NA	NA	NA	NA	NA	NA	NA	NA	NA	NA	NA	NA	NA	NA	NA	NA	NA	NA	NA	NA	NA	NA	6.998	NA	NA	NA	NA
APOB	ENSG00000084674	ENST00000233242	ENSP00000233242	NA	NA	NA	NA	3.245	NA	NA	NA	1.565	NA	NA	NA	4.113	NA	NA	NA	NA	NA	NA	NA	NA	3.475	NA	NA	NA	NA	NA	NA	NA	NA	NA	NA	NA	7.972	NA	NA	NA	9.537	NA	NA	NA	8.451	NA	NA	NA	NA
APOBEC2	ENSG00000124701	ENST00000244669	ENSP00000244669	NA	NA	NA	NA	1.245	NA	NA	NA	NA	NA	3.057	NA	NA	NA	NA	NA	1.938	NA	NA	NA	1.016	1.005	NA	NA	NA	NA	NA	NA	NA	NA	NA	NA	NA	5.975	NA	NA	NA	NA	NA	8.544	NA	NA	NA	NA	NA	6.684
APOBEC3B	ENSG00000179750	ENST00000333467	ENSP00000327459	NA	1.634	NA	2.136	1.726	1.015	1.327	NA	NA	NA	NA	NA	NA	1.280	1.543	NA	NA	1.160	NA	1.481	NA	1.344	1.174	1.155	1.464	NA	NA	1.818	1.369	NA	6.928	NA	6.393	6.416	4.909	4.827	NA	NA	NA	NA	NA	NA	7.174	4.421	NA	NA
APOBEC3C	ENSG00000244509	ENST00000361441	ENSP00000355340	2.342	2.344	1.175	2.113	2.030	2.310	2.329	2.731	2.109	2.197	2.271	1.494	1.661	2.117	2.531	2.395	1.749	1.908	2.045	2.213	2.191	2.006	2.275	2.508	2.153	2.445	1.668	2.737	2.417	7.300	7.657	6.033	6.837	6.679	7.076	6.977	7.485	6.614	6.488	6.772	6.634	7.122	8.000	7.370	6.519	6.245
APOBEC3F	ENSG00000128394	ENST00000308521	ENSP00000309749	1.239	1.512	NA	1.213	1.106	1.431	NA	1.898	NA	1.307	1.079	NA	1.244	1.082	1.886	1.751	NA	1.061	1.222	1.033	1.232	1.197	1.339	1.694	1.395	1.477	NA	1.708	1.345	6.674	6.625	NA	6.017	6.616	6.269	NA	7.094	NA	6.629	5.485	NA	6.879	7.462	6.861	5.312	NA
APOBR	ENSG00000184730	ENST00000431282	ENSP00000416094	1.081	2.130	NA	1.910	1.664	NA	NA	1.056	1.895	1.392	NA	NA	1.161	2.070	1.610	NA	NA	1.421	1.115	1.927	NA	1.856	1.172	2.239	1.264	NA	NA	1.222	1.404	6.561	8.012	NA	8.085	7.140	NA	NA	6.519	7.157	6.725	NA	NA	6.307	7.132	7.110	NA	NA
APOC3	ENSG00000110245	ENST00000227667	ENSP00000227667	NA	NA	NA	NA	3.514	NA	NA	NA	NA	NA	NA	1.851	4.999	NA	NA	NA	NA	NA	NA	NA	NA	3.780	NA	NA	NA	NA	NA	NA	NA	NA	NA	NA	NA	8.489	NA	NA	NA	NA	NA	NA	8.717	8.943	NA	NA	NA	NA
APOC4	ENSG00000267467	ENST00000592954	ENSP00000468236	NA	NA	NA	NA	NA	NA	NA	NA	NA	NA	NA	NA	2.967	NA	NA	NA	NA	NA	NA	NA	NA	NA	NA	NA	NA	NA	NA	NA	NA	NA	NA	NA	NA	NA	NA	NA	NA	NA	NA	NA	NA	6.105	NA	NA	NA	NA
APOC4-APOC2	ENSG00000224916	ENST00000589057	ENSP00000468139	1.223	1.016	1.911	1.128	2.576	NA	NA	1.592	NA	1.398	NA	1.705	4.631	2.375	NA	NA	NA	NA	NA	1.391	NA	2.852	NA	NA	NA	NA	NA	1.419	NA	9.034	8.768	7.678	8.500	8.573	NA	NA	7.958	NA	8.774	NA	8.443	8.731	7.721	NA	NA	NA
APOD	ENSG00000189058	ENST00000343267	ENSP00000345179	2.624	1.852	3.318	2.702	2.025	2.838	2.884	2.561	3.145	3.177	3.467	2.162	NA	2.209	1.994	2.793	3.046	3.156	2.955	2.662	3.344	2.055	3.008	NA	3.070	2.725	1.206	2.050	3.025	9.150	8.871	8.848	8.550	8.085	8.591	8.586	8.674	9.571	8.865	8.221	9.059	NA	8.192	8.529	8.680	8.139
APOE	ENSG00000130203	ENST00000252486	ENSP00000252486	3.987	2.693	3.776	2.073	2.261	2.139	1.268	2.030	2.999	2.953	2.300	3.098	4.125	2.630	2.935	2.830	2.182	2.776	2.200	1.819	2.519	2.602	1.854	3.315	2.070	3.023	1.583	1.972	2.767	9.139	8.730	9.298	8.801	7.783	8.075	8.610	8.548	9.435	9.093	8.265	8.838	8.397	8.638	8.302	8.795	8.024
APOF	ENSG00000175336	ENST00000398189	ENSP00000381250	NA	NA	NA	NA	NA	NA	NA	NA	NA	NA	NA	NA	3.514	NA	NA	NA	NA	NA	1.429	NA	NA	NA	NA	NA	NA	NA	NA	NA	NA	NA	NA	NA	NA	NA	NA	NA	NA	NA	NA	NA	NA	6.398	NA	NA	NA	NA
APOH	ENSG00000091583	ENST00000205948	ENSP00000205948	NA	NA	NA	NA	NA	NA	NA	NA	NA	NA	NA	2.314	5.013	1.849	NA	NA	1.977	NA	NA	NA	NA	1.126	NA	NA	NA	NA	NA	NA	NA	NA	NA	NA	NA	NA	NA	NA	NA	NA	NA	NA	9.225	8.867	8.630	NA	NA	7.381
APOL1	ENSG00000100342	ENST00000422706	ENSP00000411507	2.029	2.643	1.219	2.189	2.237	2.036	2.096	2.608	2.515	2.625	1.966	2.091	3.390	2.608	2.095	2.317	1.747	2.611	2.190	2.125	2.412	2.325	2.365	2.633	2.509	1.868	1.454	2.158	2.465	7.953	8.409	6.557	7.508	7.289	7.514	7.666	7.328	8.623	7.462	6.732	7.677	7.306	7.235	7.476	7.744	6.496
APOL2	ENSG00000128335	ENST00000358502	ENSP00000351292	2.140	2.339	2.126	2.020	2.254	1.970	1.908	2.098	2.380	2.107	2.338	1.897	2.656	2.205	2.047	2.075	1.916	1.998	2.021	2.067	2.114	2.154	2.216	2.335	2.167	1.508	1.671	2.132	2.132	8.022	8.271	8.004	7.939	6.838	7.663	8.246	7.812	8.217	8.036	7.947	7.606	8.341	8.543	7.599	7.893	7.539
APOL3	ENSG00000128284	ENST00000349314	ENSP00000344577	2.192	2.606	1.392	2.161	2.229	1.905	1.982	2.053	2.299	2.256	2.216	2.033	2.831	2.710	2.601	2.103	1.454	2.416	2.010	2.185	2.015	2.230	2.366	2.767	2.167	1.582	1.664	2.416	2.237	6.858	7.345	6.482	7.213	6.884	6.776	6.377	6.793	6.839	6.884	6.179	6.545	7.530	7.301	7.457	6.972	6.218
APOL6	ENSG00000221963	ENST00000409652	ENSP00000386280	1.921	2.242	NA	2.037	2.197	1.618	1.726	1.837	2.142	1.833	1.437	NA	2.634	2.010	2.166	1.976	1.412	1.898	1.660	1.899	2.183	2.187	1.749	2.161	2.078	1.211	NA	1.887	1.686	7.718	8.863	NA	9.311	9.168	9.431	9.622	8.571	8.129	9.515	8.392	NA	5.725	7.721	8.842	8.800	5.604
APP	ENSG00000142192	ENST00000346798	ENSP00000284981	3.547	3.000	3.623	3.396	3.242	3.310	3.271	3.307	3.275	3.427	3.373	3.744	3.380	3.383	2.766	3.386	3.378	3.446	3.305	3.376	3.107	3.157	3.394	3.072	3.221	3.190	3.445	2.710	3.405	7.575	7.123	8.317	7.529	7.249	7.232	7.516	7.337	6.871	7.060	7.269	7.315	7.839	7.277	6.604	7.478	7.245
APPBP2	ENSG00000062725	ENST00000083182	ENSP00000083182	1.959	NA	2.171	1.848	1.812	2.080	NA	1.989	NA	1.979	NA	2.074	1.898	1.829	1.947	2.148	1.942	1.945	2.010	1.947	1.875	1.818	2.100	1.904	2.009	2.302	2.150	1.854	2.019	6.187	NA	6.671	5.800	6.081	4.828	NA	5.665	NA	5.074	NA	5.585	4.899	5.702	5.421	5.543	5.608
APPL1	ENSG00000157500	ENST00000288266	ENSP00000288266	2.073	2.145	2.224	2.096	2.052	2.223	2.287	2.060	2.144	2.031	2.448	2.185	2.083	2.101	2.223	2.269	2.410	2.048	2.040	2.108	2.197	2.058	2.167	2.100	2.153	2.042	2.304	2.239	2.038	7.924	8.051	8.206	7.931	7.946	8.203	8.082	7.962	7.854	7.885	8.147	8.014	7.826	7.850	8.105	8.013	8.361
APPL2	ENSG00000136044	ENST00000258530	ENSP00000258530	2.150	1.995	2.439	2.624	2.430	2.253	2.172	2.148	2.344	2.352	1.998	2.237	2.092	2.006	2.159	2.235	2.230	2.257	2.458	2.576	2.007	2.592	2.230	2.029	2.344	2.541	1.973	2.063	2.225	7.659	7.298	7.974	7.578	7.496	7.581	7.370	7.366	7.414	7.648	7.564	7.426	7.549	7.782	7.099	7.453	7.779
APRT	ENSG00000198931	ENST00000378364	ENSP00000367615	2.542	2.646	2.050	2.387	2.649	2.395	2.397	2.511	2.337	2.386	2.342	2.140	2.717	2.612	2.503	2.399	2.827	2.405	2.751	2.146	2.755	2.624	2.061	2.540	2.563	2.047	2.173	2.411	2.341	8.721	8.627	8.561	8.843	8.771	8.835	8.577	8.806	8.400	8.984	8.186	8.754	8.876	8.669	8.638	8.809	9.067
AQP10	ENSG00000143595	ENST00000324978	ENSP00000318355	NA	NA	NA	NA	NA	NA	NA	1.697	NA	NA	NA	NA	NA	NA	NA	NA	NA	NA	NA	NA	NA	3.117	NA	NA	NA	NA	NA	NA	NA	NA	NA	NA	NA	NA	NA	NA	7.496	NA	NA	NA	NA	NA	NA	NA	NA	NA
AQP2	ENSG00000167580	ENST00000199280	ENSP00000199280	NA	NA	NA	NA	NA	NA	NA	NA	NA	NA	NA	3.710	NA	NA	NA	NA	NA	NA	NA	NA	NA	NA	NA	NA	NA	NA	NA	NA	NA	NA	NA	NA	NA	NA	NA	NA	NA	NA	NA	NA	7.553	NA	NA	NA	NA	NA
AQP5	ENSG00000161798	ENST00000293599	ENSP00000293599	NA	NA	NA	NA	NA	1.739	NA	NA	NA	1.432	NA	NA	NA	NA	NA	NA	NA	NA	NA	NA	3.608	NA	NA	NA	2.854	2.622	NA	NA	NA	NA	NA	NA	NA	NA	5.991	NA	NA	NA	5.569	NA	NA	NA	NA	NA	NA	NA
AQP7	ENSG00000165269	ENST00000379507	ENSP00000368821	1.166	NA	NA	NA	NA	NA	NA	2.006	2.904	NA	2.434	2.030	NA	NA	NA	NA	1.283	NA	NA	NA	1.586	NA	NA	NA	NA	1.552	NA	NA	NA	5.888	NA	NA	NA	NA	NA	NA	5.899	6.720	NA	6.797	6.492	NA	NA	NA	NA	6.669
AQP9	ENSG00000103569	ENST00000558772	ENSP00000452673	NA	NA	NA	NA	NA	NA	1.042	NA	NA	NA	NA	NA	3.742	NA	NA	NA	NA	NA	NA	NA	NA	NA	NA	NA	NA	NA	NA	NA	NA	NA	NA	NA	NA	NA	NA	6.652	NA	NA	NA	NA	NA	8.153	NA	NA	NA	NA
AQR	ENSG00000021776	ENST00000156471	ENSP00000156471	1.761	1.832	1.820	1.847	1.752	1.835	1.818	1.906	1.739	1.659	1.543	1.936	1.818	1.643	1.909	1.770	1.650	1.820	1.687	1.836	1.746	1.711	1.790	1.776	1.764	1.825	1.888	1.926	1.653	7.189	7.299	6.801	7.555	7.172	7.250	6.859	7.425	6.571	6.805	6.779	6.890	6.932	7.463	7.179	7.240	7.141
AR	ENSG00000169083	ENST00000374690	ENSP00000363822	NA	NA	NA	NA	NA	2.249	NA	2.418	1.424	1.272	NA	NA	2.544	NA	NA	2.172	NA	NA	2.209	NA	NA	NA	2.224	NA	NA	1.683	NA	NA	NA	NA	NA	NA	NA	NA	6.467	NA	6.514	4.736	5.237	NA	NA	5.905	NA	NA	5.355	NA
ARAF	ENSG00000078061	ENST00000377045	ENSP00000366244	2.387	2.371	2.056	2.313	2.397	2.234	2.261	2.383	2.381	2.461	2.420	2.147	2.601	2.417	2.448	2.332	2.635	2.321	2.450	2.215	2.552	2.372	2.275	2.457	2.504	2.018	2.360	2.230	2.427	7.198	7.267	7.340	7.334	7.518	7.329	7.361	7.227	7.178	7.773	7.059	7.124	7.534	7.392	7.390	7.177	7.535
ARAP1	ENSG00000186635	ENST00000393609	ENSP00000377233	2.455	2.587	2.279	1.943	2.283	2.149	2.142	2.291	2.381	2.439	2.155	1.804	2.025	2.576	2.498	2.415	2.258	2.368	2.189	1.892	2.211	2.364	2.109	2.672	2.262	1.930	2.047	2.110	2.378	7.456	7.379	6.807	7.103	6.836	7.356	7.320	7.254	7.584	7.495	6.826	6.906	6.930	7.466	7.333	7.461	7.188
ARAP2	ENSG00000047365	ENST00000303965	ENSP00000302895	1.459	2.004	2.220	1.560	1.830	1.319	1.892	1.544	NA	1.494	NA	1.555	1.532	1.942	2.161	1.241	1.493	1.386	1.284	1.506	1.586	1.933	1.349	1.899	1.604	1.796	2.165	1.959	1.481	6.598	5.754	6.533	5.909	5.853	5.595	5.699	6.060	NA	5.526	NA	4.658	5.946	6.112	5.919	5.924	5.965
ARAP3	ENSG00000120318	ENST00000239440	ENSP00000239440	1.503	1.612	1.087	1.481	1.390	1.494	NA	1.639	1.888	1.926	2.035	1.449	1.402	2.081	1.405	1.281	1.350	2.095	1.500	1.567	1.316	1.463	1.815	1.792	1.494	1.148	1.545	1.037	1.799	5.322	5.114	4.559	5.690	5.165	5.989	NA	5.728	5.704	5.656	5.999	5.248	5.580	5.658	5.523	5.695	4.653
ARCN1	ENSG00000095139	ENST00000264028	ENSP00000264028	2.666	2.636	2.520	2.723	2.709	2.776	2.672	2.685	2.758	2.579	2.700	2.718	2.840	2.602	2.629	2.632	2.807	2.604	2.690	2.673	2.827	2.703	2.627	2.522	2.735	2.655	2.886	2.733	2.734	8.545	8.295	8.059	8.575	8.657	8.485	8.539	8.450	8.426	8.586	8.258	8.354	8.622	8.765	8.460	8.265	8.918
AREG	ENSG00000109321	ENST00000395748	ENSP00000379097	NA	NA	NA	1.851	1.280	NA	1.961	NA	NA	2.137	NA	NA	NA	NA	NA	NA	NA	3.137	NA	2.349	NA	NA	NA	NA	NA	NA	2.175	NA	2.646	NA	NA	NA	5.424	5.078	NA	6.415	NA	NA	6.104	NA	NA	NA	NA	NA	NA	NA
ARF1	ENSG00000143761	ENST00000540651	ENSP00000442980	3.165	3.146	2.995	3.121	3.272	3.194	3.152	3.222	3.184	3.170	3.376	2.934	3.193	3.288	3.045	3.199	3.350	3.357	3.312	2.979	3.407	3.226	3.020	3.144	3.247	3.095	3.210	2.961	3.219	9.458	9.125	9.581	9.226	9.525	9.303	9.391	9.129	9.326	9.497	9.236	9.421	9.253	9.342	9.366	9.365	9.139
ARF4	ENSG00000168374	ENST00000303436	ENSP00000306010	3.053	2.921	2.697	3.079	2.970	3.116	2.923	2.892	3.071	2.965	2.928	2.929	3.094	2.983	2.608	2.910	2.881	3.099	2.981	3.111	3.236	2.879	2.887	2.620	2.983	2.992	2.995	2.930	3.109	8.573	8.471	8.560	8.259	8.516	8.789	8.627	8.430	8.573	8.700	8.229	8.443	8.665	8.692	8.351	8.352	9.240
ARF5	ENSG00000004059	ENST00000000233	ENSP00000000233	2.637	2.702	2.695	2.666	2.830	2.804	2.893	2.814	2.748	2.848	2.972	2.399	2.840	2.817	2.710	2.622	3.035	2.694	2.791	2.501	2.652	2.834	2.571	2.708	2.814	2.650	2.529	2.666	2.822	8.050	8.492	8.460	8.527	8.280	8.197	8.013	8.483	7.914	7.973	7.595	8.164	8.180	8.628	8.131	8.226	7.530
ARF6	ENSG00000165527	ENST00000298316	ENSP00000298316	2.300	2.554	2.101	2.671	2.582	2.365	2.886	2.535	2.666	2.378	2.174	2.296	2.397	2.478	2.668	2.096	2.303	2.495	2.507	2.591	2.445	2.659	2.222	2.626	2.590	2.285	2.312	2.767	2.461	8.569	8.468	8.667	8.525	8.449	8.468	8.299	8.632	8.608	8.775	8.353	8.604	8.928	8.414	8.855	8.612	8.409
ARFGAP1	ENSG00000101199	ENST00000370283	ENSP00000359306	2.122	2.222	2.340	1.757	2.222	2.123	1.957	2.001	1.992	2.268	2.065	1.568	1.820	2.106	2.205	2.162	2.526	2.249	2.323	1.757	2.303	2.201	1.917	2.321	2.289	2.083	1.861	1.814	2.140	7.369	7.453	7.876	7.568	7.525	7.593	7.422	7.366	6.923	7.447	6.505	7.570	7.493	7.724	7.243	7.552	7.414
ARFGAP2	ENSG00000149182	ENST00000524782	ENSP00000434442	2.419	2.359	2.542	2.448	2.386	2.336	2.432	2.496	2.336	2.354	2.470	2.393	2.580	2.422	2.438	2.453	2.542	2.422	2.437	2.386	2.550	2.372	2.455	2.433	2.427	2.362	2.379	2.491	2.310	7.377	7.527	7.640	7.523	7.651	7.191	7.170	7.620	7.240	7.339	7.061	7.524	7.666	7.659	7.407	7.495	7.186
ARFGAP3	ENSG00000242247	ENST00000263245	ENSP00000263245	2.721	2.378	2.147	2.102	2.343	2.402	2.212	2.207	2.560	2.262	2.188	2.394	2.368	2.317	2.269	2.141	2.739	2.349	2.735	2.239	2.745	2.518	2.276	2.214	2.478	2.494	2.715	2.351	2.409	7.931	7.553	7.166	7.321	7.799	7.618	7.632	7.243	7.105	7.667	6.935	7.391	7.664	7.904	7.171	7.168	8.363
ARFGEF1	ENSG00000066777	ENST00000262215	ENSP00000262215	1.980	2.085	1.919	2.186	2.170	2.014	2.161	2.113	1.951	1.974	1.918	2.343	2.075	1.989	2.150	1.909	2.095	2.106	1.954	2.112	2.060	2.132	1.957	2.003	2.200	2.408	2.438	2.135	2.006	7.096	7.155	7.270	7.230	7.459	7.088	7.076	7.152	7.146	7.316	6.803	7.384	7.269	7.380	7.123	7.077	7.427
ARFGEF3	ENSG00000112379	ENST00000251691	ENSP00000251691	1.555	NA	1.959	1.548	1.161	NA	NA	1.377	NA	1.146	1.156	1.429	NA	1.750	NA	NA	1.889	NA	2.102	1.332	2.220	1.145	NA	NA	2.111	NA	1.502	NA	NA	7.446	NA	7.268	6.289	6.299	NA	NA	6.163	NA	6.229	5.737	6.072	NA	6.172	NA	NA	8.385
ARFIP1	ENSG00000164144	ENST00000451320	ENSP00000395083	2.077	2.035	1.970	2.365	2.222	2.305	2.224	2.218	2.024	2.186	1.929	2.166	2.055	2.171	1.900	2.082	1.925	2.084	2.194	2.287	2.046	2.210	2.172	2.034	2.273	1.967	2.241	2.053	2.109	8.462	7.809	7.707	8.094	8.308	7.897	7.933	7.842	7.377	8.113	7.653	8.119	7.586	7.773	7.857	7.963	7.556
ARFIP2	ENSG00000132254	ENST00000396777	ENSP00000379998	2.166	2.038	2.280	2.531	2.346	2.329	2.260	2.558	2.150	2.252	2.077	2.301	2.305	2.192	2.174	2.192	2.620	2.200	2.588	2.409	2.617	2.361	2.304	2.097	2.511	2.076	2.324	2.336	2.258	7.413	7.786	7.919	7.882	7.886	7.263	7.398	8.052	7.273	7.441	7.035	7.081	7.113	7.850	6.795	6.816	7.712
ARFRP1	ENSG00000101246	ENST00000622789	ENSP00000483486	1.922	1.946	1.906	1.692	2.097	1.822	1.752	1.868	1.869	1.956	2.113	NA	1.878	1.947	1.908	NA	2.020	1.914	1.980	1.651	2.029	1.924	1.731	2.099	1.806	1.775	1.556	1.748	1.677	6.804	7.653	6.302	6.703	7.155	6.958	6.463	6.510	6.795	7.132	6.472	NA	7.139	6.676	6.705	NA	6.651
ARG1	ENSG00000118520	ENST00000368087	ENSP00000357066	NA	NA	NA	NA	NA	NA	1.101	NA	1.805	NA	NA	NA	3.901	NA	NA	NA	NA	1.407	NA	NA	NA	NA	NA	NA	NA	NA	NA	NA	NA	NA	NA	NA	NA	NA	NA	7.337	NA	8.209	NA	NA	NA	9.925	NA	NA	NA	NA
ARG2	ENSG00000081181	ENST00000261783	ENSP00000261783	1.377	1.076	NA	NA	NA	1.082	1.472	NA	1.255	1.069	NA	2.354	NA	NA	NA	NA	1.204	NA	2.612	NA	NA	1.278	NA	NA	NA	NA	3.028	NA	1.584	6.158	6.804	NA	NA	NA	6.262	5.713	NA	6.224	5.676	NA	7.711	NA	NA	NA	NA	6.787
ARGLU1	ENSG00000134884	ENST00000400198	ENSP00000383059	2.313	2.608	2.670	2.432	2.513	2.342	2.360	2.562	2.542	2.369	2.414	2.105	2.016	2.620	2.718	2.477	2.310	2.584	2.740	2.636	2.532	2.632	2.640	2.763	2.667	2.494	2.361	2.626	2.282	7.379	7.736	8.060	7.586	7.364	7.691	7.496	7.590	6.725	7.471	6.827	7.300	7.221	7.875	7.597	7.541	8.684
ARHGAP1	ENSG00000175220	ENST00000311956	ENSP00000310491	2.305	2.421	2.497	2.487	2.326	2.661	2.779	2.409	2.640	2.716	2.918	2.291	2.294	2.359	2.405	2.579	2.420	2.561	2.574	2.395	2.450	2.254	2.667	2.617	2.552	2.100	2.347	2.410	2.947	8.578	8.277	8.404	8.335	8.233	8.509	8.594	8.234	8.361	8.627	8.710	8.200	8.137	8.173	8.508	7.939	8.342
ARHGAP10	ENSG00000071205	ENST00000336498	ENSP00000336923	1.898	1.661	1.327	1.605	1.620	1.946	2.439	1.791	2.173	2.149	2.453	1.913	1.965	1.709	1.614	2.184	1.694	1.917	2.110	2.040	1.377	1.488	1.794	1.485	1.716	1.917	1.713	1.670	2.307	6.864	6.292	5.238	6.740	7.173	7.065	7.393	7.257	6.701	6.929	7.356	6.729	5.877	6.662	6.167	6.675	6.400
ARHGAP12	ENSG00000165322	ENST00000375250	ENSP00000364399	2.123	1.877	2.356	2.074	2.122	1.873	1.911	1.836	1.863	2.101	2.051	2.122	2.210	2.054	1.938	2.060	2.190	1.942	2.189	2.181	2.183	2.189	1.988	2.200	2.400	1.992	2.258	1.812	1.940	7.192	6.424	7.348	6.753	7.158	6.099	6.290	7.010	6.114	6.733	6.716	6.679	7.345	6.806	6.360	6.617	6.748
ARHGAP15	ENSG00000075884	ENST00000295095	ENSP00000295095	1.769	2.325	NA	1.865	1.766	NA	1.594	1.272	1.924	1.895	1.441	1.212	1.700	1.839	2.624	1.219	NA	1.453	1.199	1.771	1.329	1.868	NA	2.480	1.510	NA	NA	2.587	1.977	6.202	6.787	NA	6.293	6.803	NA	4.718	5.324	6.285	6.001	6.377	5.846	5.599	6.322	7.691	6.544	NA
ARHGAP17	ENSG00000140750	ENST00000289968	ENSP00000289968	2.203	2.320	1.894	2.327	2.228	2.261	2.130	1.991	2.351	2.305	2.245	1.952	1.960	2.281	2.498	2.121	2.220	2.346	1.953	2.226	2.125	2.267	2.153	2.596	2.065	2.283	1.963	2.469	2.225	7.543	7.179	7.212	7.205	8.027	7.616	7.191	7.376	7.405	7.602	7.789	7.075	7.406	7.379	8.161	7.615	7.403
ARHGAP18	ENSG00000146376	ENST00000368149	ENSP00000357131	2.439	1.956	1.157	2.185	2.331	1.825	1.777	2.608	2.349	1.993	1.756	2.415	1.750	2.426	1.903	1.821	2.474	2.226	1.938	1.971	2.149	2.390	1.820	1.764	2.188	1.972	2.433	1.827	1.978	7.721	7.323	6.445	7.492	7.490	7.070	7.039	8.262	7.929	7.333	6.187	7.437	6.840	7.607	7.262	7.210	7.998
ARHGAP19	ENSG00000213390	ENST00000358308	ENSP00000351058	NA	NA	1.623	NA	1.537	NA	NA	NA	NA	1.503	NA	1.521	NA	NA	1.918	NA	NA	NA	NA	NA	NA	NA	NA	NA	NA	2.170	NA	2.044	NA	NA	NA	5.009	NA	6.525	NA	NA	NA	NA	5.961	NA	4.790	NA	NA	5.591	NA	NA
ARHGAP20	ENSG00000137727	ENST00000528829	ENSP00000436319	NA	1.081	1.392	NA	NA	NA	NA	NA	NA	NA	NA	NA	NA	1.484	NA	NA	NA	NA	NA	1.289	NA	NA	NA	NA	NA	1.904	NA	NA	NA	NA	6.141	5.593	NA	NA	NA	NA	NA	NA	NA	NA	NA	NA	5.425	NA	NA	NA
ARHGAP21	ENSG00000107863	ENST00000396432	ENSP00000379709	2.250	1.849	2.609	2.225	2.055	2.078	2.081	1.937	2.486	2.114	2.252	2.084	2.106	2.117	1.769	2.413	2.118	2.131	1.908	2.227	2.322	2.093	2.158	1.932	2.361	2.190	1.879	1.642	2.116	6.502	6.394	6.997	6.277	6.013	6.215	6.708	6.324	5.928	5.867	6.115	6.065	7.731	6.028	5.698	6.133	6.065
ARHGAP22	ENSG00000128805	ENST00000374172	ENSP00000363287	1.122	NA	1.574	NA	NA	NA	NA	NA	NA	1.219	1.028	NA	NA	NA	NA	NA	NA	NA	NA	NA	NA	NA	NA	NA	NA	1.017	NA	1.107	NA	5.033	NA	7.101	NA	NA	NA	NA	NA	NA	5.572	6.962	NA	NA	NA	NA	NA	NA
ARHGAP23	ENSG00000275832	ENST00000622683	ENSP00000481862	1.714	1.752	2.171	1.324	1.330	1.890	2.213	1.645	2.053	1.887	2.116	1.413	1.134	2.168	1.454	1.991	1.371	2.195	1.709	1.491	1.459	1.205	2.008	2.292	1.327	2.035	1.200	1.852	2.168	6.104	5.804	7.051	5.863	6.119	6.969	6.647	6.121	5.742	6.067	6.613	5.278	6.477	5.757	5.190	6.057	6.517
ARHGAP24	ENSG00000138639	ENST00000395184	ENSP00000378611	1.067	1.583	1.468	1.454	1.440	1.553	1.752	NA	2.010	1.775	2.165	2.700	1.550	1.870	1.791	1.494	2.169	2.017	1.072	1.609	1.885	1.376	1.902	1.962	2.131	1.272	1.688	1.952	1.896	5.594	6.232	5.435	5.967	6.171	6.594	6.411	NA	5.700	6.211	7.076	7.263	5.258	6.142	6.973	6.000	6.700
ARHGAP25	ENSG00000163219	ENST00000409202	ENSP00000386911	1.732	2.493	1.198	1.841	1.665	1.584	1.413	1.393	2.029	1.904	1.618	1.390	1.900	2.187	2.673	2.258	NA	1.927	1.398	1.740	1.360	1.868	1.758	2.667	1.606	1.276	1.187	2.711	1.980	7.111	7.991	6.946	7.304	7.400	7.533	7.268	6.998	7.487	7.494	6.608	7.531	7.008	7.794	8.395	8.012	NA
ARHGAP26	ENSG00000145819	ENST00000378004	ENSP00000367243	1.513	1.877	1.909	1.864	1.770	1.875	1.341	2.266	2.002	1.931	1.840	1.511	1.572	1.522	1.545	1.117	1.480	1.679	1.513	1.773	1.745	1.778	1.603	1.614	1.940	1.744	1.607	1.736	1.596	6.580	6.499	7.469	6.631	6.419	6.620	5.598	7.186	6.560	6.333	6.479	5.179	5.775	6.538	6.571	6.294	5.860
ARHGAP28	ENSG00000088756	ENST00000531294	ENSP00000437262	1.102	NA	NA	NA	NA	1.493	1.431	NA	1.221	1.453	NA	1.773	NA	1.433	1.084	NA	NA	2.046	NA	1.237	NA	1.098	NA	1.842	1.279	2.480	NA	NA	1.778	4.410	NA	NA	NA	NA	5.657	4.797	NA	4.677	4.677	NA	5.577	NA	5.980	5.701	NA	NA
ARHGAP29	ENSG00000137962	ENST00000260526	ENSP00000260526	1.524	1.667	1.410	1.564	1.332	1.682	2.136	1.962	2.330	2.087	2.264	2.352	2.292	2.370	1.835	1.788	1.751	2.343	2.075	1.854	2.337	1.421	1.912	2.370	1.908	2.067	2.233	1.577	2.002	5.376	7.010	4.258	5.803	5.587	5.485	6.090	6.535	5.523	5.335	5.652	6.161	6.240	6.235	5.889	7.538	5.582
ARHGAP30	ENSG00000186517	ENST00000368013	ENSP00000356992	1.828	2.711	1.367	1.838	1.892	1.283	1.666	1.526	2.378	1.940	1.137	NA	1.777	2.327	2.816	1.421	1.227	1.855	1.276	1.703	1.404	2.039	1.499	2.717	1.858	1.282	NA	2.677	1.993	6.122	7.470	5.837	6.521	5.997	5.816	6.182	6.667	6.665	6.155	4.973	NA	5.831	7.279	7.588	6.682	5.651
ARHGAP31	ENSG00000031081	ENST00000264245	ENSP00000264245	1.305	1.756	2.091	1.619	1.345	1.587	1.671	1.029	2.097	1.888	1.765	1.684	1.459	2.205	1.792	1.663	1.299	1.973	1.239	1.572	1.229	1.260	1.855	1.806	1.219	1.045	1.927	1.667	1.726	6.514	6.746	6.417	6.448	6.080	6.658	6.787	6.347	6.594	6.434	6.391	6.351	5.725	6.421	6.657	6.386	5.483
ARHGAP36	ENSG00000147256	ENST00000412432	ENSP00000408515	2.874	NA	1.426	NA	NA	NA	NA	NA	NA	NA	NA	NA	NA	NA	NA	NA	NA	NA	NA	NA	NA	NA	NA	NA	NA	NA	NA	NA	NA	8.072	NA	6.441	NA	NA	NA	NA	NA	NA	NA	NA	NA	NA	NA	NA	NA	NA
ARHGAP39	ENSG00000147799	ENST00000276826	ENSP00000276826	1.068	NA	1.467	NA	1.095	NA	NA	1.728	NA	NA	NA	NA	NA	NA	NA	NA	1.208	NA	1.333	NA	1.394	1.207	NA	NA	NA	2.027	NA	NA	NA	7.506	NA	7.132	NA	4.615	NA	NA	6.571	NA	NA	NA	NA	NA	NA	NA	NA	5.243
ARHGAP4	ENSG00000089820	ENST00000350060	ENSP00000203786	1.895	2.596	1.297	1.718	2.050	1.431	1.243	1.393	2.094	2.088	1.344	1.035	1.602	2.052	2.655	1.426	1.416	2.178	1.686	1.318	1.685	2.155	1.448	2.739	1.832	1.599	NA	2.081	1.912	7.964	7.715	6.540	7.539	7.298	6.797	7.333	6.511	7.722	7.487	7.348	6.565	6.825	7.523	8.072	7.480	6.815
ARHGAP44	ENSG00000006740	ENST00000340825	ENSP00000342566	1.410	1.196	1.864	2.140	1.934	1.251	1.072	1.959	1.185	1.872	1.582	1.461	NA	2.119	1.033	1.751	1.630	2.005	1.563	2.105	1.871	2.001	NA	1.012	1.600	1.614	1.784	1.152	1.233	6.250	5.937	7.596	6.676	6.122	8.028	5.894	6.870	5.885	5.897	5.743	5.741	NA	6.342	5.623	6.340	4.630
ARHGAP5	ENSG00000100852	ENST00000556611	ENSP00000452222	2.189	1.974	2.432	2.124	2.240	2.209	2.497	2.215	2.078	2.128	2.365	2.450	2.268	2.092	2.039	2.338	2.118	2.269	2.066	2.197	2.364	2.333	2.156	2.252	2.216	2.300	2.602	2.047	2.165	6.840	6.263	7.538	6.747	7.085	6.921	6.707	6.978	6.845	6.856	7.676	7.120	6.719	6.767	6.506	6.744	6.626
ARHGAP6	ENSG00000047648	ENST00000337414	ENSP00000338967	NA	1.065	1.442	1.230	1.130	1.880	1.573	NA	1.748	1.579	1.360	1.706	NA	1.698	NA	2.025	1.220	1.514	2.366	1.595	NA	1.071	1.941	1.544	1.170	1.244	2.039	NA	1.720	NA	6.096	6.497	6.757	6.593	7.112	6.387	NA	6.193	6.453	6.312	6.482	NA	5.215	NA	6.127	5.460
ARHGAP9	ENSG00000123329	ENST00000430041	ENSP00000397950	1.606	2.636	1.030	1.721	1.800	1.077	1.298	1.156	2.292	1.940	1.041	NA	1.612	1.976	2.806	1.156	1.255	1.710	1.330	1.661	1.349	2.139	1.211	2.679	1.751	1.641	NA	2.554	1.831	7.627	7.669	5.555	7.710	6.751	6.524	7.172	6.426	7.538	7.366	7.406	NA	6.049	7.310	7.904	7.208	7.686
ARHGDIA	ENSG00000141522	ENST00000580685	ENSP00000464205	2.954	3.130	2.839	2.649	3.174	2.768	2.706	2.673	2.931	2.780	2.657	2.371	2.753	3.183	2.756	2.831	3.009	3.044	3.046	2.454	2.997	3.175	2.534	2.998	3.030	2.696	2.483	2.599	2.803	9.336	9.281	9.388	9.173	9.370	9.342	9.409	9.206	9.458	9.626	9.130	8.878	9.410	9.216	9.670	9.650	9.478
ARHGDIB	ENSG00000111348	ENST00000541644	ENSP00000444860	2.882	3.674	2.327	3.084	2.804	2.683	2.743	2.759	3.394	3.082	2.940	2.752	2.999	3.372	3.774	2.435	2.320	3.139	2.598	2.928	2.844	2.916	2.904	3.592	2.679	2.221	2.800	3.980	3.326	8.870	9.079	8.203	8.798	8.877	8.532	8.965	8.467	9.369	9.074	8.553	8.237	8.763	8.727	9.711	9.265	8.570
ARHGEF1	ENSG00000076928	ENST00000599846	ENSP00000470715	2.163	2.881	2.026	1.940	2.392	2.117	2.026	1.901	2.424	2.497	2.049	1.532	1.943	2.527	3.140	2.157	2.278	2.361	2.322	1.925	2.274	2.544	1.978	3.011	2.501	1.869	1.842	2.449	2.385	7.520	8.226	7.030	7.817	7.657	7.559	7.540	7.276	7.638	7.629	6.918	7.501	7.514	7.991	8.348	7.902	7.481
ARHGEF10L	ENSG00000074964	ENST00000361221	ENSP00000355060	1.892	1.848	2.170	2.041	2.073	1.577	2.191	1.429	1.972	2.211	2.308	1.878	2.313	1.959	1.614	1.836	2.630	1.754	1.956	1.928	2.243	2.017	1.686	1.784	2.084	1.467	2.310	1.317	2.129	6.320	6.942	6.969	7.139	7.003	6.212	6.425	6.213	6.452	6.766	7.032	7.415	7.685	6.408	6.081	6.780	7.303
ARHGEF11	ENSG00000132694	ENST00000368194	ENSP00000357177	2.033	1.913	2.179	2.009	2.092	1.940	2.070	1.941	2.040	1.958	1.975	1.917	1.691	2.015	1.823	2.029	1.919	1.985	1.897	1.982	1.951	2.137	2.111	1.935	2.101	2.321	2.040	1.580	1.960	6.670	5.767	6.941	6.298	6.523	6.620	6.635	6.340	6.370	6.419	5.997	6.134	6.730	6.561	5.878	6.515	6.128
ARHGEF12	ENSG00000196914	ENST00000397843	ENSP00000380942	2.395	1.979	2.321	2.357	2.246	2.333	2.403	2.415	2.169	2.312	2.505	2.796	2.694	2.404	1.963	2.304	2.268	2.449	2.237	2.353	2.286	2.328	2.390	2.196	2.397	1.933	2.647	2.126	2.123	7.394	7.088	7.315	7.584	7.467	7.563	7.609	7.547	7.392	7.493	7.538	7.223	7.206	7.106	6.678	7.196	7.424
ARHGEF15	ENSG00000198844	ENST00000421050	ENSP00000412505	1.338	1.481	NA	1.134	1.025	1.735	1.304	1.128	2.328	1.887	2.081	1.470	1.245	2.253	1.405	NA	NA	2.099	NA	1.255	1.419	1.132	1.799	1.658	NA	NA	1.517	NA	1.914	5.463	5.603	NA	4.144	5.855	5.834	5.403	5.573	6.564	4.919	5.993	5.939	5.336	5.988	4.987	NA	NA
ARHGEF16	ENSG00000130762	ENST00000378378	ENSP00000367629	NA	NA	NA	1.866	2.467	1.229	1.570	1.308	NA	1.960	NA	1.559	1.303	1.392	NA	NA	1.930	1.693	1.799	1.687	1.967	2.468	NA	NA	2.323	1.175	1.650	NA	1.436	NA	NA	NA	7.075	7.614	6.563	5.788	6.647	NA	7.002	NA	7.272	5.681	6.168	NA	NA	7.216
ARHGEF17	ENSG00000110237	ENST00000263674	ENSP00000263674	1.853	1.779	2.289	1.485	1.643	2.215	1.995	1.880	1.929	2.237	2.282	1.964	1.348	2.069	1.687	2.210	1.747	2.212	2.104	1.744	1.799	1.565	2.138	2.036	1.649	1.783	1.951	1.047	2.158	6.402	6.403	6.894	6.713	7.049	7.449	7.028	6.813	6.717	6.651	6.957	6.766	6.568	6.266	6.764	6.449	6.444
ARHGEF18	ENSG00000104880	ENST00000359920	ENSP00000352995	1.832	2.011	1.872	1.764	1.997	1.754	1.850	1.796	1.526	1.874	1.364	1.767	1.657	1.906	2.343	1.724	2.046	1.905	1.807	1.625	1.858	2.000	1.778	2.200	1.861	1.701	1.568	1.948	1.734	6.515	7.169	6.704	6.421	6.891	6.746	7.142	6.282	6.775	7.414	8.182	6.499	7.202	6.834	7.261	6.933	6.493
ARHGEF2	ENSG00000116584	ENST00000462460	ENSP00000476916	1.842	2.347	2.482	2.158	1.947	2.063	2.069	2.100	2.237	2.363	2.157	1.766	1.668	2.562	2.464	2.082	1.782	2.269	1.849	2.113	1.933	1.955	2.208	2.477	2.141	1.919	2.223	2.182	2.313	7.100	7.639	8.096	7.452	7.415	7.553	7.607	7.467	7.629	7.519	7.208	6.932	6.766	7.712	7.644	7.305	7.133
ARHGEF25	ENSG00000240771	ENST00000333972	ENSP00000335560	1.919	1.932	2.476	1.935	2.026	2.531	2.518	1.844	1.991	2.411	NA	NA	NA	1.849	1.836	2.449	1.656	1.795	2.471	2.555	1.883	1.819	2.767	NA	1.898	1.982	1.398	1.422	2.526	5.117	5.182	5.630	5.923	6.771	6.570	6.175	5.596	5.197	6.100	NA	NA	NA	5.621	5.426	5.616	5.785
ARHGEF28	ENSG00000214944	ENST00000296794	ENSP00000296794	2.177	NA	NA	1.409	1.271	1.316	1.479	1.780	1.203	1.629	NA	2.388	1.641	1.656	NA	2.066	2.136	NA	1.236	1.391	2.164	1.059	1.354	1.212	2.256	1.243	2.223	1.316	1.398	6.886	NA	NA	6.587	6.918	5.923	5.517	6.734	6.681	6.720	NA	6.843	6.947	6.464	NA	5.931	7.459
ARHGEF3	ENSG00000163947	ENST00000495373	ENSP00000417986	2.365	NA	1.908	NA	NA	NA	NA	2.128	NA	NA	1.818	2.130	NA	2.055	2.292	NA	NA	2.131	NA	NA	2.217	NA	NA	NA	NA	1.874	NA	2.158	NA	5.471	NA	4.792	NA	NA	NA	NA	4.297	NA	NA	5.807	6.214	NA	4.266	5.648	NA	NA
ARHGEF35	ENSG00000213214	ENST00000378115	ENSP00000367355	NA	NA	NA	1.617	1.677	1.371	NA	1.632	NA	NA	NA	1.450	1.465	NA	NA	NA	NA	NA	NA	1.869	NA	1.635	NA	NA	1.601	NA	2.099	NA	1.093	NA	NA	NA	5.960	6.582	6.006	NA	6.445	NA	NA	NA	5.780	5.490	NA	NA	NA	NA
ARHGEF37	ENSG00000183111	ENST00000333677	ENSP00000328083	1.489	1.047	1.895	1.775	1.755	1.414	1.811	1.699	1.154	1.745	1.831	1.739	NA	1.722	1.014	1.412	1.887	1.307	2.234	1.914	2.498	1.726	2.082	1.050	2.226	1.567	NA	1.556	1.700	6.273	5.489	6.680	6.755	7.186	6.974	6.415	6.996	5.770	6.843	6.979	6.879	NA	6.219	5.047	7.041	7.361
ARHGEF38	ENSG00000236699	ENST00000420470	ENSP00000416125	NA	NA	NA	1.360	1.135	NA	NA	NA	NA	NA	NA	1.157	NA	NA	NA	NA	NA	NA	2.021	1.415	1.569	NA	NA	NA	1.504	NA	NA	NA	NA	NA	NA	NA	4.937	5.599	NA	NA	NA	NA	NA	NA	5.413	NA	NA	NA	NA	NA
ARHGEF4	ENSG00000136002	ENST00000326016	ENSP00000316845	1.655	NA	2.531	NA	NA	1.267	2.075	NA	1.449	1.551	NA	NA	NA	1.459	NA	1.696	1.992	NA	1.576	1.138	NA	NA	NA	NA	NA	NA	NA	NA	NA	5.602	NA	6.993	NA	NA	5.966	5.155	NA	5.294	6.516	NA	NA	NA	4.968	NA	5.567	5.587
ARHGEF40	ENSG00000165801	ENST00000298694	ENSP00000298694	2.468	1.902	2.090	2.002	1.728	2.042	1.613	1.712	2.230	2.288	1.917	1.782	2.016	2.030	1.494	2.264	2.310	1.898	1.828	1.864	2.399	1.767	2.068	2.455	1.958	1.843	1.814	1.113	1.973	7.000	6.828	6.726	6.939	6.414	7.075	6.476	6.569	6.656	6.667	6.867	6.677	6.898	6.450	6.117	6.892	6.277
ARHGEF5	ENSG00000050327	ENST00000056217	ENSP00000056217	NA	NA	NA	1.631	1.688	1.142	1.619	1.488	NA	1.232	NA	1.357	1.271	1.241	NA	1.001	1.409	1.282	1.626	1.445	1.422	1.613	1.066	NA	1.469	NA	1.843	1.297	1.027	NA	NA	NA	6.769	6.489	5.786	5.461	6.550	NA	5.861	NA	6.501	7.998	7.467	NA	6.703	6.517
ARHGEF6	ENSG00000129675	ENST00000250617	ENSP00000250617	2.068	2.299	2.471	1.868	1.704	1.809	1.817	1.439	2.493	2.049	2.437	1.663	1.831	2.144	2.496	2.006	1.237	2.402	1.648	1.881	1.676	1.815	2.124	2.383	1.850	1.500	1.349	2.392	2.018	7.134	7.804	7.568	7.415	6.919	7.371	7.212	6.851	7.548	6.956	7.359	6.699	6.746	7.504	7.546	7.111	6.868
ARHGEF7	ENSG00000102606	ENST00000218789	ENSP00000218789	1.994	2.140	2.468	2.065	2.083	2.043	2.066	1.975	2.314	2.137	2.189	1.985	2.008	2.093	2.281	2.001	2.014	2.396	2.314	2.175	2.069	2.237	2.110	2.240	2.139	2.145	2.177	2.179	2.069	8.262	7.618	8.040	7.658	7.831	7.814	7.662	7.524	7.415	7.570	7.567	7.731	7.439	7.550	7.782	7.871	7.096
ARHGEF9	ENSG00000131089	ENST00000624843	ENSP00000485626	2.070	1.762	2.444	2.085	2.066	NA	2.003	1.751	1.641	1.905	2.355	1.986	1.798	1.693	1.833	2.066	NA	1.670	1.834	NA	NA	2.139	1.895	1.793	1.976	1.462	NA	NA	2.032	5.427	7.455	6.734	5.749	5.918	NA	5.202	4.833	5.527	6.632	5.444	5.227	4.807	5.390	4.221	5.262	NA
ARID1A	ENSG00000117713	ENST00000324856	ENSP00000320485	1.948	2.167	2.010	2.081	2.053	2.138	2.045	2.156	2.094	2.041	1.835	2.014	2.076	1.953	2.339	2.187	2.155	2.110	2.031	2.072	2.090	2.073	2.122	2.261	2.124	2.041	2.096	2.207	2.054	6.694	7.159	6.421	6.976	6.763	7.097	6.582	7.108	6.583	6.705	6.109	6.460	6.525	7.074	7.141	7.138	6.341
ARID2	ENSG00000189079	ENST00000334344	ENSP00000335044	1.513	1.680	1.681	1.665	1.621	1.733	1.740	1.773	1.510	1.624	1.554	1.816	1.542	1.469	1.805	1.777	1.641	1.629	1.627	1.683	1.641	1.605	1.729	1.620	1.651	2.014	1.802	1.797	1.553	6.526	6.478	6.557	6.673	6.471	6.898	6.464	6.729	4.264	6.738	5.583	6.449	5.663	6.941	6.675	6.720	6.288
ARID3A	ENSG00000116017	ENST00000263620	ENSP00000263620	NA	1.477	1.026	NA	1.251	NA	NA	NA	1.317	NA	NA	NA	NA	1.368	1.238	NA	1.268	2.314	NA	NA	1.112	1.532	NA	1.477	1.244	1.401	NA	1.223	1.228	NA	6.668	6.084	NA	5.566	NA	NA	NA	6.308	NA	NA	NA	NA	7.012	6.516	NA	5.785
ARID3B	ENSG00000179361	ENST00000346246	ENSP00000343126	NA	NA	NA	NA	1.409	NA	1.072	1.034	NA	NA	NA	NA	NA	1.289	1.727	NA	1.634	1.974	NA	NA	NA	1.481	NA	1.639	1.616	2.118	NA	1.508	1.327	NA	NA	NA	NA	5.699	NA	5.143	4.020	NA	NA	NA	NA	NA	6.088	5.885	NA	5.293
ARID4A	ENSG00000032219	ENST00000355431	ENSP00000347602	1.736	1.913	2.085	1.727	1.846	1.801	1.808	1.632	1.816	1.875	1.806	1.897	2.125	1.822	2.079	1.911	1.748	1.837	1.764	1.941	1.729	1.919	1.884	2.036	1.883	1.826	1.907	1.877	1.886	5.770	6.248	5.318	6.312	6.271	6.424	5.560	6.280	6.574	6.058	4.366	6.553	5.982	5.876	6.492	6.622	6.082
ARID4B	ENSG00000054267	ENST00000349213	ENSP00000264184	2.021	2.189	2.127	1.859	1.907	2.145	1.993	2.003	2.069	2.036	1.819	2.046	1.909	2.022	2.349	2.131	2.038	1.999	2.079	2.036	1.989	1.990	2.173	2.247	2.110	2.183	2.154	2.192	2.003	6.109	6.562	6.619	6.630	6.351	6.767	6.065	7.025	6.278	6.480	5.809	6.136	6.787	7.003	6.902	6.695	6.194
ARID5B	ENSG00000150347	ENST00000279873	ENSP00000279873	NA	2.239	1.840	1.947	1.865	2.087	2.198	1.602	NA	NA	1.855	NA	NA	1.695	2.179	1.896	1.655	2.078	2.122	2.084	1.734	1.706	2.520	1.987	2.000	1.727	NA	2.042	2.231	NA	5.510	4.533	6.348	5.627	5.923	5.003	5.322	NA	NA	5.095	NA	NA	5.913	5.626	5.869	5.681
ARIH1	ENSG00000166233	ENST00000379887	ENSP00000369217	1.509	1.487	1.522	1.476	1.431	1.628	1.696	1.605	1.715	1.490	1.672	1.575	1.642	1.460	1.604	1.617	1.644	1.561	1.515	1.559	1.514	1.485	1.640	1.539	1.474	1.748	1.704	1.631	1.580	7.153	7.272	7.579	7.193	7.450	7.835	7.433	7.437	7.571	7.262	7.683	7.289	7.184	7.788	7.407	7.284	7.397
ARIH2	ENSG00000177479	ENST00000449376	ENSP00000403222	2.233	2.290	2.302	2.324	2.191	2.231	2.247	2.293	2.376	2.219	2.609	2.282	2.226	2.250	2.393	2.285	2.373	2.272	2.249	2.374	2.327	2.236	2.479	2.282	2.191	2.400	2.444	2.406	2.327	7.038	7.224	7.017	6.995	7.116	7.311	7.122	7.150	7.034	6.811	7.681	7.654	6.986	7.324	7.120	6.934	6.965
ARL1	ENSG00000120805	ENST00000551828	ENSP00000448850	2.855	2.594	2.482	2.757	2.633	2.795	2.768	2.838	2.578	2.555	2.808	2.890	2.939	2.611	2.504	2.763	2.677	2.639	2.847	2.655	2.980	2.594	2.677	2.437	2.767	2.638	3.027	2.721	2.765	8.356	7.633	8.080	8.082	8.338	8.466	7.895	7.974	8.287	8.459	7.993	7.600	8.268	8.156	8.161	8.010	8.460
ARL10	ENSG00000175414	ENST00000310389	ENSP00000308496	1.121	1.070	1.732	NA	NA	1.412	1.317	NA	NA	1.265	NA	NA	NA	NA	NA	1.481	NA	NA	1.091	NA	NA	NA	1.285	NA	NA	NA	NA	1.190	NA	5.700	6.261	6.664	NA	NA	6.384	5.772	NA	NA	6.153	NA	NA	NA	NA	NA	6.192	NA
ARL13B	ENSG00000169379	ENST00000471138	ENSP00000420780	1.523	1.677	1.670	1.353	1.346	1.953	1.712	2.097	1.955	1.632	1.663	1.806	1.645	1.866	NA	1.648	NA	1.582	1.587	1.530	1.300	1.345	1.737	1.678	1.461	1.840	2.090	1.609	1.741	4.512	5.831	6.148	5.812	5.999	5.908	5.216	7.292	6.322	5.532	5.787	5.458	5.435	6.304	NA	7.276	NA
ARL14	ENSG00000179674	ENST00000320767	ENSP00000323847	NA	NA	NA	NA	2.475	NA	NA	NA	NA	NA	NA	NA	NA	NA	NA	NA	NA	NA	NA	NA	NA	2.518	NA	NA	NA	NA	NA	NA	NA	NA	NA	NA	NA	6.096	NA	NA	NA	NA	NA	NA	NA	NA	NA	NA	NA	NA
ARL14EP	ENSG00000152219	ENST00000282032	ENSP00000282032	2.139	NA	2.176	1.894	1.890	2.236	2.079	2.180	NA	1.990	NA	2.154	2.161	1.888	2.234	2.179	2.015	1.945	2.100	NA	2.169	1.857	2.167	2.194	2.107	2.065	2.353	2.144	2.087	5.833	NA	6.364	5.439	5.394	5.738	4.995	5.942	NA	5.492	NA	6.146	7.028	6.144	6.391	6.032	6.080
ARL15	ENSG00000185305	ENST00000620747	ENSP00000478984	2.050	1.718	1.743	2.140	2.017	2.234	2.023	1.756	2.202	2.024	2.142	2.221	1.914	1.898	1.776	1.627	1.667	2.242	1.976	1.948	1.965	1.968	2.328	1.906	1.973	2.100	1.999	1.857	2.234	7.279	6.823	7.689	7.483	7.592	7.708	7.367	7.301	7.001	7.331	8.402	7.653	7.637	6.995	7.099	7.854	6.455
ARL2	ENSG00000213465	ENST00000529384	ENSP00000436021	2.709	2.421	2.492	2.428	2.607	2.573	2.448	2.718	2.673	2.662	3.046	2.521	2.009	2.799	2.304	2.749	2.706	2.665	2.603	2.328	2.638	2.602	2.537	2.475	2.441	2.612	2.071	2.163	2.664	8.044	7.550	8.135	7.181	7.820	7.757	7.917	8.006	7.879	7.721	8.096	8.220	7.125	7.772	7.670	8.060	6.623
ARL2BP	ENSG00000102931	ENST00000219204	ENSP00000219204	2.491	2.338	2.470	2.368	2.223	2.583	2.590	2.446	2.445	2.420	2.587	2.464	2.363	2.559	2.392	2.512	2.333	2.397	2.284	2.459	2.252	2.187	2.520	2.508	2.279	2.528	2.344	2.492	2.586	7.142	6.995	7.102	6.962	7.185	7.491	6.761	7.442	6.311	7.167	7.109	6.562	6.991	7.571	7.171	7.245	6.532
ARL3	ENSG00000138175	ENST00000260746	ENSP00000260746	1.762	1.525	2.264	1.487	1.547	2.004	1.686	2.211	1.478	1.641	2.003	2.021	1.547	1.771	1.371	2.106	1.778	1.672	1.799	1.647	1.603	1.466	1.859	1.457	1.741	1.940	1.897	1.591	1.742	8.053	7.385	8.771	7.973	8.392	8.509	8.715	8.457	7.879	8.538	8.382	8.253	8.102	8.098	7.864	8.164	7.527
ARL4A	ENSG00000122644	ENST00000404894	ENSP00000385236	NA	NA	NA	2.630	NA	NA	2.669	NA	2.461	2.144	NA	NA	NA	NA	2.127	NA	NA	NA	NA	NA	2.919	NA	NA	NA	1.966	2.847	NA	NA	2.205	NA	NA	NA	7.505	NA	NA	7.289	NA	6.759	7.192	NA	NA	NA	NA	6.256	NA	NA
ARL4C	ENSG00000188042	ENST00000390645	ENSP00000375057	NA	2.483	NA	1.794	NA	NA	2.255	1.974	NA	NA	NA	NA	NA	2.186	NA	NA	NA	1.893	NA	1.851	NA	NA	NA	NA	NA	NA	NA	NA	NA	NA	6.136	NA	5.305	NA	NA	6.194	5.005	NA	NA	NA	NA	NA	6.983	NA	NA	NA
ARL4D	ENSG00000175906	ENST00000320033	ENSP00000322628	NA	NA	NA	NA	NA	2.346	NA	2.222	NA	NA	NA	NA	NA	1.688	NA	NA	NA	NA	NA	NA	NA	1.060	NA	NA	NA	NA	NA	NA	NA	NA	NA	NA	NA	NA	6.504	NA	5.963	NA	NA	NA	NA	NA	6.422	NA	NA	NA
ARL5A	ENSG00000162980	ENST00000295087	ENSP00000295087	2.202	NA	2.111	2.017	2.163	NA	NA	2.042	NA	NA	NA	NA	NA	2.178	2.096	1.896	NA	2.159	2.029	NA	2.065	NA	NA	NA	2.057	NA	NA	2.202	NA	5.384	NA	6.123	6.057	5.358	NA	NA	5.209	NA	NA	NA	NA	NA	5.591	6.203	5.817	NA
ARL5B	ENSG00000165997	ENST00000377275	ENSP00000366487	NA	1.886	NA	NA	1.928	1.952	1.921	NA	NA	NA	NA	NA	2.115	1.562	NA	1.731	NA	1.940	NA	1.946	1.863	1.863	NA	1.606	NA	NA	2.007	NA	NA	NA	6.311	NA	NA	6.424	6.031	5.787	NA	NA	NA	NA	NA	6.066	5.552	NA	6.329	NA
ARL6	ENSG00000113966	ENST00000463745	ENSP00000419619	1.572	NA	1.587	1.078	NA	1.520	1.420	1.898	1.084	1.345	1.383	1.715	1.175	1.465	1.169	1.337	1.171	1.260	1.359	1.310	1.465	NA	1.379	1.149	1.321	1.687	1.642	1.113	1.392	7.294	NA	7.445	6.122	NA	6.879	7.127	7.675	6.031	6.297	6.075	7.306	6.593	6.645	5.963	6.546	6.704
ARL6IP4	ENSG00000182196	ENST00000315580	ENSP00000313422	2.718	2.572	2.409	2.373	2.742	2.444	2.420	2.634	2.420	2.600	2.801	2.350	2.729	2.624	2.535	2.660	2.872	2.563	2.620	2.260	2.898	2.737	2.361	2.662	2.529	2.448	2.425	2.439	2.528	7.225	6.452	6.612	7.010	7.043	6.868	6.572	7.385	6.155	6.982	6.405	7.045	7.232	7.141	6.702	6.927	7.400
ARL6IP5	ENSG00000144746	ENST00000273258	ENSP00000273258	3.009	2.929	2.781	2.829	2.628	2.783	2.843	2.803	3.055	2.950	3.282	2.797	2.822	3.041	2.972	2.819	2.675	2.891	3.000	2.879	3.074	2.752	2.882	2.881	2.812	2.593	2.776	2.996	3.019	9.244	8.690	8.919	7.974	8.560	8.154	8.123	8.842	8.976	8.721	9.209	8.263	8.332	8.296	8.723	8.631	7.982
ARL6IP6	ENSG00000177917	ENST00000326446	ENSP00000315357	1.662	1.782	1.892	1.920	1.728	1.749	1.710	1.801	1.721	1.591	NA	1.547	1.447	1.842	1.812	1.755	1.436	2.083	1.677	1.831	1.565	1.697	1.687	1.809	1.754	1.924	1.618	1.906	1.747	6.432	7.166	6.274	6.996	7.271	7.654	7.605	7.174	6.145	8.092	NA	5.818	6.451	7.085	5.409	6.004	7.611
ARL8A	ENSG00000143862	ENST00000272217	ENSP00000272217	2.357	2.274	2.640	1.903	2.178	2.274	2.124	2.107	2.334	2.273	2.462	2.063	2.203	2.437	2.097	2.216	2.344	2.412	2.248	1.897	2.161	2.126	2.052	2.292	2.112	2.248	2.056	1.880	2.182	8.699	8.186	8.758	7.974	8.426	8.391	8.336	8.378	8.561	8.504	8.565	8.514	8.507	8.577	8.643	8.451	7.950
ARL8B	ENSG00000134108	ENST00000611208	ENSP00000479202	2.627	2.499	2.658	2.420	2.398	2.587	2.790	2.380	2.502	2.420	2.718	2.627	2.535	2.562	2.418	2.477	2.349	2.530	2.493	2.446	2.325	2.364	2.541	2.357	2.382	2.451	2.811	2.601	2.542	8.334	7.654	8.146	7.956	7.730	7.980	7.853	7.876	7.607	7.977	7.906	7.991	7.854	8.052	7.730	8.213	8.032
ARMC1	ENSG00000104442	ENST00000276569	ENSP00000276569	2.077	2.016	2.244	2.089	2.095	2.216	2.232	2.037	1.904	1.952	2.286	2.179	2.317	1.987	2.149	2.067	1.994	2.061	2.072	2.151	2.133	1.998	2.165	1.982	2.029	1.926	2.140	2.230	2.159	7.751	7.121	8.096	7.943	8.014	7.787	7.819	8.042	7.327	7.600	8.126	8.212	8.060	7.612	7.597	6.803	7.405
ARMC10	ENSG00000170632	ENST00000428183	ENSP00000396654	2.054	1.856	1.922	2.086	1.843	2.194	2.160	2.200	1.949	2.001	2.116	2.186	2.285	1.970	1.923	2.147	2.023	1.889	1.991	2.050	1.995	1.813	2.078	1.845	1.964	2.013	2.276	2.024	2.024	8.010	7.198	7.824	7.689	7.622	7.654	7.147	7.868	7.407	7.585	7.379	7.858	7.782	7.833	7.446	7.639	7.698
ARMC12	ENSG00000157343	ENST00000373869	ENSP00000362976	NA	NA	NA	NA	NA	NA	NA	NA	NA	NA	NA	NA	NA	NA	NA	NA	NA	NA	NA	NA	NA	NA	NA	NA	NA	2.172	NA	NA	NA	NA	NA	NA	NA	NA	NA	NA	NA	NA	NA	NA	NA	NA	NA	NA	NA	NA
ARMC2	ENSG00000118690	ENST00000392644	ENSP00000376417	NA	NA	NA	NA	NA	1.098	NA	2.154	NA	NA	NA	NA	NA	NA	NA	NA	NA	NA	NA	NA	NA	NA	NA	NA	NA	NA	NA	NA	NA	NA	NA	NA	NA	NA	4.802	NA	6.180	NA	NA	NA	NA	NA	NA	NA	NA	NA
ARMC3	ENSG00000165309	ENST00000298032	ENSP00000298032	NA	NA	NA	NA	NA	1.416	NA	2.817	NA	NA	NA	NA	NA	1.123	NA	NA	NA	NA	NA	NA	NA	NA	NA	NA	NA	2.094	NA	NA	NA	NA	NA	NA	NA	NA	5.487	NA	7.443	NA	NA	NA	NA	NA	5.559	NA	NA	NA
ARMC4	ENSG00000169126	ENST00000305242	ENSP00000306410	NA	NA	NA	NA	NA	NA	NA	2.442	NA	NA	NA	NA	NA	NA	NA	NA	NA	NA	NA	NA	NA	NA	NA	NA	NA	1.981	NA	NA	NA	NA	NA	NA	NA	NA	NA	NA	7.421	NA	NA	NA	NA	NA	NA	NA	NA	NA
ARMC5	ENSG00000140691	ENST00000538189	ENSP00000443995	1.427	1.429	1.647	NA	1.504	1.275	1.109	1.131	1.471	1.293	1.317	NA	1.671	1.526	1.263	1.565	1.567	1.351	1.483	NA	NA	1.438	1.036	1.444	1.495	1.328	NA	NA	1.174	5.527	7.707	5.855	NA	8.223	7.881	8.147	6.156	6.205	6.341	7.946	NA	7.038	7.392	7.114	4.477	6.292
ARMC6	ENSG00000105676	ENST00000392335	ENSP00000376147	1.811	1.844	1.904	1.606	1.845	1.900	1.759	1.805	1.758	1.702	1.922	1.332	2.425	1.931	1.885	1.834	1.745	1.785	2.034	1.324	1.975	1.745	1.532	1.846	1.799	2.009	1.679	1.592	1.790	7.068	7.132	7.424	6.855	7.012	7.372	7.019	6.896	6.436	7.050	6.719	6.788	7.095	7.513	6.991	7.070	7.015
ARMC7	ENSG00000125449	ENST00000245543	ENSP00000245543	NA	NA	NA	1.779	1.658	NA	NA	NA	NA	NA	NA	NA	NA	1.784	NA	NA	NA	NA	NA	NA	NA	1.780	NA	NA	NA	1.375	NA	1.597	NA	NA	NA	NA	5.755	5.111	NA	NA	NA	NA	NA	NA	NA	NA	5.394	NA	NA	NA
ARMC8	ENSG00000114098	ENST00000469044	ENSP00000419413	1.912	1.960	1.998	1.896	1.816	1.954	2.118	1.875	2.174	1.808	1.987	2.056	1.818	1.887	2.030	1.871	1.923	1.942	1.841	2.004	1.831	1.783	1.949	1.919	1.881	1.858	2.209	2.045	1.994	7.090	6.916	6.931	6.603	6.914	6.839	6.710	6.771	6.471	6.473	6.839	6.227	6.696	6.878	6.833	6.338	6.694
ARMCX1	ENSG00000126947	ENST00000372829	ENSP00000361917	2.492	1.870	2.258	1.626	1.730	2.201	2.045	1.978	1.979	2.325	2.423	1.968	1.406	2.105	1.651	2.547	1.977	2.045	2.216	1.977	2.038	1.583	2.310	1.963	1.860	1.872	1.739	1.366	2.179	7.566	6.587	6.426	6.960	6.623	7.654	7.316	6.763	7.223	6.856	7.949	7.454	6.024	5.526	6.310	7.339	6.905
ARMCX2	ENSG00000184867	ENST00000356824	ENSP00000349281	2.334	NA	2.133	1.661	1.569	2.401	1.999	2.296	1.917	2.236	2.320	2.296	1.295	2.025	1.773	2.517	2.037	2.378	2.253	1.927	2.561	1.534	2.376	2.156	1.918	1.748	2.582	1.647	2.217	7.213	NA	6.631	6.018	6.413	6.663	6.378	6.650	6.309	6.529	7.450	6.892	6.024	5.905	5.944	6.732	6.498
ARMCX3	ENSG00000102401	ENST00000471229	ENSP00000454483	2.693	2.311	2.602	2.122	2.231	2.655	2.326	2.232	2.398	2.458	2.600	2.457	2.230	2.378	2.266	2.460	2.630	2.601	2.523	2.255	2.752	2.234	2.446	2.456	2.357	2.261	2.760	2.234	2.512	7.406	6.985	7.483	7.252	7.502	7.295	7.118	7.012	6.795	7.096	7.056	6.833	6.767	7.637	6.406	6.765	7.770
ARMCX4	ENSG00000196440	ENST00000423738	ENSP00000404304	1.655	1.060	1.702	NA	NA	1.330	NA	1.183	NA	NA	NA	1.090	NA	1.137	NA	NA	NA	NA	1.530	NA	NA	NA	1.563	NA	1.102	1.057	NA	NA	NA	4.930	4.711	5.335	NA	NA	7.322	NA	4.555	NA	NA	NA	5.131	NA	4.614	NA	NA	NA
ARMCX5	ENSG00000125962	ENST00000604957	ENSP00000474720	1.493	NA	1.516	1.698	1.538	1.584	1.492	1.670	NA	NA	NA	1.625	1.548	1.483	NA	1.597	1.694	1.304	NA	NA	1.741	1.611	1.604	1.456	1.704	1.427	1.817	1.618	1.418	5.815	NA	5.222	6.168	6.093	6.217	5.677	6.066	NA	NA	NA	5.176	5.450	6.160	NA	5.677	5.781
ARMCX6	ENSG00000198960	ENST00000539247	ENSP00000444537	1.740	NA	NA	NA	NA	NA	NA	1.778	1.570	NA	1.938	NA	1.466	NA	1.741	NA	NA	NA	NA	NA	2.081	NA	NA	1.731	NA	NA	NA	NA	NA	6.364	NA	NA	NA	NA	NA	NA	5.324	5.393	NA	5.414	NA	4.999	NA	5.900	NA	NA
ARMT1	ENSG00000146476	ENST00000367294	ENSP00000356263	2.073	1.999	1.859	2.091	2.216	2.189	2.041	2.065	1.944	1.924	2.102	2.468	2.492	2.126	2.040	1.932	1.728	2.200	1.896	2.094	1.664	1.961	1.957	1.910	2.039	2.069	2.432	2.142	2.099	7.870	7.123	7.698	7.338	7.796	7.726	7.728	7.593	7.784	7.713	7.454	8.080	8.168	7.763	7.748	7.116	6.942
ARNT	ENSG00000143437	ENST00000505755	ENSP00000427571	2.275	2.168	2.028	2.288	2.079	2.302	2.237	2.360	2.392	2.284	2.145	2.339	2.694	2.266	2.317	2.494	2.384	2.370	2.074	2.209	1.980	2.093	2.462	2.215	2.288	2.251	2.267	2.287	2.353	6.314	6.663	5.701	6.392	5.723	6.427	6.245	6.623	5.214	6.108	6.803	6.117	6.667	6.302	6.605	6.185	5.904
ARNT2	ENSG00000172379	ENST00000527771	ENSP00000453792	NA	NA	2.724	1.238	1.080	1.612	NA	1.456	NA	NA	1.218	2.138	NA	NA	1.267	1.977	NA	NA	NA	NA	NA	1.258	NA	NA	NA	1.954	NA	1.300	NA	NA	NA	7.047	5.236	5.362	5.277	NA	5.606	NA	NA	6.376	5.707	NA	NA	5.596	5.483	NA
ARPC1A	ENSG00000241685	ENST00000262942	ENSP00000262942	2.633	2.503	2.537	2.819	2.849	2.676	2.798	2.727	2.673	2.687	3.027	2.581	2.673	2.650	2.425	2.757	2.593	2.704	2.564	2.731	2.643	2.902	2.539	2.537	2.886	2.531	2.794	2.550	2.612	8.238	7.765	8.785	8.420	8.562	8.708	8.529	8.384	8.210	8.279	8.450	8.547	8.566	8.320	8.534	8.339	8.146
ARPC1B	ENSG00000130429	ENST00000451682	ENSP00000389631	2.559	3.170	1.824	2.330	2.879	2.514	2.189	2.170	2.760	2.662	2.262	1.734	2.250	3.077	2.970	2.162	2.371	2.884	2.343	2.137	2.257	2.850	2.144	3.037	2.465	2.080	2.297	2.702	2.669	8.522	9.134	7.768	8.751	8.684	8.751	8.817	8.385	8.754	8.991	8.190	8.433	8.607	9.045	9.357	8.746	8.503
ARPC2	ENSG00000163466	ENST00000315717	ENSP00000327137	2.932	3.446	2.818	3.327	3.154	3.074	3.446	3.086	3.274	3.113	3.055	3.010	3.014	3.338	3.342	2.903	2.919	3.316	2.849	3.214	2.840	3.168	3.040	3.273	3.182	3.021	2.876	3.690	3.340	8.854	9.164	8.906	8.824	9.021	9.062	9.124	8.930	9.006	9.015	8.646	8.978	8.921	9.124	9.224	8.769	8.854
ARPC3	ENSG00000111229	ENST00000228825	ENSP00000228825	2.995	3.315	2.779	3.229	3.124	2.976	3.163	2.985	3.107	3.015	2.985	3.012	3.094	3.178	3.261	2.706	2.869	3.123	2.921	3.085	2.910	3.085	2.867	3.234	3.109	2.778	2.949	3.475	3.167	8.696	9.029	8.712	8.494	8.316	8.640	8.732	8.382	8.501	8.445	8.346	8.697	8.655	8.871	8.949	8.089	7.493
ARPC4	ENSG00000241553	ENST00000397261	ENSP00000380431	2.523	2.826	2.443	2.835	2.665	2.561	2.585	2.564	2.727	2.535	2.434	2.418	2.461	2.698	2.731	2.462	2.439	2.591	2.430	2.632	2.436	2.583	2.543	2.760	2.554	2.400	2.433	2.991	2.572	8.883	9.047	8.957	9.018	8.965	9.064	9.004	9.007	9.000	9.140	8.626	9.007	8.788	9.137	9.341	9.027	8.804
ARPC5	ENSG00000162704	ENST00000359856	ENSP00000352918	2.157	2.548	1.875	2.413	2.298	2.364	2.311	1.955	2.403	2.162	2.044	1.978	2.282	2.543	2.478	1.923	2.014	2.465	2.075	2.303	1.998	2.356	2.099	2.367	2.193	2.105	2.227	2.581	2.281	8.334	8.176	8.098	8.649	8.650	8.667	8.615	8.467	8.613	8.473	7.984	8.197	8.093	8.573	8.810	8.417	7.593
ARPC5L	ENSG00000136950	ENST00000353214	ENSP00000345361	2.060	2.074	1.948	2.055	2.008	1.825	2.135	1.957	2.074	1.919	2.297	1.867	1.987	2.102	2.098	1.544	2.045	2.003	1.904	2.046	1.907	1.888	1.723	2.054	1.954	2.287	2.033	2.382	1.910	7.938	7.298	8.379	7.628	8.034	8.120	7.909	8.024	7.753	7.636	8.031	8.077	8.075	8.095	8.352	8.134	7.118
ARPP19	ENSG00000128989	ENST00000566423	ENSP00000455625	2.570	2.399	2.895	2.392	2.281	2.603	2.615	2.387	2.591	2.370	2.560	2.629	2.420	2.525	2.465	2.324	2.415	2.515	2.283	2.462	2.276	2.257	2.493	2.439	2.410	2.489	2.720	2.492	2.491	8.239	8.130	8.587	6.957	7.779	8.181	8.429	7.347	7.233	8.181	8.239	7.912	7.767	7.541	8.046	7.939	7.679
ARRB1	ENSG00000137486	ENST00000420843	ENSP00000409581	1.784	2.115	2.280	2.178	2.142	1.616	2.066	1.645	2.090	1.909	1.929	1.887	1.934	2.631	1.988	1.997	2.306	2.145	1.850	2.200	1.815	2.256	1.987	2.363	2.233	1.535	1.271	1.686	1.927	7.737	7.949	8.579	8.234	8.211	7.916	8.283	7.888	8.260	7.884	7.586	7.907	7.836	7.853	8.100	7.842	7.322
ARRB2	ENSG00000141480	ENST00000269260	ENSP00000269260	2.331	2.962	2.408	2.225	2.541	1.867	1.899	1.841	2.919	2.324	2.256	1.829	2.460	2.714	2.505	1.995	2.007	2.247	1.849	2.141	1.837	2.566	2.149	2.707	2.188	1.811	1.536	2.316	2.373	7.019	7.857	7.743	7.273	7.280	7.200	7.472	7.051	7.655	7.452	6.651	6.735	6.961	7.425	7.852	7.092	7.691
ARRDC1	ENSG00000197070	ENST00000371421	ENSP00000360475	1.978	2.045	1.631	1.807	2.351	1.667	1.872	1.998	1.816	2.151	1.774	1.432	1.964	2.224	2.130	NA	NA	2.146	2.486	1.649	2.300	2.319	1.519	2.298	2.454	1.680	1.768	1.639	1.866	6.199	5.587	6.609	5.208	6.306	5.428	5.695	6.188	7.340	6.334	5.902	6.879	6.332	6.516	6.595	NA	NA
ARRDC3	ENSG00000113369	ENST00000265138	ENSP00000265138	NA	NA	2.221	NA	NA	2.374	NA	2.319	NA	NA	NA	NA	NA	2.639	2.428	NA	NA	2.625	NA	NA	NA	NA	NA	NA	2.412	2.280	NA	NA	NA	NA	NA	4.297	NA	NA	4.753	NA	4.736	NA	NA	NA	NA	NA	5.103	4.526	NA	NA
ARSA	ENSG00000100299	ENST00000395621	ENSP00000378983	1.942	2.226	1.723	1.700	2.447	1.978	1.818	2.232	2.278	2.352	2.049	1.537	2.031	1.994	2.188	1.710	2.641	2.081	2.377	1.721	2.459	2.452	1.660	2.318	2.399	2.180	1.703	1.730	2.121	7.260	7.157	7.040	7.614	7.797	7.072	7.435	8.065	7.574	7.987	7.013	7.217	7.579	6.885	7.500	7.456	7.830
ARSB	ENSG00000113273	ENST00000264914	ENSP00000264914	1.478	1.750	1.731	1.508	1.325	1.725	1.772	1.180	1.896	1.625	1.897	2.191	1.604	1.683	1.495	1.104	1.492	1.805	1.406	1.622	1.467	1.210	1.792	1.475	1.433	1.369	1.448	1.529	1.871	6.921	6.997	7.272	6.623	7.044	6.894	7.067	5.938	7.106	7.130	7.296	7.448	6.901	6.857	6.067	6.315	6.559
ARSD	ENSG00000006756	ENST00000381154	ENSP00000370546	1.836	1.509	NA	2.225	2.350	2.097	1.859	2.520	1.893	2.030	1.729	2.657	2.882	2.208	1.526	2.196	2.452	1.889	2.368	2.076	2.290	2.224	1.956	1.837	2.291	1.664	2.286	1.467	1.694	6.716	6.434	NA	5.957	6.994	6.399	5.949	7.134	6.682	6.400	6.426	6.985	7.407	6.365	6.037	6.677	6.801
ARSE	ENSG00000157399	ENST00000540563	ENSP00000438198	NA	NA	NA	1.892	2.170	NA	NA	1.250	NA	1.859	NA	2.409	3.080	1.317	NA	NA	2.925	NA	NA	1.860	NA	2.054	NA	NA	NA	NA	NA	NA	NA	NA	NA	NA	6.427	7.088	NA	NA	5.495	NA	6.426	NA	7.717	8.224	4.836	NA	NA	7.215
ARSF	ENSG00000062096	ENST00000381127	ENSP00000370519	1.386	NA	NA	NA	NA	NA	1.139	NA	NA	NA	NA	1.887	NA	NA	NA	NA	NA	NA	NA	NA	NA	NA	NA	NA	NA	NA	NA	NA	NA	5.648	NA	NA	NA	NA	NA	5.257	NA	NA	NA	NA	6.920	NA	NA	NA	NA	NA
ART3	ENSG00000156219	ENST00000341029	ENSP00000343843	NA	NA	1.301	1.120	NA	NA	NA	NA	NA	NA	2.658	NA	NA	NA	NA	NA	1.917	NA	NA	1.202	NA	NA	NA	NA	NA	2.702	NA	NA	NA	NA	NA	6.651	5.863	NA	NA	NA	NA	NA	NA	7.401	NA	NA	NA	NA	NA	6.700
ARV1	ENSG00000173409	ENST00000366658	ENSP00000355618	NA	NA	NA	NA	NA	NA	NA	NA	NA	NA	NA	2.229	NA	2.112	NA	NA	NA	NA	NA	NA	2.160	NA	NA	NA	NA	NA	NA	2.235	NA	NA	NA	NA	NA	NA	NA	NA	NA	NA	NA	NA	6.059	NA	5.784	NA	NA	NA
ARX	ENSG00000004848	ENST00000379044	ENSP00000368332	NA	NA	NA	NA	NA	NA	NA	NA	NA	NA	NA	NA	NA	NA	NA	NA	NA	NA	NA	NA	NA	NA	NA	NA	1.765	1.521	NA	NA	NA	NA	NA	NA	NA	NA	NA	NA	NA	NA	NA	NA	NA	NA	NA	NA	NA	NA
AS3MT	ENSG00000214435	ENST00000369880	ENSP00000358896	3.099	1.127	1.764	1.157	1.364	1.803	1.434	1.270	1.001	1.789	2.414	1.921	2.627	1.532	NA	1.772	1.970	NA	1.726	1.332	1.222	1.312	1.460	1.831	1.216	1.986	1.294	1.077	1.409	8.635	6.807	6.697	6.516	6.742	6.930	6.921	6.649	5.959	7.002	7.452	7.102	7.860	6.659	NA	6.532	6.742
ASAH1	ENSG00000104763	ENST00000520781	ENSP00000427751	2.850	2.700	2.801	2.887	2.730	2.759	2.903	2.890	3.156	3.001	3.692	3.372	2.782	3.245	2.782	2.611	2.707	3.003	3.035	2.834	2.758	2.797	2.810	2.852	2.798	2.424	3.584	2.768	3.070	8.644	7.023	8.202	7.229	7.700	7.042	7.606	7.968	8.099	7.780	8.703	8.272	8.045	7.958	7.762	6.222	7.228
ASAP1	ENSG00000153317	ENST00000357668	ENSP00000350297	2.178	2.109	2.175	1.810	1.640	1.941	1.998	1.788	2.303	2.124	2.100	1.918	1.769	1.939	2.239	2.038	1.771	2.309	1.897	1.876	1.490	1.707	2.125	2.334	1.716	2.298	1.959	2.190	2.163	7.211	7.121	7.344	6.525	6.919	6.740	7.286	6.677	7.086	7.116	6.720	6.576	6.489	7.078	7.303	6.957	6.633
ASAP2	ENSG00000151693	ENST00000281419	ENSP00000281419	1.509	1.616	1.931	2.171	2.015	1.939	1.958	1.832	2.072	2.017	1.908	2.415	1.609	1.980	1.522	1.803	1.767	1.923	1.675	2.130	1.701	1.991	2.141	1.310	2.443	2.454	2.125	NA	1.968	6.266	6.225	7.094	6.841	6.813	6.857	6.603	6.736	6.465	6.577	7.046	7.327	5.950	6.617	6.074	6.799	6.110
ASB1	ENSG00000065802	ENST00000264607	ENSP00000264607	NA	NA	2.083	1.586	1.534	1.733	1.695	1.569	NA	1.631	2.052	1.616	1.005	1.675	1.798	NA	NA	NA	1.564	1.670	1.460	NA	1.849	1.717	1.622	1.770	1.616	NA	1.514	NA	NA	6.865	5.818	6.090	6.080	6.297	6.197	NA	6.001	6.756	5.775	5.690	6.430	5.487	NA	NA
ASB10	ENSG00000146926	ENST00000275838	ENSP00000275838	NA	NA	NA	NA	NA	NA	NA	NA	NA	NA	1.616	NA	NA	NA	NA	NA	NA	NA	NA	NA	NA	NA	NA	NA	NA	NA	NA	NA	NA	NA	NA	NA	NA	NA	NA	NA	NA	NA	NA	6.007	NA	NA	NA	NA	NA	NA
ASB3	ENSG00000115239	ENST00000406687	ENSP00000384728	NA	1.693	2.270	1.674	1.643	1.906	1.715	1.874	NA	1.780	1.838	NA	1.772	1.695	NA	NA	NA	1.813	1.925	1.822	NA	1.565	1.889	1.788	1.754	2.020	NA	2.015	1.891	NA	4.876	6.467	4.777	4.907	5.369	5.385	5.729	NA	5.014	5.543	NA	4.935	5.849	NA	NA	NA
ASB5	ENSG00000164122	ENST00000512254	ENSP00000422877	NA	NA	NA	NA	NA	NA	NA	NA	NA	NA	1.644	NA	NA	NA	NA	NA	NA	NA	NA	NA	NA	NA	NA	NA	NA	NA	NA	NA	NA	NA	NA	NA	NA	NA	NA	NA	NA	NA	NA	6.900	NA	NA	NA	NA	NA	NA
ASB6	ENSG00000148331	ENST00000277458	ENSP00000277458	1.823	1.843	1.910	NA	NA	1.728	NA	1.929	NA	1.798	NA	NA	NA	1.833	2.014	1.820	NA	1.841	1.685	NA	1.916	1.726	1.667	NA	1.877	1.899	1.618	1.723	NA	5.388	6.432	6.082	NA	NA	5.958	NA	5.613	NA	5.762	NA	NA	NA	5.816	5.516	5.811	NA
ASB7	ENSG00000183475	ENST00000332783	ENSP00000328327	NA	NA	NA	NA	1.518	1.734	1.646	NA	NA	NA	NA	NA	1.788	NA	NA	NA	NA	NA	1.507	NA	1.514	NA	NA	NA	1.547	1.852	NA	1.708	NA	NA	NA	NA	NA	5.513	5.495	5.534	NA	NA	NA	NA	NA	4.430	NA	NA	NA	NA
ASB9	ENSG00000102048	ENST00000380488	ENSP00000369855	NA	NA	NA	NA	NA	NA	1.037	1.121	1.381	1.208	NA	1.987	1.509	1.582	NA	NA	2.010	1.380	NA	1.033	NA	NA	1.225	1.692	NA	2.563	1.272	NA	1.165	NA	NA	NA	NA	NA	NA	5.354	6.650	6.250	7.149	NA	7.912	6.451	6.729	NA	NA	6.496
ASCC1	ENSG00000138303	ENST00000394919	ENSP00000378377	2.093	1.849	2.180	1.884	1.696	2.025	1.924	1.904	1.884	1.877	2.174	2.035	2.181	1.772	1.879	1.910	2.078	1.802	1.738	1.824	1.664	1.698	1.945	1.844	1.781	2.156	2.006	2.056	1.972	7.255	5.662	7.241	6.678	6.838	7.081	6.895	6.671	6.851	7.079	7.043	6.397	6.497	7.284	6.691	7.220	7.776
ASCC2	ENSG00000100325	ENST00000397771	ENSP00000380877	2.362	2.263	2.024	2.293	2.298	2.090	2.414	2.231	2.319	2.248	NA	2.059	2.394	2.236	2.285	2.126	2.306	2.270	2.271	2.163	2.332	2.284	2.071	2.303	2.499	2.310	2.205	2.378	2.244	7.121	6.935	6.595	6.990	6.758	6.842	7.275	6.622	6.547	6.944	NA	6.280	7.071	7.578	7.011	6.703	6.921
ASCC3	ENSG00000112249	ENST00000369162	ENSP00000358159	1.759	1.903	1.827	1.802	1.734	1.838	1.915	1.805	1.447	1.695	1.715	1.640	1.910	1.623	1.886	1.583	1.695	1.852	1.656	1.738	1.620	1.745	1.671	1.754	1.757	1.712	1.866	1.919	1.895	6.666	6.697	6.629	6.537	7.174	6.745	7.020	6.608	6.586	6.954	6.492	6.259	6.959	7.118	6.740	6.881	6.802
ASF1A	ENSG00000111875	ENST00000229595	ENSP00000229595	1.915	1.832	2.241	1.913	1.814	1.981	1.905	1.976	1.560	1.843	2.067	1.955	1.980	2.090	2.052	2.127	1.784	1.825	1.832	1.912	1.950	1.856	1.808	1.993	1.953	2.044	2.076	2.064	1.861	7.338	7.965	7.235	7.568	7.007	6.681	6.658	7.699	6.518	7.244	6.194	6.722	7.474	7.866	7.658	7.127	7.105
ASF1B	ENSG00000105011	ENST00000263382	ENSP00000263382	NA	1.857	NA	2.266	1.878	1.508	NA	NA	NA	NA	NA	NA	NA	1.316	1.726	NA	NA	1.577	NA	1.835	NA	1.771	NA	1.374	NA	2.061	NA	2.221	1.369	NA	6.456	NA	6.329	6.753	5.647	NA	NA	NA	NA	NA	NA	NA	6.438	6.220	NA	NA
ASGR1	ENSG00000141505	ENST00000619926	ENSP00000481182	NA	NA	NA	NA	1.043	NA	NA	NA	NA	1.383	NA	NA	3.533	NA	NA	NA	NA	NA	NA	NA	NA	NA	NA	NA	NA	NA	NA	NA	NA	NA	NA	NA	NA	6.002	NA	NA	NA	NA	5.799	NA	NA	8.883	NA	NA	NA	NA
ASGR2	ENSG00000161944	ENST00000355035	ENSP00000347140	NA	1.859	NA	NA	NA	NA	NA	NA	1.138	1.837	NA	NA	3.691	NA	NA	NA	NA	1.096	NA	NA	NA	NA	NA	1.184	NA	NA	NA	NA	1.093	NA	6.882	NA	NA	NA	NA	NA	NA	7.170	6.609	NA	NA	8.427	NA	NA	NA	NA
ASH1L	ENSG00000116539	ENST00000392403	ENSP00000376204	1.936	1.873	2.099	1.954	1.873	2.049	2.035	1.988	1.916	1.899	1.881	2.229	NA	1.798	2.031	2.266	1.954	1.929	1.962	2.034	2.051	1.952	2.133	NA	2.015	1.803	2.041	1.886	1.838	3.863	4.163	5.170	4.934	7.322	7.864	5.512	7.160	5.049	5.812	4.198	4.260	NA	7.196	7.686	5.397	4.191
ASH2L	ENSG00000129691	ENST00000428278	ENSP00000395310	2.118	2.213	2.227	2.235	2.184	2.287	2.303	2.308	2.209	2.186	2.288	2.283	2.350	2.241	2.236	2.293	2.132	2.238	2.191	2.213	2.272	2.156	2.257	2.160	2.289	2.516	2.286	2.369	2.175	7.111	7.224	7.106	7.272	7.122	7.347	7.032	7.576	6.851	6.859	6.847	7.019	6.988	7.460	7.452	7.502	7.371
ASIC1	ENSG00000110881	ENST00000447966	ENSP00000400228	NA	NA	2.732	NA	1.025	NA	NA	NA	NA	1.432	NA	NA	NA	NA	NA	NA	NA	NA	1.618	NA	1.470	NA	NA	NA	NA	NA	NA	NA	1.273	NA	NA	7.156	NA	3.947	NA	NA	NA	NA	6.642	NA	NA	NA	NA	NA	NA	NA
ASIC4	ENSG00000072182	ENST00000347842	ENSP00000326627	NA	NA	2.246	NA	NA	NA	NA	NA	NA	NA	NA	NA	NA	NA	NA	NA	NA	NA	NA	NA	NA	NA	NA	NA	NA	NA	NA	NA	NA	NA	NA	6.077	NA	NA	NA	NA	NA	NA	NA	NA	NA	NA	NA	NA	NA	NA
ASL	ENSG00000126522	ENST00000395332	ENSP00000378741	1.645	1.759	1.418	1.972	2.408	1.910	1.708	1.553	1.742	2.005	1.495	1.833	2.931	2.025	1.496	1.643	2.014	1.687	1.772	1.791	1.839	2.332	1.530	1.859	2.104	1.155	1.782	1.290	1.603	7.565	7.910	7.594	8.553	8.373	8.167	7.681	7.893	7.684	8.439	7.441	8.769	9.519	7.726	7.548	7.410	7.945
ASMTL	ENSG00000169093	ENST00000381317	ENSP00000370718	2.151	2.165	1.990	1.798	1.949	2.126	2.038	2.034	2.038	2.224	2.406	1.802	2.351	2.083	2.165	2.342	2.242	2.104	2.387	1.774	2.171	2.090	2.062	2.194	2.035	2.015	2.022	1.936	2.053	7.599	7.863	7.934	7.588	7.588	7.895	7.725	7.734	7.423	7.226	8.105	7.814	8.192	7.516	7.660	7.780	7.538
ASNA1	ENSG00000198356	ENST00000591090	ENSP00000466379	2.521	2.405	2.585	2.282	2.410	2.526	2.457	2.516	2.356	2.467	2.700	2.377	2.282	2.566	2.357	2.432	2.518	2.332	2.368	2.105	2.409	2.383	2.198	2.356	2.385	2.601	2.605	2.328	2.478	8.554	7.902	8.768	8.090	8.253	8.383	8.200	8.320	7.898	8.320	8.485	8.511	8.155	8.224	8.259	8.522	8.175
ASNS	ENSG00000070669	ENST00000422745	ENSP00000414901	1.981	2.192	2.331	2.088	1.897	2.012	2.014	1.705	1.869	1.914	2.120	1.833	1.520	1.824	2.244	1.993	2.770	1.580	2.014	2.252	2.859	1.983	2.144	2.075	2.315	2.273	2.760	2.390	2.069	6.608	7.448	6.983	6.708	6.920	6.792	7.281	5.806	5.655	6.725	6.429	5.006	8.175	7.704	6.967	6.842	8.506
ASPDH	ENSG00000204653	ENST00000389208	ENSP00000373860	1.138	NA	1.452	NA	1.841	NA	NA	NA	NA	NA	NA	1.749	2.648	NA	NA	NA	NA	NA	NA	NA	1.012	1.704	NA	NA	NA	NA	NA	NA	NA	6.362	NA	5.699	NA	6.709	NA	NA	NA	NA	NA	NA	8.591	9.029	NA	NA	NA	NA
ASPG	ENSG00000166183	ENST00000546892	ENSP00000448911	NA	NA	NA	NA	NA	1.218	NA	NA	NA	NA	NA	1.590	2.307	1.583	NA	NA	NA	NA	NA	NA	NA	NA	NA	NA	1.381	NA	NA	NA	NA	NA	NA	NA	NA	NA	5.400	NA	NA	NA	NA	NA	7.257	6.718	4.471	NA	NA	NA
ASPH	ENSG00000198363	ENST00000379454	ENSP00000368767	2.752	2.190	2.108	2.279	2.095	2.262	2.411	1.957	2.858	2.347	2.175	2.402	2.539	2.335	1.859	2.449	2.107	2.193	2.048	2.275	2.484	2.043	2.248	2.006	2.313	1.823	2.532	1.962	2.440	8.486	8.115	7.544	8.373	7.841	7.888	8.023	7.681	8.811	8.084	7.937	7.795	8.057	8.338	7.730	7.921	8.363
ASPHD2	ENSG00000128203	ENST00000215906	ENSP00000215906	NA	NA	1.512	1.081	NA	NA	NA	NA	NA	NA	NA	1.583	NA	NA	NA	NA	NA	NA	NA	1.167	NA	NA	NA	NA	1.765	NA	1.747	1.428	NA	NA	NA	6.966	6.203	NA	NA	NA	NA	NA	NA	NA	5.218	NA	NA	NA	NA	NA
ASPN	ENSG00000106819	ENST00000375544	ENSP00000364694	1.702	1.206	NA	1.641	1.967	2.593	2.295	1.318	2.774	2.646	2.935	1.991	2.309	1.892	1.325	1.685	1.950	1.670	1.844	2.049	NA	1.952	2.945	1.235	1.619	1.225	1.997	1.665	2.336	8.145	8.368	NA	8.549	9.107	9.156	9.091	8.709	8.924	9.003	9.319	8.909	8.205	8.048	9.092	8.665	7.896
ASPRV1	ENSG00000244617	ENST00000320256	ENSP00000315383	NA	NA	1.172	NA	1.173	NA	NA	NA	NA	1.077	NA	1.138	NA	NA	NA	1.473	NA	NA	NA	NA	NA	1.248	NA	1.131	NA	NA	NA	NA	NA	NA	NA	6.272	NA	5.884	NA	NA	NA	NA	5.657	NA	5.898	NA	NA	NA	8.479	NA
ASPSCR1	ENSG00000169696	ENST00000306729	ENSP00000306625	1.598	1.726	1.805	1.367	1.934	1.570	1.369	1.524	1.535	1.697	1.807	1.359	2.105	1.856	1.605	1.471	1.967	2.048	1.864	1.326	2.056	1.852	1.357	1.746	1.854	1.852	1.467	1.302	1.577	7.201	7.105	7.434	7.261	7.264	7.511	7.104	7.261	6.941	7.355	7.210	7.400	7.390	7.561	7.049	7.355	7.445
ASRGL1	ENSG00000162174	ENST00000415229	ENSP00000400057	1.468	1.599	2.247	2.071	1.571	2.625	NA	2.942	1.559	1.820	NA	2.602	1.016	1.910	1.232	NA	1.836	1.292	1.837	2.015	1.728	1.223	1.624	1.236	1.814	2.552	1.314	1.435	1.494	6.954	7.358	8.464	6.756	6.837	8.079	NA	8.592	6.957	7.336	NA	8.420	6.438	7.095	6.857	NA	6.503
ASS1	ENSG00000130707	ENST00000372394	ENSP00000361471	2.839	2.362	1.767	2.900	2.887	2.381	2.284	3.006	2.943	2.800	2.218	3.709	4.042	2.243	1.543	2.433	2.571	2.301	2.136	2.744	2.649	2.927	2.538	1.853	2.304	2.317	2.543	1.743	2.823	8.822	8.148	8.082	8.476	8.274	8.129	8.192	8.716	8.731	8.590	7.758	9.974	9.918	7.730	7.683	8.017	8.010
ASTN1	ENSG00000152092	ENST00000361833	ENSP00000354536	2.070	NA	2.520	NA	NA	NA	NA	NA	NA	NA	NA	NA	NA	NA	NA	1.955	NA	NA	NA	NA	NA	NA	NA	1.209	NA	NA	NA	NA	NA	5.960	NA	7.411	NA	NA	NA	NA	NA	NA	NA	NA	NA	NA	NA	NA	5.770	NA
ASTN2	ENSG00000148219	ENST00000313400	ENSP00000314038	1.766	NA	2.315	1.136	NA	NA	NA	NA	1.027	NA	NA	1.291	NA	NA	NA	1.126	1.385	NA	2.299	1.191	1.464	NA	NA	NA	NA	1.947	NA	NA	NA	5.146	NA	6.716	6.408	NA	NA	NA	NA	6.800	NA	NA	4.054	NA	NA	NA	6.357	5.527
ASUN	ENSG00000064102	ENST00000261191	ENSP00000261191	2.016	1.861	1.894	1.773	1.829	1.941	1.958	1.856	1.726	1.688	1.880	1.879	1.942	1.649	1.870	1.633	1.834	1.724	1.745	1.836	1.762	1.638	1.717	1.803	1.768	1.999	1.890	2.053	1.854	6.923	6.567	6.695	6.830	7.010	7.131	6.836	6.975	5.632	6.963	6.204	6.422	6.664	7.346	6.974	6.914	6.062
ASXL2	ENSG00000143970	ENST00000435504	ENSP00000391447	1.689	1.763	1.606	1.677	1.599	1.733	1.747	1.782	1.669	1.583	NA	1.909	1.541	1.513	1.929	1.632	1.609	1.593	1.529	1.722	1.600	1.652	1.708	1.748	1.708	1.834	1.857	1.779	1.644	5.712	5.327	5.657	5.396	5.820	5.743	5.324	5.585	4.608	4.729	NA	5.858	5.038	5.882	4.928	5.646	5.387
ASZ1	ENSG00000154438	ENST00000284629	ENSP00000284629	NA	NA	NA	NA	NA	NA	NA	NA	NA	NA	NA	NA	NA	NA	NA	NA	NA	NA	NA	NA	NA	NA	NA	NA	NA	2.092	NA	NA	NA	NA	NA	NA	NA	NA	NA	NA	NA	NA	NA	NA	NA	NA	NA	NA	NA	NA
ATAD2	ENSG00000156802	ENST00000287394	ENSP00000287394	1.513	1.907	1.477	1.855	1.680	1.659	1.783	1.405	1.267	1.505	1.699	1.215	1.881	1.473	1.912	1.841	1.520	1.527	1.880	1.774	1.301	1.634	1.537	1.522	1.608	2.316	1.822	2.112	1.655	6.477	6.401	5.901	6.586	6.495	6.591	7.265	6.243	7.152	6.826	6.159	5.984	5.839	7.266	6.990	7.259	6.734
ATAD2B	ENSG00000119778	ENST00000238789	ENSP00000238789	1.326	1.682	1.404	1.390	1.541	1.512	1.591	1.378	NA	1.372	1.280	1.348	1.457	1.336	1.779	1.378	1.539	1.452	NA	1.528	NA	1.585	1.479	1.559	1.478	1.596	NA	1.654	1.485	4.840	5.980	7.056	5.942	5.772	6.888	5.830	6.041	NA	6.172	5.642	5.208	5.010	6.273	6.054	6.978	7.206
ATAD3A	ENSG00000197785	ENST00000378756	ENSP00000368031	1.541	1.699	1.377	1.237	1.786	1.514	1.391	1.441	1.261	1.426	1.739	NA	1.446	1.487	1.440	1.366	1.814	1.510	1.599	1.032	1.928	1.551	1.001	1.498	1.451	1.561	1.222	1.085	1.381	8.138	7.664	7.970	7.988	8.122	7.916	7.639	7.916	7.716	7.583	8.390	NA	7.910	8.102	7.578	7.817	7.954
ATAD3B	ENSG00000160072	ENST00000308647	ENSP00000311766	1.352	1.856	NA	1.069	1.761	NA	NA	NA	NA	1.633	1.365	NA	1.078	1.639	1.885	NA	1.967	NA	NA	1.074	1.871	1.641	1.291	NA	1.679	NA	NA	1.125	1.533	5.191	6.202	NA	5.250	6.472	NA	NA	NA	NA	5.274	5.998	NA	5.298	6.038	5.965	NA	5.395
ATAD5	ENSG00000176208	ENST00000321990	ENSP00000313171	NA	1.307	NA	NA	1.112	NA	NA	NA	NA	NA	NA	NA	NA	NA	NA	NA	NA	1.021	NA	1.149	NA	NA	NA	1.033	NA	NA	NA	NA	NA	NA	4.150	NA	NA	4.750	NA	NA	NA	NA	NA	NA	NA	NA	NA	NA	NA	NA
ATCAY	ENSG00000167654	ENST00000450849	ENSP00000390941	1.760	NA	2.800	NA	NA	NA	NA	NA	NA	NA	NA	NA	NA	NA	NA	NA	NA	NA	NA	NA	NA	NA	NA	NA	NA	NA	NA	NA	NA	6.950	NA	7.842	NA	NA	NA	NA	NA	NA	NA	NA	NA	NA	NA	NA	NA	NA
ATE1	ENSG00000107669	ENST00000369043	ENSP00000358039	2.025	1.859	1.979	2.059	1.982	1.935	2.053	1.983	1.873	1.890	2.222	2.248	2.242	1.885	1.908	1.845	1.665	1.866	1.948	2.125	1.832	1.982	2.019	1.939	1.908	2.162	2.147	1.964	2.049	7.091	7.040	7.556	7.022	7.847	7.710	7.538	7.378	7.173	7.817	7.851	7.411	7.465	6.909	7.617	7.509	7.383
ATF2	ENSG00000115966	ENST00000426833	ENSP00000407911	2.254	2.118	2.318	2.097	2.070	2.373	2.097	2.235	2.150	2.080	2.018	2.275	2.316	2.063	2.188	2.260	2.150	2.128	2.163	2.152	2.195	2.008	2.208	2.143	2.121	2.217	2.435	2.207	2.194	6.585	6.574	6.726	7.408	6.656	7.177	6.791	6.685	6.313	6.721	6.058	6.052	6.656	7.133	7.233	4.995	6.812
ATF3	ENSG00000162772	ENST00000613954	ENSP00000483576	2.885	2.820	1.833	NA	NA	2.657	2.625	2.395	2.789	NA	NA	NA	NA	2.201	NA	NA	2.356	2.631	2.084	NA	NA	1.868	NA	1.746	NA	1.635	2.528	NA	NA	4.923	6.341	5.017	NA	NA	5.547	5.892	6.818	6.039	NA	NA	NA	NA	6.351	NA	NA	6.172
ATF6	ENSG00000118217	ENST00000367942	ENSP00000356919	NA	NA	NA	NA	NA	NA	2.040	2.015	NA	NA	1.823	NA	2.298	NA	NA	NA	NA	NA	NA	NA	2.015	NA	NA	NA	NA	1.917	2.244	NA	NA	NA	NA	NA	NA	NA	NA	6.042	5.615	NA	NA	7.712	NA	6.722	NA	NA	NA	NA
ATF7	ENSG00000170653	ENST00000420353	ENSP00000399465	1.863	1.898	1.998	2.017	1.810	2.135	2.082	1.954	2.091	2.047	1.869	2.046	1.977	1.961	1.971	2.175	1.880	1.955	2.001	2.128	2.053	1.845	2.264	1.924	1.996	1.934	1.901	1.952	2.073	6.153	5.996	5.944	6.479	6.735	6.737	6.251	6.701	6.023	6.265	5.340	6.176	6.430	6.858	6.858	5.325	5.721
ATF7IP	ENSG00000171681	ENST00000536444	ENSP00000445955	1.920	2.087	2.149	1.988	1.825	2.055	2.005	2.033	1.814	1.937	2.076	2.052	1.986	1.808	2.379	2.098	1.857	1.965	1.935	2.053	2.133	1.927	2.089	2.196	2.116	2.089	2.172	2.257	2.022	6.316	5.675	6.076	6.044	5.902	6.435	6.167	6.635	6.300	5.599	4.546	6.493	5.911	6.818	6.495	6.359	5.759
ATG101	ENSG00000123395	ENST00000336854	ENSP00000338990	2.267	2.133	2.049	NA	2.080	NA	NA	2.188	2.346	2.254	NA	1.979	2.241	2.214	2.069	2.013	2.341	NA	2.184	2.043	2.416	2.053	NA	2.155	2.152	2.282	NA	2.115	2.237	6.340	5.718	7.297	NA	6.000	NA	NA	6.444	6.586	5.581	NA	6.889	6.630	6.142	6.478	6.258	6.417
ATG12	ENSG00000145782	ENST00000509910	ENSP00000425107	1.878	NA	2.071	1.855	1.895	1.977	1.902	1.793	NA	1.853	NA	1.666	2.036	1.863	1.951	NA	1.799	1.902	1.826	1.912	1.738	1.902	1.885	1.835	1.836	1.921	1.931	1.946	1.917	6.561	NA	6.140	7.455	6.889	6.294	6.715	5.641	NA	6.586	NA	6.727	7.223	6.609	7.421	NA	7.591
ATG13	ENSG00000175224	ENST00000529655	ENSP00000433756	2.380	2.243	2.565	2.356	2.339	2.273	2.320	2.382	2.304	2.369	2.365	2.375	2.353	2.215	2.327	2.377	2.467	2.208	2.203	2.221	2.443	2.301	2.315	2.295	2.461	2.615	2.475	2.406	2.343	6.428	6.770	6.966	6.579	6.205	6.366	6.201	6.591	6.331	5.880	6.474	6.487	5.886	6.798	6.541	6.196	6.388
ATG14	ENSG00000126775	ENST00000247178	ENSP00000247178	NA	NA	1.957	1.745	1.705	1.849	NA	1.775	NA	1.902	2.090	NA	1.660	1.675	NA	NA	NA	1.756	NA	1.845	1.776	1.636	2.045	NA	NA	2.090	1.866	1.760	NA	NA	NA	6.133	4.920	5.748	5.810	NA	5.795	NA	5.019	5.510	NA	5.846	5.053	NA	NA	NA
ATG16L2	ENSG00000168010	ENST00000321297	ENSP00000326340	NA	NA	NA	NA	NA	NA	NA	1.710	NA	NA	NA	NA	NA	NA	NA	NA	NA	NA	NA	NA	NA	NA	NA	NA	NA	NA	NA	NA	NA	NA	NA	NA	NA	NA	NA	NA	4.927	NA	NA	NA	NA	NA	NA	NA	NA	NA
ATG2A	ENSG00000110046	ENST00000377264	ENSP00000366475	1.646	1.686	1.727	1.272	1.734	1.481	1.370	1.394	1.677	1.681	1.477	1.277	1.632	1.649	1.623	1.780	1.944	1.585	1.697	1.114	1.689	1.761	1.490	1.772	1.737	1.577	1.381	1.193	1.479	6.402	5.803	6.864	6.136	6.604	6.661	6.020	5.790	6.156	6.171	7.201	6.588	6.357	5.954	6.337	6.670	5.440
ATG2B	ENSG00000066739	ENST00000359933	ENSP00000353010	1.582	1.551	1.630	1.615	1.605	1.645	1.579	1.572	1.593	1.568	1.560	1.791	1.785	1.515	1.681	1.710	1.970	1.482	1.619	1.649	1.471	1.612	1.690	1.678	1.575	1.808	1.797	1.584	1.454	6.289	6.218	6.816	6.399	7.220	6.492	6.214	6.194	6.348	6.447	4.702	6.129	6.347	6.350	6.068	6.205	6.409
ATG3	ENSG00000144848	ENST00000283290	ENSP00000283290	2.477	2.638	2.396	2.501	2.520	2.221	2.441	2.298	2.411	2.246	2.479	2.434	2.514	2.410	2.409	2.232	2.503	2.357	2.200	2.419	2.294	2.465	2.261	2.492	2.368	2.647	2.532	2.567	2.403	8.360	8.185	8.403	8.321	8.262	8.457	8.119	8.038	8.272	8.147	8.231	8.015	8.146	8.193	8.219	8.029	8.255
ATG4A	ENSG00000101844	ENST00000372232	ENSP00000361306	1.867	1.798	1.441	1.962	1.958	1.613	NA	1.866	1.663	1.723	2.141	2.072	2.085	1.886	1.768	NA	2.075	1.747	1.558	2.009	2.091	1.948	1.668	NA	1.779	1.634	1.951	1.981	1.885	6.290	6.130	5.865	4.751	6.503	5.890	NA	5.242	5.241	5.778	6.458	5.778	6.036	4.949	6.067	NA	5.945
ATG4B	ENSG00000168397	ENST00000405546	ENSP00000383964	2.043	2.109	2.197	1.854	2.349	1.936	1.941	1.989	1.990	2.168	2.151	1.722	1.965	2.061	2.174	2.046	2.225	2.015	2.274	1.944	2.174	2.316	1.939	2.170	2.114	2.280	1.831	1.861	2.083	7.186	7.146	7.674	6.826	7.268	7.030	6.632	7.236	6.626	6.314	6.997	7.319	7.302	7.159	7.150	6.670	7.742
ATG4C	ENSG00000125703	ENST00000371120	ENSP00000360161	1.805	NA	1.936	1.723	1.633	1.754	1.731	1.681	NA	1.757	1.700	1.857	1.847	1.764	1.872	1.705	1.589	1.870	1.611	1.684	1.739	1.605	1.725	1.863	1.663	1.719	1.830	1.858	1.848	5.477	NA	6.392	6.155	6.333	6.457	7.171	6.291	NA	7.190	6.502	6.038	6.190	5.941	6.346	6.884	6.696
ATG5	ENSG00000057663	ENST00000369076	ENSP00000358072	2.238	1.962	1.929	2.260	2.188	2.187	2.041	2.200	1.921	1.982	1.909	2.062	2.287	2.053	1.933	2.048	1.904	2.074	2.020	2.189	2.010	2.216	2.165	1.874	2.123	2.109	2.175	2.102	2.071	6.978	7.212	7.439	7.120	7.718	7.246	7.281	7.518	7.126	7.277	7.000	7.190	7.188	7.340	7.370	6.592	6.838
ATG7	ENSG00000197548	ENST00000354449	ENSP00000346437	2.147	2.091	2.134	2.108	2.081	2.188	2.131	2.317	2.155	2.259	2.080	2.090	1.887	2.127	2.126	2.434	2.075	2.137	2.070	2.026	2.202	2.025	2.234	2.030	2.096	2.215	2.358	2.118	2.205	7.522	7.274	7.790	7.233	7.484	7.554	7.469	7.550	7.368	7.497	6.884	7.026	7.334	7.507	7.274	7.523	7.352
ATG9A	ENSG00000198925	ENST00000409618	ENSP00000386710	2.132	2.027	2.313	1.997	2.292	2.081	2.201	1.896	2.156	2.200	2.477	1.963	2.223	2.160	2.039	2.117	2.313	2.225	2.157	1.958	2.190	2.278	2.185	2.050	2.128	2.427	2.077	1.937	2.196	6.527	6.226	6.855	6.042	6.689	6.310	6.085	6.229	6.652	6.332	7.046	5.995	6.532	6.648	6.487	5.802	6.412
ATHL1	ENSG00000142102	ENST00000409548	ENSP00000387185	1.579	2.565	1.910	1.808	2.600	2.013	1.547	1.886	2.221	2.438	NA	1.640	2.474	2.119	2.973	1.255	3.335	2.025	2.043	1.947	2.090	2.667	NA	2.700	2.004	1.450	1.222	2.069	2.110	5.440	4.928	5.557	5.469	6.810	6.328	6.129	5.521	5.456	6.371	NA	5.184	6.870	6.023	6.070	6.672	5.834
ATIC	ENSG00000138363	ENST00000236959	ENSP00000236959	2.290	2.384	2.185	2.638	2.436	2.407	2.206	2.365	2.180	2.194	2.379	2.439	2.473	2.196	2.424	2.250	2.331	2.405	2.216	2.479	2.113	2.379	2.410	2.322	2.270	2.292	2.365	2.619	2.298	8.504	8.324	8.521	8.298	8.670	8.570	8.479	8.651	8.152	8.415	8.373	8.279	8.492	8.496	8.508	8.326	7.922
ATL1	ENSG00000198513	ENST00000441560	ENSP00000413675	1.767	1.426	2.350	1.629	1.567	1.969	1.763	1.724	1.635	1.607	1.255	1.586	NA	1.599	1.311	1.913	1.366	1.038	1.755	1.783	1.950	1.505	1.824	1.063	1.562	1.595	1.258	1.146	1.865	7.468	6.967	8.425	7.196	7.218	7.476	7.555	7.420	7.675	7.278	6.499	7.056	NA	7.239	6.815	7.165	7.308
ATL3	ENSG00000184743	ENST00000398868	ENSP00000381844	2.191	2.153	1.947	2.020	1.817	2.282	2.360	1.821	2.278	2.120	1.788	2.071	2.118	2.131	1.934	2.098	2.108	2.016	2.062	2.169	1.971	1.765	2.232	2.138	2.109	1.972	2.234	2.040	2.171	8.512	8.309	8.089	8.289	8.264	8.450	8.569	8.270	8.515	8.349	7.772	8.075	8.377	8.332	8.319	8.391	8.300
ATM	ENSG00000149311	ENST00000452508	ENSP00000388058	1.817	2.149	1.837	1.707	1.575	1.861	1.625	1.673	1.750	1.755	1.646	1.794	1.766	1.613	2.589	2.108	1.763	1.724	1.633	1.734	1.946	1.649	1.836	2.215	1.747	1.658	1.853	2.187	1.712	6.753	6.972	6.372	6.342	6.592	6.655	6.676	6.752	6.799	6.538	6.337	6.420	6.210	6.817	7.204	6.395	7.084
ATMIN	ENSG00000166454	ENST00000564241	ENSP00000463478	NA	NA	NA	NA	NA	NA	NA	2.076	NA	NA	NA	NA	NA	NA	NA	NA	NA	NA	NA	NA	NA	NA	NA	NA	NA	NA	NA	NA	NA	NA	NA	NA	NA	NA	NA	NA	5.089	NA	NA	NA	NA	NA	NA	NA	NA	NA
ATN1	ENSG00000111676	ENST00000396684	ENSP00000379915	2.737	2.426	2.837	2.205	2.453	2.535	2.433	2.636	2.668	2.648	2.487	2.185	1.899	2.545	2.337	2.952	2.611	2.544	NA	2.296	2.730	2.407	2.646	2.477	2.540	2.128	2.472	1.953	NA	6.364	5.168	5.727	5.430	5.983	6.185	6.051	6.220	5.760	5.857	5.852	5.607	4.404	6.672	6.370	6.570	6.111
ATOX1	ENSG00000177556	ENST00000524142	ENSP00000430598	2.342	2.299	2.229	2.245	2.413	2.014	2.071	2.220	2.280	2.221	2.209	2.390	2.771	2.333	2.331	2.063	2.292	2.319	2.326	2.136	2.367	2.450	2.152	2.433	2.213	2.240	1.987	2.484	2.222	8.963	8.892	9.151	8.729	9.199	9.075	9.049	8.738	9.037	8.928	8.937	9.246	9.198	8.699	9.020	9.187	8.698
ATP10B	ENSG00000118322	ENST00000327245	ENSP00000313600	NA	NA	NA	2.623	2.321	NA	1.489	NA	NA	2.219	NA	NA	NA	NA	NA	NA	1.241	NA	NA	2.398	NA	2.114	1.468	NA	1.772	NA	NA	NA	NA	NA	NA	NA	7.078	6.359	NA	6.300	NA	NA	5.688	NA	NA	NA	NA	NA	NA	6.094
ATP10D	ENSG00000145246	ENST00000273859	ENSP00000273859	1.849	1.787	NA	1.583	1.542	1.799	2.013	NA	NA	1.791	NA	2.129	1.421	1.752	NA	NA	1.515	2.063	1.598	1.615	NA	1.713	1.914	1.920	NA	NA	NA	1.955	1.888	4.922	6.046	NA	4.865	5.489	5.229	6.623	NA	NA	5.680	NA	4.591	4.643	4.715	NA	NA	4.785
ATP11A	ENSG00000068650	ENST00000375630	ENSP00000364781	1.929	1.926	1.878	1.554	1.853	2.034	1.641	1.825	1.966	1.984	2.241	2.075	1.841	2.507	1.845	1.619	1.962	1.951	1.622	1.339	1.944	1.900	1.855	1.787	1.743	1.990	2.007	1.633	1.692	7.026	7.542	6.730	6.157	6.518	6.899	6.466	6.862	6.550	6.794	7.362	7.017	6.693	6.881	6.743	6.177	6.399
ATP11B	ENSG00000058063	ENST00000323116	ENSP00000321195	1.817	2.126	1.640	2.159	2.143	2.039	2.440	1.995	2.155	2.026	1.967	2.129	2.079	1.988	2.307	2.037	2.101	1.777	2.338	2.231	2.043	2.169	2.038	2.084	2.418	2.117	2.148	2.212	2.030	6.163	6.567	5.941	6.122	6.468	5.838	5.865	5.859	6.056	6.517	5.933	6.172	7.270	7.297	6.702	6.231	5.907
ATP11C	ENSG00000101974	ENST00000361648	ENSP00000355165	1.733	1.882	1.329	1.668	1.600	1.911	1.654	1.724	1.954	1.803	1.181	2.053	2.692	1.545	2.059	1.922	1.459	1.560	1.718	1.765	1.723	1.625	1.888	1.936	1.656	1.994	1.886	1.801	1.881	6.579	6.094	5.306	6.182	7.069	7.091	6.394	6.787	6.234	6.674	6.587	6.918	7.535	6.669	6.758	6.371	5.935
ATP12A	ENSG00000075673	ENST00000381946	ENSP00000371372	NA	NA	NA	NA	NA	NA	2.052	NA	NA	NA	NA	1.993	NA	NA	NA	NA	NA	NA	NA	NA	NA	NA	NA	NA	NA	NA	NA	1.716	NA	NA	NA	NA	NA	NA	NA	6.602	NA	NA	NA	NA	6.538	NA	NA	NA	NA	NA
ATP13A1	ENSG00000105726	ENST00000357324	ENSP00000349877	2.044	2.301	2.186	1.823	2.215	1.968	1.927	2.108	2.012	2.172	1.820	1.692	1.929	2.107	2.354	2.199	2.313	2.062	2.233	1.712	2.248	2.226	1.857	2.371	2.163	2.160	2.067	1.891	2.062	7.758	7.349	7.681	7.370	7.834	7.646	7.727	7.743	7.561	7.717	7.482	7.443	7.708	8.063	7.312	7.514	8.030
ATP13A2	ENSG00000159363	ENST00000452699	ENSP00000413307	1.969	NA	2.130	1.576	1.848	1.561	NA	NA	NA	1.823	NA	NA	1.282	2.001	NA	NA	2.302	2.024	1.818	NA	2.173	1.892	NA	2.081	2.018	1.680	NA	1.430	1.874	5.812	NA	5.554	5.006	4.588	6.278	NA	NA	NA	5.339	NA	NA	4.944	5.635	NA	NA	5.774
ATP13A3	ENSG00000133657	ENST00000439040	ENSP00000416508	1.933	2.390	1.917	2.262	2.178	2.264	2.179	2.186	2.723	2.118	2.485	2.524	2.887	2.084	2.194	1.939	2.184	2.497	2.099	2.211	2.224	2.054	2.181	2.065	2.368	1.841	2.453	2.180	2.088	5.999	4.974	5.754	5.309	6.206	6.336	6.186	6.203	4.406	6.331	6.525	6.758	6.941	6.530	6.352	6.365	5.044
ATP13A4	ENSG00000127249	ENST00000392443	ENSP00000376238	NA	NA	1.991	NA	NA	NA	2.110	1.578	NA	1.721	NA	NA	NA	2.301	NA	NA	1.546	NA	NA	NA	NA	NA	NA	NA	1.946	NA	2.455	1.638	NA	NA	NA	5.478	NA	NA	NA	4.471	5.495	NA	5.607	NA	NA	NA	6.153	NA	NA	5.245
ATP1A1	ENSG00000163399	ENST00000537345	ENSP00000445306	3.145	2.999	2.984	3.744	3.769	2.909	3.074	3.148	3.247	3.459	2.902	4.134	2.956	3.205	2.821	2.947	3.784	2.853	3.164	3.432	3.619	3.787	3.037	2.790	3.099	3.165	3.746	3.031	2.917	8.562	8.197	9.070	8.839	8.901	8.246	8.176	8.328	8.092	8.763	8.393	9.472	8.345	8.483	7.960	8.351	8.607
ATP1A2	ENSG00000018625	ENST00000392233	ENSP00000376066	1.590	NA	3.320	1.681	1.607	1.522	2.436	1.080	2.163	2.091	2.933	1.376	NA	1.211	NA	1.799	NA	1.004	1.973	2.201	1.349	1.290	1.831	1.133	1.269	1.857	NA	NA	2.158	8.254	NA	9.453	8.774	8.619	8.049	7.958	8.187	7.729	8.556	8.887	9.142	NA	8.145	NA	8.321	NA
ATP1A3	ENSG00000105409	ENST00000602133	ENSP00000471581	2.231	1.213	2.885	NA	NA	NA	NA	NA	NA	NA	2.952	NA	NA	NA	1.002	NA	NA	NA	NA	1.122	NA	NA	NA	1.001	NA	2.013	NA	NA	NA	7.350	7.271	9.058	NA	NA	NA	NA	NA	NA	NA	8.737	NA	NA	NA	6.333	NA	NA
ATP1B1	ENSG00000143153	ENST00000367816	ENSP00000356790	2.888	2.288	3.022	3.217	3.274	2.848	2.980	2.609	1.867	2.912	2.947	3.932	2.928	2.795	1.652	2.662	3.110	2.093	2.131	2.958	3.131	3.177	2.956	2.516	3.047	2.603	3.056	2.713	2.511	8.557	8.020	9.536	8.901	8.964	8.844	7.992	8.499	7.273	8.493	9.197	9.603	8.327	8.396	6.892	6.992	8.956
ATP1B2	ENSG00000129244	ENST00000250111	ENSP00000250111	1.676	NA	3.347	1.227	NA	1.494	1.269	1.263	1.512	1.607	1.286	1.823	NA	1.079	1.219	2.160	NA	1.393	1.419	1.511	1.097	NA	1.810	1.667	NA	1.567	1.226	NA	NA	6.601	NA	9.011	6.551	NA	6.667	6.347	6.557	6.463	6.145	6.866	6.096	NA	6.422	6.587	6.944	NA
ATP1B3	ENSG00000069849	ENST00000286371	ENSP00000286371	2.897	2.839	2.392	2.960	2.776	2.678	2.794	2.236	3.509	2.412	2.302	2.760	2.045	2.738	2.299	2.112	2.271	2.688	2.608	3.085	2.177	2.902	2.569	2.285	1.920	2.618	2.571	2.717	2.688	7.923	7.798	7.992	7.967	8.295	7.899	7.858	7.742	8.076	7.965	7.669	7.710	6.781	8.385	8.177	8.593	7.669
ATP2A2	ENSG00000174437	ENST00000539276	ENSP00000440045	2.715	2.809	2.925	2.832	2.673	2.668	3.059	2.888	2.950	2.637	3.287	2.734	2.678	2.586	2.550	2.487	2.563	2.635	2.748	2.791	2.765	2.704	2.615	2.458	2.722	2.871	2.755	2.707	2.964	8.453	8.173	8.651	8.401	8.440	8.293	8.425	8.510	8.356	8.467	9.457	8.136	8.490	8.669	8.240	8.547	8.572
ATP2A3	ENSG00000074370	ENST00000397043	ENSP00000380236	1.707	2.638	NA	2.069	2.335	1.395	1.766	1.004	1.752	2.143	1.509	1.347	NA	1.914	2.849	1.413	2.701	1.465	1.959	1.977	3.223	2.372	1.692	2.695	2.863	1.259	1.736	2.324	2.258	7.244	7.685	NA	7.766	7.593	6.874	7.299	6.559	7.127	7.172	6.498	6.489	NA	7.426	7.961	7.678	7.772
ATP2B1	ENSG00000070961	ENST00000428670	ENSP00000392043	1.788	2.224	2.422	2.255	2.345	2.099	1.885	2.110	2.341	1.888	1.606	2.089	1.968	2.041	2.226	1.783	1.958	1.954	1.800	2.272	1.857	2.355	2.009	2.161	2.161	2.259	1.949	2.198	2.089	7.039	6.784	8.463	7.487	7.659	7.207	7.183	7.604	7.364	7.158	7.181	7.213	7.019	7.830	7.282	7.426	7.171
ATP2B2	ENSG00000157087	ENST00000360273	ENSP00000353414	NA	NA	2.292	NA	NA	1.609	NA	1.487	NA	NA	NA	NA	1.972	NA	NA	NA	NA	NA	NA	NA	2.131	NA	NA	NA	NA	NA	NA	NA	NA	NA	NA	8.524	NA	NA	6.281	NA	6.607	NA	NA	NA	NA	6.579	NA	NA	NA	NA
ATP2B3	ENSG00000067842	ENST00000393842	ENSP00000377425	1.838	NA	1.539	NA	NA	NA	NA	1.205	NA	NA	NA	NA	NA	NA	NA	NA	NA	NA	NA	NA	NA	NA	NA	NA	NA	NA	NA	NA	NA	7.029	NA	7.793	NA	NA	NA	NA	6.578	NA	NA	NA	NA	NA	NA	NA	NA	NA
ATP2B4	ENSG00000058668	ENST00000357681	ENSP00000350310	2.454	2.296	2.423	2.093	2.119	3.022	2.673	2.357	2.636	2.405	2.692	2.109	1.934	2.424	2.193	2.511	1.920	2.578	2.274	2.831	1.780	1.879	3.128	2.086	2.143	2.265	1.826	2.163	2.636	8.296	8.159	8.912	8.147	8.421	8.827	8.711	8.395	8.342	8.291	8.601	7.767	7.608	8.036	7.939	8.169	7.597
ATP2C1	ENSG00000017260	ENST00000510168	ENSP00000427461	2.344	2.214	2.443	2.321	2.164	2.328	2.231	2.430	2.289	2.212	2.397	2.508	2.312	2.551	2.152	2.205	2.160	2.295	2.908	2.355	2.300	2.189	2.250	2.063	2.321	2.372	2.335	2.234	2.243	7.021	6.366	7.259	7.007	6.926	6.971	6.402	7.079	6.702	6.920	6.682	7.105	6.485	7.357	6.905	6.810	7.011
ATP2C2	ENSG00000064270	ENST00000262429	ENSP00000262429	NA	NA	NA	2.338	2.432	NA	NA	NA	NA	NA	NA	NA	NA	NA	NA	NA	NA	NA	2.156	2.511	NA	NA	NA	NA	NA	NA	NA	NA	NA	NA	NA	NA	5.314	6.061	NA	NA	NA	NA	NA	NA	NA	NA	NA	NA	NA	NA
ATP5A1	ENSG00000152234	ENST00000593152	ENSP00000465477	3.340	3.035	3.145	3.579	3.516	3.091	3.296	3.233	3.028	3.005	3.960	3.709	3.557	3.073	3.024	3.095	3.269	3.054	3.096	3.399	3.259	3.429	3.115	3.006	3.067	3.120	3.292	3.404	3.150	9.641	9.066	9.692	9.504	9.650	9.361	9.533	9.415	9.499	9.348	10.386	9.936	9.647	9.418	9.371	9.355	9.574
ATP5B	ENSG00000110955	ENST00000262030	ENSP00000262030	3.539	3.304	3.285	3.869	3.732	3.232	3.509	3.376	3.387	3.205	4.234	3.828	3.776	3.243	3.195	3.091	3.368	3.231	3.265	3.695	3.409	3.667	3.308	3.175	3.243	3.202	3.496	3.578	3.377	9.684	9.135	9.800	9.456	9.636	9.375	9.575	9.384	9.511	9.317	10.409	9.874	9.770	9.328	9.500	9.398	9.377
ATP5C1	ENSG00000165629	ENST00000356708	ENSP00000349142	3.257	2.878	2.852	3.353	3.318	2.938	3.045	2.989	2.849	2.833	3.810	3.333	3.422	2.910	2.787	2.706	3.127	2.971	2.878	3.224	2.970	3.243	2.896	2.812	2.900	2.829	3.051	3.086	2.966	8.940	8.351	9.274	9.003	9.091	8.525	8.862	8.950	8.669	8.580	9.947	9.507	9.078	8.835	8.496	8.118	8.442
ATP5D	ENSG00000099624	ENST00000591660	ENSP00000464863	2.545	2.284	2.370	2.112	2.903	1.847	1.848	2.092	2.089	1.967	2.832	1.956	2.532	2.427	1.709	2.384	2.811	2.243	2.530	1.924	2.839	2.806	1.792	2.289	2.398	2.030	1.856	1.886	1.918	9.127	9.125	9.045	9.313	9.017	8.435	9.120	9.131	8.551	8.875	9.794	9.493	9.039	8.885	8.940	8.532	8.438
ATP5E	ENSG00000124172	ENST00000395663	ENSP00000379023	3.116	3.224	2.927	3.088	3.158	2.775	2.833	2.889	2.981	NA	3.291	2.901	3.081	3.172	2.750	NA	3.063	2.960	2.922	3.077	3.008	3.225	2.753	3.130	3.022	2.997	2.868	3.228	2.809	8.225	8.405	8.775	6.998	7.738	7.564	8.239	6.285	6.531	NA	9.326	8.237	8.721	7.789	7.186	NA	7.051
ATP5F1	ENSG00000116459	ENST00000369722	ENSP00000358737	2.523	2.467	2.339	2.934	2.793	2.520	2.658	2.681	2.415	2.393	3.254	2.831	2.810	2.384	2.464	2.316	2.445	2.414	2.427	2.791	2.598	2.710	2.439	2.310	2.406	2.398	2.604	2.734	2.526	9.035	8.432	9.038	9.039	8.976	8.573	8.593	8.705	8.856	8.680	9.813	9.355	9.169	8.735	8.682	8.432	8.655
ATP5H	ENSG00000167863	ENST00000301587	ENSP00000301587	2.991	2.927	2.898	3.254	3.236	2.785	2.993	2.937	2.957	2.813	3.672	3.217	3.282	3.005	2.667	2.739	3.038	2.919	2.972	3.199	3.077	3.198	2.860	2.813	2.919	2.799	3.022	3.064	2.910	9.082	8.758	9.247	9.314	9.295	8.683	8.769	8.851	9.039	8.687	10.005	9.296	9.317	8.898	8.678	8.664	9.092
ATP5I	ENSG00000169020	ENST00000304312	ENSP00000306003	3.074	2.958	2.966	2.977	3.290	2.430	2.463	2.785	2.662	2.392	3.235	2.651	2.993	3.041	2.156	2.802	3.062	2.781	2.960	2.944	3.009	3.267	2.582	2.876	2.895	2.815	2.435	2.832	2.349	9.148	8.602	9.038	9.026	9.187	8.736	8.835	8.862	8.933	8.891	9.755	9.213	9.111	8.786	8.942	9.208	9.402
ATP5J	ENSG00000154723	ENST00000400094	ENSP00000382966	3.095	2.885	2.898	3.167	3.195	2.814	3.027	2.785	2.836	2.746	3.656	3.152	3.459	2.900	2.538	2.686	2.929	2.901	2.848	3.154	2.964	3.160	2.825	2.700	2.802	2.835	2.833	3.006	2.788	9.247	8.570	8.984	8.857	9.357	8.561	9.018	8.655	8.790	8.636	9.926	9.600	9.543	8.768	8.981	8.797	9.313
ATP5J2	ENSG00000241468	ENST00000292475	ENSP00000292475	2.445	2.398	2.291	2.209	2.580	1.641	1.632	2.048	1.923	1.244	2.256	1.897	2.121	2.472	1.626	NA	2.183	2.342	NA	2.213	2.214	2.644	1.781	2.177	2.264	2.427	1.711	2.123	1.524	7.752	6.862	7.302	7.907	7.577	7.150	7.313	7.451	6.946	7.246	8.427	7.743	7.230	7.475	6.698	NA	7.822
ATP5J2-PTCD1	ENSG00000248919	ENST00000413834	ENSP00000400168	1.655	1.565	1.718	1.401	1.634	1.632	1.726	1.671	1.625	1.743	1.802	1.384	1.695	1.564	1.747	1.702	1.674	1.609	1.824	1.390	1.773	1.604	1.554	1.656	1.660	1.751	1.522	1.415	1.666	7.808	7.026	8.013	7.696	8.187	7.435	7.427	7.581	7.969	7.674	8.780	8.181	7.979	7.586	7.737	7.792	8.260
ATP5L	ENSG00000167283	ENST00000524422	ENSP00000434865	3.053	2.929	2.740	3.144	3.126	2.702	2.810	2.926	2.853	2.741	3.531	2.986	3.006	2.936	2.777	2.858	3.000	2.831	2.837	3.105	3.081	3.089	2.877	2.891	2.860	2.687	2.864	3.235	2.803	8.779	8.325	9.025	9.037	8.936	8.714	8.806	8.636	8.893	8.741	9.775	9.349	8.896	8.747	8.875	8.863	9.006
ATP5O	ENSG00000241837	ENST00000290299	ENSP00000290299	2.919	2.893	2.885	3.367	3.321	2.941	3.087	3.035	2.930	2.863	3.762	3.200	3.303	2.892	2.898	3.027	2.990	2.883	2.823	3.246	3.050	3.281	2.936	2.827	2.976	2.768	3.012	3.206	2.977	9.045	8.212	9.218	8.824	9.097	8.627	8.709	8.696	8.594	8.618	9.834	9.460	9.154	8.767	8.624	8.620	9.111
ATP5S	ENSG00000125375	ENST00000311459	ENSP00000308334	1.326	1.348	1.758	1.572	1.581	1.461	1.438	1.875	1.510	1.232	1.585	1.830	1.348	1.387	1.553	1.492	1.349	1.362	1.561	1.549	1.374	1.588	1.724	1.541	1.572	1.284	1.747	1.383	1.206	7.498	5.757	8.109	7.410	7.336	6.899	7.163	7.449	7.448	7.325	8.285	7.837	7.236	7.562	6.561	6.534	7.859
ATP6AP1	ENSG00000071553	ENST00000369762	ENSP00000358777	2.775	2.522	2.716	2.594	2.564	2.503	2.545	2.669	2.673	2.668	2.709	2.772	2.596	2.807	2.519	2.573	2.849	2.718	2.909	2.486	2.705	2.544	2.504	2.697	2.687	2.589	2.968	2.466	2.688	7.467	7.260	7.571	6.842	6.859	6.978	7.069	7.149	6.733	6.870	7.202	7.317	5.876	7.369	6.872	7.161	5.616
ATP6AP2	ENSG00000182220	ENST00000378438	ENSP00000367697	2.870	2.793	2.858	2.803	2.586	2.933	2.834	2.820	2.918	2.730	2.629	3.151	2.890	2.857	2.681	2.710	2.599	2.813	2.767	2.819	2.467	2.602	2.916	2.692	2.644	2.615	3.087	2.744	2.832	7.530	6.792	7.454	7.293	6.918	6.590	7.265	7.363	7.122	6.695	6.850	6.530	6.803	7.392	6.306	6.890	7.081
ATP6V0A1	ENSG00000033627	ENST00000264649	ENSP00000264649	2.384	2.083	2.743	2.255	2.386	2.082	2.135	1.935	2.312	2.249	2.042	2.540	2.199	2.192	2.081	2.190	2.172	2.139	2.155	2.188	2.133	2.359	2.247	2.209	2.098	2.187	2.311	2.055	2.058	8.237	7.264	8.730	7.721	7.506	7.331	7.158	7.140	8.018	7.629	7.209	8.430	7.397	7.515	7.267	7.397	7.556
ATP6V0A2	ENSG00000185344	ENST00000330342	ENSP00000332247	1.491	1.730	1.739	1.699	1.768	1.616	1.556	1.477	1.693	1.420	1.440	1.540	1.553	1.640	1.800	1.387	1.572	1.398	1.636	1.624	1.860	1.763	1.673	1.671	1.831	1.597	1.753	1.804	1.545	6.290	6.735	6.021	5.879	6.514	5.646	5.767	5.930	6.751	6.169	6.391	5.987	5.600	6.271	6.257	5.653	7.028
ATP6V0A4	ENSG00000105929	ENST00000393054	ENSP00000376774	NA	NA	NA	NA	NA	NA	1.154	NA	NA	NA	NA	2.766	NA	NA	NA	NA	NA	1.177	NA	NA	2.433	NA	NA	NA	NA	NA	NA	1.441	NA	NA	NA	NA	NA	NA	NA	5.253	NA	NA	NA	NA	7.723	NA	NA	NA	NA	NA
ATP6V0C	ENSG00000185883	ENST00000330398	ENSP00000329757	NA	NA	2.857	NA	NA	NA	NA	NA	NA	NA	NA	NA	NA	NA	NA	NA	NA	NA	NA	NA	NA	NA	NA	NA	NA	NA	NA	NA	NA	NA	NA	5.687	NA	NA	NA	NA	NA	NA	NA	NA	NA	NA	NA	NA	NA	NA
ATP6V0D1	ENSG00000159720	ENST00000290949	ENSP00000290949	2.783	2.700	2.684	2.827	2.727	2.736	2.653	2.665	2.739	2.622	2.572	2.697	2.675	2.837	2.539	2.344	2.661	2.533	2.535	2.624	2.589	2.634	2.624	2.658	2.621	2.493	2.654	2.622	2.727	8.333	7.962	8.664	7.752	8.104	7.886	7.934	7.786	7.787	8.135	7.757	8.262	7.612	8.085	7.708	7.694	8.045
ATP6V0D2	ENSG00000147614	ENST00000285393	ENSP00000285393	NA	NA	NA	1.400	NA	NA	NA	NA	NA	NA	NA	2.627	NA	NA	NA	NA	NA	NA	NA	1.224	NA	1.371	NA	NA	NA	NA	NA	NA	NA	NA	NA	NA	7.317	NA	NA	NA	NA	NA	NA	NA	7.886	NA	NA	NA	NA	NA
ATP6V1A	ENSG00000114573	ENST00000273398	ENSP00000273398	2.494	2.240	2.601	2.287	2.159	2.145	2.298	2.426	2.249	2.187	1.889	3.017	2.550	2.276	2.260	1.954	2.214	2.212	2.231	2.226	2.469	2.157	2.083	2.294	2.228	2.246	2.650	2.375	2.165	8.810	8.371	9.231	8.216	8.482	8.246	8.362	8.222	8.351	8.425	7.970	9.149	8.242	8.565	8.251	8.330	8.349
ATP6V1B1	ENSG00000116039	ENST00000412314	ENSP00000388353	NA	NA	NA	NA	NA	NA	NA	2.039	NA	NA	NA	2.595	NA	NA	NA	NA	1.381	2.333	NA	NA	2.702	NA	NA	NA	NA	NA	NA	NA	NA	NA	NA	NA	NA	NA	NA	NA	6.953	NA	NA	NA	8.287	NA	NA	NA	NA	6.285
ATP6V1B2	ENSG00000147416	ENST00000276390	ENSP00000276390	2.843	2.796	2.877	2.550	2.595	2.343	2.530	2.278	2.729	2.478	2.508	3.051	2.582	2.650	2.548	2.318	2.471	2.562	2.311	2.462	2.417	2.623	2.353	2.591	2.397	2.679	2.527	2.605	2.495	8.744	8.214	9.181	8.101	8.336	8.058	8.416	8.035	8.258	8.349	7.929	9.023	8.225	8.478	8.380	8.051	8.173
ATP6V1C1	ENSG00000155097	ENST00000518738	ENSP00000430282	2.511	2.363	2.569	2.122	2.198	2.223	2.188	2.198	2.359	2.171	2.507	2.617	2.272	2.198	2.261	2.167	2.169	2.307	2.148	2.153	2.071	2.137	2.213	2.183	2.196	2.323	2.649	2.303	2.243	7.855	7.408	8.492	7.394	7.835	7.486	7.615	7.496	7.426	7.743	7.432	8.315	7.692	7.948	7.696	7.317	7.613
ATP6V1C2	ENSG00000143882	ENST00000272238	ENSP00000272238	NA	NA	NA	NA	NA	NA	NA	NA	NA	NA	NA	2.143	NA	NA	NA	NA	NA	2.429	NA	1.096	2.650	NA	NA	NA	NA	NA	NA	NA	NA	NA	NA	NA	NA	NA	NA	NA	NA	NA	NA	NA	6.600	NA	NA	NA	NA	NA
ATP6V1E1	ENSG00000131100	ENST00000253413	ENSP00000253413	2.969	2.696	2.910	2.796	2.608	2.725	2.880	2.750	2.857	2.748	3.239	3.145	2.718	2.888	2.631	2.683	2.552	2.823	2.635	2.854	2.589	2.564	2.854	2.671	2.627	2.704	2.856	2.890	2.852	8.590	8.270	8.988	8.109	8.291	8.074	8.325	8.193	8.235	8.283	7.923	8.940	7.944	8.452	8.007	8.429	8.270
ATP6V1E2	ENSG00000250565	ENST00000522587	ENSP00000428141	1.192	NA	NA	NA	NA	NA	NA	NA	NA	NA	NA	NA	NA	NA	NA	NA	NA	NA	NA	NA	NA	NA	NA	NA	NA	1.944	NA	NA	NA	4.263	NA	NA	NA	NA	NA	NA	NA	NA	NA	NA	NA	NA	NA	NA	NA	NA
ATP6V1F	ENSG00000128524	ENST00000249289	ENSP00000249289	2.849	2.785	2.828	2.384	2.620	2.476	2.818	2.700	2.701	2.823	2.669	2.676	2.429	2.945	2.624	2.610	2.761	2.716	2.701	2.311	2.734	2.657	2.384	2.708	2.592	2.813	2.535	2.631	2.690	8.464	7.759	8.828	8.096	7.772	7.967	8.107	7.823	7.988	8.064	7.872	9.006	8.132	7.991	7.915	7.995	8.108
ATP6V1G1	ENSG00000136888	ENST00000374050	ENSP00000363162	3.041	2.910	2.754	2.733	2.708	2.849	2.932	2.895	2.726	2.657	2.936	2.891	3.018	2.952	2.901	2.886	2.866	2.918	3.180	2.723	2.860	2.697	2.733	2.942	3.025	2.968	3.073	3.006	2.836	8.688	8.464	8.122	8.437	8.171	7.818	7.832	8.366	7.858	7.859	8.124	8.926	8.082	8.809	8.062	7.453	7.302
ATP6V1H	ENSG00000047249	ENST00000355221	ENSP00000347359	2.450	2.077	2.475	2.134	1.992	2.278	2.361	2.173	2.170	2.176	2.395	2.610	2.187	2.286	2.048	2.193	2.156	2.213	2.327	2.162	2.196	2.001	2.181	2.095	2.077	2.263	2.617	2.181	2.279	8.147	7.834	8.718	7.703	7.672	7.534	7.718	7.800	7.602	7.695	7.668	8.641	7.687	7.991	7.742	7.685	7.804
ATP7A	ENSG00000165240	ENST00000343533	ENSP00000343026	1.599	1.439	1.185	1.421	1.445	1.491	1.636	1.539	1.383	1.426	1.271	1.655	1.138	1.457	1.612	1.458	1.186	1.415	1.526	1.476	1.655	1.433	1.443	1.543	1.728	1.272	1.621	1.553	1.436	6.535	6.146	5.667	6.278	6.771	6.105	6.247	6.643	6.268	6.512	5.967	6.387	5.817	6.873	6.095	6.493	6.330
ATP7B	ENSG00000123191	ENST00000448424	ENSP00000416738	NA	NA	NA	1.501	2.006	NA	NA	1.243	1.067	1.922	1.295	1.381	2.065	NA	NA	NA	NA	1.817	1.496	NA	1.293	1.985	NA	NA	1.688	1.740	1.204	NA	NA	NA	NA	NA	5.490	6.080	NA	NA	4.641	5.134	6.132	5.895	5.356	6.653	NA	NA	NA	NA
ATP8A1	ENSG00000124406	ENST00000264449	ENSP00000264449	2.066	1.965	2.410	2.216	1.623	1.214	1.104	1.202	1.490	1.412	1.704	1.730	NA	2.030	2.261	2.084	1.876	NA	2.028	2.077	1.665	1.888	1.557	1.982	1.853	1.387	2.514	1.995	1.408	7.357	6.987	7.767	7.003	6.404	6.176	7.264	5.730	6.605	6.302	6.884	5.913	NA	7.693	6.775	6.577	7.012
ATP8A2	ENSG00000132932	ENST00000381655	ENSP00000371070	1.404	NA	1.612	NA	NA	NA	NA	NA	NA	NA	NA	NA	NA	NA	NA	NA	NA	NA	NA	NA	NA	NA	NA	NA	NA	1.645	NA	NA	NA	4.773	NA	6.155	NA	NA	NA	NA	NA	NA	NA	NA	NA	NA	NA	NA	NA	NA
ATP8B4	ENSG00000104043	ENST00000559829	ENSP00000453169	NA	NA	1.099	NA	NA	NA	NA	NA	NA	NA	NA	NA	NA	NA	NA	NA	NA	NA	NA	NA	NA	NA	1.901	NA	NA	NA	NA	1.071	1.525	NA	NA	5.809	NA	NA	NA	NA	NA	NA	NA	NA	NA	NA	NA	NA	NA	NA
ATP9A	ENSG00000054793	ENST00000338821	ENSP00000342481	1.990	1.590	2.859	2.217	2.027	1.869	2.161	2.338	2.279	2.075	1.957	2.019	1.697	1.906	1.456	2.206	2.130	1.672	2.143	2.120	2.318	2.130	2.031	1.335	2.462	2.358	2.269	1.474	1.794	7.273	6.214	7.621	6.733	6.610	6.302	6.513	6.488	7.136	6.793	6.242	6.419	6.927	6.185	6.689	6.157	6.622
ATP9B	ENSG00000166377	ENST00000307671	ENSP00000304500	1.817	NA	1.815	1.607	1.647	1.809	NA	1.785	NA	1.791	1.501	1.809	1.776	1.723	1.818	NA	1.814	1.695	1.802	1.522	1.825	1.637	NA	1.661	1.982	1.909	1.850	1.497	1.809	5.639	NA	4.976	6.697	5.655	5.441	NA	5.594	NA	4.962	5.251	5.783	5.701	6.229	5.345	NA	6.129
ATPAF1	ENSG00000123472	ENST00000574428	ENSP00000459167	2.752	2.174	2.460	2.579	2.424	2.256	2.356	2.358	2.520	2.282	3.268	2.772	2.894	2.226	2.161	2.279	2.438	2.354	2.290	2.550	2.441	2.421	2.303	2.111	2.261	2.432	2.511	2.322	2.362	7.631	7.521	7.811	6.863	7.414	6.910	7.022	7.026	7.635	7.742	8.625	7.978	7.967	7.049	6.787	6.764	6.667
ATPAF2	ENSG00000171953	ENST00000474627	ENSP00000417190	1.815	1.767	1.665	1.840	1.832	1.534	1.699	1.784	1.535	1.637	2.147	1.808	2.029	1.723	1.844	1.630	1.851	1.747	1.834	1.678	1.873	1.740	1.555	1.738	1.738	1.756	1.723	1.950	1.707	7.552	7.042	7.513	6.990	7.596	7.334	6.931	7.412	7.047	8.416	7.944	7.778	8.056	7.082	6.606	6.483	7.706
ATPIF1	ENSG00000130770	ENST00000335514	ENSP00000335203	2.773	2.665	2.460	2.764	3.257	2.473	2.255	2.824	NA	NA	3.612	2.673	NA	2.800	2.280	2.580	2.789	NA	2.959	NA	2.770	3.227	2.314	2.669	2.914	2.876	2.354	2.595	2.176	7.516	7.400	7.267	8.569	7.152	7.099	6.622	7.835	NA	NA	7.949	7.193	NA	7.179	6.028	7.501	6.356
ATR	ENSG00000175054	ENST00000350721	ENSP00000343741	1.839	1.750	1.425	1.595	1.400	1.673	NA	1.754	1.552	1.535	NA	1.722	1.502	1.414	1.939	1.460	1.503	1.512	1.579	1.622	1.660	1.465	1.623	1.725	1.586	1.765	1.840	1.799	1.561	5.840	5.715	5.871	4.850	5.044	5.632	NA	5.210	6.853	5.138	NA	5.292	6.758	6.334	5.381	5.995	6.345
ATRIP	ENSG00000164053	ENST00000412052	ENSP00000400930	1.468	1.521	1.472	1.505	1.293	1.552	1.531	1.569	1.468	1.423	1.340	1.308	1.419	1.454	1.597	1.473	1.582	1.494	1.584	1.500	1.399	1.327	1.563	1.461	1.447	1.980	1.609	1.650	1.575	6.387	7.656	5.661	6.449	8.203	8.186	8.266	7.250	8.125	7.997	6.489	5.982	7.845	7.322	6.026	6.203	6.631
ATRN	ENSG00000088812	ENST00000262919	ENSP00000262919	2.189	1.792	2.232	1.906	2.561	1.985	1.887	1.929	1.943	1.931	1.970	2.313	2.642	1.997	1.718	1.986	2.086	2.098	1.865	1.822	1.930	2.452	1.947	1.882	2.136	2.025	2.427	1.732	1.931	7.078	7.590	7.122	6.957	7.010	6.873	7.340	6.564	8.097	7.411	6.445	7.068	6.490	6.907	6.499	6.809	6.433
ATRNL1	ENSG00000107518	ENST00000355044	ENSP00000347152	NA	NA	1.882	NA	NA	NA	1.070	NA	NA	NA	NA	1.577	1.103	NA	NA	NA	NA	NA	NA	NA	NA	NA	NA	NA	NA	1.391	NA	NA	NA	NA	NA	5.809	NA	NA	NA	5.225	NA	NA	NA	NA	6.281	5.452	NA	NA	NA	NA
ATRX	ENSG00000085224	ENST00000373344	ENSP00000362441	2.025	1.952	2.127	1.765	1.809	2.133	2.003	1.887	1.936	1.925	1.972	2.105	1.845	1.814	2.183	2.141	1.982	1.911	1.976	1.954	1.912	1.830	2.027	2.127	2.017	1.724	2.094	1.991	1.873	6.659	6.577	6.883	7.213	6.629	7.049	6.532	7.091	6.325	6.489	6.190	7.047	6.294	6.817	6.978	7.195	6.314
ATXN1	ENSG00000124788	ENST00000436367	ENSP00000416360	1.600	1.655	1.867	1.476	1.545	2.021	1.774	1.619	1.583	1.735	NA	1.624	1.597	1.670	1.634	1.744	1.630	1.618	1.732	1.628	1.609	1.499	1.870	1.689	1.636	1.599	1.589	1.396	1.647	5.325	6.141	6.516	6.211	6.322	6.927	6.732	6.164	6.079	6.560	NA	6.569	6.065	6.948	6.012	6.917	6.408
ATXN10	ENSG00000130638	ENST00000252934	ENSP00000252934	2.528	2.284	2.603	2.380	2.132	2.530	2.395	2.617	2.200	2.325	2.698	2.581	2.682	2.392	2.278	2.462	2.476	2.466	2.450	2.360	2.441	2.102	2.431	2.251	2.144	2.535	2.650	2.497	2.386	7.408	7.438	8.067	7.468	7.300	7.954	7.716	7.844	7.186	7.783	7.817	7.670	7.908	7.676	7.802	7.806	7.431
ATXN1L	ENSG00000224470	ENST00000427980	ENSP00000415822	1.896	NA	1.914	1.906	1.853	2.000	1.954	1.946	2.120	1.896	NA	2.229	1.621	1.984	1.993	NA	NA	1.965	1.753	1.894	1.919	1.879	2.044	2.008	1.924	NA	1.973	NA	1.769	5.755	NA	5.337	5.772	5.079	6.426	5.886	6.047	5.603	5.661	NA	6.438	5.093	6.710	6.234	NA	NA
ATXN2L	ENSG00000168488	ENST00000336783	ENSP00000338718	2.334	2.559	2.437	2.231	2.481	2.209	2.195	2.320	2.419	2.338	2.111	2.013	2.087	2.304	2.618	2.294	2.480	2.390	2.412	2.255	2.427	2.504	2.373	2.592	2.434	2.786	2.457	2.431	2.390	7.573	7.731	7.708	7.677	7.581	7.738	7.746	7.763	7.502	7.426	7.271	7.419	7.465	8.126	7.570	7.712	7.370
ATXN3	ENSG00000066427	ENST00000617719	ENSP00000481998	1.775	1.961	1.732	1.722	1.668	1.921	2.131	1.748	1.956	1.813	1.791	1.764	2.021	1.714	1.979	1.742	1.699	1.867	1.859	1.867	1.749	1.642	1.983	1.738	1.942	2.195	1.858	1.947	1.932	7.320	7.567	7.277	7.553	7.470	7.630	7.615	7.564	7.126	7.396	7.171	6.529	7.052	7.379	7.419	7.247	7.143
ATXN7	ENSG00000163635	ENST00000487717	ENSP00000420234	1.750	1.992	1.728	1.852	NA	NA	NA	1.747	NA	NA	NA	NA	NA	1.628	2.082	1.766	2.150	1.800	1.746	1.869	NA	1.835	NA	NA	NA	NA	NA	NA	NA	5.156	5.031	5.603	5.029	NA	NA	NA	5.330	NA	NA	NA	NA	NA	5.222	4.476	5.478	5.813
ATXN7L3B	ENSG00000253719	ENST00000519948	ENSP00000430000	2.201	2.108	2.480	2.274	2.234	2.176	2.145	2.593	2.015	2.079	NA	2.342	2.240	2.154	2.271	2.400	2.262	NA	2.256	2.197	2.316	2.253	2.196	2.195	2.497	2.005	2.270	2.308	1.989	7.075	6.248	7.442	7.393	7.388	7.438	7.009	6.465	6.466	6.653	NA	7.406	7.306	7.458	7.478	7.593	6.919
AUH	ENSG00000148090	ENST00000375731	ENSP00000364883	2.427	1.694	1.914	2.090	2.291	1.762	1.894	2.022	2.004	1.939	2.572	2.586	2.294	2.017	1.812	1.909	2.302	2.094	2.347	2.149	2.212	2.295	1.918	1.803	2.167	1.785	2.146	1.735	1.898	8.045	6.978	7.873	7.503	7.851	7.363	7.238	7.671	7.681	7.496	8.748	8.610	7.757	7.197	7.715	7.223	8.120
AUP1	ENSG00000115307	ENST00000377526	ENSP00000366748	2.516	2.686	2.492	2.937	2.799	2.436	2.493	2.566	2.673	2.620	2.494	2.579	2.958	2.581	2.719	2.482	2.944	2.692	2.611	2.867	2.827	2.768	2.690	2.680	2.619	2.435	2.523	2.796	2.627	7.368	6.514	7.035	7.293	7.516	7.019	6.997	7.145	6.758	7.376	6.904	7.273	7.352	7.513	6.942	7.247	7.288
AURKA	ENSG00000087586	ENST00000395915	ENSP00000379251	NA	NA	NA	NA	1.965	NA	NA	NA	NA	NA	NA	NA	NA	1.190	NA	NA	1.182	NA	NA	1.867	NA	1.762	NA	1.185	1.607	2.195	1.049	2.261	1.390	NA	NA	NA	NA	4.376	NA	NA	NA	NA	NA	NA	NA	NA	5.965	NA	NA	4.393
AURKAIP1	ENSG00000175756	ENST00000378853	ENSP00000368130	NA	NA	NA	NA	NA	NA	NA	NA	NA	NA	2.896	2.095	2.636	NA	2.071	2.268	2.702	NA	NA	NA	NA	2.650	1.933	NA	NA	NA	2.039	2.087	NA	NA	NA	NA	NA	NA	NA	NA	NA	NA	NA	7.197	6.869	6.856	NA	7.111	6.630	7.435
AUTS2	ENSG00000158321	ENST00000406775	ENSP00000385263	NA	1.569	1.915	1.743	1.577	NA	NA	NA	NA	NA	NA	NA	NA	1.785	NA	NA	NA	NA	NA	1.858	2.472	1.751	NA	NA	NA	NA	NA	1.462	NA	NA	5.543	5.307	5.381	6.972	NA	NA	NA	NA	NA	NA	NA	NA	5.359	NA	NA	NA
AVEN	ENSG00000169857	ENST00000306730	ENSP00000306822	1.880	1.720	1.500	1.899	1.858	1.834	1.931	1.658	1.704	1.872	2.249	1.474	1.929	1.541	1.462	1.655	2.042	2.054	1.788	1.891	1.899	1.806	1.777	1.414	1.656	1.967	1.679	1.837	1.862	7.074	6.665	6.805	7.116	7.115	7.134	6.793	7.088	6.605	7.088	7.349	7.225	6.897	7.358	7.294	6.912	7.297
AVL9	ENSG00000105778	ENST00000318709	ENSP00000315568	1.922	1.924	2.037	2.166	2.063	1.866	1.822	1.924	1.721	1.805	1.561	1.960	1.794	1.782	1.967	1.806	1.901	1.981	1.956	2.154	1.828	2.058	1.838	1.833	2.067	1.819	2.145	1.911	1.734	6.734	6.456	7.028	6.796	7.013	6.573	5.424	6.340	6.498	6.581	6.513	6.430	6.511	6.457	6.554	6.507	6.846
AVPR1A	ENSG00000166148	ENST00000299178	ENSP00000299178	2.835	NA	NA	NA	NA	NA	NA	NA	NA	NA	NA	NA	NA	NA	NA	NA	NA	NA	NA	NA	NA	NA	2.345	NA	NA	NA	NA	NA	NA	6.489	NA	NA	NA	NA	NA	NA	NA	NA	NA	NA	NA	NA	NA	NA	NA	NA
AXIN1	ENSG00000103126	ENST00000354866	ENSP00000346935	1.643	1.920	1.745	1.797	2.016	1.804	1.706	1.705	NA	1.802	1.618	1.346	1.388	1.975	NA	1.925	NA	1.818	1.807	1.604	NA	2.081	1.662	NA	NA	1.840	NA	1.548	1.781	4.480	4.571	5.239	5.617	5.257	5.101	5.821	5.231	NA	5.501	4.777	6.651	5.110	5.348	NA	5.544	NA
AXL	ENSG00000167601	ENST00000359092	ENSP00000351995	2.191	1.899	2.034	1.858	1.873	2.253	2.043	1.724	2.746	2.287	1.792	1.679	2.000	2.188	NA	2.262	NA	2.301	1.976	2.002	1.698	1.975	2.504	2.382	1.914	2.178	1.391	1.418	2.333	5.082	5.929	6.276	6.098	6.289	6.028	5.856	5.999	5.229	6.329	5.615	5.299	6.055	6.093	NA	6.150	NA
AZGP1	ENSG00000160862	ENST00000292401	ENSP00000292401	1.255	NA	1.504	1.725	2.276	NA	NA	NA	2.627	2.452	2.352	3.210	4.228	2.110	NA	1.081	3.672	NA	3.952	1.369	4.468	2.357	NA	NA	2.564	2.486	NA	NA	1.519	8.130	NA	7.890	8.959	8.375	NA	NA	NA	9.578	9.136	8.489	8.899	8.064	8.100	NA	9.205	8.567
AZI2	ENSG00000163512	ENST00000479665	ENSP00000419371	1.643	1.597	1.547	1.415	1.499	1.568	1.606	1.636	1.951	1.548	1.572	1.543	1.511	1.578	1.368	1.630	1.624	1.566	1.581	1.458	1.870	1.541	1.364	1.329	1.516	1.648	1.773	1.452	1.597	7.326	5.992	6.498	7.604	6.772	6.243	6.062	6.844	6.408	6.406	6.689	6.544	7.989	6.520	7.810	6.978	7.205
B3GALT5	ENSG00000183778	ENST00000615480	ENSP00000480285	NA	NA	NA	2.180	2.396	NA	NA	NA	NA	1.804	NA	NA	NA	NA	NA	NA	1.457	NA	NA	2.299	NA	2.435	NA	NA	1.753	NA	NA	NA	NA	NA	NA	NA	6.511	7.135	NA	NA	NA	NA	6.565	NA	NA	NA	NA	NA	NA	7.915
B3GALT6	ENSG00000176022	ENST00000379198	ENSP00000368496	1.524	1.690	1.636	1.361	1.477	1.748	1.451	1.713	1.564	1.509	1.706	1.477	1.556	1.827	1.622	1.678	1.780	1.753	1.674	1.296	1.605	1.466	1.577	1.696	1.574	1.408	1.640	1.391	1.566	6.318	5.997	5.648	6.079	5.734	6.286	5.702	6.464	5.349	6.380	5.326	5.824	5.584	6.151	5.719	6.355	6.184
B3GAT3	ENSG00000149541	ENST00000534026	ENSP00000432474	2.188	2.121	2.189	1.743	2.158	2.105	1.803	2.135	1.931	2.269	2.059	1.593	2.078	2.079	2.300	2.122	2.241	2.237	2.284	1.546	2.253	2.121	1.732	2.155	2.091	2.108	1.888	1.730	2.106	7.050	6.725	7.211	6.702	6.565	6.945	7.406	7.266	6.120	6.871	6.484	6.968	6.799	7.541	6.894	6.882	7.837
B3GLCT	ENSG00000187676	ENST00000343307	ENSP00000343002	1.104	1.455	1.738	1.451	1.266	1.815	1.321	1.728	1.489	1.468	2.095	1.729	1.593	1.508	1.403	1.541	1.259	1.578	1.527	1.497	1.633	1.317	2.075	1.474	1.195	1.577	1.782	1.697	1.412	6.749	5.838	7.683	6.962	7.025	7.437	6.917	6.877	6.941	6.981	8.116	7.102	7.307	7.129	7.194	6.109	6.834
B3GNT2	ENSG00000170340	ENST00000405767	ENSP00000384692	2.306	2.017	NA	2.242	2.350	2.353	2.281	2.041	2.302	2.358	2.362	2.465	2.415	2.481	2.322	NA	2.539	2.352	1.866	2.293	2.073	2.139	2.349	NA	2.121	1.963	2.291	NA	2.188	5.761	5.197	NA	4.880	6.383	6.803	6.095	6.127	6.095	6.026	6.456	5.476	6.020	6.406	5.723	NA	6.803
B3GNT3	ENSG00000179913	ENST00000595387	ENSP00000472638	NA	NA	NA	2.379	2.338	NA	NA	NA	NA	2.309	NA	1.560	NA	NA	NA	NA	NA	1.921	NA	2.271	1.703	2.472	NA	NA	2.438	NA	NA	NA	1.909	NA	NA	NA	6.810	6.930	NA	NA	NA	NA	7.029	NA	5.677	NA	NA	NA	NA	NA
B3GNT5	ENSG00000176597	ENST00000460419	ENSP00000420778	1.146	1.942	NA	2.070	NA	NA	2.446	NA	NA	NA	NA	NA	NA	2.023	NA	NA	NA	NA	NA	NA	NA	2.616	1.648	NA	NA	1.438	NA	NA	NA	5.267	6.461	NA	6.770	NA	NA	5.902	NA	NA	NA	NA	NA	NA	7.248	NA	NA	NA
B3GNT6	ENSG00000198488	ENST00000622824	ENSP00000484640	NA	NA	NA	2.035	1.440	NA	1.286	NA	NA	NA	NA	NA	NA	NA	NA	NA	NA	NA	NA	NA	NA	1.610	NA	NA	2.141	NA	NA	NA	NA	NA	NA	NA	7.229	6.149	NA	5.792	NA	NA	NA	NA	NA	NA	NA	NA	NA	NA
B3GNT7	ENSG00000156966	ENST00000287590	ENSP00000287590	1.897	NA	NA	NA	2.138	NA	NA	NA	NA	1.828	NA	NA	NA	2.013	NA	NA	2.038	1.987	NA	2.771	1.335	2.362	NA	1.296	2.176	NA	NA	NA	NA	5.411	NA	NA	NA	5.972	NA	NA	NA	NA	5.776	NA	NA	NA	6.203	NA	NA	6.269
B3GNT8	ENSG00000177191	ENST00000321702	ENSP00000312700	NA	NA	NA	NA	2.026	NA	NA	NA	NA	NA	NA	NA	NA	1.850	NA	NA	NA	NA	NA	NA	NA	2.175	NA	NA	NA	NA	NA	NA	NA	NA	NA	NA	NA	6.502	NA	NA	NA	NA	NA	NA	NA	NA	5.367	NA	NA	NA
B3GNT9	ENSG00000237172	ENST00000449549	ENSP00000400157	NA	NA	NA	1.465	NA	NA	NA	1.749	NA	NA	NA	NA	NA	1.764	NA	NA	1.541	NA	NA	NA	1.861	NA	NA	NA	NA	NA	2.019	NA	1.894	NA	NA	NA	5.694	NA	NA	NA	5.644	NA	NA	NA	NA	NA	5.787	NA	NA	4.645
B4GALNT1	ENSG00000135454	ENST00000418555	ENSP00000401601	1.065	NA	1.792	NA	NA	NA	NA	NA	NA	NA	NA	NA	NA	NA	NA	NA	NA	NA	NA	NA	NA	NA	NA	NA	NA	NA	NA	NA	NA	6.468	NA	5.226	NA	NA	NA	NA	NA	NA	NA	NA	NA	NA	NA	NA	NA	NA
B4GALNT2	ENSG00000167080	ENST00000300404	ENSP00000300404	NA	NA	NA	2.708	1.101	NA	NA	NA	NA	NA	NA	NA	NA	NA	NA	NA	NA	NA	NA	NA	NA	NA	NA	NA	NA	NA	2.041	NA	NA	NA	NA	NA	7.323	4.936	NA	NA	NA	NA	NA	NA	NA	NA	NA	NA	NA	NA
B4GALNT3	ENSG00000139044	ENST00000266383	ENSP00000266383	1.642	1.167	NA	2.053	NA	2.050	NA	NA	NA	NA	2.283	1.662	NA	1.805	NA	NA	1.532	NA	NA	2.071	1.068	NA	NA	NA	2.750	NA	1.326	NA	NA	4.752	5.486	NA	5.542	NA	5.442	NA	NA	NA	NA	5.764	6.035	NA	5.526	NA	NA	5.514
B4GALT1	ENSG00000086062	ENST00000379731	ENSP00000369055	2.500	2.597	1.419	2.634	2.237	2.455	2.607	2.596	2.938	2.518	2.230	2.470	2.753	2.497	2.437	2.419	2.593	2.604	2.560	2.367	2.476	2.183	2.327	2.460	2.575	2.593	2.861	2.472	2.656	5.766	6.232	5.788	6.147	6.283	7.190	6.330	5.910	6.883	5.755	6.787	5.461	6.290	6.702	6.078	6.077	5.893
B4GALT3	ENSG00000158850	ENST00000622395	ENSP00000480428	2.082	NA	NA	2.114	2.131	NA	NA	NA	NA	2.183	NA	1.940	NA	2.021	NA	NA	NA	NA	2.128	2.076	2.330	2.128	NA	NA	2.144	2.184	2.151	2.181	NA	6.155	NA	NA	5.111	5.281	NA	NA	NA	NA	4.630	NA	4.600	NA	6.488	NA	NA	NA
B4GALT4	ENSG00000121578	ENST00000483209	ENSP00000420161	1.847	NA	1.799	2.285	2.336	2.092	NA	2.331	NA	2.289	NA	2.255	2.102	1.845	1.904	NA	2.100	2.251	NA	2.204	1.848	2.312	NA	1.666	2.439	1.927	2.022	NA	2.175	5.975	NA	5.400	7.065	7.225	6.343	NA	6.390	NA	7.006	NA	6.196	7.179	7.229	6.424	NA	6.583
B4GALT5	ENSG00000158470	ENST00000371711	ENSP00000360776	2.518	2.331	2.299	NA	2.334	2.432	2.464	2.133	2.617	2.332	NA	2.283	NA	2.318	1.865	NA	NA	2.402	2.021	2.332	1.971	NA	NA	NA	NA	NA	1.822	2.014	NA	5.933	5.420	6.366	NA	5.426	5.770	5.097	5.243	5.134	6.061	NA	6.033	NA	6.515	4.909	NA	NA
B4GALT7	ENSG00000027847	ENST00000029410	ENSP00000029410	1.957	1.800	1.811	1.535	1.894	1.826	1.682	1.913	1.754	1.877	1.830	1.530	1.944	1.909	1.781	NA	2.223	1.988	1.980	1.419	2.172	1.832	1.592	1.864	1.883	1.959	1.721	1.364	1.768	5.184	6.192	5.722	6.266	6.396	6.312	5.371	6.321	6.453	5.991	6.499	5.711	6.326	6.402	5.931	NA	6.192
B4GAT1	ENSG00000174684	ENST00000311181	ENSP00000309096	2.486	1.672	2.700	1.750	2.138	2.050	1.882	1.875	1.731	2.055	2.361	2.220	2.155	2.202	1.640	2.450	2.305	2.228	2.120	1.865	2.027	2.084	2.056	1.824	2.079	1.815	2.051	1.477	1.942	7.752	5.946	7.789	6.204	6.805	6.678	5.649	6.325	5.954	6.632	7.130	6.893	6.650	6.350	5.783	5.640	7.759
B9D1	ENSG00000108641	ENST00000261499	ENSP00000261499	1.832	NA	1.843	NA	1.518	NA	NA	2.723	NA	NA	NA	NA	NA	NA	NA	NA	NA	NA	NA	1.546	NA	NA	NA	NA	NA	NA	NA	NA	1.414	5.250	NA	5.848	NA	4.836	NA	NA	6.446	NA	NA	NA	NA	NA	NA	NA	NA	NA
B9D2	ENSG00000123810	ENST00000243578	ENSP00000243578	1.111	NA	1.025	NA	NA	1.465	1.062	1.996	NA	1.573	NA	1.026	NA	1.532	NA	NA	NA	NA	NA	NA	NA	NA	1.240	NA	NA	NA	NA	NA	1.258	6.162	NA	5.475	NA	NA	6.022	6.347	7.482	NA	6.565	NA	6.745	NA	5.248	NA	NA	NA
BAALC	ENSG00000164929	ENST00000309982	ENSP00000312457	NA	NA	3.232	NA	NA	NA	NA	NA	NA	NA	1.178	NA	NA	1.875	NA	NA	NA	NA	NA	1.140	NA	NA	NA	NA	NA	NA	NA	NA	NA	NA	NA	7.576	NA	NA	NA	NA	NA	NA	NA	6.852	NA	NA	6.496	NA	NA	NA
BABAM1	ENSG00000105393	ENST00000598188	ENSP00000471605	2.417	2.424	2.445	2.474	2.433	2.388	2.341	2.364	2.356	2.434	2.615	2.199	2.504	2.415	2.455	2.398	2.480	2.544	2.427	2.362	2.522	2.431	2.391	2.498	2.430	2.385	2.230	2.510	2.428	6.591	6.676	7.230	6.703	6.868	6.910	6.857	7.024	6.881	6.768	6.973	6.805	7.227	6.926	7.343	6.950	6.592
BACE2	ENSG00000182240	ENST00000328735	ENSP00000333854	1.326	NA	NA	NA	1.990	NA	NA	NA	NA	2.561	NA	NA	NA	NA	NA	1.680	2.383	NA	2.240	NA	2.555	NA	NA	NA	2.804	NA	NA	NA	NA	5.849	NA	NA	NA	5.574	NA	NA	NA	NA	7.331	NA	NA	NA	NA	NA	6.120	6.239
BACH1	ENSG00000156273	ENST00000399921	ENSP00000382805	1.889	2.242	1.873	1.882	2.075	2.003	2.236	1.695	2.418	2.009	1.874	2.016	2.170	2.075	1.969	1.887	2.002	2.451	1.988	1.886	2.127	2.033	1.947	2.049	1.974	2.048	2.004	2.022	2.183	6.060	6.495	5.794	6.200	6.454	6.335	6.478	6.351	6.486	6.345	6.597	6.118	5.877	6.642	6.166	6.488	6.454
BACH2	ENSG00000112182	ENST00000537989	ENSP00000437473	NA	NA	NA	NA	NA	NA	NA	NA	NA	NA	NA	NA	1.020	NA	2.046	1.470	NA	NA	NA	NA	NA	NA	NA	NA	NA	NA	NA	1.959	NA	NA	NA	NA	NA	NA	NA	NA	NA	NA	NA	NA	NA	4.635	NA	6.457	5.835	NA
BAD	ENSG00000002330	ENST00000394532	ENSP00000378040	2.106	1.662	1.956	1.730	2.044	1.905	1.695	2.051	1.759	2.055	2.099	1.495	2.053	2.183	1.479	1.936	2.177	2.098	2.233	1.587	2.306	2.059	1.710	1.756	2.150	1.928	1.712	1.580	1.834	7.376	7.376	7.182	7.585	6.771	7.093	7.418	7.806	6.982	7.478	7.702	7.592	7.371	7.510	7.132	6.486	6.978
BAG1	ENSG00000107262	ENST00000379704	ENSP00000369026	2.566	2.450	2.625	2.804	2.627	2.375	2.684	2.535	2.529	2.471	2.998	2.821	2.660	2.759	2.222	2.349	2.711	2.517	2.574	2.752	2.671	2.635	2.544	2.471	2.788	2.738	2.712	2.608	2.694	7.158	6.452	8.535	7.526	7.353	7.315	7.399	7.542	6.655	7.514	8.467	7.364	7.390	8.237	7.703	7.625	8.313
BAG2	ENSG00000112208	ENST00000370693	ENSP00000359727	1.290	1.572	1.010	NA	1.125	2.229	1.840	1.133	1.377	1.542	1.880	1.233	1.430	1.358	1.057	1.758	NA	1.486	1.605	1.936	NA	NA	2.069	NA	1.133	1.568	1.437	1.204	2.113	7.847	7.798	7.577	NA	8.509	8.933	8.749	7.639	8.343	8.552	8.483	7.481	7.715	7.984	7.699	8.206	NA
BAG3	ENSG00000151929	ENST00000369085	ENSP00000358081	2.407	2.063	2.157	1.806	1.973	2.130	2.477	1.920	2.730	2.387	2.819	2.380	1.822	2.201	1.675	1.992	2.172	2.233	2.228	2.281	2.226	1.741	2.261	1.789	1.934	2.100	2.155	2.097	2.362	7.888	7.867	8.519	7.836	7.926	8.294	8.516	7.742	8.104	8.186	9.087	7.829	7.094	7.938	7.677	8.147	7.588
BAG4	ENSG00000156735	ENST00000287322	ENSP00000287322	1.584	1.593	1.917	1.613	1.653	1.751	1.775	1.645	1.669	1.547	1.573	1.830	2.065	1.601	1.636	1.809	1.594	1.842	1.655	1.643	1.654	1.567	1.721	1.648	1.642	1.606	1.718	1.689	1.536	6.547	6.930	6.750	6.621	6.310	6.745	6.508	6.848	6.203	5.379	6.676	6.165	6.641	6.901	6.830	6.892	6.497
BAG5	ENSG00000166170	ENST00000445922	ENSP00000391713	1.949	2.006	2.127	2.087	1.944	2.178	2.208	2.158	2.405	1.919	1.978	2.105	1.944	2.117	2.108	1.931	2.017	2.036	1.951	2.053	2.029	1.935	2.032	2.125	2.029	2.490	2.385	2.158	2.016	7.565	7.228	7.822	7.399	7.374	7.356	7.387	7.600	7.368	7.335	7.245	7.731	7.170	8.271	7.348	7.537	7.087
BAIAP2	ENSG00000175866	ENST00000435091	ENSP00000413069	1.807	1.527	2.185	1.493	1.596	1.927	2.472	2.472	2.111	2.176	1.525	2.119	2.443	2.368	1.378	1.696	1.938	2.240	2.611	1.704	2.277	1.639	1.886	1.777	2.350	2.118	1.805	1.931	1.987	7.553	8.229	8.140	7.158	6.992	7.142	7.266	7.756	6.333	7.192	6.366	7.878	7.371	6.916	5.835	7.307	6.661
BAIAP2L1	ENSG00000006453	ENST00000005260	ENSP00000005260	1.785	1.403	NA	2.290	2.340	1.004	1.902	2.126	1.384	2.041	NA	1.698	1.879	2.022	NA	NA	2.088	1.993	2.346	2.167	2.034	2.412	1.530	NA	2.572	2.012	2.043	1.359	1.628	6.726	6.553	NA	7.395	7.709	6.895	6.496	7.320	6.092	7.291	NA	6.600	6.548	7.489	NA	NA	7.068
BAIAP2L2	ENSG00000128298	ENST00000381669	ENSP00000371085	NA	1.149	NA	NA	2.904	1.092	NA	NA	NA	2.168	NA	1.533	NA	NA	NA	NA	NA	NA	1.423	1.941	NA	2.886	1.191	NA	NA	1.061	NA	NA	NA	NA	6.046	NA	NA	6.871	6.418	NA	NA	NA	6.108	NA	6.396	NA	NA	NA	NA	NA
BAIAP3	ENSG00000007516	ENST00000421665	ENSP00000409533	2.195	NA	2.052	NA	NA	NA	NA	2.516	NA	NA	NA	NA	NA	NA	1.323	NA	NA	1.414	NA	NA	NA	NA	NA	NA	2.084	1.768	NA	NA	NA	5.551	NA	6.472	NA	NA	NA	NA	5.709	NA	NA	NA	NA	NA	NA	5.225	NA	NA
BAK1	ENSG00000030110	ENST00000374467	ENSP00000363591	1.894	2.037	1.565	2.308	2.403	1.783	1.947	1.597	1.889	1.906	1.916	1.604	1.585	1.857	1.963	1.435	1.804	1.810	1.569	1.988	1.667	2.284	1.754	1.895	1.840	1.551	1.480	2.080	2.015	7.464	6.023	6.527	7.425	7.456	6.745	7.817	7.091	6.317	7.104	7.375	7.160	6.455	7.037	6.765	7.213	6.496
BANF1	ENSG00000175334	ENST00000533166	ENSP00000433760	2.590	2.614	2.683	2.806	2.536	2.797	2.640	3.066	2.493	2.552	3.183	2.492	2.723	2.616	2.617	2.733	2.657	2.563	2.600	2.715	2.689	2.466	2.760	2.580	2.445	2.660	2.659	2.848	2.634	8.913	8.682	8.785	9.151	9.235	9.306	9.184	9.389	8.662	9.087	9.151	8.945	8.703	9.001	9.378	9.471	9.142
BANK1	ENSG00000153064	ENST00000322953	ENSP00000320509	1.453	2.433	NA	1.644	1.278	NA	NA	1.340	1.558	NA	NA	1.424	NA	1.645	2.943	NA	NA	NA	1.648	1.515	1.084	NA	NA	2.709	1.639	NA	2.047	2.933	1.629	5.535	6.822	NA	5.552	6.495	NA	NA	5.373	5.558	NA	NA	5.960	NA	6.375	7.749	NA	NA
BANP	ENSG00000172530	ENST00000538234	ENSP00000444352	1.406	1.692	1.310	1.213	1.499	1.392	1.253	1.518	1.560	1.471	1.465	1.355	1.697	1.461	1.683	1.745	1.734	1.762	1.521	1.315	1.650	1.628	1.423	1.629	1.427	1.687	1.329	1.486	1.594	7.366	6.591	6.006	6.810	6.406	6.816	5.998	7.065	6.078	6.615	6.201	5.712	6.083	6.603	6.776	5.833	5.950
BAP1	ENSG00000163930	ENST00000296288	ENSP00000296288	2.357	2.278	2.533	2.264	2.291	2.263	2.315	2.203	NA	2.352	2.393	2.172	2.282	2.328	2.392	2.344	2.421	2.312	2.251	2.171	2.395	2.257	2.231	2.364	2.237	2.620	2.287	2.245	2.334	5.625	6.157	6.427	6.184	6.665	6.102	5.877	6.052	NA	6.086	5.603	5.191	6.863	6.319	5.845	5.876	6.532
BARD1	ENSG00000138376	ENST00000260947	ENSP00000260947	NA	NA	NA	NA	NA	NA	NA	NA	NA	NA	NA	NA	NA	1.131	NA	NA	NA	NA	NA	NA	NA	1.035	NA	NA	NA	NA	NA	1.718	NA	NA	NA	NA	NA	NA	NA	NA	NA	NA	NA	NA	NA	NA	5.440	NA	NA	NA
BARX1	ENSG00000131668	ENST00000253968	ENSP00000253968	NA	NA	NA	NA	NA	NA	NA	NA	NA	NA	NA	NA	NA	NA	NA	NA	NA	NA	NA	NA	NA	NA	NA	NA	1.852	NA	NA	NA	NA	NA	NA	NA	NA	NA	NA	NA	NA	NA	NA	NA	NA	NA	NA	NA	NA	NA
BARX2	ENSG00000043039	ENST00000281437	ENSP00000281437	NA	NA	NA	1.686	NA	NA	NA	2.442	NA	NA	NA	NA	NA	NA	NA	NA	NA	1.326	1.295	1.640	3.084	2.074	NA	NA	NA	NA	NA	NA	NA	NA	NA	NA	6.427	NA	NA	NA	6.216	NA	NA	NA	NA	NA	NA	NA	NA	NA
BASP1	ENSG00000176788	ENST00000616743	ENSP00000482066	2.106	2.916	2.926	1.847	1.694	2.275	1.773	1.159	2.617	2.237	1.306	1.586	1.936	1.985	2.431	2.360	1.473	2.836	2.760	1.908	1.221	1.735	2.227	2.493	1.903	1.152	1.523	2.886	2.499	8.537	9.534	9.829	9.056	8.158	8.925	8.873	8.500	9.077	8.822	7.593	8.863	8.562	9.194	9.127	8.802	7.980
BATF	ENSG00000156127	ENST00000286639	ENSP00000286639	NA	NA	NA	NA	NA	NA	NA	NA	NA	NA	NA	NA	NA	1.481	NA	NA	NA	1.556	NA	NA	NA	NA	NA	NA	NA	NA	NA	NA	NA	NA	NA	NA	NA	NA	NA	NA	NA	NA	NA	NA	NA	NA	6.234	NA	NA	NA
BAZ1A	ENSG00000198604	ENST00000382422	ENSP00000371859	1.623	2.318	1.573	1.948	1.888	1.894	2.062	1.876	2.391	1.860	1.439	1.646	1.811	1.965	2.242	1.569	1.778	1.947	1.865	2.010	1.767	1.920	1.792	2.170	2.010	2.284	1.795	2.235	1.964	5.706	6.558	5.309	5.752	6.320	6.161	6.179	6.044	4.988	5.787	5.282	5.165	5.563	6.837	6.327	6.279	5.577
BAZ1B	ENSG00000009954	ENST00000404251	ENSP00000385442	2.228	2.251	2.255	2.168	2.124	2.318	2.226	2.191	2.204	2.093	2.097	2.282	2.287	2.168	2.324	2.389	2.238	2.195	2.142	2.229	2.110	2.139	2.313	2.232	2.155	2.262	2.438	2.341	2.233	7.037	7.360	7.063	7.329	7.140	7.376	6.920	7.382	6.527	6.959	6.796	6.781	6.622	7.553	7.293	7.365	7.724
BAZ2A	ENSG00000076108	ENST00000379441	ENSP00000368754	2.177	2.254	NA	2.268	2.206	2.037	2.109	2.169	2.157	2.132	1.913	2.125	1.935	2.192	2.457	2.285	2.271	2.284	2.133	2.229	2.156	2.244	2.264	2.398	2.247	2.455	2.151	2.256	2.157	5.941	5.365	NA	5.953	6.363	5.393	5.479	5.798	5.662	5.456	4.814	5.773	6.146	6.612	6.350	5.863	5.276
BAZ2B	ENSG00000123636	ENST00000392782	ENSP00000376533	1.984	1.831	2.046	1.795	1.861	1.976	1.956	1.953	NA	1.902	1.755	1.892	1.846	1.872	1.767	2.047	1.875	1.846	1.794	1.944	2.055	1.916	2.014	1.805	1.907	2.082	2.040	1.724	1.840	6.147	5.982	5.689	6.224	6.040	6.745	6.022	6.158	NA	6.490	5.810	6.148	5.338	6.246	4.996	6.692	5.723
BBC3	ENSG00000105327	ENST00000341983	ENSP00000341155	NA	1.246	1.022	NA	1.333	NA	NA	1.269	NA	NA	NA	NA	NA	NA	1.100	1.356	1.634	1.411	NA	NA	NA	NA	NA	NA	NA	NA	NA	NA	NA	NA	5.668	5.388	NA	5.787	NA	NA	6.613	NA	NA	NA	NA	NA	NA	6.259	5.460	7.485
BBIP1	ENSG00000214413	ENST00000447005	ENSP00000432849	NA	NA	2.328	1.927	NA	1.886	NA	2.262	NA	NA	NA	NA	NA	NA	1.912	NA	NA	NA	1.986	NA	NA	1.884	2.055	NA	1.979	2.562	2.229	NA	NA	NA	NA	6.602	5.188	NA	6.656	NA	7.188	NA	NA	NA	NA	NA	NA	5.785	NA	NA
BBOX1	ENSG00000129151	ENST00000529202	ENSP00000435781	NA	NA	2.292	NA	NA	NA	2.151	1.947	NA	1.327	NA	3.391	2.713	NA	NA	NA	NA	NA	NA	NA	NA	NA	NA	NA	NA	NA	1.864	NA	NA	NA	NA	8.316	NA	NA	NA	6.538	6.830	NA	6.352	NA	9.183	8.304	NA	NA	NA	NA
BBS1	ENSG00000174483	ENST00000318312	ENSP00000317469	2.012	1.604	2.158	1.835	1.764	2.153	1.973	2.449	1.829	2.182	1.840	2.358	1.763	1.915	1.759	2.376	2.095	1.878	2.145	1.932	2.122	1.843	2.225	1.822	2.011	1.875	2.243	1.653	1.983	6.892	5.715	6.763	5.701	6.933	6.519	6.762	7.547	5.403	6.999	6.301	6.573	6.338	7.159	6.337	6.699	5.999
BBS2	ENSG00000125124	ENST00000568104	ENSP00000456289	2.787	NA	2.702	2.247	2.067	2.339	2.256	2.444	NA	2.317	2.450	2.536	2.059	2.101	2.334	2.443	NA	2.157	2.358	2.325	2.214	1.992	2.371	2.261	2.212	2.439	2.326	2.195	2.093	6.801	NA	6.893	5.771	4.767	6.721	5.883	7.306	NA	6.412	6.366	6.463	5.452	5.916	6.644	6.568	NA
BBS4	ENSG00000140463	ENST00000268057	ENSP00000268057	1.971	NA	1.939	1.804	1.660	1.972	1.752	2.343	NA	1.941	NA	2.166	NA	1.881	1.817	1.936	1.844	1.747	2.200	1.895	1.603	1.646	1.966	1.802	1.919	2.234	2.065	NA	1.854	6.512	NA	6.848	6.842	4.225	6.542	5.921	7.283	NA	5.806	NA	6.380	NA	5.515	5.981	6.344	7.042
BBS5	ENSG00000163093	ENST00000392663	ENSP00000376431	NA	NA	NA	NA	NA	1.328	NA	1.638	NA	1.409	NA	NA	NA	NA	NA	NA	NA	NA	NA	NA	NA	NA	1.026	NA	NA	1.346	NA	NA	1.175	NA	NA	NA	NA	NA	6.144	NA	6.376	NA	6.352	NA	NA	NA	NA	NA	NA	NA
BBS7	ENSG00000138686	ENST00000264499	ENSP00000264499	1.685	1.597	1.778	1.639	1.549	1.851	1.768	1.745	1.580	1.596	NA	1.686	1.044	1.559	1.641	1.926	1.410	1.507	1.657	1.673	1.447	1.609	1.835	1.518	1.577	1.784	1.605	1.501	1.634	6.741	6.775	6.650	5.744	6.214	6.849	7.329	7.114	7.358	6.741	NA	5.888	6.241	6.288	5.777	6.992	6.318
BBS9	ENSG00000122507	ENST00000242067	ENSP00000242067	1.746	1.306	1.611	1.453	1.198	1.700	1.566	2.001	1.604	1.717	NA	1.767	1.645	1.508	1.529	1.635	1.407	1.564	1.558	1.577	1.451	1.356	1.638	1.459	1.405	1.888	1.862	1.517	1.642	6.680	4.916	6.608	6.190	5.540	6.276	6.104	7.028	6.707	6.242	NA	6.672	4.209	5.617	4.556	6.388	5.872
BBX	ENSG00000114439	ENST00000415149	ENSP00000408358	2.333	1.944	2.211	1.785	1.748	2.071	2.054	2.143	NA	2.027	NA	2.256	1.868	1.876	2.112	2.227	NA	2.132	2.084	1.979	1.982	1.780	2.147	2.115	1.960	2.543	2.236	1.971	1.999	5.793	6.686	6.148	6.103	5.887	5.960	5.737	6.333	NA	6.036	NA	4.831	6.960	6.162	6.309	5.447	NA
BCAM	ENSG00000187244	ENST00000270233	ENSP00000270233	2.083	1.799	1.595	1.573	1.938	2.316	1.949	2.922	2.352	2.296	2.652	2.548	2.030	3.045	1.857	2.124	2.535	2.601	3.286	1.679	2.542	1.984	2.246	2.445	2.273	2.136	2.022	1.398	2.294	8.169	7.702	7.458	7.982	8.001	8.424	7.779	8.287	8.084	7.959	8.563	8.551	7.590	7.690	8.114	8.017	8.151
BCAN	ENSG00000132692	ENST00000329117	ENSP00000331210	1.737	NA	3.637	NA	NA	1.180	NA	NA	NA	NA	NA	NA	NA	NA	NA	NA	NA	NA	NA	NA	1.178	NA	1.149	NA	NA	NA	NA	NA	NA	6.898	NA	9.338	NA	NA	6.148	NA	NA	NA	NA	NA	NA	NA	NA	NA	NA	NA
BCAP29	ENSG00000075790	ENST00000379117	ENSP00000368412	2.358	2.210	2.494	2.206	2.124	2.624	2.525	2.173	2.443	2.180	2.786	2.219	2.449	2.372	2.168	2.261	2.169	2.288	2.400	2.421	1.995	2.164	2.502	2.094	2.199	2.737	2.819	2.135	2.437	7.742	7.767	8.211	8.009	7.740	8.033	7.842	8.230	7.779	7.763	8.534	7.592	7.828	8.011	7.202	7.510	7.633
BCAP31	ENSG00000185825	ENST00000458587	ENSP00000392330	2.983	2.689	2.657	2.969	2.866	2.718	2.868	2.908	3.088	2.786	2.767	2.874	3.088	2.944	2.672	2.748	3.116	2.889	2.933	2.832	2.946	2.848	2.835	2.755	2.742	2.827	2.843	2.805	2.851	9.088	8.873	8.567	9.132	8.615	8.517	8.460	8.859	8.868	8.470	8.582	8.768	8.744	8.926	8.660	8.539	9.052
BCAR1	ENSG00000050820	ENST00000542031	ENSP00000440415	1.871	1.815	2.062	1.470	2.330	1.821	1.483	1.577	2.191	2.089	2.076	1.500	1.567	2.140	1.245	1.840	2.417	2.435	1.945	1.408	2.313	2.369	1.637	2.303	2.297	2.224	1.301	NA	1.815	6.654	7.152	7.047	6.724	7.147	6.903	6.964	6.552	6.692	6.962	6.358	6.958	6.157	6.874	6.752	6.804	7.038
BCAR3	ENSG00000137936	ENST00000370244	ENSP00000359264	1.858	NA	1.536	2.053	2.027	1.560	1.808	1.801	2.135	1.849	1.548	2.061	1.881	1.909	1.864	1.823	1.584	2.083	NA	1.904	2.153	2.058	1.773	1.603	2.160	1.806	1.887	1.869	1.910	5.524	NA	5.702	6.347	6.301	4.663	3.917	5.081	5.182	5.675	6.178	5.572	5.997	5.801	5.670	6.726	6.695
BCAS1	ENSG00000064787	ENST00000395961	ENSP00000379290	NA	1.124	2.677	2.583	2.128	1.422	1.709	NA	NA	1.920	NA	1.293	NA	NA	NA	NA	NA	NA	2.509	2.496	NA	2.157	1.694	NA	3.204	1.250	NA	1.610	2.160	NA	6.526	8.365	8.243	7.442	6.542	6.699	NA	NA	7.307	NA	7.189	NA	NA	NA	NA	NA
BCAS2	ENSG00000116752	ENST00000369541	ENSP00000358554	2.476	2.358	2.315	2.279	2.264	2.320	2.369	2.307	2.308	2.262	2.511	2.367	2.445	2.347	2.268	2.290	2.273	2.198	2.350	2.355	2.351	2.261	2.241	2.206	2.280	2.380	2.462	2.434	2.348	7.636	8.235	7.728	7.528	7.796	7.736	7.436	7.676	7.212	7.690	7.284	7.340	7.966	7.862	8.035	7.785	7.332
BCAS3	ENSG00000141376	ENST00000390652	ENSP00000375067	1.803	1.486	1.933	1.647	1.574	1.782	1.933	2.159	1.865	1.789	1.585	2.030	2.125	1.800	1.674	1.688	1.876	1.850	1.811	1.649	1.747	1.485	1.898	1.759	1.799	1.904	1.658	1.679	1.849	6.831	6.189	7.331	6.694	6.447	6.984	7.071	6.876	6.305	6.520	6.514	6.914	6.802	6.622	6.841	6.729	6.238
BCAT1	ENSG00000060982	ENST00000538118	ENSP00000440817	1.702	1.708	1.331	1.374	NA	1.829	1.380	NA	1.964	1.389	NA	1.024	NA	1.626	1.462	1.550	2.466	2.094	NA	1.056	1.266	NA	1.617	1.034	1.095	1.935	NA	1.534	1.503	7.173	7.035	7.187	6.823	NA	7.429	7.065	NA	7.470	6.791	NA	6.277	NA	7.704	7.247	6.881	8.932
BCAT2	ENSG00000105552	ENST00000316273	ENSP00000322991	2.448	1.878	1.571	2.038	1.982	1.943	1.938	2.025	1.947	2.007	2.535	1.753	1.226	2.255	1.904	2.220	2.632	2.112	2.426	1.932	2.334	1.898	1.883	1.918	2.217	2.046	1.935	1.932	2.206	8.658	7.719	7.355	8.244	7.920	7.872	7.859	8.195	8.262	7.749	9.006	8.305	7.539	7.971	8.213	8.114	8.731
BCCIP	ENSG00000107949	ENST00000278100	ENSP00000278100	2.283	2.432	2.379	2.428	2.287	2.351	2.359	2.519	2.482	2.067	2.506	2.522	2.567	2.336	2.346	2.343	2.496	2.246	2.386	2.390	2.602	2.340	2.226	2.173	2.217	2.648	2.366	2.546	2.326	7.836	6.750	7.243	7.216	7.584	7.167	7.373	7.356	7.067	7.246	6.868	7.066	7.651	7.721	7.617	6.649	6.942
BCDIN3D	ENSG00000186666	ENST00000333924	ENSP00000335201	NA	NA	1.278	NA	NA	NA	NA	1.512	NA	NA	1.052	NA	1.491	1.190	NA	NA	NA	NA	NA	NA	NA	NA	1.389	1.238	1.474	NA	NA	1.520	NA	NA	NA	5.628	NA	NA	NA	NA	5.316	NA	NA	7.304	NA	5.400	5.793	NA	NA	NA
BCHE	ENSG00000114200	ENST00000264381	ENSP00000264381	1.948	1.096	2.676	1.676	1.650	2.145	2.530	NA	1.661	1.678	1.114	1.468	3.191	2.022	NA	1.693	1.047	NA	1.595	2.422	1.043	1.509	2.173	NA	1.166	1.073	NA	NA	2.131	6.937	7.457	7.462	7.119	6.888	6.854	7.603	NA	7.612	7.119	6.365	6.485	6.876	6.473	NA	7.071	6.680
BCKDHA	ENSG00000248098	ENST00000269980	ENSP00000269980	2.487	2.040	2.093	1.965	2.034	2.072	2.367	2.303	2.148	2.138	2.842	2.179	2.711	2.237	2.062	2.198	2.488	2.086	2.262	1.827	2.391	2.086	1.963	2.187	2.176	2.086	2.377	1.994	2.119	8.090	6.999	8.093	7.618	7.728	7.650	7.514	8.111	7.816	7.496	8.648	8.669	8.685	7.789	7.652	7.242	7.742
BCKDHB	ENSG00000083123	ENST00000356489	ENSP00000348880	2.000	1.757	2.063	2.431	1.974	2.001	2.007	2.056	1.903	1.757	2.182	2.487	2.849	1.861	1.829	1.993	2.011	1.565	2.090	2.094	2.382	1.947	1.908	1.726	1.986	2.091	2.179	1.857	1.965	7.806	6.776	8.041	7.442	7.720	7.556	7.225	7.585	7.756	7.319	8.522	8.455	8.776	7.452	7.351	7.481	8.114
BCKDK	ENSG00000103507	ENST00000394951	ENSP00000378405	2.269	2.174	2.060	2.036	2.139	2.076	2.102	2.052	2.283	2.254	2.575	2.099	2.579	2.139	NA	2.162	2.649	2.065	2.260	1.907	2.588	2.056	2.049	2.093	2.080	1.892	1.977	1.944	2.195	7.488	5.654	7.263	6.572	7.283	7.182	6.607	6.948	7.097	7.002	8.062	7.862	8.254	7.185	NA	6.298	7.012
BCL10	ENSG00000142867	ENST00000370580	ENSP00000359612	1.679	1.985	1.420	2.293	1.984	1.836	2.112	1.761	1.976	1.985	NA	1.778	1.709	1.757	1.867	1.656	1.713	1.774	1.558	2.173	1.713	1.845	1.824	1.880	2.020	1.652	1.751	2.117	2.112	7.081	7.621	6.958	7.646	7.604	7.164	6.927	7.475	7.030	7.200	NA	6.913	6.845	7.698	7.548	7.680	7.211
BCL11A	ENSG00000119866	ENST00000358510	ENSP00000351307	NA	1.621	1.466	1.455	1.553	NA	NA	NA	NA	NA	NA	NA	NA	NA	1.979	NA	NA	NA	NA	1.362	1.703	1.534	NA	1.858	NA	NA	NA	2.060	NA	NA	5.637	5.457	5.265	5.552	NA	NA	NA	NA	NA	NA	NA	NA	NA	6.628	NA	NA
BCL11B	ENSG00000127152	ENST00000345514	ENSP00000280435	NA	NA	NA	1.077	1.167	NA	NA	NA	NA	1.017	NA	NA	NA	NA	2.027	NA	NA	NA	NA	1.130	NA	1.466	NA	1.607	1.129	NA	NA	1.728	NA	NA	NA	NA	6.037	5.607	NA	NA	NA	NA	5.650	NA	NA	NA	NA	7.027	NA	NA
BCL2	ENSG00000171791	ENST00000589955	ENSP00000466417	NA	1.265	NA	NA	NA	1.222	NA	NA	1.243	NA	1.210	1.063	NA	NA	1.462	1.227	NA	NA	NA	NA	NA	NA	1.214	1.384	NA	NA	1.598	1.294	NA	NA	5.532	NA	NA	NA	7.271	NA	NA	7.239	NA	7.502	6.609	NA	NA	7.229	7.572	NA
BCL2L1	ENSG00000171552	ENST00000376055	ENSP00000365223	2.383	2.286	2.409	2.450	2.570	2.338	2.624	2.594	2.746	2.747	2.668	2.684	2.650	2.618	2.228	2.109	2.595	2.597	2.565	2.324	2.345	2.582	2.331	2.437	2.515	2.322	2.397	2.407	2.499	7.425	7.179	7.477	7.330	7.625	7.387	7.388	7.739	7.398	7.272	7.899	7.449	7.440	7.369	7.366	7.107	7.707
BCL2L11	ENSG00000153094	ENST00000393256	ENSP00000376943	1.781	NA	1.716	1.925	NA	NA	NA	NA	NA	NA	NA	NA	NA	1.689	2.100	NA	NA	NA	NA	NA	NA	1.854	1.785	NA	NA	NA	1.981	2.293	NA	5.421	NA	5.818	6.044	NA	NA	NA	NA	NA	NA	NA	NA	NA	6.746	6.403	NA	NA
BCL2L12	ENSG00000126453	ENST00000246784	ENSP00000246784	NA	NA	NA	NA	NA	NA	NA	NA	NA	NA	NA	NA	NA	NA	NA	NA	NA	NA	NA	NA	NA	NA	NA	NA	NA	NA	NA	1.939	NA	NA	NA	NA	NA	NA	NA	NA	NA	NA	NA	NA	NA	NA	NA	NA	NA	NA
BCL2L13	ENSG00000099968	ENST00000317582	ENSP00000318883	2.402	2.115	2.243	2.341	2.095	2.056	2.284	2.260	2.431	2.182	2.548	2.531	2.617	2.169	2.101	2.078	2.349	2.170	2.184	2.205	2.214	2.154	2.169	2.056	2.156	2.214	2.344	2.224	2.238	8.224	7.554	8.103	7.612	7.576	7.534	7.613	7.773	8.207	7.553	8.248	8.306	8.294	7.670	7.613	7.734	7.853
BCL2L15	ENSG00000188761	ENST00000393316	ENSP00000376992	NA	1.248	NA	2.566	2.702	NA	NA	1.198	NA	NA	NA	NA	NA	NA	NA	NA	1.873	NA	NA	2.369	NA	2.794	1.658	NA	2.409	NA	NA	NA	NA	NA	6.750	NA	6.053	7.871	NA	NA	5.899	NA	NA	NA	NA	NA	NA	NA	NA	5.429
BCL2L2-PABPN1	ENSG00000258643	ENST00000557008	ENSP00000452479	1.785	1.798	1.988	1.390	1.943	1.622	1.812	1.579	1.605	1.925	1.602	NA	1.355	1.708	1.792	1.678	2.132	1.815	2.062	1.412	2.223	1.964	1.636	1.789	2.017	1.922	1.589	1.570	1.676	7.828	7.895	7.863	8.007	7.782	8.008	7.598	8.226	7.428	7.782	7.523	NA	8.513	8.315	8.031	7.936	7.902
BCL3	ENSG00000069399	ENST00000164227	ENSP00000164227	1.912	2.424	NA	1.856	2.261	NA	1.629	1.265	2.374	2.126	NA	NA	1.957	2.317	1.883	1.513	NA	1.819	NA	1.878	1.837	2.277	1.611	NA	1.921	NA	NA	1.768	2.063	5.303	6.330	NA	5.804	6.543	NA	6.408	5.414	5.414	5.344	NA	NA	5.869	6.478	6.019	6.280	NA
BCL6	ENSG00000113916	ENST00000621333	ENSP00000479784	NA	2.666	2.395	NA	NA	NA	NA	2.203	NA	NA	NA	2.166	2.022	2.260	2.280	NA	NA	1.940	NA	NA	2.316	1.605	NA	NA	NA	NA	NA	2.443	NA	NA	6.640	5.453	NA	NA	NA	NA	5.445	NA	NA	NA	4.659	5.309	5.486	4.606	NA	NA
BCL7B	ENSG00000106635	ENST00000411832	ENSP00000393230	2.343	NA	2.333	NA	2.395	2.243	2.468	2.309	NA	2.387	2.650	NA	2.258	2.454	2.339	2.093	NA	2.319	NA	2.309	NA	2.276	2.260	NA	2.311	2.445	2.321	2.297	2.527	5.928	NA	5.886	NA	6.976	6.311	6.500	6.235	NA	6.522	6.612	NA	6.756	5.988	6.942	6.730	NA
BCL7C	ENSG00000099385	ENST00000215115	ENSP00000215115	1.779	1.896	1.767	1.730	1.871	1.867	1.709	1.776	1.830	1.981	2.068	NA	1.662	2.021	1.706	2.157	NA	1.920	2.007	1.658	1.985	1.911	NA	1.890	1.841	1.683	1.290	1.719	1.689	6.234	6.432	6.392	7.191	6.844	7.367	6.881	7.169	6.148	7.072	6.579	NA	6.293	6.819	7.296	7.350	NA
BCL9L	ENSG00000186174	ENST00000334801	ENSP00000335320	1.728	1.679	1.487	1.041	1.625	1.567	1.618	1.601	1.766	1.661	1.358	NA	1.213	1.788	1.806	1.895	1.688	1.858	1.705	1.027	1.837	1.679	1.583	1.773	1.660	1.453	1.026	1.222	1.689	6.198	6.398	5.924	6.119	5.854	6.549	5.992	6.665	5.388	6.196	5.818	NA	6.409	6.448	6.427	5.382	5.866
BCLAF1	ENSG00000029363	ENST00000527759	ENSP00000434826	2.329	2.449	2.465	2.390	2.304	2.531	2.449	2.502	2.453	2.231	2.208	2.433	2.409	2.272	2.602	2.500	2.377	2.345	2.396	2.461	2.445	2.344	2.482	2.451	2.433	2.401	2.545	2.491	2.333	7.802	7.838	7.870	7.958	7.598	7.833	7.575	8.118	7.275	8.041	7.266	7.760	7.676	8.110	7.896	8.520	7.401
BCO1	ENSG00000135697	ENST00000258168	ENSP00000258168	NA	NA	NA	NA	1.699	NA	NA	NA	NA	NA	NA	NA	NA	NA	NA	NA	NA	NA	NA	NA	NA	1.654	NA	NA	1.201	NA	NA	NA	NA	NA	NA	NA	NA	6.062	NA	NA	NA	NA	NA	NA	NA	NA	NA	NA	NA	NA
BCO2	ENSG00000197580	ENST00000526088	ENSP00000436615	2.150	NA	1.164	NA	NA	NA	1.199	2.211	1.057	1.687	2.573	1.201	2.662	1.040	NA	NA	1.120	1.460	1.079	1.181	NA	1.141	1.404	NA	NA	1.326	1.649	NA	1.242	7.015	NA	6.852	NA	NA	NA	6.941	7.289	5.187	7.320	8.021	6.614	8.207	6.697	NA	NA	6.900
BCOR	ENSG00000183337	ENST00000378455	ENSP00000367716	1.834	1.812	NA	1.746	1.896	NA	1.762	1.791	NA	1.907	1.754	1.760	NA	1.919	2.138	NA	NA	NA	1.972	1.799	1.935	1.879	1.853	1.968	1.952	1.931	1.907	1.942	1.916	6.813	5.425	NA	5.202	4.948	NA	5.185	5.203	NA	5.129	4.383	5.857	NA	5.396	5.432	NA	NA
BCORL1	ENSG00000085185	ENST00000540052	ENSP00000437775	1.393	1.136	1.317	1.124	1.217	1.514	1.263	NA	1.496	NA	1.067	NA	1.341	NA	1.255	1.568	1.591	1.943	1.330	NA	1.385	1.428	1.508	1.442	1.199	1.891	1.303	NA	NA	5.619	6.510	5.497	7.048	7.099	7.266	7.104	NA	6.053	NA	6.291	NA	5.752	NA	6.784	4.877	4.289
BCR	ENSG00000186716	ENST00000305877	ENSP00000303507	1.757	1.757	2.349	1.734	1.731	1.833	2.101	1.862	2.008	1.852	1.853	2.042	1.714	1.957	1.979	1.807	2.050	1.915	1.729	1.660	2.077	1.781	1.706	1.874	2.000	1.986	2.097	1.773	1.946	6.805	6.054	7.775	6.519	6.722	6.820	6.772	6.942	6.449	6.611	6.763	7.165	6.539	6.843	6.951	6.864	6.706
BCS1L	ENSG00000074582	ENST00000431802	ENSP00000413908	1.999	1.966	1.975	2.121	2.017	1.911	1.999	2.070	1.909	1.953	2.362	1.864	2.111	1.936	2.076	2.020	2.162	1.803	2.093	2.052	2.156	2.029	2.001	1.993	2.033	1.813	1.880	1.980	1.858	7.895	6.985	7.665	7.628	7.095	7.471	7.283	7.559	7.211	6.982	8.424	7.993	7.960	7.525	7.098	6.751	7.673
BDH2	ENSG00000164039	ENST00000296424	ENSP00000296424	2.655	1.952	2.310	2.587	3.004	2.509	2.314	2.586	2.453	2.728	2.468	3.342	2.926	2.471	2.286	2.685	2.243	2.351	2.257	2.537	2.152	3.040	2.620	2.226	2.396	2.366	2.598	2.192	2.497	8.522	7.732	8.310	8.329	8.730	8.132	8.190	8.387	7.830	8.298	7.664	9.428	8.433	7.713	8.030	8.032	8.063
BECN1	ENSG00000126581	ENST00000590099	ENSP00000465364	2.480	2.526	2.433	2.762	2.666	2.473	2.628	2.535	2.522	2.495	2.708	2.592	2.527	2.532	2.541	2.315	2.527	2.344	2.513	2.685	2.352	2.631	2.502	2.512	2.656	2.378	2.522	2.690	2.552	7.036	7.065	7.252	7.097	7.727	7.235	7.333	7.087	7.295	7.099	7.309	6.052	6.523	6.981	7.424	7.400	7.975
BEGAIN	ENSG00000183092	ENST00000443071	ENSP00000411124	NA	NA	1.195	NA	NA	NA	NA	NA	NA	NA	NA	NA	NA	NA	NA	NA	NA	NA	NA	NA	NA	NA	NA	NA	NA	NA	NA	NA	NA	NA	NA	5.930	NA	NA	NA	NA	NA	NA	NA	NA	NA	NA	NA	NA	NA	NA
BEND3	ENSG00000178409	ENST00000429433	ENSP00000411268	NA	NA	NA	NA	NA	NA	NA	NA	1.123	NA	NA	NA	NA	NA	NA	NA	NA	NA	NA	NA	NA	NA	NA	NA	NA	NA	NA	NA	NA	NA	NA	NA	NA	NA	NA	NA	NA	5.975	NA	NA	NA	NA	NA	NA	NA	NA
BEND4	ENSG00000188848	ENST00000502486	ENSP00000421169	NA	NA	NA	NA	NA	NA	NA	NA	NA	NA	NA	NA	NA	NA	NA	NA	NA	NA	NA	NA	NA	NA	NA	NA	NA	2.103	NA	NA	NA	NA	NA	NA	NA	NA	NA	NA	NA	NA	NA	NA	NA	NA	NA	NA	NA	NA
BEND7	ENSG00000165626	ENST00000378605	ENSP00000367868	1.631	1.222	NA	1.915	2.149	NA	NA	2.138	NA	NA	NA	2.325	NA	1.800	1.055	NA	NA	NA	NA	1.868	NA	2.276	1.871	1.419	NA	NA	2.628	NA	1.714	5.625	5.969	NA	5.613	5.919	NA	NA	5.554	NA	NA	NA	6.242	NA	5.019	7.975	NA	NA
BET1	ENSG00000105829	ENST00000222547	ENSP00000222547	2.309	2.115	1.909	1.993	2.222	2.292	2.028	2.123	1.909	1.978	2.111	2.120	2.242	2.091	2.088	2.175	2.157	2.425	2.173	2.005	2.320	2.241	2.036	2.048	2.127	2.108	2.288	2.196	2.141	7.843	7.554	7.780	8.050	7.669	8.359	7.736	7.919	7.316	7.300	7.158	8.173	8.168	8.051	7.403	7.508	7.281
BET1L	ENSG00000177951	ENST00000382762	ENSP00000372210	2.249	2.242	2.196	2.393	2.366	2.323	2.256	2.368	2.327	2.455	2.241	2.378	2.426	2.382	2.373	2.578	2.678	2.306	2.378	2.282	2.672	2.338	2.442	2.375	2.319	2.253	2.427	2.403	2.334	6.272	7.122	6.913	7.627	7.407	7.327	7.266	7.029	6.647	7.158	7.320	6.837	7.128	7.505	7.042	7.472	8.154
BGN	ENSG00000182492	ENST00000331595	ENSP00000327336	2.864	2.750	1.902	2.145	2.089	2.797	2.745	1.903	3.124	3.440	3.377	2.909	3.088	3.127	2.376	2.594	2.718	3.345	2.784	2.194	2.405	1.952	3.164	3.419	2.049	2.812	2.705	2.287	3.056	9.189	9.118	7.429	9.486	9.178	9.353	9.530	8.683	9.300	9.483	9.768	9.660	8.748	8.939	9.392	9.410	8.710
BHLHA15	ENSG00000180535	ENST00000609256	ENSP00000476312	NA	NA	NA	NA	1.325	NA	NA	NA	NA	NA	NA	NA	NA	NA	NA	NA	3.502	NA	1.957	NA	3.069	1.606	NA	NA	1.375	NA	1.094	NA	1.028	NA	NA	NA	NA	6.548	NA	NA	NA	NA	NA	NA	NA	NA	NA	NA	NA	6.958
BHLHE40	ENSG00000134107	ENST00000256495	ENSP00000256495	2.693	NA	NA	2.148	NA	NA	NA	NA	NA	NA	NA	NA	NA	2.836	2.575	2.360	2.823	2.646	NA	NA	NA	NA	NA	NA	2.442	NA	NA	2.651	NA	5.439	NA	NA	5.925	NA	NA	NA	NA	NA	NA	NA	NA	NA	6.062	6.104	6.662	5.582
BHLHE41	ENSG00000123095	ENST00000242728	ENSP00000242728	1.929	NA	2.410	1.749	1.306	NA	NA	2.781	NA	2.208	NA	NA	NA	1.885	NA	NA	NA	NA	1.822	NA	1.903	NA	NA	NA	NA	1.764	2.070	2.211	NA	5.646	NA	5.350	5.240	5.112	NA	NA	6.882	NA	6.320	NA	NA	NA	6.242	NA	NA	NA
BHMT	ENSG00000145692	ENST00000274353	ENSP00000274353	NA	NA	NA	NA	NA	NA	NA	NA	NA	NA	NA	3.796	3.845	NA	NA	NA	NA	NA	NA	NA	NA	NA	NA	NA	1.243	NA	1.041	NA	NA	NA	NA	NA	NA	NA	NA	NA	NA	NA	NA	NA	9.993	9.784	NA	NA	NA	NA
BHMT2	ENSG00000132840	ENST00000255192	ENSP00000255192	1.806	1.480	NA	1.216	1.225	1.888	2.043	1.158	2.182	1.834	1.670	3.454	3.679	1.079	1.056	1.706	1.164	NA	1.788	1.724	1.231	1.118	1.977	NA	1.400	1.797	NA	1.035	2.133	6.186	6.478	NA	5.733	6.496	6.179	6.543	5.922	6.572	6.333	6.627	9.003	9.177	5.747	6.218	5.034	6.680
BICD2	ENSG00000185963	ENST00000375512	ENSP00000364662	1.963	2.099	1.956	1.544	1.634	1.964	2.423	1.750	2.101	1.930	2.223	1.872	1.666	2.111	2.089	1.995	1.867	1.941	1.827	1.689	1.848	1.474	1.954	2.078	1.628	2.027	1.798	2.090	2.043	6.842	7.240	7.209	6.774	6.652	7.191	7.156	7.055	7.291	7.929	7.228	6.223	7.787	7.401	6.935	7.293	6.957
BID	ENSG00000015475	ENST00000317361	ENSP00000318822	1.599	2.155	2.317	1.857	1.865	1.660	1.552	1.600	1.902	1.891	1.927	1.559	2.242	1.885	1.945	1.253	1.654	1.600	1.559	1.743	1.515	1.813	1.559	2.074	1.687	1.306	1.426	1.891	1.869	7.587	8.270	8.244	7.546	7.689	7.187	7.769	7.469	8.015	7.808	7.163	7.077	8.415	7.992	7.988	7.553	7.452
BIN1	ENSG00000136717	ENST00000316724	ENSP00000316779	2.562	2.210	2.656	1.929	2.112	2.075	2.132	1.982	2.301	2.263	1.690	2.158	1.976	2.058	2.369	2.191	2.072	2.184	2.231	1.823	2.023	2.029	1.921	2.391	2.120	1.899	1.984	2.168	2.447	8.290	8.032	8.944	7.951	7.842	8.086	8.108	7.918	8.089	8.046	7.114	8.073	8.082	7.551	8.369	7.848	7.107
BIN3	ENSG00000147439	ENST00000276416	ENSP00000276416	2.142	1.989	1.785	1.921	1.992	1.856	1.905	2.205	2.220	2.129	1.850	1.726	1.841	1.944	1.982	1.954	1.913	1.927	1.882	1.828	2.022	2.031	1.841	1.922	2.176	1.885	1.728	1.925	1.928	6.904	6.802	7.229	7.581	7.592	7.636	7.188	7.518	6.930	7.655	7.243	7.209	6.754	6.725	7.288	7.662	7.455
BIRC2	ENSG00000110330	ENST00000532672	ENSP00000434979	2.379	2.411	2.205	2.327	2.324	2.351	2.200	2.340	2.329	2.318	2.203	NA	2.541	2.278	2.414	2.225	2.388	2.347	NA	2.370	2.281	2.299	2.274	2.278	2.322	2.461	2.354	2.382	2.371	5.964	6.720	6.618	6.103	6.198	6.027	6.115	6.389	6.165	6.401	6.801	NA	5.518	6.123	6.104	5.612	4.647
BIRC3	ENSG00000023445	ENST00000615299	ENSP00000481903	1.640	NA	NA	NA	NA	NA	NA	NA	NA	NA	NA	NA	NA	1.848	NA	NA	NA	NA	NA	NA	NA	NA	NA	2.518	NA	1.700	NA	2.825	NA	4.662	NA	NA	NA	NA	NA	NA	NA	NA	NA	NA	NA	NA	4.152	NA	NA	NA
BIRC6	ENSG00000115760	ENST00000421745	ENSP00000393596	1.823	1.849	1.810	1.935	1.772	1.900	1.795	1.825	1.761	1.781	1.711	2.095	2.129	1.620	2.122	2.087	2.088	1.842	1.750	1.902	1.805	1.780	1.877	1.947	1.820	1.848	1.928	1.940	1.637	6.643	6.214	6.488	6.274	6.834	6.637	6.364	6.457	6.185	6.619	6.467	6.484	6.765	6.886	6.785	6.862	6.554
BLK	ENSG00000136573	ENST00000529894	ENSP00000433663	NA	NA	NA	NA	NA	NA	NA	NA	NA	NA	NA	NA	NA	NA	2.640	NA	NA	NA	NA	1.400	NA	NA	NA	2.451	NA	NA	NA	2.709	NA	NA	NA	NA	NA	NA	NA	NA	NA	NA	NA	NA	NA	NA	NA	6.719	NA	NA
BLM	ENSG00000197299	ENST00000355112	ENSP00000347232	NA	1.483	1.730	1.494	1.036	NA	NA	NA	NA	NA	NA	NA	NA	NA	1.553	NA	NA	NA	NA	1.175	2.392	1.179	NA	1.171	1.152	1.290	NA	1.830	NA	NA	6.688	6.291	6.952	6.414	NA	NA	NA	NA	NA	NA	NA	NA	NA	6.983	NA	NA
BLMH	ENSG00000108578	ENST00000261714	ENSP00000261714	1.934	2.135	2.138	2.181	1.929	2.242	2.264	2.044	2.148	2.200	2.032	2.232	2.005	2.075	2.141	1.912	2.289	2.218	1.941	2.105	2.050	1.985	2.276	2.117	1.940	2.258	2.234	2.389	2.185	7.528	7.374	7.985	7.339	7.806	7.812	7.871	7.589	7.770	7.675	7.282	7.871	7.750	8.131	7.719	8.142	7.441
BLNK	ENSG00000095585	ENST00000224337	ENSP00000224337	1.626	2.421	NA	2.246	2.489	NA	2.349	1.757	NA	1.892	NA	2.086	2.345	1.631	2.531	1.364	NA	NA	NA	NA	1.668	2.376	1.545	2.670	2.400	NA	NA	2.796	NA	5.630	5.927	NA	6.078	6.429	NA	6.391	5.569	NA	6.227	NA	5.911	6.178	6.050	6.960	5.413	NA
BLOC1S1	ENSG00000135441	ENST00000548925	ENSP00000447537	2.840	2.622	2.761	2.739	2.947	2.511	2.619	2.881	2.715	2.643	2.884	2.700	2.972	2.815	2.522	2.539	2.751	2.669	2.587	2.891	2.676	2.936	2.656	2.741	2.862	2.354	2.427	2.773	2.560	7.417	7.365	7.651	8.305	8.553	7.250	7.340	8.094	7.197	7.211	7.541	7.245	7.108	7.563	7.795	7.211	6.991
BLOC1S2	ENSG00000196072	ENST00000370372	ENSP00000359398	2.452	2.492	2.528	2.184	2.349	2.055	2.455	2.304	2.320	2.221	2.343	2.299	2.499	2.470	2.581	2.143	2.315	2.252	NA	2.205	2.234	2.259	1.927	2.479	2.347	2.291	2.403	2.663	2.247	7.653	6.915	6.979	6.923	6.104	6.936	6.359	7.150	7.134	7.079	6.222	5.632	6.706	6.208	7.343	7.437	7.151
BLOC1S3	ENSG00000189114	ENST00000587722	ENSP00000468281	1.026	1.184	NA	1.009	1.057	1.037	NA	NA	1.161	NA	NA	NA	NA	1.207	1.222	1.179	1.289	1.145	1.148	NA	1.377	1.144	NA	1.279	1.386	NA	NA	NA	NA	7.427	7.532	NA	7.540	8.194	7.492	NA	NA	7.338	NA	NA	NA	NA	7.649	7.533	7.384	7.544
BLOC1S4	ENSG00000186222	ENST00000320776	ENSP00000318128	1.548	1.803	1.514	1.644	1.827	1.681	1.548	1.609	1.616	1.754	1.675	1.526	1.674	1.732	1.798	1.901	1.639	1.824	1.755	1.540	1.742	1.819	1.496	1.729	1.602	1.609	1.537	1.705	1.588	7.480	7.535	6.951	7.177	7.038	7.293	7.251	7.348	7.109	7.233	5.894	7.281	7.205	7.411	7.542	7.498	7.151
BLOC1S5	ENSG00000188428	ENST00000397457	ENSP00000380598	1.809	1.782	NA	1.762	1.707	1.884	1.806	1.864	1.588	1.807	1.674	2.217	2.015	1.824	1.935	NA	1.646	1.774	1.706	1.743	1.728	1.667	1.810	1.765	1.770	1.615	1.871	2.002	1.680	7.422	7.513	NA	7.748	6.595	7.558	7.386	7.409	7.595	7.582	6.922	7.625	6.990	7.624	7.801	NA	7.769
BLOC1S6	ENSG00000104164	ENST00000220531	ENSP00000220531	2.343	2.406	2.372	2.104	2.185	2.374	2.253	2.048	2.426	2.169	2.246	2.192	2.224	2.176	2.338	2.387	NA	2.253	2.399	2.201	2.125	2.130	2.208	2.245	2.112	2.159	2.453	2.380	2.327	6.793	6.445	6.829	5.639	7.098	7.101	6.727	6.871	6.787	7.056	6.165	7.328	6.424	6.991	7.271	7.066	NA
BLVRA	ENSG00000106605	ENST00000402924	ENSP00000385757	2.274	2.428	2.336	2.107	1.851	2.331	2.521	2.325	2.555	2.347	2.608	2.357	1.875	2.683	2.369	2.422	2.149	2.176	2.311	2.198	2.155	1.862	2.337	2.626	1.933	2.065	2.317	2.499	2.375	8.633	8.204	8.665	7.942	8.289	8.509	8.517	8.499	8.686	8.427	8.279	8.342	7.924	8.631	8.439	8.203	8.048
BLVRB	ENSG00000090013	ENST00000263368	ENSP00000263368	2.479	2.460	1.884	2.277	2.680	2.155	2.654	2.152	2.608	2.612	2.809	2.169	3.149	2.691	2.245	2.484	2.563	2.574	2.575	1.984	2.624	2.581	1.971	2.817	2.826	1.811	2.254	1.939	2.475	9.888	9.553	9.216	9.426	9.199	9.122	9.450	9.366	9.817	9.342	9.247	9.383	9.625	9.333	9.379	8.807	8.895
BLZF1	ENSG00000117475	ENST00000367808	ENSP00000356782	1.944	NA	1.873	NA	1.865	2.037	2.367	1.904	2.008	NA	2.082	2.028	NA	1.931	1.860	NA	1.800	1.963	NA	1.997	1.993	1.785	NA	NA	1.943	2.237	2.095	2.038	NA	5.875	NA	6.076	NA	6.322	5.635	5.806	6.935	6.079	NA	6.722	5.481	NA	6.502	5.486	NA	6.036
BMF	ENSG00000104081	ENST00000561360	ENSP00000453892	NA	NA	NA	NA	2.164	NA	NA	NA	NA	NA	NA	NA	NA	1.835	1.899	2.008	NA	1.654	NA	1.532	NA	2.288	NA	2.012	NA	1.163	1.859	2.157	NA	NA	NA	NA	NA	5.259	NA	NA	NA	NA	NA	NA	NA	NA	5.403	6.077	6.479	NA
BMP1	ENSG00000168487	ENST00000306385	ENSP00000305714	2.167	1.876	1.701	1.737	1.743	NA	1.896	1.658	2.235	2.169	1.789	1.203	2.044	1.818	1.475	1.596	1.671	2.479	1.896	1.746	1.377	1.842	2.159	NA	NA	1.534	1.577	NA	2.158	5.829	4.873	5.380	6.343	5.291	NA	5.191	6.705	5.938	8.127	5.278	5.381	4.866	6.249	6.712	5.459	4.724
BMP2	ENSG00000125845	ENST00000378827	ENSP00000368104	NA	NA	2.324	NA	NA	NA	NA	NA	2.089	NA	NA	NA	NA	NA	1.183	NA	NA	NA	NA	NA	NA	NA	NA	NA	2.147	NA	2.040	NA	NA	NA	NA	5.570	NA	NA	NA	NA	NA	5.021	NA	NA	NA	NA	NA	5.588	NA	NA
BMP2K	ENSG00000138756	ENST00000335016	ENSP00000334836	1.467	1.939	1.842	1.794	1.498	1.477	1.789	1.743	1.752	1.591	1.493	1.574	1.644	1.620	2.082	1.297	1.433	1.686	1.243	1.661	1.475	1.456	1.488	1.791	1.359	1.960	1.799	2.043	1.581	6.783	6.489	6.393	6.826	6.894	6.654	6.686	6.649	6.825	6.786	6.133	6.663	6.987	6.672	6.765	6.675	6.776
BMP3	ENSG00000152785	ENST00000282701	ENSP00000282701	NA	NA	NA	NA	1.512	NA	NA	NA	NA	NA	NA	NA	NA	NA	NA	NA	NA	NA	NA	2.011	NA	1.826	NA	NA	NA	NA	NA	NA	NA	NA	NA	NA	NA	5.703	NA	NA	NA	NA	NA	NA	NA	NA	NA	NA	NA	NA
BMP5	ENSG00000112175	ENST00000370830	ENSP00000359866	NA	NA	NA	NA	1.812	NA	NA	NA	NA	NA	NA	1.058	NA	1.900	NA	NA	NA	NA	NA	NA	NA	NA	NA	NA	NA	NA	NA	NA	1.845	NA	NA	NA	NA	5.556	NA	NA	NA	NA	NA	NA	5.594	NA	5.202	NA	NA	NA
BMP7	ENSG00000101144	ENST00000395864	ENSP00000379205	1.842	NA	2.502	NA	NA	NA	NA	NA	NA	NA	NA	1.413	NA	1.116	NA	NA	NA	NA	NA	NA	NA	NA	NA	NA	NA	NA	2.719	NA	NA	5.768	NA	5.333	NA	NA	NA	NA	NA	NA	NA	NA	6.454	NA	5.261	NA	NA	NA
BMP8A	ENSG00000183682	ENST00000331593	ENSP00000327440	1.032	NA	NA	NA	NA	1.181	NA	1.357	NA	NA	NA	NA	NA	NA	NA	NA	NA	NA	NA	NA	NA	1.142	1.394	1.034	NA	NA	1.584	NA	NA	6.690	NA	NA	NA	NA	5.688	NA	5.768	NA	NA	NA	NA	NA	NA	NA	NA	NA
BMPER	ENSG00000164619	ENST00000297161	ENSP00000297161	NA	1.503	1.607	NA	NA	NA	NA	NA	1.741	NA	NA	NA	1.749	1.249	NA	NA	NA	1.736	1.713	NA	NA	1.069	NA	NA	NA	NA	NA	NA	NA	NA	6.503	5.877	NA	NA	NA	NA	NA	6.054	NA	NA	NA	5.727	4.860	NA	NA	NA
BMPR1B	ENSG00000138696	ENST00000515059	ENSP00000426617	1.519	NA	1.989	NA	NA	NA	NA	2.226	NA	NA	NA	NA	NA	NA	NA	NA	NA	NA	NA	NA	NA	NA	NA	NA	NA	NA	NA	NA	NA	4.699	NA	5.427	NA	NA	NA	NA	4.451	NA	NA	NA	NA	NA	NA	NA	NA	NA
BMPR2	ENSG00000204217	ENST00000374580	ENSP00000363708	2.207	1.836	2.087	1.875	1.744	2.227	2.084	1.948	2.145	2.058	2.194	2.203	2.108	2.194	1.755	2.051	1.822	2.297	1.984	1.980	1.917	1.813	2.129	2.066	1.928	1.817	NA	1.704	1.975	6.460	6.009	6.981	6.256	6.419	6.176	5.945	5.974	6.544	5.086	6.245	5.424	5.250	6.202	5.302	5.529	5.427
BMS1	ENSG00000165733	ENST00000374518	ENSP00000363642	1.755	1.880	1.693	1.837	1.732	1.869	1.848	1.913	1.860	1.569	1.825	1.866	1.725	1.756	1.921	1.803	1.838	1.809	1.793	1.841	1.835	1.685	1.817	1.788	1.739	1.958	1.857	1.986	1.707	6.377	7.088	6.271	6.382	7.336	6.428	7.257	6.656	5.943	7.530	7.746	5.897	6.479	7.010	6.695	6.705	5.972
BMX	ENSG00000102010	ENST00000357607	ENSP00000350224	NA	1.082	NA	NA	1.523	NA	NA	NA	1.574	1.380	NA	NA	NA	NA	NA	NA	NA	1.588	NA	1.361	NA	1.467	NA	NA	NA	NA	NA	NA	1.486	NA	5.575	NA	NA	5.137	NA	NA	NA	5.508	4.540	NA	NA	NA	NA	NA	NA	NA
BNC2	ENSG00000173068	ENST00000380667	ENSP00000370042	1.117	NA	NA	1.207	NA	2.274	1.683	2.045	NA	1.758	NA	1.661	NA	1.167	1.033	2.402	NA	NA	1.364	NA	NA	NA	2.589	NA	1.107	1.887	NA	NA	NA	4.880	NA	NA	6.725	NA	6.941	7.641	6.941	NA	6.104	NA	7.367	NA	6.001	5.711	7.012	NA
BNIP1	ENSG00000113734	ENST00000351486	ENSP00000239215	1.836	1.607	1.798	1.868	1.792	1.783	1.566	1.907	1.664	1.648	1.861	1.786	1.729	1.717	1.640	1.572	2.137	1.808	1.725	1.776	1.778	1.516	1.473	1.554	1.669	1.970	1.903	1.802	1.733	7.585	6.747	7.305	6.884	7.560	7.394	7.122	7.424	7.110	7.408	7.740	7.135	6.879	7.196	7.221	7.227	7.348
BNIP3L	ENSG00000104765	ENST00000518611	ENSP00000429851	2.713	NA	2.793	2.352	2.300	2.724	2.672	2.714	3.201	2.707	2.619	2.842	2.577	2.613	2.507	2.990	2.313	2.823	2.567	NA	2.664	2.344	2.665	2.487	2.415	2.805	2.642	2.656	2.713	7.058	NA	6.821	6.383	6.458	7.111	5.609	7.534	7.148	5.504	6.753	6.510	5.349	7.220	5.765	7.016	6.416
BOC	ENSG00000144857	ENST00000495514	ENSP00000418663	NA	NA	1.431	1.272	1.624	NA	NA	2.119	2.261	2.238	1.346	NA	NA	1.564	NA	2.307	NA	NA	2.202	NA	2.114	1.330	NA	NA	NA	NA	NA	NA	NA	NA	NA	4.584	5.606	4.786	NA	NA	5.443	5.135	4.853	5.531	NA	NA	5.469	NA	5.017	NA
BOD1	ENSG00000145919	ENST00000311086	ENSP00000309644	2.318	1.994	2.212	2.195	2.157	2.338	2.132	2.285	2.090	2.136	2.409	NA	2.118	2.193	1.918	2.436	2.405	2.277	2.193	2.157	2.254	2.126	2.230	2.094	2.092	2.406	2.490	NA	2.168	6.475	6.294	6.800	5.920	6.835	6.788	6.674	6.333	6.154	6.518	6.451	NA	6.198	6.810	6.663	6.986	6.301
BOD1L1	ENSG00000038219	ENST00000040738	ENSP00000040738	1.771	1.998	1.938	1.700	1.737	1.907	1.849	1.849	1.879	1.813	1.730	1.934	1.563	1.697	2.147	2.046	1.698	1.867	1.704	1.825	1.795	1.753	1.934	2.068	1.786	1.973	1.927	2.023	1.699	6.792	7.064	6.383	7.027	6.617	7.090	6.793	7.154	6.267	6.589	7.118	6.460	6.034	7.151	7.136	7.130	6.546
BOK	ENSG00000176720	ENST00000318407	ENSP00000314132	1.600	1.444	NA	1.497	1.745	2.409	2.209	1.821	2.370	2.193	1.415	NA	2.880	2.308	NA	1.637	2.087	1.762	2.053	1.669	1.813	1.436	2.014	1.683	1.791	1.794	NA	NA	2.197	6.191	7.151	NA	5.301	6.479	7.184	7.179	6.662	6.902	6.474	5.640	NA	7.620	5.281	NA	5.841	5.808
BOLA1	ENSG00000178096	ENST00000369153	ENSP00000358149	1.561	1.366	1.551	1.286	1.815	1.505	1.275	1.624	1.128	1.539	1.759	1.348	1.531	1.591	1.291	1.617	1.816	1.444	1.788	1.432	1.989	1.829	1.381	1.591	1.655	1.461	1.288	1.358	1.268	7.659	6.219	7.450	7.103	7.697	7.496	7.438	7.757	6.673	7.972	7.718	7.392	7.609	7.584	7.292	7.127	5.159
BOLA3	ENSG00000163170	ENST00000327428	ENSP00000331369	2.084	2.056	1.804	2.174	2.216	1.799	1.654	2.017	1.796	1.541	2.473	1.850	2.044	2.047	NA	1.550	2.174	NA	2.002	2.050	2.233	2.220	NA	1.807	1.943	1.862	1.847	1.791	1.581	7.270	6.691	7.173	7.065	6.771	6.323	7.245	6.812	5.579	6.369	7.719	7.358	7.485	7.530	NA	7.494	6.951
BORCS6	ENSG00000196544	ENST00000389017	ENSP00000373669	1.312	1.481	1.328	1.308	1.608	1.093	1.144	1.204	NA	1.252	1.483	1.103	1.026	1.511	1.444	1.324	1.733	1.419	1.447	1.049	1.444	1.658	1.316	1.470	1.370	1.222	1.198	1.311	1.254	7.631	7.670	7.725	7.418	7.127	7.376	7.692	7.589	NA	7.273	7.082	7.328	7.119	7.433	8.909	6.907	7.513
BORCS7	ENSG00000166275	ENST00000369883	ENSP00000358899	2.873	2.294	2.566	2.407	2.494	2.564	2.412	2.801	2.464	2.538	2.517	2.652	2.898	2.573	2.315	2.448	2.351	2.423	2.585	2.308	2.372	2.387	2.423	2.350	2.445	2.477	2.944	2.288	2.414	7.555	7.387	8.370	7.407	7.678	7.730	7.811	6.850	7.813	7.684	8.155	6.879	7.413	7.252	7.817	7.984	6.271
BPGM	ENSG00000172331	ENST00000418040	ENSP00000399838	1.957	1.855	2.067	1.856	1.712	1.777	2.333	1.856	1.825	1.824	2.040	2.364	1.965	2.038	1.811	1.573	1.781	2.270	1.923	1.900	2.052	1.659	1.788	1.792	1.874	2.017	1.909	2.151	2.149	9.073	9.003	8.345	8.492	8.058	7.701	8.099	8.522	8.623	8.419	7.755	7.978	7.989	8.208	8.157	8.328	8.003
BPHL	ENSG00000137274	ENST00000380379	ENSP00000369739	1.946	1.387	1.748	1.851	2.411	1.865	1.868	1.961	1.765	1.811	1.981	2.713	2.790	1.666	1.430	1.722	1.951	1.555	1.858	1.785	1.711	2.447	1.654	1.442	1.969	1.608	1.519	1.619	1.775	8.311	7.171	8.293	7.940	8.165	8.010	7.577	7.967	7.935	7.304	8.543	9.000	8.788	7.872	7.204	7.884	8.208
BPI	ENSG00000101425	ENST00000262865	ENSP00000262865	NA	NA	NA	NA	NA	NA	NA	NA	NA	NA	NA	1.540	NA	NA	NA	NA	NA	NA	NA	NA	1.357	NA	NA	NA	NA	1.684	NA	NA	NA	NA	NA	NA	NA	NA	NA	NA	NA	NA	NA	NA	5.648	NA	NA	NA	NA	NA
BPIFA2	ENSG00000131050	ENST00000354932	ENSP00000347012	NA	NA	NA	NA	NA	NA	NA	NA	NA	NA	NA	NA	NA	NA	NA	NA	1.244	NA	NA	NA	4.790	NA	NA	NA	NA	NA	NA	NA	NA	NA	NA	NA	NA	NA	NA	NA	NA	NA	NA	NA	NA	NA	NA	NA	NA	5.816
BPIFB1	ENSG00000125999	ENST00000253354	ENSP00000253354	NA	NA	NA	NA	1.509	NA	NA	NA	NA	1.608	NA	NA	NA	2.025	NA	NA	NA	NA	NA	NA	3.746	NA	NA	NA	2.488	NA	NA	NA	NA	NA	NA	NA	NA	5.353	NA	NA	NA	NA	5.370	NA	NA	NA	7.482	NA	NA	NA
BPIFB2	ENSG00000078898	ENST00000170150	ENSP00000170150	NA	NA	NA	NA	NA	NA	NA	NA	NA	NA	NA	NA	NA	NA	NA	NA	NA	NA	NA	NA	2.512	NA	NA	NA	NA	NA	NA	NA	NA	NA	NA	NA	NA	NA	NA	NA	NA	NA	NA	NA	NA	NA	NA	NA	NA	NA
BPNT1	ENSG00000162813	ENST00000469520	ENSP00000446828	2.114	2.113	1.935	2.423	2.391	1.937	1.951	1.953	1.807	2.146	2.088	2.149	2.231	1.954	1.956	1.928	1.667	1.763	1.895	2.185	1.832	2.461	1.910	1.903	2.101	1.824	2.014	2.358	1.838	8.228	7.922	8.417	8.191	8.479	7.952	8.075	8.284	7.842	8.452	8.369	8.546	8.276	8.012	8.196	7.819	8.226
BPTF	ENSG00000171634	ENST00000321892	ENSP00000315454	1.919	1.999	2.106	1.911	1.773	2.056	1.937	2.044	1.831	1.885	1.684	2.065	1.735	1.762	2.152	2.126	1.876	1.897	1.857	1.957	1.806	1.814	2.019	1.971	2.006	2.040	1.948	2.072	1.838	5.754	5.570	6.090	5.834	6.000	6.478	5.916	6.511	5.525	5.809	4.639	5.832	5.643	6.573	6.347	6.982	6.383
BRAF	ENSG00000157764	ENST00000288602	ENSP00000288602	1.725	1.634	1.685	1.533	1.466	1.789	1.723	1.678	1.741	1.580	1.715	1.779	1.671	1.415	1.838	1.749	NA	1.568	1.621	1.590	1.522	1.504	1.724	NA	1.619	2.152	1.957	1.720	1.671	6.324	5.822	7.232	6.365	6.594	6.263	6.184	6.330	5.454	6.253	6.156	6.182	6.547	6.449	6.674	6.255	NA
BRAP	ENSG00000089234	ENST00000419234	ENSP00000403524	1.802	1.702	1.946	1.811	1.806	1.789	1.852	1.824	1.699	1.736	1.815	1.822	1.775	1.728	1.807	1.815	1.851	1.843	1.754	1.806	1.796	1.797	1.820	1.801	1.743	2.286	1.839	1.861	1.746	6.580	6.782	7.042	6.448	6.485	6.822	6.576	7.054	6.419	6.603	6.171	6.089	6.262	6.965	6.874	7.008	7.780
BRAT1	ENSG00000106009	ENST00000340611	ENSP00000339637	2.106	1.962	1.886	1.264	2.071	1.742	1.470	1.602	1.661	1.979	1.665	1.176	1.724	1.872	1.882	1.990	2.080	1.839	2.205	1.230	2.121	2.029	1.498	1.997	1.946	2.061	1.362	1.235	1.656	6.568	6.120	6.625	6.402	6.934	6.717	6.279	6.603	6.147	6.500	6.041	6.394	6.474	7.010	6.557	5.962	6.553
BRCA1	ENSG00000012048	ENST00000357654	ENSP00000350283	NA	1.563	NA	1.676	1.232	1.190	NA	1.197	NA	NA	NA	NA	NA	1.045	NA	NA	NA	NA	NA	NA	NA	1.206	1.140	1.052	1.317	1.754	1.732	NA	NA	NA	6.169	NA	6.518	4.223	5.449	NA	4.481	NA	NA	NA	NA	NA	5.461	NA	NA	NA
BRCC3	ENSG00000185515	ENST00000369462	ENSP00000358474	1.963	1.860	1.809	2.239	2.106	1.909	2.132	2.014	1.692	1.753	1.916	2.165	1.938	1.762	1.837	1.735	1.819	1.931	2.005	2.119	2.116	2.085	1.853	1.828	1.999	1.147	2.043	2.047	1.883	7.878	7.864	7.774	7.937	7.894	7.990	7.911	7.906	7.603	7.936	7.565	7.752	7.681	7.832	8.033	8.009	7.727
BRD1	ENSG00000100425	ENST00000404034	ENSP00000384076	1.825	1.944	1.820	1.575	2.050	1.951	1.841	1.801	1.938	1.978	1.772	1.460	1.601	1.904	2.017	2.115	2.159	1.947	2.020	1.742	2.028	2.054	1.834	1.985	2.042	2.419	1.601	1.617	1.915	5.284	5.698	6.045	6.627	6.435	6.732	6.670	6.650	6.731	6.433	6.630	5.890	5.200	6.673	6.644	6.635	6.254
BRD2	ENSG00000204256	ENST00000449085	ENSP00000409145	NA	NA	NA	NA	NA	NA	NA	NA	NA	NA	NA	NA	NA	NA	NA	2.916	NA	NA	NA	2.762	NA	NA	NA	NA	NA	3.001	NA	NA	NA	NA	NA	NA	NA	NA	NA	NA	NA	NA	NA	NA	NA	NA	NA	NA	5.304	NA
BRD3	ENSG00000169925	ENST00000303407	ENSP00000305918	1.886	1.761	2.183	1.624	1.840	1.994	1.849	1.909	1.731	1.881	1.910	1.706	1.625	1.964	1.819	2.021	2.035	1.929	2.071	1.739	1.896	1.795	1.991	1.996	1.893	1.980	1.803	1.590	1.839	6.832	7.019	6.896	7.145	7.706	6.823	5.813	7.312	6.551	6.288	6.145	6.269	6.591	6.992	7.111	6.720	6.566
BRD4	ENSG00000141867	ENST00000263377	ENSP00000263377	1.818	2.061	1.894	1.654	1.846	1.804	1.765	1.733	1.956	1.677	1.715	1.617	1.703	1.812	1.969	1.984	2.121	2.076	1.905	1.627	1.898	1.944	1.827	2.162	1.943	2.026	1.849	1.772	1.759	6.872	7.417	6.945	7.624	7.042	7.537	7.086	7.673	6.860	6.993	7.449	7.090	6.944	7.732	7.571	7.373	6.976
BRD7	ENSG00000166164	ENST00000394688	ENSP00000378180	1.896	1.915	2.043	1.945	1.859	2.002	2.075	2.060	1.768	1.813	2.003	2.060	1.864	1.962	2.021	1.843	1.991	2.007	1.872	2.015	1.897	1.894	1.966	1.903	1.901	2.260	2.000	2.142	1.941	6.238	6.691	6.432	6.400	6.761	6.792	6.070	7.045	5.799	5.216	6.645	5.802	5.914	7.079	6.755	6.585	6.364
BRD8	ENSG00000112983	ENST00000254900	ENSP00000254900	2.018	2.008	2.283	2.093	1.941	2.117	1.961	2.201	1.812	2.028	1.947	2.121	1.902	1.976	2.115	2.184	2.136	2.006	2.085	2.289	2.061	1.973	2.271	2.000	2.094	2.576	1.998	2.111	2.048	5.698	5.802	5.547	6.872	6.499	6.380	5.762	6.422	6.070	6.781	6.806	5.561	5.105	6.467	6.273	6.950	6.231
BRD9	ENSG00000028310	ENST00000467963	ENSP00000419765	1.917	2.125	2.189	1.992	1.920	2.052	2.003	2.001	1.980	1.976	2.082	1.771	1.781	2.044	2.221	2.133	2.038	1.994	1.943	1.946	2.122	1.969	2.022	2.082	2.019	2.207	1.941	2.082	2.127	6.267	5.874	6.286	6.899	6.163	6.882	7.070	6.536	6.666	6.176	6.206	5.588	5.731	6.276	6.436	6.717	6.342
BRDT	ENSG00000137948	ENST00000394530	ENSP00000378038	NA	NA	NA	NA	NA	NA	NA	NA	NA	NA	NA	NA	NA	NA	NA	NA	NA	NA	NA	NA	NA	NA	NA	NA	NA	2.679	NA	NA	NA	NA	NA	NA	NA	NA	NA	NA	NA	NA	NA	NA	NA	NA	NA	NA	NA	NA
BRE	ENSG00000158019	ENST00000379624	ENSP00000368945	2.858	2.085	2.120	2.325	2.073	2.268	2.241	2.414	2.301	2.248	2.601	2.555	2.341	2.178	2.099	2.256	2.152	2.293	2.100	2.208	1.967	2.102	2.394	2.176	2.198	2.218	2.285	2.291	2.325	7.576	7.402	7.744	7.399	7.480	7.538	7.385	7.718	7.279	7.465	7.383	7.587	7.424	7.823	7.604	6.802	7.539
BRF1	ENSG00000185024	ENST00000547530	ENSP00000448387	1.780	1.570	1.933	1.045	1.764	1.670	1.483	1.817	NA	1.817	1.773	1.231	1.513	1.752	1.836	NA	NA	1.730	1.890	1.205	NA	1.744	1.528	1.866	1.744	1.819	1.390	1.247	1.619	5.645	5.930	5.455	5.523	5.653	5.445	5.222	6.513	NA	5.527	5.570	6.423	4.448	6.134	5.886	NA	NA
BRI3BP	ENSG00000184992	ENST00000341446	ENSP00000340761	1.320	1.942	1.829	2.265	2.250	1.558	1.732	1.675	1.371	1.571	1.278	1.884	1.566	1.400	1.798	NA	1.540	1.248	NA	1.995	1.242	2.234	1.378	1.686	1.963	NA	1.548	2.150	1.307	7.472	8.084	7.488	7.328	6.797	7.119	7.251	7.554	7.718	6.739	6.565	6.987	7.013	7.307	7.637	NA	7.453
BRICD5	ENSG00000182685	ENST00000328540	ENSP00000332389	NA	NA	NA	NA	NA	NA	NA	NA	NA	NA	NA	NA	NA	NA	NA	NA	NA	NA	NA	NA	NA	NA	NA	NA	NA	1.530	NA	NA	NA	NA	NA	NA	NA	NA	NA	NA	NA	NA	NA	NA	NA	NA	NA	NA	NA	NA
BRINP1	ENSG00000078725	ENST00000265922	ENSP00000265922	1.474	NA	2.202	NA	NA	NA	NA	NA	NA	NA	1.662	1.334	NA	NA	NA	NA	NA	NA	NA	NA	NA	NA	NA	NA	NA	NA	NA	NA	NA	3.949	NA	6.656	NA	NA	NA	NA	NA	NA	NA	5.848	4.318	NA	NA	NA	NA	NA
BRINP2	ENSG00000198797	ENST00000361539	ENSP00000354481	1.938	NA	2.061	NA	NA	NA	NA	NA	NA	NA	NA	NA	NA	NA	NA	NA	NA	NA	NA	NA	NA	NA	NA	NA	NA	NA	NA	NA	NA	5.020	NA	6.062	NA	NA	NA	NA	NA	NA	NA	NA	NA	NA	NA	NA	NA	NA
BRINP3	ENSG00000162670	ENST00000367462	ENSP00000356432	1.000	NA	2.214	NA	NA	NA	NA	NA	NA	NA	NA	NA	NA	NA	NA	NA	NA	NA	NA	NA	NA	1.901	NA	NA	NA	NA	NA	NA	NA	5.067	NA	7.350	NA	NA	NA	NA	NA	NA	NA	NA	NA	NA	NA	NA	NA	NA
BRIP1	ENSG00000136492	ENST00000259008	ENSP00000259008	NA	NA	NA	1.410	1.266	NA	NA	NA	NA	NA	NA	NA	NA	NA	NA	NA	NA	NA	NA	NA	NA	1.176	NA	NA	NA	NA	NA	1.460	NA	NA	NA	NA	4.929	4.608	NA	NA	NA	NA	NA	NA	NA	NA	NA	NA	NA	NA
BRIX1	ENSG00000113460	ENST00000336767	ENSP00000338862	1.890	2.012	1.860	2.018	1.881	1.982	1.961	2.026	2.214	1.742	1.944	1.891	1.860	1.899	1.997	1.879	1.960	2.078	1.959	1.945	1.831	1.806	1.889	1.867	1.799	2.008	2.006	2.181	1.883	7.317	6.703	6.894	7.051	7.223	7.475	7.743	7.674	6.849	6.903	7.045	7.151	7.584	7.855	7.373	6.966	7.230
BRK1	ENSG00000254999	ENST00000530758	ENSP00000432472	2.856	2.881	2.823	2.957	2.831	2.948	2.975	3.032	2.897	2.906	3.055	2.951	2.867	3.003	2.848	2.943	2.885	2.830	2.871	2.966	2.967	2.836	2.919	2.868	2.892	2.953	2.912	3.103	2.961	8.371	8.446	8.836	8.429	8.169	8.117	8.269	8.182	8.182	7.977	7.934	8.168	7.659	8.067	8.576	8.041	8.174
BRMS1L	ENSG00000100916	ENST00000216807	ENSP00000216807	1.941	1.604	1.962	1.382	1.458	1.773	1.822	1.563	1.732	1.561	1.952	1.874	1.686	1.652	1.420	1.733	1.490	1.758	1.737	1.608	1.584	1.438	1.668	1.427	1.481	1.848	1.791	1.536	1.775	6.672	6.640	6.227	6.626	6.148	7.097	7.510	6.846	5.097	6.434	7.336	6.359	6.377	6.605	6.551	6.184	5.939
BROX	ENSG00000162819	ENST00000340934	ENSP00000343742	2.008	2.041	2.335	2.206	2.171	1.984	2.266	2.152	1.966	2.025	2.091	2.162	2.084	2.029	2.035	2.006	1.878	2.046	2.005	2.155	1.978	2.140	2.076	2.084	2.267	2.007	2.264	2.138	1.936	7.925	7.781	8.091	7.902	7.608	7.554	7.454	7.508	7.587	7.672	7.444	7.406	7.585	7.802	7.351	6.662	7.578
BRPF1	ENSG00000156983	ENST00000424362	ENSP00000398863	1.568	1.718	1.693	1.558	1.653	1.723	1.660	1.584	1.899	1.709	1.553	NA	1.461	1.761	1.946	1.815	1.806	1.771	1.679	1.527	1.754	1.682	1.687	1.862	1.665	2.014	1.681	1.738	1.729	5.417	6.164	5.829	5.543	6.158	6.108	5.217	5.751	4.711	4.553	6.281	NA	4.798	6.065	6.108	6.147	6.253
BRPF3	ENSG00000096070	ENST00000357641	ENSP00000350267	NA	1.805	2.112	2.144	2.075	2.027	NA	1.915	1.855	1.868	1.720	2.159	1.976	1.873	1.959	2.035	2.194	NA	1.988	2.047	2.193	2.129	2.030	1.919	2.034	2.234	2.002	1.746	NA	NA	4.872	5.320	5.544	5.316	5.192	NA	4.529	4.631	4.663	4.786	4.926	5.689	5.279	4.717	5.152	5.675
BRSK1	ENSG00000160469	ENST00000309383	ENSP00000310649	1.721	1.185	2.408	NA	1.164	1.252	1.092	NA	NA	1.418	1.395	NA	NA	NA	NA	NA	1.090	NA	1.274	NA	NA	1.040	1.365	NA	NA	1.477	NA	NA	1.294	6.459	4.566	7.516	NA	6.234	5.842	4.897	NA	NA	5.823	6.393	NA	NA	NA	NA	NA	6.131
BRWD1	ENSG00000185658	ENST00000342449	ENSP00000344333	1.637	1.670	1.591	1.591	1.561	1.702	1.663	1.747	1.447	1.553	1.535	1.706	1.774	1.434	1.816	1.703	1.689	1.795	1.544	1.757	1.599	1.663	1.700	1.667	1.698	1.991	NA	1.752	1.505	5.001	5.480	5.855	5.755	6.442	5.177	4.723	4.756	5.223	5.115	4.851	6.571	7.488	5.147	3.654	5.442	4.678
BRWD3	ENSG00000165288	ENST00000373275	ENSP00000362372	1.441	1.646	NA	1.477	1.594	NA	NA	1.420	1.358	1.347	NA	NA	1.508	1.274	1.709	1.387	NA	NA	NA	NA	NA	1.622	NA	NA	1.542	1.751	1.398	NA	1.341	5.070	5.995	NA	6.204	4.648	NA	NA	5.232	6.544	6.035	NA	NA	6.357	4.844	5.821	6.357	NA
BSCL2	ENSG00000168000	ENST00000360796	ENSP00000354032	2.932	NA	2.702	2.659	2.206	2.383	2.235	2.829	2.378	NA	2.177	2.602	2.406	2.428	NA	NA	2.761	2.269	2.540	2.354	2.697	NA	2.418	2.182	2.433	2.861	2.486	NA	2.409	7.196	NA	7.277	6.277	4.764	6.118	5.749	6.200	4.371	NA	5.690	5.825	6.034	6.808	NA	NA	6.398
BSDC1	ENSG00000160058	ENST00000455895	ENSP00000412173	2.601	2.257	2.445	2.474	2.464	2.427	2.361	2.397	2.497	2.543	2.416	2.354	2.795	2.395	2.464	2.525	2.693	2.427	2.516	2.482	2.548	2.496	2.546	2.426	2.474	2.654	2.425	2.429	2.402	7.381	6.885	7.343	7.167	7.312	6.918	6.935	6.730	6.683	6.493	6.766	7.101	7.404	7.047	6.931	7.568	6.860
BSG	ENSG00000172270	ENST00000353555	ENSP00000343809	3.375	3.006	3.126	3.165	3.243	3.146	2.924	3.092	3.062	3.289	3.975	2.954	2.674	3.192	2.749	3.114	3.325	3.429	3.327	2.863	3.144	3.198	3.039	2.956	3.283	3.441	3.117	2.490	3.229	8.348	7.898	8.627	8.479	8.581	8.264	8.270	8.126	8.599	8.450	9.092	8.319	8.250	8.311	7.925	8.064	8.160
BSN	ENSG00000164061	ENST00000296452	ENSP00000296452	1.185	NA	1.723	NA	NA	NA	NA	NA	NA	NA	NA	NA	NA	NA	NA	NA	NA	NA	NA	NA	NA	NA	NA	NA	NA	1.215	NA	NA	NA	5.740	NA	7.717	NA	NA	NA	NA	NA	NA	NA	NA	NA	NA	NA	NA	NA	NA
BSND	ENSG00000162399	ENST00000371265	ENSP00000360312	NA	NA	NA	NA	NA	NA	NA	NA	NA	NA	NA	1.838	NA	NA	NA	NA	NA	NA	NA	NA	1.581	NA	NA	NA	NA	NA	NA	NA	NA	NA	NA	NA	NA	NA	NA	NA	NA	NA	NA	NA	7.646	NA	NA	NA	NA	NA
BSPRY	ENSG00000119411	ENST00000374183	ENSP00000363298	1.255	1.054	NA	1.999	1.871	1.180	2.109	1.682	NA	1.641	1.258	1.790	NA	1.769	NA	NA	2.509	1.052	1.520	1.765	2.848	1.841	1.118	NA	2.129	1.180	2.525	1.408	NA	6.275	6.211	NA	7.077	6.831	5.772	5.886	6.845	NA	6.597	5.993	6.074	NA	6.079	NA	NA	5.429
BST1	ENSG00000109743	ENST00000265016	ENSP00000265016	1.283	2.020	NA	1.785	2.457	1.505	1.454	1.413	1.994	2.168	1.686	1.873	2.077	1.936	1.451	1.789	1.131	1.846	1.173	1.521	1.093	2.413	1.705	1.820	1.129	1.121	1.017	1.233	1.926	6.294	7.487	NA	6.768	7.812	8.226	6.980	7.054	7.080	7.196	6.704	6.748	6.211	6.930	6.752	6.505	6.908
BST2	ENSG00000130303	ENST00000252593	ENSP00000252593	3.287	2.833	1.908	2.335	2.468	2.322	2.127	2.484	2.995	2.859	2.622	2.207	3.200	3.035	2.762	3.537	2.014	3.325	2.275	2.207	2.972	2.480	2.430	3.054	2.411	2.400	1.683	2.545	2.704	8.428	8.528	7.308	8.571	7.058	8.140	7.597	8.659	8.499	8.273	8.262	7.967	7.906	8.083	7.973	7.929	7.655
BTBD1	ENSG00000064726	ENST00000261721	ENSP00000261721	2.312	2.328	2.521	2.444	NA	2.364	2.393	2.580	NA	NA	2.913	2.482	2.410	2.287	NA	NA	NA	2.281	NA	2.426	2.182	NA	NA	NA	2.259	NA	2.567	NA	2.376	5.154	4.531	5.783	5.414	NA	5.894	5.525	5.939	NA	NA	6.366	5.796	5.141	5.821	NA	NA	NA
BTBD10	ENSG00000148925	ENST00000528120	ENSP00000435257	NA	NA	NA	NA	NA	NA	NA	NA	NA	NA	2.229	NA	NA	2.025	NA	NA	NA	NA	NA	NA	NA	NA	NA	NA	NA	NA	NA	2.244	NA	NA	NA	NA	NA	NA	NA	NA	NA	NA	NA	5.643	NA	NA	4.944	NA	NA	NA
BTBD11	ENSG00000151136	ENST00000280758	ENSP00000280758	NA	1.277	1.124	NA	NA	1.194	1.981	NA	NA	NA	NA	1.378	NA	NA	1.214	NA	1.061	NA	1.465	NA	1.219	NA	NA	NA	NA	NA	1.952	1.297	NA	NA	6.224	5.904	NA	NA	6.790	6.916	NA	NA	NA	NA	6.036	NA	NA	4.588	NA	6.953
BTBD17	ENSG00000204347	ENST00000375366	ENSP00000364515	NA	NA	2.173	NA	NA	NA	NA	NA	NA	NA	NA	NA	NA	NA	NA	NA	NA	NA	NA	NA	NA	NA	NA	NA	NA	NA	NA	NA	NA	NA	NA	8.374	NA	NA	NA	NA	NA	NA	NA	NA	NA	NA	NA	NA	NA	NA
BTBD19	ENSG00000222009	ENST00000409335	ENSP00000386506	1.469	NA	NA	NA	NA	1.143	NA	1.244	NA	1.190	1.032	NA	NA	1.051	NA	NA	NA	1.205	1.327	NA	NA	NA	1.357	NA	NA	NA	NA	NA	NA	5.718	NA	NA	NA	NA	6.182	NA	6.787	NA	5.973	7.117	NA	NA	5.845	NA	NA	NA
BTBD2	ENSG00000133243	ENST00000255608	ENSP00000255608	2.240	2.115	2.427	1.735	2.424	2.310	2.151	2.199	2.053	2.371	2.304	1.691	1.933	2.286	2.233	2.636	NA	2.318	2.453	1.589	2.426	2.447	1.867	2.344	2.347	2.037	NA	1.661	2.338	6.378	6.523	6.359	5.486	6.663	6.913	6.766	6.233	6.570	6.857	6.360	7.099	6.290	6.274	6.475	6.874	NA
BTBD3	ENSG00000132640	ENST00000618918	ENSP00000483520	NA	NA	NA	NA	NA	NA	NA	NA	NA	NA	NA	NA	NA	NA	NA	NA	NA	2.503	NA	NA	NA	NA	NA	NA	NA	NA	NA	NA	NA	NA	NA	NA	NA	NA	NA	NA	NA	NA	NA	NA	NA	NA	NA	NA	NA	NA
BTBD9	ENSG00000183826	ENST00000314100	ENSP00000323408	NA	NA	1.728	NA	NA	NA	NA	1.791	NA	NA	1.502	1.565	1.216	1.722	1.465	1.663	NA	NA	1.372	NA	NA	NA	NA	1.405	1.602	NA	1.459	1.339	NA	NA	NA	5.869	NA	NA	NA	NA	6.383	NA	NA	6.022	4.932	4.979	5.164	5.342	4.666	NA
BTC	ENSG00000174808	ENST00000395743	ENSP00000379092	NA	NA	NA	NA	NA	1.376	NA	1.765	NA	1.746	NA	NA	NA	NA	NA	NA	NA	NA	NA	NA	1.822	1.417	NA	NA	NA	NA	NA	NA	NA	NA	NA	NA	NA	NA	6.059	NA	5.967	NA	6.190	NA	NA	NA	NA	NA	NA	NA
BTD	ENSG00000169814	ENST00000383778	ENSP00000373288	1.978	1.482	1.871	2.005	2.355	1.817	1.729	2.080	2.186	2.212	1.653	2.470	2.896	1.859	1.709	2.096	2.277	1.941	2.037	1.975	2.002	2.359	2.019	1.792	2.142	1.980	2.100	1.761	1.839	6.615	7.326	6.683	6.784	7.310	6.851	7.103	7.237	7.573	7.336	7.180	7.246	7.591	6.670	6.079	6.773	5.387
BTF3	ENSG00000145741	ENST00000380591	ENSP00000369965	3.234	3.253	3.077	3.349	3.384	3.359	3.403	3.396	3.235	3.245	3.404	3.158	3.380	3.246	3.288	3.649	3.320	3.274	3.229	3.304	3.363	3.407	3.317	3.216	3.254	2.939	3.358	3.564	3.233	8.398	7.688	8.263	8.202	8.432	8.291	7.936	8.195	7.553	7.982	8.194	8.275	8.439	8.394	8.487	8.117	7.018
BTF3L4	ENSG00000134717	ENST00000313334	ENSP00000360664	2.027	1.881	1.980	1.729	1.530	2.033	1.932	2.112	1.930	1.771	2.034	1.816	1.842	1.831	1.887	2.050	1.915	1.882	1.847	1.822	1.861	1.554	1.891	1.780	1.818	1.939	2.229	2.019	1.868	8.433	7.283	8.154	7.258	7.744	7.960	7.307	8.124	7.632	7.996	7.799	7.972	8.216	7.951	8.465	8.153	8.188
BTG1	ENSG00000133639	ENST00000256015	ENSP00000256015	NA	2.835	NA	2.540	2.497	NA	NA	2.427	NA	NA	NA	2.642	2.480	2.575	NA	NA	2.921	NA	NA	NA	NA	2.510	NA	2.818	NA	NA	NA	3.077	NA	NA	7.411	NA	8.534	6.202	NA	NA	5.837	NA	NA	NA	5.877	8.915	8.458	NA	NA	6.118
BTK	ENSG00000010671	ENST00000308731	ENSP00000308176	1.544	2.430	1.191	1.869	1.583	1.308	1.604	1.087	1.996	1.733	1.051	NA	1.786	2.063	2.702	NA	NA	1.583	1.088	1.695	1.165	1.587	1.653	2.496	1.592	1.199	NA	2.839	1.984	6.370	7.582	6.025	6.978	6.550	6.500	6.973	6.074	6.783	7.078	6.401	NA	6.076	7.194	7.702	NA	NA
BTLA	ENSG00000186265	ENST00000334529	ENSP00000333919	NA	NA	NA	NA	NA	NA	NA	NA	NA	NA	NA	NA	NA	NA	2.306	NA	NA	NA	NA	NA	NA	1.036	NA	1.752	NA	NA	NA	2.334	NA	NA	NA	NA	NA	NA	NA	NA	NA	NA	NA	NA	NA	NA	NA	6.288	NA	NA
BTN2A1	ENSG00000112763	ENST00000312541	ENSP00000312158	2.130	2.183	1.937	2.113	2.062	2.061	2.047	2.116	2.140	2.142	1.974	2.013	1.861	2.157	2.384	2.095	1.821	2.216	1.981	2.241	1.946	2.097	2.242	2.385	2.110	2.069	1.738	2.190	2.142	7.120	6.702	6.962	6.581	6.443	6.599	6.614	6.848	5.971	6.023	6.981	6.288	6.888	6.396	5.782	5.378	6.702
BTN3A1	ENSG00000026950	ENST00000289361	ENSP00000289361	2.292	NA	NA	2.159	NA	2.061	NA	2.065	NA	2.367	1.703	NA	2.115	2.294	NA	2.355	NA	NA	NA	NA	NA	2.212	2.214	2.676	2.256	1.636	NA	2.466	NA	6.783	NA	NA	7.295	NA	6.265	NA	5.903	NA	6.305	5.949	NA	4.869	6.380	NA	4.715	NA
BTN3A2	ENSG00000186470	ENST00000508906	ENSP00000442687	2.222	2.346	1.788	2.324	2.266	2.004	NA	2.190	2.122	NA	1.874	1.918	2.299	2.403	NA	2.324	NA	2.028	1.890	NA	NA	2.362	2.179	2.738	2.320	NA	1.770	2.551	2.246	6.824	6.384	6.273	6.001	6.214	6.412	NA	6.196	6.804	NA	6.468	5.637	6.000	6.663	NA	6.268	NA
BTN3A3	ENSG00000111801	ENST00000361232	ENSP00000355238	2.386	2.291	1.898	2.132	2.256	2.124	1.871	2.151	2.181	2.406	1.876	1.825	2.415	2.373	2.640	2.251	1.457	1.897	1.914	2.107	1.928	2.287	2.259	2.631	2.171	1.504	1.890	2.347	2.275	7.909	7.568	7.663	7.010	7.341	7.256	7.134	7.564	7.017	7.136	6.844	6.818	7.431	7.299	7.410	7.218	7.275
BTNL3	ENSG00000168903	ENST00000342868	ENSP00000341787	NA	NA	NA	NA	2.853	NA	NA	NA	NA	NA	NA	NA	NA	NA	NA	NA	NA	NA	NA	NA	NA	2.775	NA	NA	NA	NA	NA	NA	NA	NA	NA	NA	NA	6.713	NA	NA	NA	NA	NA	NA	NA	NA	NA	NA	NA	NA
BTNL8	ENSG00000113303	ENST00000505126	ENSP00000427441	NA	NA	NA	2.549	2.904	NA	NA	NA	NA	1.923	NA	NA	NA	1.029	NA	NA	NA	NA	NA	2.246	NA	2.776	NA	NA	NA	NA	NA	NA	NA	NA	NA	NA	5.419	6.966	NA	NA	NA	NA	4.771	NA	NA	NA	4.226	NA	NA	NA
BTNL9	ENSG00000165810	ENST00000327705	ENSP00000330200	1.463	1.420	NA	1.202	NA	NA	1.122	NA	3.019	2.114	2.180	1.580	NA	2.393	1.712	NA	1.608	1.833	1.365	1.730	1.558	1.256	1.560	2.414	1.331	NA	1.895	1.871	1.646	5.991	6.341	NA	6.990	NA	NA	6.393	NA	7.774	6.446	5.943	6.052	NA	5.906	5.328	NA	7.595
BTRC	ENSG00000166167	ENST00000408038	ENSP00000385339	1.825	NA	2.072	NA	NA	NA	NA	1.855	1.569	NA	NA	NA	NA	1.568	1.609	NA	NA	1.819	NA	NA	NA	1.557	NA	NA	NA	NA	1.727	NA	NA	4.940	NA	5.137	NA	NA	NA	NA	6.330	6.064	NA	NA	NA	NA	4.148	4.400	NA	NA
BUB1	ENSG00000169679	ENST00000409311	ENSP00000386701	NA	NA	NA	NA	NA	NA	NA	NA	NA	NA	NA	NA	NA	1.096	NA	NA	NA	NA	NA	NA	NA	NA	NA	NA	NA	2.342	NA	NA	NA	NA	NA	NA	NA	NA	NA	NA	NA	NA	NA	NA	NA	NA	4.876	NA	NA	NA
BUB1B	ENSG00000156970	ENST00000287598	ENSP00000287598	NA	NA	NA	1.861	NA	1.523	NA	NA	NA	NA	NA	NA	NA	NA	NA	NA	NA	NA	NA	NA	NA	1.459	NA	NA	1.460	2.137	NA	2.105	NA	NA	NA	NA	5.640	NA	4.604	NA	NA	NA	NA	NA	NA	NA	NA	NA	NA	NA
BUD13	ENSG00000137656	ENST00000260210	ENSP00000260210	1.764	1.988	1.865	2.119	1.934	2.007	1.919	2.101	1.827	1.844	1.832	NA	1.888	1.991	2.028	2.051	1.905	1.883	NA	2.042	1.925	2.010	NA	1.951	1.948	2.131	1.896	2.183	1.842	5.858	6.009	6.016	6.355	6.091	6.776	6.529	6.829	5.694	6.239	4.895	NA	5.486	6.475	5.988	6.224	6.406
BUD31	ENSG00000106245	ENST00000403633	ENSP00000386023	2.412	2.433	2.418	2.350	2.447	2.411	2.450	2.547	2.400	2.414	2.641	2.303	2.455	2.474	2.358	2.359	2.472	2.427	2.365	2.334	2.413	2.399	2.221	2.359	2.396	2.596	2.498	2.550	2.475	9.568	7.517	7.475	8.595	7.705	7.557	7.411	8.502	6.863	7.460	6.728	7.404	7.393	7.822	7.720	7.316	7.294
BVES	ENSG00000112276	ENST00000446408	ENSP00000397310	NA	NA	NA	NA	1.161	NA	1.819	NA	NA	1.296	2.291	NA	NA	1.118	NA	NA	NA	1.285	NA	1.905	NA	NA	NA	NA	1.157	1.740	NA	NA	NA	NA	NA	NA	NA	6.670	NA	6.441	NA	NA	6.515	8.240	NA	NA	5.678	NA	NA	NA
BYSL	ENSG00000112578	ENST00000230340	ENSP00000230340	1.703	1.761	1.684	1.703	1.457	1.838	1.780	1.875	2.201	1.441	1.641	1.610	1.810	1.635	1.640	1.632	1.938	1.738	1.704	1.579	1.607	1.355	1.766	1.559	1.494	1.807	1.626	1.959	1.694	6.982	7.577	6.739	7.521	6.994	7.507	6.917	7.526	6.863	6.936	6.439	6.763	6.963	7.780	7.417	7.405	7.108
BZW1	ENSG00000082153	ENST00000409600	ENSP00000386474	2.328	2.155	2.053	2.223	1.968	2.156	2.310	2.047	2.465	2.016	1.936	2.187	2.408	2.094	2.102	1.954	1.930	2.221	2.133	2.083	1.903	1.962	2.006	1.941	1.982	2.287	2.124	2.312	2.241	7.638	8.101	7.946	7.612	7.581	7.907	7.798	7.764	8.113	7.731	7.634	7.432	7.814	8.151	7.776	7.581	7.813
C10ORF105	ENSG00000214688	ENST00000441508	ENSP00000403151	NA	NA	NA	NA	NA	NA	NA	NA	NA	NA	NA	NA	NA	NA	NA	NA	NA	NA	NA	NA	NA	NA	NA	1.337	NA	NA	NA	NA	NA	NA	NA	NA	NA	NA	NA	NA	NA	NA	NA	NA	NA	NA	NA	NA	NA	NA
C10ORF11	ENSG00000148655	ENST00000611255	ENSP00000480240	2.428	1.287	1.025	1.578	1.374	1.374	1.555	1.609	1.844	1.517	NA	1.797	2.224	1.948	1.230	NA	1.920	1.754	1.781	1.496	1.647	1.314	1.542	1.849	1.801	1.348	1.780	1.243	1.604	7.465	6.684	6.940	5.846	6.273	6.821	6.774	5.733	6.516	5.781	NA	6.892	8.481	7.182	5.211	NA	6.045
C10ORF12	ENSG00000155640	ENST00000286067	ENSP00000286067	NA	NA	NA	1.151	1.164	NA	NA	NA	NA	NA	NA	NA	NA	NA	NA	1.066	1.033	NA	NA	1.141	NA	1.109	NA	NA	NA	NA	NA	NA	NA	NA	NA	NA	5.285	6.229	NA	NA	NA	NA	NA	NA	NA	NA	NA	NA	5.073	5.448
C10ORF2	ENSG00000107815	ENST00000311916	ENSP00000309595	1.463	NA	1.750	1.693	1.553	1.678	NA	1.765	NA	NA	NA	NA	NA	1.309	1.682	NA	NA	1.521	1.429	1.417	1.602	1.300	NA	1.421	NA	1.893	1.453	1.771	NA	5.613	NA	4.743	5.313	4.940	5.468	NA	4.632	NA	NA	NA	NA	NA	5.717	5.399	NA	NA
C10ORF35	ENSG00000171224	ENST00000373279	ENSP00000362376	NA	NA	1.673	NA	1.259	1.243	NA	NA	NA	NA	NA	NA	NA	1.452	NA	NA	NA	NA	1.637	NA	NA	1.158	1.208	NA	NA	1.759	1.443	1.153	NA	NA	NA	6.902	NA	6.396	6.442	NA	NA	NA	NA	NA	NA	NA	6.226	NA	NA	NA
C10ORF54	ENSG00000107738	ENST00000394957	ENSP00000378409	1.952	2.514	1.786	1.914	2.328	1.867	2.150	NA	NA	2.237	2.369	1.617	NA	2.434	2.304	NA	NA	2.396	1.789	1.776	NA	2.440	1.947	2.603	2.009	1.640	1.321	2.091	2.321	7.014	6.835	6.537	5.896	6.164	6.602	6.742	NA	NA	6.673	7.196	6.221	NA	6.658	6.847	NA	NA
C10ORF71	ENSG00000177354	ENST00000374144	ENSP00000363259	NA	NA	NA	NA	NA	NA	NA	NA	NA	NA	2.660	NA	NA	NA	NA	NA	NA	NA	NA	NA	NA	NA	NA	NA	NA	NA	NA	NA	NA	NA	NA	NA	NA	NA	NA	NA	NA	NA	NA	7.158	NA	NA	NA	NA	NA	NA
C10ORF76	ENSG00000120029	ENST00000370033	ENSP00000359050	1.904	1.944	1.874	2.035	1.929	1.892	2.041	1.979	1.783	1.919	2.344	1.955	2.047	1.950	2.017	1.869	1.920	1.869	1.814	2.034	1.810	1.942	2.046	1.971	1.882	1.909	1.830	2.051	1.966	6.842	5.198	7.113	6.679	6.819	6.549	6.792	6.766	6.060	6.752	6.245	6.913	7.808	6.940	6.780	5.807	6.619
C10ORF88	ENSG00000119965	ENST00000481909	ENSP00000419126	NA	NA	1.633	NA	NA	NA	NA	NA	NA	NA	NA	NA	NA	NA	NA	1.592	1.481	NA	NA	NA	1.477	NA	NA	NA	NA	1.994	NA	NA	NA	NA	NA	4.722	NA	NA	NA	NA	NA	NA	NA	NA	NA	NA	NA	NA	4.866	5.339
C10ORF90	ENSG00000154493	ENST00000356858	ENSP00000349318	NA	NA	NA	NA	NA	NA	NA	NA	NA	NA	NA	NA	NA	NA	NA	NA	NA	NA	NA	NA	1.562	NA	NA	NA	NA	NA	NA	NA	NA	NA	NA	NA	NA	NA	NA	NA	NA	NA	NA	NA	NA	NA	NA	NA	NA	NA
C11ORF1	ENSG00000137720	ENST00000528125	ENSP00000433224	2.263	1.938	2.125	NA	NA	NA	NA	2.441	NA	NA	NA	NA	NA	NA	NA	NA	NA	NA	NA	NA	NA	NA	NA	NA	NA	NA	NA	NA	NA	6.298	6.550	6.181	NA	NA	NA	NA	6.712	NA	NA	NA	NA	NA	NA	NA	NA	NA
C11ORF16	ENSG00000176029	ENST00000525780	ENSP00000436818	NA	NA	NA	NA	NA	NA	NA	2.194	NA	NA	NA	NA	NA	1.029	NA	NA	NA	NA	NA	NA	NA	NA	NA	NA	NA	NA	NA	NA	NA	NA	NA	NA	NA	NA	NA	NA	7.230	NA	NA	NA	NA	NA	4.697	NA	NA	NA
C11ORF31	ENSG00000211450	ENST00000622257	ENSP00000481984	2.325	2.275	2.025	1.849	2.281	1.824	1.619	2.079	1.886	1.844	2.102	1.787	2.251	2.315	1.860	2.125	2.217	2.250	2.387	1.755	2.286	2.306	1.647	2.203	2.177	2.184	1.782	2.112	1.540	8.072	7.732	7.842	8.692	7.682	8.062	7.830	7.985	6.762	7.852	7.149	7.905	7.505	7.754	8.547	8.181	8.891
C11ORF49	ENSG00000149179	ENST00000278460	ENSP00000278460	NA	NA	2.399	2.085	2.199	2.089	NA	2.561	NA	NA	2.029	NA	NA	NA	NA	NA	NA	NA	2.047	NA	NA	2.198	2.037	NA	2.202	1.886	NA	NA	NA	NA	NA	5.467	5.604	6.158	8.427	NA	6.793	NA	NA	6.572	NA	NA	NA	NA	NA	NA
C11ORF52	ENSG00000149300	ENST00000278601	ENSP00000278601	NA	NA	NA	NA	NA	NA	NA	NA	NA	NA	NA	2.407	2.145	NA	NA	NA	NA	1.981	2.084	NA	NA	1.921	1.074	NA	NA	NA	1.935	NA	NA	NA	NA	NA	NA	NA	NA	NA	NA	NA	NA	NA	7.250	6.602	NA	NA	NA	NA
C11ORF54	ENSG00000182919	ENST00000528099	ENSP00000435113	2.201	1.947	2.172	2.390	2.580	2.159	2.108	2.498	1.998	2.517	2.163	3.611	3.379	2.262	2.127	2.132	2.463	2.100	2.469	2.415	2.273	2.622	2.137	1.975	2.381	2.087	2.456	2.203	2.108	8.295	7.648	8.416	7.715	8.321	7.890	8.129	8.565	7.786	7.997	8.015	9.655	9.268	8.161	7.925	6.798	8.203
C11ORF58	ENSG00000110696	ENST00000528634	ENSP00000431237	3.043	3.040	3.025	2.877	2.845	3.118	3.089	3.114	2.943	2.938	3.115	2.997	3.101	3.078	3.002	3.121	2.965	3.049	3.016	2.905	3.011	2.868	3.053	2.992	2.952	2.990	3.218	3.096	3.006	7.864	7.757	7.615	7.800	7.407	7.639	7.616	8.081	7.257	7.425	7.315	7.007	7.526	7.657	8.127	7.927	6.982
C11ORF63	ENSG00000109944	ENST00000531316	ENSP00000431669	1.156	1.147	NA	NA	NA	1.405	1.260	1.965	NA	NA	NA	1.729	NA	1.424	NA	NA	1.215	1.077	1.377	NA	NA	NA	1.002	1.246	NA	NA	NA	NA	1.405	5.340	6.388	NA	NA	NA	5.213	5.747	7.113	NA	NA	NA	4.693	NA	4.410	NA	NA	4.840
C11ORF68	ENSG00000175573	ENST00000449692	ENSP00000409681	2.033	1.896	2.351	2.042	2.065	2.223	2.078	2.266	2.070	2.300	2.415	2.025	2.121	2.111	2.159	2.489	2.183	2.291	2.300	2.006	2.379	2.030	2.342	2.228	2.081	2.275	2.000	2.093	2.191	7.290	7.410	7.867	7.310	7.547	7.578	7.695	7.445	7.471	7.307	7.590	7.255	6.980	7.391	7.779	7.731	7.884
C11ORF70	ENSG00000137691	ENST00000434758	ENSP00000414390	NA	NA	NA	NA	NA	NA	NA	2.433	NA	NA	NA	NA	NA	1.037	NA	NA	NA	NA	NA	NA	NA	NA	NA	NA	NA	2.045	NA	NA	1.119	NA	NA	NA	NA	NA	NA	NA	7.322	NA	NA	NA	NA	NA	5.213	NA	NA	NA
C11ORF73	ENSG00000149196	ENST00000278483	ENSP00000278483	2.213	2.141	2.243	2.077	1.973	2.360	2.299	2.143	2.110	2.095	2.478	1.897	2.119	2.097	2.195	2.191	2.103	2.231	2.048	2.224	2.026	1.890	2.267	2.126	2.001	2.143	2.228	2.355	2.230	7.809	7.948	8.213	7.381	7.449	8.106	7.740	7.661	7.654	7.736	7.571	6.852	7.016	7.823	7.697	7.594	6.615
C11ORF74	ENSG00000166352	ENST00000617650	ENSP00000483671	NA	1.508	1.935	NA	1.696	1.891	NA	2.522	NA	1.851	2.526	NA	NA	1.894	NA	NA	NA	NA	NA	NA	1.902	NA	NA	NA	1.805	2.346	2.806	NA	NA	NA	5.751	5.103	NA	5.871	5.955	NA	6.266	NA	4.880	6.660	NA	NA	4.417	NA	NA	NA
C11ORF84	ENSG00000168005	ENST00000294244	ENSP00000294244	NA	1.849	1.719	1.006	NA	1.810	1.511	1.538	1.560	1.793	NA	1.142	1.045	1.841	1.616	1.807	1.711	2.206	1.666	1.181	1.344	1.197	1.483	NA	1.505	2.306	NA	1.393	1.752	NA	6.215	5.872	6.525	NA	6.760	6.580	6.464	6.822	5.621	NA	5.529	5.382	7.074	7.051	6.098	7.242
C11ORF98	ENSG00000278615	ENST00000524958	ENSP00000432523	2.348	2.618	2.385	2.486	2.463	2.171	2.211	2.435	2.215	2.274	2.470	2.123	2.336	2.480	2.400	2.184	2.385	2.250	NA	2.365	2.485	2.504	2.094	2.428	2.551	2.384	2.129	2.602	2.306	7.507	7.684	7.359	7.657	5.037	7.642	7.122	8.046	6.808	7.590	6.691	7.457	7.090	7.865	7.980	7.743	7.789
C12ORF10	ENSG00000139637	ENST00000267103	ENSP00000267103	2.242	2.201	2.246	2.124	2.280	2.261	2.107	2.457	2.156	2.374	2.389	2.145	2.181	2.206	2.186	2.504	2.464	2.163	2.269	2.047	2.286	2.219	2.240	2.207	2.211	2.537	2.358	2.165	2.251	7.411	7.205	7.816	7.625	7.731	7.928	7.502	7.817	6.985	7.543	7.373	7.804	7.514	7.935	7.630	7.887	7.229
C12ORF29	ENSG00000133641	ENST00000356891	ENSP00000349358	1.751	NA	1.941	1.632	1.546	1.770	2.161	1.548	1.680	1.529	1.729	1.827	2.047	1.651	1.692	1.790	1.758	1.665	1.670	1.592	1.792	1.458	1.641	1.534	1.638	1.742	1.848	1.879	1.685	6.312	NA	6.891	8.047	6.358	6.628	5.706	6.234	5.514	6.581	5.478	5.634	7.072	7.328	6.955	6.437	6.433
C12ORF4	ENSG00000047621	ENST00000545746	ENSP00000439996	1.775	1.909	1.805	1.814	1.595	1.879	1.911	1.760	1.907	1.720	1.884	1.715	1.722	1.718	1.922	1.586	1.510	1.900	1.799	1.831	1.613	1.657	1.746	1.797	1.759	1.882	1.990	1.968	1.903	7.435	6.075	6.952	6.471	6.645	6.223	6.429	6.385	6.881	6.489	5.534	6.553	7.748	6.271	6.764	6.781	6.194
C12ORF43	ENSG00000157895	ENST00000288757	ENSP00000288757	1.428	NA	1.754	1.593	1.766	1.499	NA	1.594	NA	NA	NA	1.646	1.906	1.531	1.519	1.644	NA	NA	1.410	1.523	1.567	1.819	NA	1.504	1.660	1.367	1.373	1.490	1.452	6.499	NA	6.596	6.703	6.569	6.707	NA	6.822	NA	NA	NA	5.211	5.941	7.041	7.036	6.869	NA
C12ORF45	ENSG00000151131	ENST00000552951	ENSP00000447057	1.615	1.733	1.364	1.691	1.747	NA	1.472	1.532	1.631	NA	1.539	1.002	1.745	1.405	NA	NA	1.907	NA	1.573	NA	1.932	1.680	1.460	NA	1.650	1.401	1.669	1.880	1.487	5.505	5.387	6.512	6.522	6.336	NA	5.698	5.646	5.404	NA	6.261	6.031	5.366	6.667	NA	NA	7.464
C12ORF49	ENSG00000111412	ENST00000548356	ENSP00000449151	NA	NA	NA	NA	NA	NA	NA	NA	1.959	NA	NA	NA	NA	NA	NA	NA	1.973	NA	NA	1.999	NA	NA	NA	1.932	NA	NA	3.092	NA	NA	NA	NA	NA	NA	NA	NA	NA	NA	7.798	NA	NA	NA	NA	NA	NA	NA	5.650
C12ORF66	ENSG00000174206	ENST00000398055	ENSP00000381132	NA	1.218	1.402	1.272	NA	1.111	NA	1.458	NA	1.009	1.075	NA	NA	1.046	NA	NA	NA	1.005	NA	1.070	1.244	1.134	1.126	1.329	1.208	NA	1.531	NA	1.132	NA	5.882	5.784	6.009	NA	6.260	NA	6.725	NA	4.442	4.921	NA	NA	6.359	NA	NA	NA
C12ORF73	ENSG00000204954	ENST00000547945	ENSP00000449839	2.004	1.771	1.963	1.850	1.645	1.834	1.710	NA	1.605	1.795	2.140	1.841	2.021	1.449	1.746	NA	1.690	NA	1.939	1.665	NA	1.670	NA	1.674	1.718	2.037	1.897	NA	1.602	7.227	7.996	7.106	7.273	7.142	6.528	6.353	NA	7.133	6.613	8.098	6.537	6.476	6.526	6.254	NA	6.726
C12ORF75	ENSG00000235162	ENST00000443585	ENSP00000448536	1.563	2.002	1.598	2.314	1.912	2.137	1.728	2.383	1.783	2.444	NA	2.650	NA	1.835	2.014	1.735	2.550	2.370	2.367	2.309	1.214	2.178	1.698	1.645	2.725	2.442	NA	2.368	1.760	7.117	8.047	6.628	7.579	6.181	8.132	7.221	8.313	7.131	7.450	NA	7.844	NA	8.061	7.166	7.911	8.419
C14ORF1	ENSG00000133935	ENST00000256319	ENSP00000256319	2.182	NA	2.060	2.184	1.950	2.151	2.222	2.091	1.671	1.933	NA	2.103	2.728	2.253	1.836	NA	2.024	1.992	2.247	1.934	2.062	1.884	1.944	1.747	2.063	2.523	2.040	2.071	1.899	7.577	NA	7.249	7.060	7.612	7.471	7.339	6.419	7.037	6.095	NA	7.304	8.299	7.635	7.178	NA	7.474
C14ORF119	ENSG00000179933	ENST00000554203	ENSP00000450861	2.565	NA	2.324	2.880	2.607	NA	2.597	2.698	NA	2.609	NA	2.739	NA	2.640	2.577	2.546	NA	NA	2.379	2.791	2.574	2.530	2.682	NA	NA	2.369	2.571	2.825	NA	6.696	NA	6.092	6.581	6.676	NA	6.735	5.065	NA	5.830	NA	6.534	NA	6.301	6.690	5.972	NA
C14ORF159	ENSG00000133943	ENST00000518868	ENSP00000428263	2.228	2.025	2.229	2.350	2.146	2.299	2.233	2.317	2.107	2.207	2.922	2.408	2.273	2.118	2.129	2.135	1.946	1.991	2.049	2.279	2.312	2.208	2.307	2.331	2.202	2.112	2.212	2.070	2.318	7.772	7.307	8.274	8.296	7.747	7.692	8.139	8.147	8.042	7.858	9.314	8.628	8.008	7.659	7.451	8.152	7.099
C14ORF166	ENSG00000087302	ENST00000261700	ENSP00000261700	1.986	2.024	1.860	2.144	1.971	2.036	2.023	1.973	1.896	1.967	2.346	1.999	2.008	1.956	1.943	2.120	2.156	1.985	1.983	2.103	2.076	1.974	1.930	1.888	1.995	2.323	2.091	2.223	2.030	8.493	8.142	8.607	8.413	8.659	8.681	8.604	8.629	8.330	8.428	8.794	8.497	8.540	8.594	8.687	8.637	8.448
C14ORF169	ENSG00000170468	ENST00000304061	ENSP00000477507	1.205	1.637	1.150	1.530	1.476	1.451	1.483	1.572	1.472	1.213	1.436	1.410	1.216	1.590	1.587	1.545	1.640	1.437	1.303	1.390	1.559	1.391	1.513	1.608	1.429	1.928	1.419	1.712	1.344	6.342	6.665	5.341	6.650	6.747	7.242	7.049	7.090	6.327	7.150	7.563	6.552	6.195	7.157	7.039	7.235	7.271
C14ORF2	ENSG00000156411	ENST00000554880	ENSP00000452133	2.752	NA	2.611	2.956	2.905	NA	2.463	2.570	2.476	NA	3.242	2.652	2.771	2.614	2.337	NA	2.716	2.556	2.608	2.859	2.651	2.917	NA	2.504	2.529	2.531	NA	2.827	2.349	7.311	NA	6.713	6.000	7.500	NA	6.214	6.154	6.983	NA	8.151	8.116	8.388	6.619	6.946	NA	6.205
C14ORF39	ENSG00000179008	ENST00000321731	ENSP00000324920	NA	NA	NA	NA	NA	NA	NA	NA	NA	NA	NA	NA	NA	NA	NA	NA	NA	NA	NA	NA	NA	NA	NA	NA	NA	1.796	NA	NA	NA	NA	NA	NA	NA	NA	NA	NA	NA	NA	NA	NA	NA	NA	NA	NA	NA	NA
C15ORF38-AP3S2	ENSG00000250021	ENST00000398333	ENSP00000381377	1.224	1.154	1.564	1.349	1.678	1.491	1.476	1.570	1.476	1.505	1.454	NA	1.302	1.525	1.058	1.651	1.985	1.444	1.606	1.054	1.449	1.675	1.352	1.328	1.542	1.489	1.183	NA	1.465	7.266	6.532	7.714	6.878	7.190	7.137	7.692	7.520	7.451	7.237	7.006	NA	7.035	7.131	6.931	6.733	7.257
C15ORF39	ENSG00000167173	ENST00000394987	ENSP00000378438	1.783	1.978	NA	1.575	1.915	1.925	1.736	2.054	NA	NA	NA	1.277	NA	2.027	1.828	NA	2.052	2.155	NA	NA	NA	1.915	1.765	NA	1.788	2.280	1.704	1.464	NA	5.430	4.938	NA	5.545	5.225	4.670	5.166	5.723	NA	NA	NA	6.538	NA	6.092	6.158	NA	5.098
C15ORF40	ENSG00000169609	ENST00000304177	ENSP00000307071	1.045	NA	NA	NA	1.089	NA	NA	1.217	NA	1.072	NA	1.197	1.078	1.017	NA	1.132	1.004	NA	NA	1.013	NA	NA	NA	NA	NA	NA	NA	NA	NA	7.434	NA	NA	NA	7.636	NA	NA	7.600	NA	7.758	NA	7.224	6.955	7.502	NA	7.178	7.552
C15ORF48	ENSG00000166920	ENST00000396650	ENSP00000379887	NA	2.552	NA	3.761	2.636	NA	3.013	1.051	NA	1.924	NA	1.046	NA	1.611	1.401	NA	1.640	2.212	1.612	3.553	NA	2.885	2.599	NA	2.740	2.538	1.636	2.522	1.557	NA	7.669	NA	9.258	8.768	NA	5.311	6.641	NA	7.947	NA	6.930	NA	7.860	6.135	NA	7.512
C15ORF52	ENSG00000188549	ENST00000559313	ENSP00000453969	1.512	1.528	1.791	1.538	1.739	1.615	2.061	1.428	NA	1.871	2.367	NA	NA	1.707	1.206	NA	2.236	1.438	1.827	1.867	1.663	1.479	2.044	NA	1.641	1.622	2.316	1.146	1.872	5.848	5.728	6.406	5.927	6.717	6.682	7.251	6.434	NA	6.479	7.231	NA	NA	6.434	5.976	NA	5.718
C15ORF65	ENSG00000261652	ENST00000569691	ENSP00000456337	NA	NA	NA	NA	NA	NA	NA	2.012	NA	NA	NA	NA	NA	NA	NA	NA	NA	NA	NA	NA	NA	NA	NA	NA	NA	NA	NA	NA	NA	NA	NA	NA	NA	NA	NA	NA	6.103	NA	NA	NA	NA	NA	NA	NA	NA	NA
C16ORF13	ENSG00000130731	ENST00000301686	ENSP00000445926	2.304	2.103	2.179	2.058	2.370	1.979	2.005	2.199	2.056	2.205	2.405	1.815	2.259	2.244	2.116	2.386	2.417	2.174	2.402	2.090	2.392	2.236	2.183	2.269	2.294	1.969	1.810	2.030	2.090	7.666	6.942	7.874	7.705	7.206	7.722	7.849	7.612	6.839	7.546	7.851	7.196	6.747	7.337	7.249	6.500	7.099
C16ORF54	ENSG00000185905	ENST00000329410	ENSP00000327506	NA	NA	NA	NA	NA	NA	NA	NA	NA	NA	NA	NA	NA	1.604	NA	NA	NA	NA	NA	NA	NA	NA	NA	NA	NA	NA	NA	2.033	NA	NA	NA	NA	NA	NA	NA	NA	NA	NA	NA	NA	NA	NA	5.785	NA	NA	NA
C16ORF58	ENSG00000140688	ENST00000570164	ENSP00000456775	2.269	2.150	2.278	2.143	2.361	2.308	2.111	2.313	2.094	2.268	2.154	2.136	2.620	2.287	2.256	2.499	2.584	2.312	2.538	2.147	2.678	2.378	2.267	2.295	2.439	2.184	2.390	2.034	2.264	7.467	7.373	7.767	7.411	7.725	7.629	7.358	7.398	7.483	7.333	8.222	6.889	7.560	7.239	7.279	7.542	7.953
C16ORF62	ENSG00000103544	ENST00000417362	ENSP00000395973	2.226	2.137	2.404	2.304	2.120	2.292	2.264	2.261	2.258	2.210	2.198	2.373	2.214	2.139	2.092	2.256	2.088	2.233	2.071	2.229	2.023	2.083	2.334	2.163	2.072	2.245	2.301	2.162	2.325	7.554	6.673	7.476	6.955	7.279	7.173	7.266	7.037	7.353	7.438	7.400	7.575	7.423	7.167	7.128	7.290	7.277
C16ORF71	ENSG00000166246	ENST00000590191	ENSP00000467565	NA	NA	NA	NA	NA	NA	NA	2.174	NA	NA	NA	NA	NA	NA	NA	NA	NA	NA	NA	NA	NA	NA	NA	NA	NA	2.285	NA	NA	NA	NA	NA	NA	NA	NA	NA	NA	6.476	NA	NA	NA	NA	NA	NA	NA	NA	NA
C16ORF74	ENSG00000154102	ENST00000602583	ENSP00000473536	NA	NA	NA	NA	NA	NA	NA	NA	NA	1.238	NA	NA	NA	NA	NA	NA	NA	1.375	NA	NA	NA	NA	NA	NA	NA	NA	NA	NA	NA	NA	NA	NA	NA	NA	NA	NA	NA	NA	7.612	NA	NA	NA	NA	NA	NA	NA
C16ORF86	ENSG00000159761	ENST00000403458	ENSP00000384117	1.386	1.091	1.374	NA	NA	1.112	1.119	NA	1.272	1.603	1.436	NA	NA	1.275	1.372	1.279	NA	NA	NA	NA	1.256	1.138	1.121	1.558	NA	1.944	NA	NA	1.176	6.455	5.732	5.979	NA	NA	6.858	6.511	NA	6.577	6.497	6.412	NA	NA	6.524	6.214	5.385	NA
C16ORF89	ENSG00000153446	ENST00000315997	ENSP00000324672	1.405	NA	NA	NA	1.426	1.295	NA	NA	1.981	NA	1.840	NA	NA	2.958	NA	1.245	1.260	NA	1.143	1.440	2.511	1.342	NA	NA	2.865	1.047	2.833	NA	2.076	6.488	NA	NA	NA	6.412	5.867	NA	NA	6.447	NA	6.563	NA	NA	5.013	NA	5.569	6.365
C16ORF91	ENSG00000174109	ENST00000442039	ENSP00000413100	1.851	NA	1.729	1.650	1.824	1.746	1.627	1.788	1.861	1.631	1.850	1.267	1.684	1.731	1.630	NA	1.787	1.672	NA	1.571	1.761	1.863	NA	1.659	1.724	NA	1.561	1.567	NA	7.116	NA	6.810	6.771	6.573	7.225	7.234	7.432	6.042	6.456	7.663	6.415	6.640	6.602	5.655	NA	6.020
C17ORF104	ENSG00000180336	ENST00000409464	ENSP00000386586	NA	NA	NA	NA	NA	NA	NA	NA	NA	NA	NA	NA	NA	NA	NA	NA	NA	NA	NA	NA	NA	NA	NA	NA	NA	2.138	NA	NA	NA	NA	NA	NA	NA	NA	NA	NA	NA	NA	NA	NA	NA	NA	NA	NA	NA	NA
C17ORF49	ENSG00000258315	ENST00000439424	ENSP00000411851	2.356	2.613	2.412	2.486	2.390	2.388	2.279	2.517	2.504	2.490	2.423	2.164	2.510	2.621	2.641	2.380	2.310	2.418	2.338	2.381	2.338	2.279	2.376	2.653	2.342	2.375	2.355	2.785	2.523	7.778	8.428	7.457	8.228	8.329	8.241	8.062	8.351	7.919	8.310	7.380	7.761	8.163	8.264	8.750	8.769	7.787
C17ORF53	ENSG00000125319	ENST00000245382	ENSP00000245382	NA	NA	NA	NA	NA	NA	NA	NA	NA	NA	NA	NA	NA	NA	NA	NA	NA	1.034	NA	NA	NA	NA	NA	NA	NA	1.737	NA	NA	NA	NA	NA	NA	NA	NA	NA	NA	NA	NA	NA	NA	NA	NA	NA	NA	NA	NA
C17ORF58	ENSG00000186665	ENST00000449250	ENSP00000402020	1.768	1.574	1.709	1.921	1.570	2.543	1.857	1.932	1.924	1.853	1.637	1.656	2.139	1.697	1.479	1.654	1.715	2.304	1.992	1.783	1.685	1.695	2.276	1.466	1.943	1.706	1.959	1.813	2.071	7.598	5.904	5.919	7.864	7.679	6.901	6.452	6.290	7.012	7.008	6.340	6.503	5.316	6.244	6.834	7.330	7.604
C17ORF62	ENSG00000178927	ENST00000577436	ENSP00000464633	2.107	2.732	2.174	1.972	2.321	2.011	2.000	2.021	2.356	2.415	1.949	1.741	2.093	2.337	2.732	2.131	2.285	2.243	2.386	1.771	2.241	2.305	2.104	2.673	2.283	1.975	1.881	2.450	2.251	7.552	7.906	7.616	7.817	7.209	7.403	7.595	7.636	7.584	6.869	7.266	7.520	7.851	8.118	7.757	7.334	7.453
C17ORF75	ENSG00000108666	ENST00000577809	ENSP00000464275	2.023	1.849	1.924	1.910	1.905	1.966	1.803	2.094	1.395	1.640	2.158	2.088	1.962	1.765	1.870	1.911	1.860	1.825	1.856	1.881	1.842	1.762	1.925	1.797	1.890	2.140	2.066	2.022	1.717	6.898	6.570	6.838	7.058	7.018	6.675	6.656	7.033	5.945	7.030	6.008	6.978	6.913	7.221	6.474	6.513	7.782
C17ORF80	ENSG00000141219	ENST00000426147	ENSP00000396970	1.919	NA	2.000	1.776	1.895	2.048	1.920	1.994	1.628	NA	2.018	2.075	1.856	1.768	1.986	2.058	1.717	1.896	1.810	NA	1.881	1.946	2.001	NA	1.936	2.339	2.040	1.988	1.943	6.079	NA	6.201	6.281	7.605	5.502	6.740	6.769	5.196	NA	6.980	6.123	6.194	6.203	5.898	7.078	6.869
C17ORF89	ENSG00000224877	ENST00000431388	ENSP00000400184	2.175	NA	2.117	NA	NA	NA	1.557	1.837	1.688	NA	2.184	1.670	1.827	2.041	NA	NA	NA	NA	NA	NA	2.168	1.902	1.683	1.856	1.873	NA	1.613	NA	1.527	6.896	NA	7.112	NA	NA	NA	6.714	6.769	7.469	NA	8.035	6.452	6.493	6.862	NA	NA	NA
C17ORF97	ENSG00000187624	ENST00000360127	ENSP00000353245	1.464	NA	1.429	1.432	NA	NA	NA	2.145	NA	1.471	1.498	1.391	NA	1.444	NA	NA	NA	NA	NA	NA	NA	1.443	1.163	NA	NA	2.142	1.672	NA	NA	5.086	NA	4.773	5.406	NA	NA	NA	7.334	NA	5.184	4.708	6.175	NA	5.428	NA	NA	NA
C18ORF21	ENSG00000141428	ENST00000610527	ENSP00000480486	NA	NA	NA	NA	NA	NA	NA	NA	NA	NA	NA	NA	NA	NA	NA	NA	NA	NA	NA	NA	NA	NA	NA	NA	NA	NA	NA	2.049	NA	NA	NA	NA	NA	NA	NA	NA	NA	NA	NA	NA	NA	NA	NA	NA	NA	NA
C18ORF25	ENSG00000152242	ENST00000619301	ENSP00000480074	NA	1.819	NA	NA	1.741	1.789	2.301	1.994	1.833	1.640	2.100	1.853	NA	1.613	NA	1.703	NA	1.759	1.770	1.901	1.738	1.688	NA	NA	NA	1.984	NA	2.017	NA	NA	5.534	NA	NA	7.006	6.528	6.835	6.420	6.865	5.643	6.662	6.528	NA	5.938	NA	7.247	NA
C18ORF32	ENSG00000177576	ENST00000613385	ENSP00000480941	2.079	1.829	2.278	1.931	1.924	1.871	NA	1.958	NA	NA	2.101	2.104	2.104	2.044	1.779	1.921	1.943	1.862	1.951	1.910	1.950	1.859	NA	1.763	NA	1.900	2.110	NA	1.783	7.089	6.409	7.560	7.125	7.306	6.806	NA	6.712	NA	NA	7.131	7.017	5.980	6.979	6.753	6.975	7.367
C18ORF42	ENSG00000231824	ENST00000580650	ENSP00000462259	1.818	NA	NA	NA	NA	NA	NA	NA	NA	NA	NA	NA	NA	NA	NA	NA	NA	NA	NA	NA	NA	NA	NA	NA	NA	NA	NA	NA	NA	6.947	NA	NA	NA	NA	NA	NA	NA	NA	NA	NA	NA	NA	NA	NA	NA	NA
C18ORF8	ENSG00000141452	ENST00000590868	ENSP00000467007	2.071	2.144	1.915	2.056	2.192	1.953	2.034	1.974	2.123	1.919	1.896	2.092	2.313	2.099	2.338	1.848	2.079	1.907	1.891	2.003	2.051	2.232	2.043	2.192	2.080	2.213	2.030	2.251	2.142	6.765	6.264	7.088	6.771	7.081	6.840	6.551	6.834	6.822	6.572	6.414	7.017	6.853	6.951	6.700	6.632	7.256
C19ORF25	ENSG00000119559	ENST00000585675	ENSP00000468688	1.694	1.614	1.769	1.019	1.894	1.645	1.418	1.570	1.304	1.623	1.882	1.142	1.473	1.744	1.750	1.816	1.812	1.661	1.783	NA	1.901	1.784	1.117	1.672	1.639	1.684	1.486	NA	1.524	7.332	6.596	7.518	6.805	7.568	7.007	7.103	7.162	7.171	7.381	7.783	6.819	7.507	7.278	7.369	7.042	6.310
C19ORF33	ENSG00000167644	ENST00000588605	ENSP00000464940	NA	NA	NA	1.044	1.212	NA	NA	NA	NA	NA	NA	NA	NA	1.010	NA	NA	NA	1.214	NA	1.053	NA	1.573	NA	NA	1.271	NA	NA	NA	NA	NA	NA	NA	7.685	7.866	NA	NA	NA	NA	NA	NA	NA	NA	6.608	NA	NA	NA
C19ORF38	ENSG00000214212	ENST00000592854	ENSP00000468568	NA	1.966	1.003	NA	1.061	NA	NA	NA	1.759	NA	NA	NA	NA	1.657	NA	NA	NA	1.251	NA	NA	NA	NA	NA	1.922	NA	1.683	NA	1.240	1.649	NA	7.232	5.752	NA	5.856	NA	NA	NA	6.960	NA	NA	NA	NA	6.434	NA	NA	NA
C19ORF43	ENSG00000123144	ENST00000242784	ENSP00000242784	2.604	2.688	2.590	2.670	2.678	2.377	2.428	2.596	2.530	2.433	2.599	2.456	2.776	2.768	2.434	2.665	2.530	2.627	2.672	2.608	2.737	2.722	2.521	2.713	2.532	2.500	2.347	2.812	2.487	7.447	8.157	7.275	8.080	6.830	7.838	7.365	7.847	6.911	7.466	7.192	7.853	7.799	8.223	8.090	7.497	7.982
C19ORF44	ENSG00000105072	ENST00000594035	ENSP00000472436	NA	NA	NA	NA	NA	NA	NA	1.554	NA	NA	NA	NA	NA	NA	NA	NA	NA	NA	NA	NA	NA	NA	NA	NA	NA	NA	NA	NA	NA	NA	NA	NA	NA	NA	NA	NA	5.796	NA	NA	NA	NA	NA	NA	NA	NA	NA
C19ORF47	ENSG00000160392	ENST00000392035	ENSP00000375889	1.416	NA	NA	1.202	1.541	1.526	NA	1.424	NA	1.596	NA	1.143	NA	1.620	1.561	NA	NA	NA	1.606	1.119	NA	1.543	1.387	NA	NA	1.784	NA	1.338	NA	6.533	NA	NA	5.789	5.657	7.167	NA	5.844	NA	5.867	NA	6.122	NA	6.201	6.458	NA	NA
C19ORF52	ENSG00000142444	ENST00000270502	ENSP00000270502	1.640	1.603	1.734	1.512	1.795	1.627	1.563	1.640	1.484	1.662	1.841	1.536	1.597	1.569	1.665	1.645	1.840	1.761	1.751	1.557	1.849	1.711	1.591	1.693	1.785	1.697	1.614	1.578	1.649	7.574	6.789	7.581	7.372	7.226	6.352	6.999	7.205	7.286	7.481	7.848	7.339	6.968	7.255	6.957	6.615	6.631
C19ORF54	ENSG00000188493	ENST00000378313	ENSP00000367564	1.501	NA	1.595	NA	2.031	NA	1.413	1.524	1.554	1.627	1.772	NA	1.519	1.707	NA	1.086	1.642	1.517	1.614	NA	1.489	2.125	1.583	1.730	1.708	1.666	1.734	NA	1.625	5.190	NA	5.627	NA	5.954	NA	5.901	5.658	5.547	4.589	5.655	NA	5.788	5.885	NA	5.952	5.203
C19ORF57	ENSG00000132016	ENST00000591586	ENSP00000466723	NA	NA	1.386	NA	NA	NA	NA	NA	NA	NA	NA	NA	NA	NA	NA	NA	NA	NA	NA	NA	NA	NA	NA	NA	NA	1.517	NA	NA	NA	NA	NA	5.033	NA	NA	NA	NA	NA	NA	NA	NA	NA	NA	NA	NA	NA	NA
C19ORF66	ENSG00000130813	ENST00000253110	ENSP00000253110	1.922	2.074	1.850	1.617	2.045	1.802	1.499	1.801	1.904	2.091	1.507	1.556	2.452	2.119	2.074	2.057	1.806	1.962	1.909	1.646	2.209	2.149	1.929	2.248	1.921	1.516	1.476	1.832	1.881	7.787	6.375	7.382	6.726	6.799	7.124	6.331	7.117	6.856	8.213	6.063	6.870	8.001	6.834	7.360	6.493	5.546
C19ORF68	ENSG00000185453	ENST00000614654	ENSP00000480314	NA	1.179	NA	NA	NA	1.016	NA	1.155	NA	NA	1.369	NA	NA	1.378	NA	1.557	NA	NA	1.283	1.074	1.228	1.322	1.417	1.247	1.215	NA	NA	NA	NA	NA	7.681	NA	NA	NA	5.716	NA	6.245	NA	NA	5.075	NA	NA	5.700	NA	5.860	NA
C19ORF70	ENSG00000174917	ENST00000309324	ENSP00000309561	2.315	2.111	2.247	2.000	2.410	2.069	2.170	2.210	2.079	2.227	2.980	1.767	2.265	2.405	2.029	2.181	2.431	2.221	2.256	1.900	2.427	2.332	1.778	2.173	2.253	2.267	2.058	1.870	2.166	8.604	8.445	8.271	8.483	8.825	7.724	7.635	8.178	8.206	8.225	9.366	8.357	8.414	8.373	8.053	7.551	7.451
C19ORF84	ENSG00000262874	ENST00000574814	ENSP00000458772	NA	NA	NA	NA	NA	NA	NA	NA	NA	NA	NA	NA	NA	NA	NA	NA	NA	NA	NA	NA	NA	NA	NA	NA	NA	1.901	NA	NA	NA	NA	NA	NA	NA	NA	NA	NA	NA	NA	NA	NA	NA	NA	NA	NA	NA	NA
C1D	ENSG00000197223	ENST00000409302	ENSP00000386779	NA	NA	NA	NA	NA	NA	NA	NA	NA	NA	NA	NA	NA	2.238	NA	NA	NA	NA	NA	NA	NA	NA	NA	NA	NA	NA	NA	2.037	NA	NA	NA	NA	NA	NA	NA	NA	NA	NA	NA	NA	NA	NA	6.084	NA	NA	NA
C1GALT1	ENSG00000106392	ENST00000436587	ENSP00000389176	1.592	1.795	1.806	1.829	2.039	1.578	1.889	2.033	1.702	1.784	1.840	2.022	1.978	1.860	2.005	1.372	1.437	1.959	1.414	1.864	2.060	1.903	1.440	1.872	2.029	1.508	1.617	1.779	1.635	6.532	5.743	6.184	7.445	7.018	5.976	6.246	6.934	6.712	7.175	6.678	6.780	6.848	7.019	7.170	6.780	7.633
C1GALT1C1	ENSG00000171155	ENST00000371313	ENSP00000360363	2.335	2.182	1.865	NA	2.168	2.256	NA	2.414	2.146	NA	2.255	NA	2.517	2.251	NA	NA	2.048	2.196	2.285	NA	2.356	2.232	NA	NA	2.259	NA	2.197	2.193	2.217	6.246	7.786	5.779	NA	6.323	5.579	NA	5.434	5.939	NA	6.381	NA	5.951	6.139	NA	NA	5.922
C1ORF106	ENSG00000163362	ENST00000413687	ENSP00000392105	NA	NA	NA	NA	2.475	NA	NA	NA	NA	1.994	NA	1.345	NA	1.256	NA	NA	1.924	1.478	NA	1.712	1.398	2.538	1.009	NA	2.316	NA	NA	NA	1.655	NA	NA	NA	NA	6.201	NA	NA	NA	NA	6.050	NA	5.700	NA	5.802	NA	NA	5.999
C1ORF112	ENSG00000000460	ENST00000359326	ENSP00000352276	NA	NA	NA	NA	1.045	NA	NA	NA	NA	NA	NA	NA	NA	NA	NA	1.068	NA	1.198	NA	1.206	NA	NA	NA	NA	NA	1.650	NA	1.550	NA	NA	NA	NA	NA	4.688	NA	NA	NA	NA	NA	NA	NA	NA	NA	NA	5.463	NA
C1ORF116	ENSG00000182795	ENST00000359470	ENSP00000352447	NA	NA	NA	1.785	2.155	NA	2.719	NA	NA	1.634	NA	1.620	NA	2.686	NA	NA	1.973	NA	2.658	1.584	2.090	2.217	NA	NA	2.537	NA	NA	1.939	1.838	NA	NA	NA	7.083	7.518	NA	6.514	NA	NA	7.306	NA	6.906	NA	7.416	NA	NA	7.138
C1ORF122	ENSG00000197982	ENST00000373042	ENSP00000362133	2.273	1.981	2.252	NA	1.927	1.932	1.859	1.863	NA	2.014	2.260	NA	2.071	2.113	1.506	NA	2.307	NA	2.192	NA	2.319	1.915	1.764	NA	1.982	2.107	1.960	1.838	1.892	6.753	5.326	6.835	NA	6.800	6.841	5.802	6.268	NA	6.538	6.825	NA	6.275	6.851	6.910	NA	7.218
C1ORF123	ENSG00000162384	ENST00000294360	ENSP00000294360	2.318	2.263	2.258	2.452	2.299	2.497	2.412	2.455	2.461	2.433	2.539	2.403	2.510	2.510	2.276	2.526	2.181	2.391	2.395	2.572	2.293	2.245	2.644	2.384	2.304	2.359	2.256	2.395	2.457	8.296	8.181	8.387	8.109	8.757	8.739	8.736	8.487	8.512	8.713	8.601	8.490	8.280	8.059	8.743	8.578	8.151
C1ORF131	ENSG00000143633	ENST00000366651	ENSP00000355611	NA	NA	NA	2.061	2.255	NA	1.801	1.890	NA	NA	NA	NA	1.935	1.854	NA	NA	NA	NA	NA	NA	NA	2.241	NA	1.892	NA	NA	NA	2.055	NA	NA	NA	NA	6.079	6.143	NA	5.466	5.993	NA	NA	NA	NA	5.865	5.270	NA	NA	NA
C1ORF158	ENSG00000157330	ENST00000614859	ENSP00000477802	NA	NA	NA	NA	NA	NA	NA	2.303	NA	NA	NA	NA	NA	NA	NA	NA	NA	NA	NA	NA	NA	NA	NA	NA	NA	NA	NA	NA	NA	NA	NA	NA	NA	NA	NA	NA	7.397	NA	NA	NA	NA	NA	NA	NA	NA	NA
C1ORF168	ENSG00000187889	ENST00000343433	ENSP00000345972	NA	NA	NA	NA	NA	NA	NA	2.384	NA	NA	NA	1.702	2.108	NA	NA	NA	NA	NA	NA	NA	1.310	NA	NA	NA	NA	1.334	NA	NA	NA	NA	NA	NA	NA	NA	NA	NA	6.561	NA	NA	NA	4.636	6.183	NA	NA	NA	NA
C1ORF174	ENSG00000198912	ENST00000361605	ENSP00000355306	1.910	NA	NA	2.054	NA	NA	1.956	2.041	1.889	NA	NA	NA	NA	2.043	2.146	NA	2.120	NA	NA	2.120	NA	NA	NA	2.104	2.167	2.010	NA	2.270	NA	6.556	NA	NA	6.677	NA	NA	6.569	6.777	5.671	NA	NA	NA	NA	6.913	6.953	NA	6.444
C1ORF189	ENSG00000163263	ENST00000368525	ENSP00000357511	NA	NA	NA	NA	NA	NA	NA	2.671	NA	NA	NA	NA	NA	NA	NA	NA	NA	NA	NA	NA	NA	NA	NA	NA	NA	1.655	NA	NA	NA	NA	NA	NA	NA	NA	NA	NA	7.636	NA	NA	NA	NA	NA	NA	NA	NA	NA
C1ORF194	ENSG00000179902	ENST00000369948	ENSP00000358964	NA	NA	NA	NA	NA	NA	NA	3.271	NA	NA	NA	NA	NA	1.573	NA	NA	NA	NA	NA	NA	NA	NA	NA	NA	NA	2.409	NA	NA	NA	NA	NA	NA	NA	NA	NA	NA	7.279	NA	NA	NA	NA	NA	4.876	NA	NA	NA
C1ORF198	ENSG00000119280	ENST00000366663	ENSP00000355623	1.995	1.830	2.640	2.026	1.999	2.568	2.072	2.048	2.441	2.532	2.660	1.963	1.604	2.733	2.090	2.359	2.343	2.500	2.125	2.078	2.159	1.893	2.229	2.156	2.075	1.811	1.958	1.803	2.314	7.115	7.348	8.132	7.301	7.334	7.717	7.423	7.430	7.120	7.604	7.544	7.169	6.604	7.416	7.494	7.595	7.226
C1ORF21	ENSG00000116667	ENST00000235307	ENSP00000235307	2.038	1.414	2.053	2.020	1.922	1.684	2.000	1.180	2.089	1.910	2.239	1.453	1.727	1.882	1.335	2.026	1.425	1.521	2.045	2.062	1.382	1.972	1.928	1.727	1.680	1.524	1.590	NA	1.979	7.316	6.528	6.848	6.456	7.147	6.806	6.850	6.677	7.239	6.937	7.209	6.069	6.289	6.882	4.899	5.927	6.246
C1ORF210	ENSG00000253313	ENST00000523677	ENSP00000430918	NA	NA	NA	NA	NA	NA	NA	NA	NA	NA	NA	NA	NA	NA	NA	NA	NA	NA	NA	NA	NA	2.594	NA	NA	NA	NA	NA	NA	NA	NA	NA	NA	NA	NA	NA	NA	NA	NA	NA	NA	NA	NA	NA	NA	NA	NA
C1ORF226	ENSG00000239887	ENST00000426197	ENSP00000413150	1.641	NA	1.152	1.677	1.608	1.289	1.309	1.082	NA	1.512	NA	1.357	1.778	1.110	NA	NA	NA	NA	1.181	1.423	1.831	1.768	NA	NA	1.673	1.083	NA	NA	1.095	5.112	NA	5.869	5.908	6.235	6.111	6.202	5.154	NA	6.602	NA	5.425	6.920	5.531	NA	NA	NA
C1ORF228	ENSG00000198520	ENST00000535358	ENSP00000440524	NA	NA	NA	NA	NA	NA	NA	1.912	NA	NA	NA	NA	NA	NA	NA	NA	NA	NA	NA	NA	NA	NA	NA	NA	NA	1.535	NA	NA	NA	NA	NA	NA	NA	NA	NA	NA	6.455	NA	NA	NA	NA	NA	NA	NA	NA	NA
C1ORF27	ENSG00000157181	ENST00000287859	ENSP00000287859	1.892	1.768	2.008	1.939	2.010	1.916	1.801	2.007	1.938	1.899	1.957	2.191	2.223	1.845	1.771	1.890	2.348	2.019	2.170	2.013	2.266	2.064	1.855	1.816	1.975	1.916	2.290	1.732	1.832	7.401	7.182	7.515	7.340	7.659	7.127	7.284	7.391	7.411	7.368	7.506	7.699	7.819	7.407	6.810	6.894	7.632
C1ORF35	ENSG00000143793	ENST00000272139	ENSP00000272139	1.653	1.779	1.810	1.397	1.841	1.511	1.610	1.783	1.423	1.738	1.676	1.250	1.485	1.748	1.715	1.946	NA	1.848	1.952	1.385	NA	1.759	1.617	1.797	1.775	1.721	1.421	1.605	1.424	6.427	6.600	5.972	7.009	6.735	7.024	6.471	6.838	5.900	6.170	5.280	6.116	6.950	7.287	7.077	6.085	NA
C1ORF43	ENSG00000143612	ENST00000368521	ENSP00000357507	2.902	NA	2.839	3.036	2.986	NA	2.831	2.944	NA	NA	NA	3.041	3.264	2.876	NA	2.676	3.065	NA	2.846	2.875	2.821	NA	NA	NA	2.854	2.705	3.049	2.870	2.893	6.351	NA	6.523	6.530	6.300	NA	5.957	6.272	NA	NA	NA	6.139	5.814	5.671	NA	5.823	7.281
C1ORF50	ENSG00000164008	ENST00000372525	ENSP00000361603	1.745	1.612	1.637	1.688	1.678	1.617	1.666	1.738	1.661	1.648	1.964	1.817	1.914	1.612	1.588	1.788	NA	1.661	1.702	1.774	1.770	1.891	1.711	1.759	1.509	1.944	1.597	1.827	1.610	7.475	7.154	7.147	7.013	7.095	7.032	7.441	7.003	7.383	7.178	7.468	7.432	7.899	7.069	7.027	7.083	NA
C1ORF52	ENSG00000162642	ENST00000471115	ENSP00000419417	NA	2.004	2.122	1.748	1.862	2.020	1.972	1.754	2.027	1.944	2.045	NA	1.942	2.146	2.034	2.059	NA	2.174	NA	1.823	2.004	1.925	1.868	1.959	1.941	2.161	1.826	1.857	2.043	NA	6.401	5.700	6.420	6.087	6.337	5.666	6.166	6.143	5.528	6.035	NA	5.658	5.849	6.278	6.029	NA
C1ORF56	ENSG00000143443	ENST00000368926	ENSP00000357922	NA	NA	NA	NA	NA	NA	NA	1.693	NA	1.637	NA	NA	NA	NA	NA	NA	NA	NA	1.819	1.911	NA	NA	NA	NA	NA	2.095	1.696	NA	NA	NA	NA	NA	NA	NA	NA	NA	6.013	NA	5.823	NA	NA	NA	NA	NA	NA	NA
C1ORF87	ENSG00000162598	ENST00000371201	ENSP00000360244	NA	NA	NA	NA	NA	NA	NA	2.572	NA	NA	NA	NA	NA	1.035	NA	NA	NA	NA	NA	NA	NA	NA	NA	NA	NA	NA	NA	NA	NA	NA	NA	NA	NA	NA	NA	NA	8.115	NA	NA	NA	NA	NA	6.773	NA	NA	NA
C1ORF95	ENSG00000203685	ENST00000366789	ENSP00000355753	NA	NA	2.082	1.111	1.177	1.058	1.898	NA	NA	NA	NA	1.493	NA	NA	NA	NA	NA	NA	1.083	1.545	NA	1.035	NA	NA	NA	NA	NA	NA	NA	NA	NA	7.973	4.991	6.905	7.184	7.180	NA	NA	NA	NA	6.817	NA	NA	NA	NA	NA
C1QA	ENSG00000173372	ENST00000402322	ENSP00000385564	3.406	2.752	2.201	2.872	2.946	2.533	2.630	2.298	3.854	3.150	2.423	1.989	3.174	3.462	3.097	2.635	2.325	3.375	2.375	2.399	2.237	3.019	2.513	3.608	2.691	2.616	1.748	2.332	3.167	8.202	7.664	7.097	7.586	7.437	6.216	7.765	6.900	8.798	7.472	6.193	7.743	7.482	7.501	6.335	6.924	6.174
C1QBP	ENSG00000108561	ENST00000225698	ENSP00000225698	2.740	2.673	2.527	3.007	2.774	2.503	2.640	2.663	2.505	2.300	2.796	2.777	2.827	2.497	2.500	2.364	2.436	2.490	2.541	2.737	2.507	2.699	2.488	2.472	2.460	2.691	2.522	2.880	2.519	8.775	7.895	8.465	8.189	8.605	8.100	8.121	8.154	7.976	8.095	8.832	8.002	8.722	8.014	8.622	8.593	7.655
C1QC	ENSG00000159189	ENST00000374640	ENSP00000363771	3.268	2.819	2.407	2.707	2.955	2.490	2.644	2.263	3.720	3.013	2.411	1.746	3.074	3.332	3.063	2.554	2.392	3.273	2.359	2.142	2.190	3.028	2.326	3.682	2.709	2.527	1.824	2.201	3.130	7.470	7.491	7.299	7.667	7.283	7.537	7.793	6.793	8.677	7.970	7.185	7.590	7.361	7.302	7.562	7.773	6.440
C1QL1	ENSG00000131094	ENST00000253407	ENSP00000253407	NA	NA	2.451	NA	NA	NA	NA	NA	NA	NA	NA	NA	NA	NA	NA	NA	NA	NA	NA	NA	NA	NA	NA	NA	NA	NA	NA	NA	NA	NA	NA	6.405	NA	NA	NA	NA	NA	NA	NA	NA	NA	NA	NA	NA	NA	NA
C1QL3	ENSG00000165985	ENST00000619991	ENSP00000480149	NA	NA	1.823	NA	1.146	NA	NA	NA	NA	NA	NA	NA	NA	NA	NA	NA	NA	NA	NA	NA	NA	NA	NA	NA	NA	NA	NA	NA	NA	NA	NA	7.013	NA	5.897	NA	NA	NA	NA	NA	NA	NA	NA	NA	NA	NA	NA
C1QL4	ENSG00000186897	ENST00000334221	ENSP00000335285	NA	NA	NA	NA	NA	NA	NA	NA	NA	NA	NA	NA	NA	NA	NA	NA	NA	NA	NA	NA	NA	NA	NA	NA	NA	NA	1.200	NA	NA	NA	NA	NA	NA	NA	NA	NA	NA	NA	NA	NA	NA	NA	NA	NA	NA	NA
C1QTNF1	ENSG00000173918	ENST00000579760	ENSP00000463922	2.263	NA	NA	NA	NA	NA	NA	NA	2.869	NA	NA	NA	NA	NA	1.849	NA	NA	NA	NA	NA	2.107	NA	NA	NA	NA	NA	NA	NA	NA	5.790	NA	NA	NA	NA	NA	NA	NA	5.868	NA	NA	NA	NA	NA	5.774	NA	NA
C1QTNF3	ENSG00000082196	ENST00000382065	ENSP00000371497	NA	1.212	NA	1.724	1.562	NA	2.733	NA	NA	NA	NA	NA	NA	NA	NA	NA	NA	NA	1.298	1.821	2.932	1.412	1.652	NA	1.583	1.635	NA	NA	NA	NA	6.195	NA	6.291	6.347	NA	8.027	NA	NA	NA	NA	NA	NA	NA	NA	NA	NA
C1QTNF4	ENSG00000172247	ENST00000302514	ENSP00000302274	NA	NA	1.191	NA	NA	NA	NA	NA	NA	NA	NA	NA	NA	NA	NA	NA	NA	NA	NA	NA	NA	NA	NA	NA	NA	NA	NA	NA	NA	NA	NA	6.149	NA	NA	NA	NA	NA	NA	NA	NA	NA	NA	NA	NA	NA	NA
C1QTNF5	ENSG00000223953	ENST00000530681	ENSP00000456533	NA	NA	2.493	1.810	1.870	2.176	1.847	1.860	NA	2.611	2.335	NA	NA	2.528	1.629	1.259	NA	1.992	1.792	1.771	NA	NA	2.329	NA	NA	1.079	1.869	NA	2.344	NA	NA	7.871	7.342	6.273	7.033	6.461	6.146	NA	7.334	5.903	NA	NA	6.713	6.604	6.635	NA
C1QTNF7	ENSG00000163145	ENST00000429690	ENSP00000410722	NA	NA	NA	1.509	1.041	2.031	1.639	1.328	NA	1.952	1.249	NA	NA	NA	NA	NA	NA	1.529	1.674	1.547	NA	NA	2.124	1.827	1.339	1.330	NA	NA	1.818	NA	NA	NA	6.750	6.060	6.951	5.939	6.769	NA	5.507	5.976	NA	NA	NA	NA	NA	NA
C1R	ENSG00000159403	ENST00000542285	ENSP00000438615	3.031	3.218	1.771	3.034	2.672	2.854	3.080	2.541	3.750	3.673	2.676	2.589	4.175	3.074	2.893	3.507	2.690	2.825	3.002	2.832	2.545	2.645	3.133	3.068	2.795	2.797	1.483	2.847	3.495	7.872	8.121	6.959	7.702	7.303	7.462	8.121	7.487	8.934	7.921	6.899	7.355	7.604	7.948	7.636	7.770	6.628
C1RL	ENSG00000139178	ENST00000266542	ENSP00000266542	2.560	2.206	NA	1.982	1.947	2.045	1.973	2.043	2.404	2.255	1.419	1.850	3.115	2.215	2.040	2.228	2.109	1.825	2.132	1.847	2.161	1.898	2.154	2.112	2.060	1.605	1.679	NA	2.099	7.148	7.035	NA	7.438	6.188	7.053	6.802	6.272	7.833	6.862	6.267	6.744	7.541	7.083	6.223	6.778	6.633
C1S	ENSG00000182326	ENST00000406697	ENSP00000385035	3.016	3.175	1.870	3.139	2.775	2.908	3.187	2.494	3.748	3.693	2.665	2.636	4.323	3.018	3.026	3.568	2.706	2.637	2.978	3.080	2.496	2.768	3.221	3.130	2.887	2.838	1.339	3.101	3.537	8.133	8.433	7.439	8.200	7.777	7.919	8.552	7.800	9.407	8.557	7.544	7.822	7.933	8.083	7.911	8.095	7.750
C20ORF194	ENSG00000088854	ENST00000252032	ENSP00000252032	1.993	NA	2.162	1.452	1.555	1.884	1.982	1.813	NA	1.892	2.211	2.019	NA	1.846	1.621	NA	1.668	1.925	1.675	1.782	NA	NA	1.912	NA	1.810	2.002	2.017	NA	1.962	5.578	NA	5.822	5.860	5.799	5.150	5.491	6.181	NA	5.565	6.030	5.114	NA	6.433	5.030	NA	5.624
C20ORF196	ENSG00000171984	ENST00000303142	ENSP00000305875	NA	NA	NA	NA	NA	NA	NA	NA	NA	NA	NA	NA	NA	NA	NA	NA	NA	NA	NA	NA	NA	1.633	NA	NA	NA	NA	NA	NA	NA	NA	NA	NA	NA	NA	NA	NA	NA	NA	NA	NA	NA	NA	NA	NA	NA	NA
C20ORF27	ENSG00000101220	ENST00000399672	ENSP00000382580	1.895	1.967	1.979	1.616	1.983	2.050	1.911	1.805	1.872	2.329	1.702	1.225	1.732	2.045	1.748	2.268	1.806	1.834	1.722	1.689	1.955	1.955	1.825	2.084	1.739	1.736	1.476	1.543	1.973	7.829	8.424	7.908	7.897	7.623	8.245	8.302	8.103	8.069	8.299	7.448	7.211	7.437	7.940	7.919	7.366	6.808
C21ORF2	ENSG00000160226	ENST00000325223	ENSP00000317302	1.863	1.793	1.912	1.411	1.927	1.643	1.298	1.904	1.630	1.848	1.753	1.628	1.674	2.025	1.833	1.997	2.125	1.762	NA	1.377	1.874	1.934	1.531	1.906	1.981	1.817	1.536	1.431	1.567	5.897	6.010	6.269	6.455	6.553	6.853	6.365	7.118	6.356	6.275	6.587	5.935	5.469	6.258	6.338	6.626	6.543
C21ORF59	ENSG00000159079	ENST00000290155	ENSP00000290155	2.218	2.216	2.182	2.191	2.164	2.245	2.063	2.771	1.957	2.034	2.318	2.246	2.108	2.290	2.098	2.135	2.252	2.073	2.340	2.196	2.284	2.230	2.119	2.155	2.185	2.411	2.254	2.251	2.055	6.431	6.264	6.838	6.812	7.447	7.288	6.990	7.913	5.554	6.769	6.417	6.824	6.125	7.247	6.793	7.201	7.034
C21ORF91	ENSG00000154642	ENST00000284881	ENSP00000284881	NA	NA	1.940	NA	NA	NA	NA	NA	NA	NA	NA	NA	NA	1.637	NA	NA	NA	1.886	NA	NA	NA	NA	NA	NA	1.691	2.160	NA	1.939	NA	NA	NA	5.888	NA	NA	NA	NA	NA	NA	NA	NA	NA	NA	6.064	NA	NA	NA
C22ORF39	ENSG00000242259	ENST00000333059	ENSP00000333064	2.034	NA	2.101	1.608	NA	NA	NA	1.832	NA	NA	NA	1.902	1.728	NA	NA	NA	NA	NA	1.845	NA	NA	1.819	NA	1.857	NA	NA	2.156	NA	NA	6.352	NA	5.906	6.024	NA	NA	NA	6.029	NA	NA	NA	6.723	6.321	NA	NA	NA	NA
C2CD2	ENSG00000157617	ENST00000380486	ENSP00000369853	2.678	1.786	1.546	1.601	1.617	1.672	1.742	1.550	2.307	1.852	1.598	1.641	1.569	1.760	1.845	2.110	1.994	1.621	1.909	1.748	1.963	1.632	1.844	2.410	1.775	1.627	1.697	1.686	1.729	7.752	7.353	6.926	7.728	5.924	6.150	6.121	6.153	7.058	7.067	6.050	6.170	6.389	6.041	6.496	7.103	6.365
C2CD2L	ENSG00000172375	ENST00000336702	ENSP00000338885	1.582	1.590	1.864	1.562	1.956	1.312	1.506	1.801	1.404	1.583	1.492	1.395	1.384	1.622	1.654	1.283	1.666	1.353	1.372	1.495	1.447	2.040	1.390	1.647	1.481	1.135	1.492	1.356	1.602	6.486	5.929	7.559	6.321	6.786	5.434	6.088	6.633	5.627	6.756	5.995	6.261	5.533	6.474	6.587	6.508	5.541
C2CD3	ENSG00000168014	ENST00000334126	ENSP00000334379	1.552	1.619	1.688	1.632	1.317	1.635	1.460	2.002	1.388	1.536	NA	1.635	NA	1.445	1.749	1.552	1.348	1.506	1.508	1.586	NA	1.337	1.615	1.612	1.547	1.684	1.741	1.699	1.410	4.765	6.725	4.464	4.919	5.409	5.356	5.371	6.993	5.663	5.142	NA	4.097	NA	5.173	5.032	5.413	4.302
C2CD4C	ENSG00000183186	ENST00000332235	ENSP00000328677	NA	NA	1.408	NA	NA	NA	NA	NA	1.056	1.279	NA	NA	NA	NA	NA	NA	NA	NA	NA	NA	NA	NA	NA	NA	NA	NA	NA	NA	NA	NA	NA	7.486	NA	NA	NA	NA	NA	5.007	5.426	NA	NA	NA	NA	NA	NA	NA
C2CD5	ENSG00000111731	ENST00000542676	ENSP00000441951	2.169	2.095	2.186	2.397	2.318	2.183	2.124	2.288	2.017	2.310	1.995	2.291	1.969	2.018	2.243	2.244	2.150	2.009	2.059	2.308	2.031	2.230	2.205	2.131	2.464	2.221	2.263	2.197	2.051	7.014	6.542	7.400	7.062	6.680	6.585	6.381	6.952	6.602	6.633	6.648	6.722	6.775	7.014	6.884	6.649	5.812
C2ORF40	ENSG00000119147	ENST00000409944	ENSP00000386421	2.274	NA	NA	1.788	1.780	NA	NA	NA	NA	NA	1.162	NA	NA	NA	NA	NA	1.205	NA	NA	1.969	1.994	1.625	NA	NA	NA	NA	NA	NA	2.234	6.930	NA	NA	4.871	4.650	NA	NA	NA	NA	NA	5.561	NA	NA	NA	NA	NA	6.376
C2ORF42	ENSG00000115998	ENST00000420306	ENSP00000404515	NA	NA	1.839	1.559	1.408	1.685	1.630	1.871	1.443	1.675	1.595	NA	2.101	1.479	1.876	1.840	1.615	1.726	NA	NA	1.641	NA	NA	1.718	1.500	2.407	NA	1.946	NA	NA	NA	5.231	5.194	5.997	5.735	5.977	6.010	5.491	6.444	4.993	NA	7.773	5.714	5.760	5.989	6.656
C2ORF44	ENSG00000163026	ENST00000295148	ENSP00000295148	NA	NA	1.604	NA	NA	NA	NA	NA	1.087	NA	NA	NA	1.509	1.291	1.725	NA	NA	NA	1.382	1.347	1.371	NA	NA	NA	1.357	1.668	NA	1.769	1.446	NA	NA	5.340	NA	NA	NA	NA	NA	5.253	NA	NA	NA	4.875	5.959	5.610	NA	NA
C2ORF47	ENSG00000162972	ENST00000392290	ENSP00000376111	2.013	1.811	1.733	2.054	2.206	1.733	1.810	1.886	1.783	1.770	2.029	2.225	2.509	1.762	1.576	1.690	1.823	1.785	1.855	1.935	1.816	2.062	1.743	1.669	1.789	1.683	1.849	1.865	1.672	7.151	4.852	6.529	7.341	7.635	6.761	6.066	7.231	7.134	6.926	7.489	7.416	7.699	7.064	6.949	7.065	7.162
C2ORF49	ENSG00000135974	ENST00000258457	ENSP00000258457	1.731	1.757	1.985	1.703	1.718	1.952	1.841	1.864	1.701	1.770	1.856	1.606	1.705	1.722	1.904	NA	1.675	1.704	1.822	1.828	1.734	1.726	1.887	1.748	1.801	1.932	1.741	1.903	1.783	6.436	6.303	7.240	6.536	6.890	7.282	6.721	6.943	6.018	6.914	7.313	6.957	6.715	6.618	6.504	NA	6.698
C2ORF50	ENSG00000150873	ENST00000405022	ENSP00000384186	NA	NA	NA	NA	NA	NA	NA	2.236	NA	NA	NA	NA	NA	NA	NA	NA	NA	NA	NA	NA	NA	NA	NA	NA	NA	NA	NA	NA	NA	NA	NA	NA	NA	NA	NA	NA	7.121	NA	NA	NA	NA	NA	NA	NA	NA	NA
C2ORF54	ENSG00000172478	ENST00000388934	ENSP00000373586	NA	NA	NA	NA	1.936	NA	2.687	1.121	NA	NA	NA	NA	NA	2.094	NA	NA	NA	NA	NA	NA	NA	2.001	NA	NA	NA	NA	NA	2.045	NA	NA	NA	NA	NA	5.882	NA	6.186	5.111	NA	NA	NA	NA	NA	5.906	NA	NA	NA
C2ORF69	ENSG00000178074	ENST00000319974	ENSP00000312770	2.093	1.761	1.972	1.806	1.806	1.772	1.859	1.568	1.920	1.637	1.730	1.755	1.864	1.716	1.685	1.519	1.750	1.586	1.652	1.791	1.678	1.845	1.655	1.733	1.754	2.031	1.888	1.773	1.655	6.691	5.542	7.065	5.778	6.739	6.063	6.028	5.890	5.452	5.874	6.664	6.309	6.282	6.448	6.662	6.620	6.183
C2ORF70	ENSG00000173557	ENST00000329615	ENSP00000332875	NA	NA	NA	NA	NA	NA	NA	1.981	NA	NA	NA	NA	NA	NA	NA	NA	NA	NA	NA	NA	NA	NA	NA	NA	NA	NA	NA	NA	NA	NA	NA	NA	NA	NA	NA	NA	7.599	NA	NA	NA	NA	NA	NA	NA	NA	NA
C2ORF72	ENSG00000204128	ENST00000373640	ENSP00000362743	NA	NA	2.462	2.168	1.889	NA	NA	NA	NA	1.739	NA	1.455	2.820	NA	NA	NA	1.777	2.085	1.923	2.142	NA	1.879	1.259	NA	2.149	NA	NA	NA	NA	NA	NA	7.310	6.827	8.174	NA	NA	NA	NA	7.821	NA	6.308	7.515	NA	NA	NA	6.071
C2ORF76	ENSG00000186132	ENST00000409877	ENSP00000387234	1.941	NA	1.944	NA	1.466	1.885	1.814	1.978	1.810	1.699	1.915	1.764	1.559	1.639	1.640	NA	1.760	1.666	1.853	1.720	NA	1.456	1.762	1.671	1.570	NA	1.825	1.783	1.723	7.164	NA	7.566	NA	6.134	6.065	6.456	6.416	6.358	6.469	6.550	7.113	6.773	6.496	6.483	NA	6.413
C2ORF81	ENSG00000159239	ENST00000290390	ENSP00000290390	NA	NA	NA	NA	NA	NA	NA	1.975	NA	1.454	NA	NA	NA	NA	NA	NA	1.181	NA	NA	NA	NA	NA	NA	1.263	1.418	1.491	NA	NA	NA	NA	NA	NA	NA	NA	NA	NA	6.859	NA	4.286	NA	NA	NA	NA	NA	NA	6.256
C2ORF88	ENSG00000187699	ENST00000443551	ENSP00000405225	1.609	1.433	2.244	2.384	2.529	2.251	1.454	2.496	1.431	1.182	1.944	1.803	1.673	NA	NA	NA	1.893	NA	1.175	2.442	2.208	2.602	1.695	1.481	1.142	2.232	1.774	1.832	1.642	7.031	6.746	8.404	7.710	7.620	6.840	6.487	7.343	6.873	6.949	7.968	5.968	7.317	NA	NA	NA	7.452
C3	ENSG00000125730	ENST00000245907	ENSP00000245907	3.212	3.248	2.571	2.992	2.217	2.508	2.941	2.422	3.911	3.754	1.934	1.932	4.629	3.140	2.751	2.538	2.822	2.396	2.229	2.526	2.629	2.139	2.447	1.837	2.544	1.960	1.307	2.839	3.405	9.483	9.699	8.656	9.337	8.899	9.060	9.541	8.926	10.199	9.582	8.945	9.433	9.012	8.913	9.063	9.242	8.469
C3AR1	ENSG00000171860	ENST00000307637	ENSP00000302079	2.207	2.649	1.710	1.995	1.813	1.743	1.828	1.559	2.714	2.066	1.491	1.550	1.914	2.257	NA	NA	NA	2.430	1.315	1.534	NA	1.931	1.960	1.930	1.668	1.617	NA	1.691	NA	6.896	6.906	6.055	6.733	6.294	5.195	5.275	5.174	6.900	6.183	8.104	6.178	6.346	6.673	NA	NA	NA
C3ORF17	ENSG00000163608	ENST00000383675	ENSP00000373173	1.847	1.929	NA	1.870	1.853	1.971	1.955	1.921	NA	1.977	2.000	1.991	1.990	1.778	2.134	1.925	NA	1.810	NA	1.906	1.879	1.864	1.975	1.964	1.861	2.008	2.104	2.094	1.907	5.726	5.389	NA	5.997	5.718	6.289	5.634	6.079	NA	5.635	5.531	5.693	6.202	6.484	6.114	6.571	NA
C3ORF18	ENSG00000088543	ENST00000422619	ENSP00000399129	NA	NA	2.114	NA	NA	NA	NA	NA	NA	NA	NA	NA	NA	NA	NA	NA	NA	NA	NA	NA	NA	NA	NA	NA	NA	NA	NA	NA	NA	NA	NA	6.440	NA	NA	NA	NA	NA	NA	NA	NA	NA	NA	NA	NA	NA	NA
C3ORF33	ENSG00000174928	ENST00000340171	ENSP00000342512	1.946	NA	1.544	1.327	1.388	1.580	NA	1.461	NA	1.198	1.762	1.654	1.187	1.405	NA	1.650	1.735	NA	1.625	1.406	1.597	1.349	1.372	1.319	1.430	1.597	1.744	1.004	1.252	7.174	NA	6.190	5.862	7.016	7.527	NA	5.908	NA	6.888	7.110	6.525	5.910	6.510	NA	6.978	5.357
C3ORF38	ENSG00000179021	ENST00000318887	ENSP00000322469	1.807	1.948	1.980	1.909	1.836	1.945	1.991	1.890	1.874	1.808	1.793	1.908	1.956	1.873	2.037	1.858	NA	1.894	1.738	1.829	1.813	1.799	1.761	1.835	1.846	2.174	1.883	2.119	1.913	6.911	5.833	7.053	6.455	6.705	6.562	6.020	6.494	6.686	6.310	5.245	6.657	6.579	6.394	6.667	6.362	NA
C3ORF58	ENSG00000181744	ENST00000315691	ENSP00000320081	1.701	1.913	1.902	1.669	1.630	1.921	2.073	1.893	1.788	1.806	1.676	1.566	1.979	1.884	1.814	2.013	1.432	2.071	1.748	1.821	1.700	1.519	1.991	1.780	1.824	1.807	1.876	1.814	1.849	6.362	6.216	5.843	6.462	6.928	6.760	6.448	6.874	5.908	6.852	6.219	5.401	6.561	7.300	5.428	6.332	6.664
C4A	ENSG00000244731	ENST00000428956	ENSP00000396688	2.046	1.326	NA	1.022	1.171	NA	NA	1.675	1.624	1.605	NA	1.885	2.940	1.384	1.629	1.324	NA	NA	1.100	NA	NA	NA	NA	1.468	1.036	NA	1.003	NA	NA	6.061	5.417	NA	6.002	5.863	NA	NA	5.283	6.372	6.251	NA	6.334	5.696	5.562	5.870	6.491	NA
C4B	ENSG00000224389	ENST00000435363	ENSP00000415941	NA	NA	NA	1.070	NA	NA	NA	1.748	NA	NA	NA	1.938	NA	NA	NA	1.299	NA	NA	NA	NA	1.141	NA	NA	NA	NA	NA	NA	NA	NA	NA	NA	NA	4.300	NA	NA	NA	3.748	NA	NA	NA	6.574	NA	NA	NA	4.171	NA
C4BPA	ENSG00000123838	ENST00000367070	ENSP00000356037	NA	1.241	NA	1.128	NA	NA	NA	NA	NA	1.436	NA	NA	4.023	3.089	NA	NA	1.140	1.259	NA	NA	NA	NA	NA	NA	NA	NA	NA	NA	NA	NA	8.879	NA	8.268	NA	NA	NA	NA	NA	8.804	NA	NA	8.136	8.146	NA	NA	7.805
C4BPB	ENSG00000123843	ENST00000367076	ENSP00000356043	NA	1.411	NA	1.249	1.416	NA	NA	NA	2.035	1.367	NA	NA	3.364	NA	NA	2.023	NA	1.971	NA	NA	NA	1.306	NA	NA	1.100	NA	NA	NA	NA	NA	7.945	NA	8.340	6.473	NA	NA	NA	9.211	7.755	NA	NA	7.323	NA	NA	7.714	NA
C4ORF19	ENSG00000154274	ENST00000381980	ENSP00000371408	NA	1.206	1.219	2.380	2.119	NA	NA	NA	1.213	NA	NA	1.943	2.521	NA	NA	NA	NA	1.885	NA	NA	2.360	2.207	1.808	NA	2.342	NA	NA	1.489	1.688	NA	5.867	7.228	5.653	6.104	NA	NA	NA	5.874	NA	NA	6.308	7.111	NA	NA	NA	NA
C4ORF22	ENSG00000197826	ENST00000358105	ENSP00000350818	NA	NA	NA	NA	NA	NA	NA	2.507	NA	NA	NA	NA	NA	NA	NA	NA	NA	NA	NA	NA	NA	NA	NA	NA	NA	NA	NA	NA	NA	NA	NA	NA	NA	NA	NA	NA	6.736	NA	NA	NA	NA	NA	NA	NA	NA	NA
C4ORF27	ENSG00000056050	ENST00000393381	ENSP00000406598	2.109	2.021	2.223	2.057	1.977	2.298	2.059	2.127	1.952	1.885	2.257	1.962	2.098	2.075	2.055	2.105	1.875	2.110	1.991	2.098	2.010	1.920	2.158	2.085	2.014	2.081	2.013	2.196	2.165	7.126	6.848	7.341	7.235	7.335	7.334	7.676	7.575	6.615	7.106	7.370	6.666	7.038	7.353	7.342	7.369	7.168
C4ORF32	ENSG00000174749	ENST00000309733	ENSP00000310182	1.354	1.475	NA	1.064	NA	1.208	1.534	NA	1.854	1.540	1.782	1.753	1.301	1.568	1.431	1.054	NA	1.874	NA	1.331	1.713	NA	NA	1.435	1.739	1.484	1.353	1.499	1.703	6.291	6.694	NA	6.364	NA	6.739	6.479	NA	7.419	7.019	7.423	5.727	6.129	6.557	6.571	6.727	NA
C4ORF33	ENSG00000151470	ENST00000425929	ENSP00000401090	1.919	NA	1.746	2.134	2.217	NA	1.745	1.770	NA	1.807	1.520	2.001	1.910	1.699	1.586	1.563	1.949	1.958	1.531	2.039	1.748	2.134	1.619	1.713	2.142	1.821	1.965	1.716	1.618	7.262	NA	6.551	6.744	5.856	NA	4.946	7.068	NA	7.667	6.991	7.108	6.598	6.624	6.349	7.193	7.584
C4ORF47	ENSG00000205129	ENST00000378850	ENSP00000368127	NA	NA	NA	NA	NA	NA	NA	2.333	NA	NA	NA	NA	NA	NA	NA	NA	NA	NA	NA	NA	NA	NA	NA	NA	NA	NA	NA	NA	NA	NA	NA	NA	NA	NA	NA	NA	6.947	NA	NA	NA	NA	NA	NA	NA	NA	NA
C5	ENSG00000106804	ENST00000223642	ENSP00000223642	1.080	1.010	1.416	1.111	1.656	1.353	1.259	1.171	1.408	1.092	NA	1.626	3.624	1.827	1.205	1.307	1.980	NA	1.295	1.240	NA	1.750	1.345	1.118	1.306	1.157	1.516	1.064	1.129	8.298	8.399	6.994	7.933	7.554	7.753	8.180	7.515	8.927	8.357	NA	8.204	7.629	7.594	7.588	7.931	7.768
C5AR1	ENSG00000197405	ENST00000355085	ENSP00000347197	2.185	2.913	NA	1.476	NA	1.206	1.732	NA	3.275	2.264	NA	1.194	NA	2.534	NA	1.439	1.821	1.951	1.119	1.517	NA	1.337	NA	2.132	1.495	NA	NA	NA	2.356	6.223	7.282	NA	6.644	NA	7.594	6.265	NA	7.521	6.564	NA	5.186	NA	6.874	NA	5.921	5.649
C5ORF15	ENSG00000113583	ENST00000231512	ENSP00000231512	2.585	2.448	NA	NA	NA	NA	2.283	NA	2.476	NA	NA	2.715	NA	2.472	NA	NA	NA	2.628	NA	NA	2.284	2.499	NA	NA	NA	2.320	2.561	NA	2.415	5.810	6.887	NA	NA	NA	NA	5.869	NA	5.068	NA	NA	5.620	NA	6.181	NA	NA	NA
C5ORF22	ENSG00000082213	ENST00000325366	ENSP00000326879	1.688	1.803	1.814	1.889	1.721	1.935	1.863	1.948	1.755	NA	2.047	1.882	1.930	1.821	1.833	1.583	1.977	1.775	NA	1.899	1.896	1.766	1.862	1.744	1.809	1.762	1.916	1.937	1.733	6.131	5.914	6.308	6.265	5.854	6.822	6.178	7.082	6.015	NA	5.814	5.812	7.280	7.054	6.839	6.108	6.770
C5ORF24	ENSG00000181904	ENST00000435259	ENSP00000395764	2.269	NA	2.284	2.065	2.268	2.345	2.298	2.156	NA	2.139	2.010	2.423	2.514	2.184	2.091	2.119	2.034	2.212	NA	2.102	2.174	2.111	2.180	1.959	2.135	2.012	2.352	2.007	2.204	7.272	NA	6.904	7.339	6.830	7.557	7.196	7.336	NA	6.571	6.389	7.361	6.941	7.074	6.972	7.651	7.433
C5ORF30	ENSG00000181751	ENST00000515669	ENSP00000422836	NA	NA	2.105	2.301	NA	NA	NA	NA	NA	NA	NA	NA	NA	1.569	NA	1.566	NA	NA	NA	NA	NA	NA	NA	NA	NA	NA	NA	NA	NA	NA	NA	5.940	6.543	NA	NA	NA	NA	NA	NA	NA	NA	NA	6.126	NA	6.378	NA
C5ORF42	ENSG00000197603	ENST00000508244	ENSP00000421690	1.443	1.079	1.734	1.148	NA	1.578	1.415	1.699	1.256	1.404	NA	NA	1.170	1.246	NA	1.638	1.322	1.356	NA	1.386	1.341	NA	1.536	1.213	1.315	1.510	1.793	1.079	1.315	4.992	6.415	5.565	6.031	NA	4.640	5.064	5.784	5.259	6.094	NA	NA	3.810	5.308	NA	6.801	6.363
C5ORF45	ENSG00000161010	ENST00000292586	ENSP00000292586	1.763	1.653	1.795	1.494	1.565	1.663	1.391	1.919	NA	1.710	1.443	1.579	1.512	1.558	2.080	1.969	1.616	1.418	1.729	1.595	1.716	1.726	1.890	1.842	1.693	1.674	1.564	1.734	1.573	6.112	5.498	5.951	5.501	5.626	6.082	5.773	6.682	NA	6.530	5.396	5.878	6.399	5.927	6.293	5.548	5.479
C5ORF47	ENSG00000185056	ENST00000340147	ENSP00000340887	NA	NA	NA	NA	NA	NA	NA	NA	NA	NA	NA	NA	NA	NA	NA	NA	NA	NA	NA	NA	NA	NA	NA	NA	NA	2.132	NA	NA	NA	NA	NA	NA	NA	NA	NA	NA	NA	NA	NA	NA	NA	NA	NA	NA	NA	NA
C5ORF49	ENSG00000215217	ENST00000399810	ENSP00000382708	NA	NA	NA	NA	NA	NA	NA	2.797	NA	NA	NA	NA	NA	NA	NA	NA	NA	NA	NA	NA	NA	NA	NA	NA	NA	NA	NA	NA	NA	NA	NA	NA	NA	NA	NA	NA	7.558	NA	NA	NA	NA	NA	NA	NA	NA	NA
C5ORF51	ENSG00000205765	ENST00000381647	ENSP00000371061	1.886	1.923	2.176	1.842	1.842	1.974	2.003	1.834	1.959	1.847	1.910	2.054	1.991	1.737	1.963	2.043	1.764	1.952	1.966	1.833	1.866	1.765	1.977	1.860	1.920	1.912	2.137	1.926	1.909	7.290	6.743	7.601	6.507	7.069	7.254	6.993	6.759	6.790	7.312	7.383	6.971	7.079	7.252	6.866	6.892	6.186
C6	ENSG00000039537	ENST00000337836	ENSP00000338861	NA	NA	NA	1.028	1.027	NA	NA	2.800	2.455	1.855	NA	1.334	3.706	1.119	NA	1.338	2.688	NA	NA	1.219	NA	1.082	NA	NA	1.537	1.427	NA	NA	NA	NA	NA	NA	7.753	7.469	NA	NA	7.767	8.821	7.892	NA	8.257	7.527	7.598	NA	7.948	7.565
C6ORF106	ENSG00000196821	ENST00000374023	ENSP00000363135	2.423	NA	2.293	2.381	2.401	2.315	2.525	2.313	NA	NA	2.685	2.587	2.784	2.522	2.407	2.291	NA	NA	2.248	NA	NA	2.451	2.400	2.349	2.379	2.489	2.529	2.637	NA	6.350	NA	6.542	6.307	5.985	6.223	6.695	6.519	NA	NA	6.324	6.429	6.655	6.967	6.693	6.402	NA
C6ORF118	ENSG00000112539	ENST00000230301	ENSP00000230301	NA	NA	NA	NA	NA	1.144	NA	2.440	NA	NA	NA	NA	NA	NA	NA	NA	NA	NA	NA	NA	NA	NA	NA	NA	NA	NA	NA	NA	NA	NA	NA	NA	NA	NA	5.656	NA	6.564	NA	NA	NA	NA	NA	NA	NA	NA	NA
C6ORF120	ENSG00000185127	ENST00000332290	ENSP00000346931	2.214	2.129	2.090	2.122	2.144	2.050	2.127	1.958	2.200	2.069	1.926	2.200	2.452	1.940	2.118	2.085	2.087	2.220	2.032	2.076	2.117	2.139	2.003	1.990	2.015	1.903	1.984	2.198	2.160	7.598	7.408	7.565	7.379	7.500	7.432	6.783	7.852	8.208	7.402	7.207	6.975	8.383	7.580	7.305	6.602	6.858
C6ORF203	ENSG00000130349	ENST00000625458	ENSP00000485698	2.282	1.777	2.024	2.191	2.154	1.912	1.930	1.978	1.817	1.888	2.413	2.270	2.348	1.814	1.857	1.852	1.866	1.821	1.911	2.104	1.971	2.187	1.879	1.752	1.897	1.947	2.108	1.959	1.894	7.674	6.090	7.613	7.517	7.265	6.865	7.093	7.523	7.155	5.378	7.876	7.632	7.579	7.134	6.595	6.860	7.394
C6ORF222	ENSG00000189325	ENST00000437635	ENSP00000418983	NA	NA	NA	1.468	2.269	NA	NA	NA	NA	NA	NA	NA	NA	NA	NA	NA	NA	NA	NA	NA	NA	1.917	NA	NA	1.725	NA	NA	NA	NA	NA	NA	NA	6.373	4.973	NA	NA	NA	NA	NA	NA	NA	NA	NA	NA	NA	NA
C6ORF58	ENSG00000184530	ENST00000329722	ENSP00000328069	NA	NA	NA	NA	2.849	NA	NA	NA	NA	NA	NA	NA	NA	NA	NA	NA	1.107	NA	NA	NA	NA	NA	NA	NA	3.882	NA	NA	NA	NA	NA	NA	NA	NA	7.507	NA	NA	NA	NA	NA	NA	NA	NA	NA	NA	NA	5.654
C6ORF89	ENSG00000198663	ENST00000480824	ENSP00000475947	2.412	2.133	2.399	2.239	2.183	2.314	2.296	2.318	2.233	2.319	2.311	2.375	2.260	2.255	2.202	2.383	2.311	2.227	2.273	2.250	2.358	2.183	2.376	2.150	2.296	2.333	2.431	2.194	2.127	6.482	5.212	6.261	5.802	5.883	6.397	6.156	6.473	7.313	5.703	6.488	5.974	5.076	6.555	5.985	6.055	6.343
C7	ENSG00000112936	ENST00000313164	ENSP00000322061	3.820	2.371	NA	2.790	2.296	2.838	2.937	1.218	3.427	3.512	2.758	3.562	2.799	2.990	3.182	3.692	3.096	3.227	2.311	2.920	2.172	2.584	3.023	2.957	2.686	2.635	1.598	2.127	2.695	8.299	7.797	NA	7.825	7.592	7.660	8.036	7.597	8.724	8.363	7.608	7.973	7.743	7.330	7.336	7.582	7.271
C7ORF26	ENSG00000146576	ENST00000359073	ENSP00000351974	2.112	NA	2.135	1.938	2.028	2.116	1.988	2.028	NA	2.096	NA	1.819	1.925	2.210	2.174	2.139	NA	1.903	2.069	1.901	2.149	2.001	2.142	2.261	2.011	1.977	2.033	2.060	2.118	5.585	NA	5.540	5.125	5.705	6.622	5.904	6.138	NA	6.058	NA	5.913	5.950	6.281	6.498	6.498	NA
C7ORF43	ENSG00000146826	ENST00000316937	ENSP00000324741	1.841	NA	1.848	1.909	1.940	1.702	1.706	1.726	1.700	1.931	1.600	1.330	1.484	1.770	2.254	1.486	1.921	1.834	1.848	1.828	2.012	1.954	1.616	2.193	2.014	2.163	1.587	1.867	1.916	6.001	NA	6.601	6.055	5.602	4.652	4.991	5.927	4.788	4.639	4.843	5.114	4.638	6.421	6.222	5.796	6.214
C7ORF55	ENSG00000164898	ENST00000297534	ENSP00000297534	NA	NA	1.004	NA	NA	NA	NA	NA	NA	NA	NA	NA	NA	NA	NA	NA	NA	NA	NA	NA	NA	NA	NA	NA	NA	NA	NA	NA	NA	NA	NA	7.301	NA	NA	NA	NA	NA	NA	NA	NA	NA	NA	NA	NA	NA	NA
C7ORF57	ENSG00000164746	ENST00000348904	ENSP00000335500	NA	NA	NA	NA	NA	NA	NA	2.251	NA	NA	NA	NA	NA	NA	NA	NA	NA	NA	NA	NA	NA	NA	NA	NA	NA	NA	NA	NA	NA	NA	NA	NA	NA	NA	NA	NA	7.510	NA	NA	NA	NA	NA	NA	NA	NA	NA
C8A	ENSG00000157131	ENST00000361249	ENSP00000354458	NA	NA	NA	NA	NA	NA	NA	NA	NA	1.196	NA	NA	3.668	NA	NA	NA	NA	NA	NA	NA	NA	1.375	NA	NA	NA	NA	NA	NA	NA	NA	NA	NA	NA	NA	NA	NA	NA	NA	8.326	NA	NA	7.875	NA	NA	NA	NA
C8B	ENSG00000021852	ENST00000535057	ENSP00000440113	NA	NA	NA	NA	NA	NA	NA	NA	NA	NA	NA	NA	3.830	1.842	NA	NA	NA	NA	NA	NA	NA	NA	NA	NA	NA	NA	NA	NA	NA	NA	NA	NA	NA	NA	NA	NA	NA	NA	NA	NA	NA	7.759	7.879	NA	NA	NA
C8G	ENSG00000176919	ENST00000224181	ENSP00000224181	1.523	NA	NA	NA	2.515	NA	NA	NA	NA	1.589	NA	NA	2.968	NA	NA	NA	NA	NA	NA	NA	NA	2.499	NA	1.022	1.626	1.031	NA	NA	NA	8.523	NA	NA	NA	8.151	NA	NA	NA	NA	8.870	NA	NA	7.917	NA	NA	NA	NA
C8ORF33	ENSG00000182307	ENST00000331434	ENSP00000330361	2.586	2.077	2.448	2.202	2.065	NA	2.208	2.312	NA	2.133	2.257	2.284	2.197	2.182	2.066	2.471	NA	2.236	2.121	2.450	2.131	1.965	2.214	2.043	1.992	2.106	2.346	2.192	2.105	7.117	6.223	6.224	6.881	6.885	NA	6.318	6.840	NA	6.305	6.162	6.625	6.503	7.091	6.899	6.228	NA
C8ORF37	ENSG00000156172	ENST00000286688	ENSP00000286688	1.250	1.043	1.535	NA	NA	1.276	NA	1.675	NA	NA	1.308	NA	1.156	1.143	NA	1.406	NA	NA	NA	NA	NA	NA	1.154	NA	NA	1.120	1.340	1.195	1.167	5.243	5.748	6.894	NA	NA	6.633	NA	7.013	NA	NA	5.765	NA	5.553	5.708	NA	6.085	NA
C8ORF4	ENSG00000176907	ENST00000315792	ENSP00000319914	NA	NA	NA	NA	NA	NA	NA	NA	NA	NA	NA	NA	3.014	NA	NA	NA	NA	3.118	2.493	2.943	3.073	NA	NA	NA	2.336	NA	NA	NA	NA	NA	NA	NA	NA	NA	NA	NA	NA	NA	NA	NA	NA	6.674	NA	NA	NA	NA
C8ORF46	ENSG00000169085	ENST00000305454	ENSP00000302260	NA	NA	2.687	NA	NA	NA	NA	NA	NA	NA	NA	NA	NA	NA	NA	NA	NA	NA	NA	NA	NA	NA	NA	NA	NA	NA	NA	NA	NA	NA	NA	6.951	NA	NA	NA	NA	NA	NA	NA	NA	NA	NA	NA	NA	NA	NA
C8ORF59	ENSG00000176731	ENST00000611854	ENSP00000484811	2.393	NA	2.293	NA	NA	NA	NA	NA	NA	2.260	NA	2.241	2.499	NA	2.502	NA	2.535	NA	NA	NA	NA	2.586	2.459	NA	2.507	NA	2.359	2.624	NA	6.232	NA	6.029	NA	NA	NA	NA	NA	NA	4.443	NA	6.357	6.448	NA	6.214	NA	6.224
C8ORF82	ENSG00000213563	ENST00000524821	ENSP00000436621	1.605	1.360	1.560	1.441	1.809	1.083	1.205	1.202	1.303	1.416	1.657	1.371	2.060	1.573	1.104	1.720	1.386	1.330	2.080	1.377	1.838	1.910	1.316	1.439	1.460	1.209	1.002	1.063	1.178	7.914	5.529	7.770	6.942	7.458	7.171	6.908	7.235	7.044	7.164	8.113	8.363	8.473	7.449	7.207	6.663	7.046
C8ORF88	ENSG00000253250	ENST00000517562	ENSP00000454561	1.035	NA	NA	NA	NA	1.281	1.256	NA	NA	NA	NA	NA	NA	NA	NA	NA	NA	NA	NA	NA	NA	NA	1.629	NA	NA	2.241	NA	NA	NA	6.464	NA	NA	NA	NA	7.385	6.239	NA	NA	NA	NA	NA	NA	NA	NA	NA	NA
C9	ENSG00000113600	ENST00000263408	ENSP00000263408	NA	NA	NA	NA	NA	NA	NA	NA	NA	NA	NA	NA	3.862	NA	NA	NA	NA	NA	NA	NA	NA	NA	NA	NA	NA	NA	NA	NA	NA	NA	NA	NA	NA	NA	NA	NA	NA	NA	NA	NA	NA	7.827	NA	NA	NA	NA
C9ORF114	ENSG00000198917	ENST00000361256	ENSP00000354812	1.562	1.745	1.886	1.519	1.638	1.618	1.595	1.649	1.550	1.752	1.613	1.425	1.685	1.667	1.884	1.807	1.730	1.678	1.904	1.496	1.748	1.706	1.685	1.816	1.750	1.572	1.506	1.647	1.632	6.742	7.277	6.532	7.072	6.970	6.948	6.280	7.078	6.006	6.498	6.108	6.208	6.738	7.206	7.036	6.959	6.830
C9ORF116	ENSG00000160345	ENST00000429260	ENSP00000395281	NA	NA	NA	NA	NA	NA	NA	2.913	NA	NA	NA	NA	NA	1.402	NA	NA	NA	1.070	1.246	NA	NA	NA	NA	NA	NA	NA	NA	NA	NA	NA	NA	NA	NA	NA	NA	NA	7.493	NA	NA	NA	NA	NA	6.381	NA	NA	NA
C9ORF135	ENSG00000204711	ENST00000377197	ENSP00000366402	NA	NA	NA	NA	NA	1.083	NA	2.751	NA	NA	NA	NA	NA	NA	NA	NA	NA	NA	NA	NA	NA	NA	NA	NA	NA	NA	NA	NA	NA	NA	NA	NA	NA	NA	6.795	NA	7.519	NA	NA	NA	NA	NA	NA	NA	NA	NA
C9ORF142	ENSG00000148362	ENST00000371620	ENSP00000360682	1.982	2.303	2.178	1.796	2.379	2.015	1.669	1.979	1.748	2.221	2.134	1.346	1.672	2.205	2.298	2.039	2.484	2.299	2.305	1.788	2.334	2.388	1.846	2.502	2.277	1.770	1.824	1.781	1.977	7.596	7.918	7.671	7.897	7.724	7.651	7.530	7.817	7.668	7.679	7.465	7.444	7.472	7.638	8.366	7.742	7.878
C9ORF152	ENSG00000188959	ENST00000400613	ENSP00000383456	NA	NA	NA	NA	NA	1.697	NA	NA	NA	NA	NA	NA	NA	1.793	NA	NA	1.162	NA	2.405	NA	2.423	NA	NA	NA	2.522	NA	NA	NA	NA	NA	NA	NA	NA	NA	6.341	NA	NA	NA	NA	NA	NA	NA	6.098	NA	NA	5.014
C9ORF16	ENSG00000171159	ENST00000372994	ENSP00000362085	2.823	NA	2.140	1.553	2.138	2.147	NA	2.033	NA	2.372	NA	NA	NA	NA	NA	NA	2.539	NA	2.185	NA	2.294	2.082	1.601	2.314	2.271	NA	1.811	1.690	2.194	7.113	NA	7.395	7.537	7.956	7.554	NA	6.437	NA	7.038	NA	NA	NA	NA	NA	NA	7.839
C9ORF24	ENSG00000164972	ENST00000379127	ENSP00000368422	NA	NA	NA	NA	NA	NA	NA	3.081	NA	NA	NA	NA	NA	1.762	NA	NA	NA	NA	NA	NA	NA	NA	NA	NA	NA	NA	NA	NA	NA	NA	NA	NA	NA	NA	NA	NA	7.902	NA	NA	NA	NA	NA	5.978	NA	NA	NA
C9ORF40	ENSG00000135045	ENST00000376854	ENSP00000366050	1.189	1.392	1.402	1.545	1.813	1.142	NA	NA	1.176	1.164	NA	NA	1.471	NA	1.165	1.104	1.073	1.368	NA	1.578	1.030	1.930	NA	NA	NA	1.902	1.261	NA	1.288	6.671	6.399	6.310	5.316	6.715	6.261	NA	NA	6.897	6.434	NA	NA	6.233	NA	6.990	6.999	6.933
C9ORF64	ENSG00000165118	ENST00000376344	ENSP00000365522	1.787	1.833	1.309	1.955	2.233	2.009	1.716	2.006	1.668	1.747	1.837	1.960	2.206	1.881	1.556	1.894	1.696	1.829	1.831	1.778	1.658	2.304	1.908	1.646	1.958	1.798	2.133	1.823	1.830	7.725	7.157	7.471	7.410	7.976	7.447	7.299	7.568	7.268	7.109	6.988	7.762	7.717	7.490	7.166	7.488	7.531
C9ORF66	ENSG00000183784	ENST00000382387	ENSP00000371824	NA	NA	NA	NA	NA	NA	NA	NA	NA	NA	NA	2.017	NA	NA	NA	NA	NA	NA	NA	NA	NA	NA	NA	NA	NA	NA	NA	NA	NA	NA	NA	NA	NA	NA	NA	NA	NA	NA	NA	NA	6.738	NA	NA	NA	NA	NA
C9ORF72	ENSG00000147894	ENST00000619707	ENSP00000482753	2.021	2.261	1.908	1.758	1.721	NA	1.631	2.230	2.178	NA	1.943	NA	1.834	1.853	NA	1.762	1.891	1.750	2.059	1.880	1.636	1.801	NA	NA	1.866	2.215	1.841	1.836	1.818	5.579	4.888	6.419	5.444	5.654	NA	5.203	6.046	5.459	NA	5.383	NA	6.714	6.131	NA	4.534	6.002
C9ORF78	ENSG00000136819	ENST00000372447	ENSP00000361524	2.445	2.506	2.558	2.472	2.407	2.336	2.417	2.423	NA	2.480	2.532	2.594	2.662	2.466	2.529	2.496	2.487	2.391	2.490	2.477	2.503	2.483	2.451	2.557	2.389	2.520	2.409	2.600	2.410	6.994	5.474	6.960	6.550	7.187	6.794	7.304	6.688	NA	6.944	5.967	6.978	7.028	7.288	7.531	6.833	6.624
[truncated: 10,195 more rows]
[truncated: 41 more columns]
