# Supplementary material for: Quantification and discovery of sequence determinants of protein‐per‐mRNA amount in 29 human tissues
Source: Mol Syst Biol. 2019 Feb 18;15(2):e8513. doi: 10.15252/msb.20188513 (PMC6379048; doi:10.15252/msb.20188513)
Supplement: Supplementary file 5 — Table EV3 [file MSB-15-e8513-s005.zip › Table_EV3/README.txt]

#### Table EV3 ####

Tissue specific mRNA (median across replicates, FPKM-log10), protein (iBAQ-log10) measurements and protein-to-mRNA ratios (log10) of 11,575 transcripts considered in the study. Values that are 0 in natural scale, and FPKM values smaller than 1 in log10 scale are encoded as missing values (NA).
