# Supplementary material for: Quantification and discovery of sequence determinants of protein‐per‐mRNA amount in 29 human tissues
Source: Mol Syst Biol. 2019 Feb 18;15(2):e8513. doi: 10.15252/msb.20188513 (PMC6379048; doi:10.15252/msb.20188513)
Supplement: Supplementary file 7 — Table EV5 [file MSB-15-e8513-s007.zip › Table_EV5/Table_EV5.tsv]

RBP gene name	Ensembl Gene ID	Tissue specificity score	Adrenal gland	Appendix	Brain	Colon	Duodenum	Endometrium	Esophagus	Fallopian tube	Fat	Gallbladder	Heart	Kidney	Liver	Lung	Lymph node	Ovary	Pancreas	Placenta	Prostate	Rectum	Salivary gland	Small intestine	Smooth muscle	Spleen	Stomach	Testis	Thyroid	Tonsil	Urinary bladder
LAS1L	ENSG00000001497	0.05327	2.019	2.127	2.281	2.082	1.986	2.049	2.024	2.324	2.064	1.955	1.898	2.087	2.267	2.060	2.217	2.176	2.083	2.009	2.092	2.044	2.195	2.046	2.248	2.167	2.012	2.322	1.976	2.274	2.013
RBM5	ENSG00000003756	0.04795	2.421	2.609	2.693	2.591	2.510	2.566	2.468	2.719	2.578	2.605	2.415	2.478	2.396	2.485	2.808	2.683	2.608	2.599	2.739	2.748	2.603	2.595	2.790	2.721	2.619	2.612	2.595	2.800	2.563
RBM6	ENSG00000004534	0.08733	2.468	2.679	2.775	2.580	2.639	2.432	2.429	2.508	2.434	2.554	2.396	2.400	2.183	2.470	2.776	2.418	2.487	2.352	2.655	2.850	2.501	2.690	2.764	2.746	2.543	2.542	2.506	2.742	2.537
UPF1	ENSG00000005007	0.09113	2.223	2.256	2.153	1.967	2.290	2.202	2.187	2.223	2.218	2.320	2.165	2.035	2.234	2.165	2.343	2.284	2.610	2.315	2.419	1.887	2.519	2.232	2.068	2.264	2.255	2.345	2.108	2.004	2.182
POLR2J	ENSG00000005075	0.39230	2.380	2.190	2.200	NA	2.305	2.106	2.012	2.235	2.086	2.284	2.702	2.010	2.389	2.255	2.149	NA	NA	2.216	2.290	NA	2.380	2.314	1.998	2.236	2.245	NA	2.042	2.168	2.026
DHX33	ENSG00000005100	0.20083	1.539	NA	1.945	1.655	1.572	1.785	1.663	1.695	NA	1.525	NA	1.633	1.845	1.597	1.679	1.633	1.741	1.680	1.640	1.606	1.635	1.523	1.765	1.618	1.598	1.666	1.683	1.738	1.494
AC004381.6	ENSG00000005189	4.15925	NA	NA	NA	NA	NA	NA	NA	1.543	NA	NA	NA	NA	1.203	NA	NA	NA	NA	NA	NA	NA	NA	NA	1.310	NA	1.482	3.031	NA	1.272	NA
MSL3	ENSG00000005302	0.70233	1.939	NA	1.944	1.998	1.931	1.967	2.025	2.001	NA	1.965	1.832	1.784	NA	1.978	2.595	1.854	1.777	NA	NA	2.010	NA	NA	1.930	NA	1.939	2.178	1.891	2.471	2.129
GCFC2	ENSG00000005436	0.13173	1.637	1.644	NA	1.699	1.473	1.912	1.727	1.857	1.602	1.610	1.790	1.918	2.083	1.589	1.784	1.725	1.664	1.700	1.908	1.664	1.699	1.618	1.825	1.661	1.636	1.905	1.961	1.702	1.584
YBX2	ENSG00000006047	3.59087	NA	NA	NA	2.017	1.854	1.277	NA	NA	NA	NA	NA	NA	NA	NA	NA	NA	NA	NA	NA	1.612	1.726	1.991	NA	NA	NA	3.151	NA	NA	NA
ELAC2	ENSG00000006744	0.03673	2.351	2.194	2.151	2.248	2.241	2.108	2.197	2.252	2.230	2.146	2.451	2.242	2.473	2.126	2.198	2.120	2.222	2.155	2.197	2.202	2.198	2.120	2.197	2.293	2.143	2.214	2.109	2.296	2.137
RPUSD1	ENSG00000007376	2.51934	NA	NA	NA	1.146	1.825	NA	NA	NA	NA	NA	NA	NA	1.272	NA	1.715	NA	NA	1.590	NA	NA	NA	NA	NA	NA	NA	NA	NA	1.178	NA
LUC7L	ENSG00000007392	0.12803	2.258	2.352	2.590	2.092	2.373	2.257	2.153	2.250	2.339	2.416	NA	2.040	1.761	2.294	2.519	2.359	2.408	2.307	2.521	2.430	2.398	2.431	2.529	2.512	2.322	2.405	2.292	2.343	2.329
TSR3	ENSG00000007520	0.63761	2.299	2.189	2.316	1.774	2.289	NA	2.007	2.316	NA	NA	2.442	1.733	2.034	2.310	1.977	NA	NA	NA	NA	1.772	NA	2.267	1.690	2.169	2.264	2.207	1.811	1.772	1.984
RPS20	ENSG00000008988	0.13090	3.630	3.796	3.463	3.650	3.716	3.714	3.671	3.713	3.636	3.662	3.798	3.343	3.723	3.763	3.949	4.210	3.955	3.683	3.714	3.597	3.955	3.743	3.574	3.926	3.722	3.460	3.799	3.999	3.691
CSDE1	ENSG00000009307	0.07069	3.196	3.174	2.931	3.286	3.286	3.287	3.498	3.222	3.352	3.235	3.648	3.387	3.439	3.189	3.223	3.379	3.282	3.194	3.203	3.353	3.343	3.287	3.398	3.154	3.156	3.359	3.507	3.305	3.384
AKAP8L	ENSG00000011243	0.04367	2.384	2.277	2.413	2.087	2.299	2.053	2.058	2.340	2.170	2.321	2.233	2.234	2.144	2.245	2.446	2.285	2.445	2.295	2.407	2.212	2.275	2.329	2.285	2.426	2.291	2.461	2.198	2.268	2.236
UTP18	ENSG00000011260	0.09241	2.118	2.276	2.137	2.155	2.160	2.025	2.137	2.221	2.160	1.892	1.726	2.207	2.180	2.149	2.252	2.182	2.144	2.223	2.105	2.015	1.977	2.091	1.920	2.151	2.066	2.515	2.374	2.438	2.058
PTBP1	ENSG00000011304	0.07869	2.585	2.828	2.345	2.563	2.844	2.631	2.591	2.600	2.638	2.604	2.262	2.379	2.526	2.703	2.756	2.702	2.820	2.805	2.687	2.393	2.795	2.832	2.474	2.727	2.684	2.503	2.508	2.603	2.595
LARS2	ENSG00000011376	0.06526	1.782	1.616	1.836	1.854	1.730	1.802	1.661	1.790	1.434	1.583	1.712	1.990	2.009	1.599	1.671	1.642	1.560	1.720	1.682	1.690	1.640	1.630	1.718	1.513	1.596	1.663	1.634	1.731	1.764
BRCA1	ENSG00000012048	1.53544	NA	1.563	NA	1.676	1.232	1.190	NA	1.197	NA	NA	NA	NA	NA	1.045	NA	NA	NA	NA	NA	NA	NA	1.206	1.140	1.052	1.317	1.754	1.732	NA	NA
MVP	ENSG00000013364	0.26796	2.831	2.876	1.836	2.765	3.054	2.299	2.468	2.444	2.681	2.869	2.397	2.322	2.259	2.887	2.766	2.719	2.613	2.588	2.373	2.570	2.413	3.116	2.476	2.757	2.933	2.495	2.053	2.267	2.660
CLK1	ENSG00000013441	0.66337	3.123	NA	2.787	2.577	2.788	NA	2.747	2.741	2.528	2.847	NA	2.606	2.640	2.556	3.113	2.863	NA	2.813	2.958	NA	NA	2.633	2.937	NA	2.710	2.570	NA	2.990	NA
ANGEL1	ENSG00000013523	0.63969	1.954	NA	2.222	NA	1.635	NA	1.601	1.797	NA	1.840	1.724	1.824	1.710	1.775	1.885	NA	2.395	1.668	1.647	1.696	1.963	1.676	NA	2.135	2.164	2.268	1.764	1.732	NA
ZC3H3	ENSG00000014164	0.91103	1.453	1.639	1.621	1.261	2.020	1.446	NA	1.487	1.842	NA	1.582	1.147	NA	1.571	NA	NA	NA	NA	NA	NA	1.730	NA	1.428	NA	1.871	1.803	1.227	1.165	1.423
SAMD4A	ENSG00000020577	0.70277	1.412	1.691	1.803	1.068	1.322	1.923	1.794	NA	2.075	1.532	2.404	NA	1.780	1.723	1.583	1.327	NA	2.058	1.600	1.671	1.255	1.316	1.750	1.614	1.192	2.428	1.281	1.240	1.755
AQR	ENSG00000021776	0.03099	1.761	1.832	1.820	1.847	1.752	1.835	1.818	1.906	1.739	1.659	1.543	1.936	1.818	1.643	1.909	1.770	1.650	1.820	1.687	1.836	1.746	1.711	1.790	1.776	1.764	1.825	1.888	1.926	1.653
STRAP	ENSG00000023734	0.06144	2.789	2.714	2.796	2.695	2.595	2.769	2.768	2.638	2.852	2.515	2.952	2.797	2.842	2.654	2.511	2.523	2.793	2.677	2.543	2.607	2.650	2.546	2.612	2.472	2.521	2.760	2.906	2.693	2.693
BCLAF1	ENSG00000029363	0.02959	2.329	2.449	2.465	2.390	2.304	2.531	2.449	2.502	2.453	2.231	2.208	2.433	2.409	2.272	2.602	2.500	2.377	2.345	2.396	2.461	2.445	2.344	2.482	2.451	2.433	2.401	2.545	2.491	2.333
TFB1M	ENSG00000029639	0.16914	1.981	NA	1.516	1.872	1.813	1.699	1.663	1.787	1.264	1.557	2.082	1.653	2.054	1.583	1.812	1.694	1.637	1.517	1.501	1.840	1.635	1.667	1.681	1.695	1.752	1.896	1.858	1.945	1.644
SARS	ENSG00000031698	0.13266	2.773	2.660	2.701	2.883	2.743	2.619	2.777	2.782	2.726	2.739	2.845	2.791	2.992	2.762	2.657	2.782	3.039	2.761	2.629	2.784	2.908	2.731	2.798	2.651	2.718	2.550	3.345	2.803	2.756
ZCCHC8	ENSG00000033030	0.02825	1.770	2.031	1.822	1.978	2.001	1.907	1.918	2.006	1.990	1.876	1.803	1.955	2.002	1.905	2.108	2.081	2.027	1.907	1.896	2.068	1.973	2.015	2.024	2.065	2.119	1.936	2.076	2.080	2.004
RPL26L1	ENSG00000037241	0.17532	1.925	2.148	2.010	1.950	2.001	2.023	1.797	2.122	NA	1.793	2.231	1.956	2.241	2.037	1.727	1.889	2.067	1.998	1.888	1.908	1.930	1.914	1.742	1.802	1.839	NA	1.916	2.048	1.836
NSUN2	ENSG00000037474	0.03627	2.180	2.431	2.227	2.329	2.283	2.215	2.318	2.215	2.395	2.068	2.341	2.214	2.468	2.230	2.391	2.118	2.270	2.198	2.197	2.258	2.203	2.251	2.249	2.314	2.219	2.352	2.235	2.469	2.225
METTL1	ENSG00000037897	0.17519	1.730	1.644	1.368	1.736	1.276	1.838	1.584	1.765	1.733	1.013	1.487	NA	1.393	1.660	1.445	1.582	1.887	1.567	1.510	1.539	1.852	1.255	1.610	1.267	1.397	1.606	1.600	1.640	1.665
EDC4	ENSG00000038358	0.06767	2.002	2.149	2.060	1.965	2.202	1.960	2.004	1.950	2.196	2.112	1.993	1.741	1.760	2.004	2.349	2.184	2.226	2.056	2.135	1.891	2.143	2.209	2.017	2.235	2.094	2.168	1.923	1.954	2.070
SKIV2L2	ENSG00000039123	0.02768	2.163	2.173	2.194	2.201	2.248	2.234	2.225	2.255	2.087	2.108	2.241	2.279	2.294	2.061	2.251	2.176	2.095	2.152	2.172	2.177	2.150	2.376	2.199	2.087	2.165	2.408	2.277	2.290	2.106
STAU2	ENSG00000040341	0.13061	2.147	1.904	2.213	1.944	1.820	1.952	2.296	1.957	2.030	1.996	2.521	2.199	2.139	1.896	1.907	1.835	1.876	1.893	1.920	2.003	2.050	1.924	1.990	1.816	1.885	1.845	2.118	2.009	2.054
LSG1	ENSG00000041802	0.02467	1.926	2.026	2.082	2.118	2.142	2.129	2.075	2.220	2.101	1.947	1.963	2.179	2.142	1.969	2.146	2.022	2.078	2.048	1.993	2.129	2.052	2.171	2.108	2.019	2.021	2.134	2.054	2.254	2.012
TRIT1	ENSG00000043514	0.23083	1.795	1.837	NA	1.819	1.823	2.058	1.952	2.184	NA	1.779	1.926	1.896	1.886	1.764	1.926	NA	2.247	2.016	2.190	2.016	1.910	1.736	2.027	1.886	1.909	2.032	1.979	1.959	1.821
GEMIN8	ENSG00000046647	0.28800	1.894	NA	2.021	1.906	NA	2.085	1.897	2.301	1.748	2.075	2.163	2.062	2.004	2.006	1.963	NA	2.086	1.843	NA	1.903	2.125	1.749	2.114	1.904	1.951	1.715	2.050	1.944	1.820
YTHDC2	ENSG00000047188	0.03790	1.954	2.012	1.842	1.956	1.916	1.820	1.977	1.820	1.937	1.783	1.798	1.940	1.977	1.753	2.129	1.691	1.797	1.771	1.894	1.982	1.785	1.942	1.908	2.011	1.909	1.974	1.842	2.060	1.895
POLR2B	ENSG00000047315	0.02661	2.401	2.564	2.435	2.505	2.454	2.511	2.469	2.540	2.429	2.354	2.586	2.558	2.420	2.352	2.607	2.392	2.411	2.391	2.380	2.506	2.357	2.418	2.512	2.476	2.388	2.563	2.533	2.661	2.456
TPR	ENSG00000047410	0.04449	2.085	2.270	2.172	2.100	2.072	2.194	2.134	2.222	2.204	2.132	2.133	2.230	2.033	2.026	2.391	2.186	2.054	2.194	2.032	2.260	1.968	2.100	2.222	2.256	2.164	2.410	2.263	2.310	2.087
NOP16	ENSG00000048162	0.19388	1.757	2.099	1.622	2.029	1.967	1.763	2.069	1.907	2.446	1.558	2.050	1.654	2.057	1.737	1.843	1.776	2.089	1.832	1.716	1.760	1.662	1.809	1.666	1.747	1.560	1.857	1.741	2.106	1.819
MRPS10	ENSG00000048544	0.11738	2.244	2.210	2.184	2.312	2.194	2.324	2.539	2.128	2.190	2.005	2.719	2.305	2.515	2.149	2.237	2.057	2.099	2.201	2.138	2.239	2.302	2.154	2.204	2.076	2.138	2.199	2.406	2.422	2.246
FAM120A	ENSG00000048828	0.04232	2.560	2.644	2.340	2.758	2.676	2.600	2.595	2.683	2.569	2.481	2.684	2.589	2.733	2.506	2.605	2.463	2.651	2.658	2.562	2.703	2.632	2.654	2.510	2.554	2.767	2.201	2.631	2.528	2.589
R3HDM1	ENSG00000048991	0.11624	1.850	1.930	2.238	1.866	1.729	1.897	1.842	1.719	1.660	1.738	1.639	1.812	1.847	1.612	1.965	1.632	1.758	1.499	1.664	1.858	1.704	1.745	1.838	1.811	1.808	2.173	1.956	2.085	1.934
THOC3	ENSG00000051596	0.22356	1.225	1.133	1.442	1.889	1.542	1.651	1.845	1.421	1.371	1.312	1.303	1.716	1.945	1.263	1.390	1.489	1.191	1.577	1.488	1.373	1.364	1.396	1.387	1.327	1.485	1.723	1.744	1.991	1.449
RRP12	ENSG00000052749	0.25011	1.775	1.965	1.678	1.403	1.695	1.620	1.752	1.870	2.091	1.411	2.079	1.281	1.242	1.733	1.698	1.591	2.207	1.485	1.655	1.254	1.913	1.492	1.523	1.662	1.498	2.004	1.605	1.495	1.561
MRTO4	ENSG00000053372	0.05985	1.923	2.124	2.003	2.188	2.035	2.046	2.047	2.195	2.197	1.780	1.997	1.836	1.993	1.973	1.942	2.040	2.174	1.875	1.984	1.961	1.941	2.224	1.967	1.861	1.930	1.970	1.942	2.214	1.784
THRAP3	ENSG00000054118	0.02250	2.507	2.635	2.369	2.556	2.458	2.550	2.548	2.597	2.586	2.440	2.560	2.502	2.633	2.486	2.713	2.553	2.524	2.504	2.643	2.488	2.542	2.518	2.568	2.628	2.543	2.591	2.587	2.725	2.478
NOP58	ENSG00000055044	0.06321	2.388	2.619	2.309	2.509	2.387	2.382	2.424	2.496	2.621	2.138	2.268	2.200	2.306	2.288	2.595	2.335	2.461	2.366	2.461	2.434	2.410	2.372	2.365	2.474	2.380	2.411	2.386	2.721	2.324
EIF2AK2	ENSG00000055332	0.14566	1.939	1.964	1.963	1.853	1.887	1.982	1.943	1.930	1.939	1.779	1.727	1.896	1.788	1.786	1.838	1.947	1.623	2.023	1.810	1.750	2.483	1.956	1.949	1.874	2.008	1.533	2.004	1.763	1.830
PUM2	ENSG00000055917	0.03120	2.354	2.440	2.461	2.439	2.436	2.477	2.558	2.418	2.349	2.287	2.272	2.560	2.504	2.316	2.599	2.525	2.344	2.427	2.338	2.451	2.383	2.458	2.496	2.458	2.454	2.343	2.627	2.556	2.433
MRPL43	ENSG00000055950	0.18421	2.407	2.176	2.298	1.813	2.397	2.267	2.202	2.253	2.009	2.572	2.482	1.832	2.296	2.401	2.245	2.502	2.654	2.316	2.514	1.684	2.673	2.404	1.882	2.284	2.374	2.306	2.260	1.736	2.374
ZFR	ENSG00000056097	0.03077	2.398	2.299	2.580	2.297	2.237	2.416	2.432	2.451	2.371	2.303	2.495	2.478	2.400	2.225	2.369	2.530	2.401	2.421	2.321	2.341	2.369	2.265	2.397	2.266	2.254	2.428	2.509	2.375	2.359
RC3H2	ENSG00000056586	0.88827	1.796	NA	1.984	NA	1.805	1.997	1.959	1.825	NA	NA	1.850	NA	NA	1.791	NA	1.853	NA	1.865	1.712	1.873	1.643	1.765	NA	NA	1.869	1.884	NA	NA	NA
ZC3H11A	ENSG00000058673	0.02273	2.270	2.287	2.298	2.288	2.318	2.390	2.259	2.326	2.317	2.242	2.150	2.372	2.327	2.140	2.520	2.318	2.252	2.310	2.291	2.363	2.352	2.346	2.343	2.400	2.343	2.300	2.371	2.417	2.173
RIOK2	ENSG00000058729	0.01992	1.715	1.769	1.808	1.808	1.765	1.864	1.747	1.754	1.905	1.521	1.817	1.762	1.887	1.793	1.792	1.894	1.807	1.748	1.678	1.830	1.723	1.731	1.705	1.719	1.792	1.831	1.843	1.870	1.771
PARP12	ENSG00000059378	0.21110	1.663	2.067	1.342	2.110	2.267	1.666	1.664	1.930	1.715	1.897	1.820	1.719	2.183	2.164	2.248	1.609	1.880	1.932	1.773	1.936	2.373	2.360	1.892	2.154	2.015	1.858	1.647	2.043	1.931
YBX3	ENSG00000060138	0.54174	2.691	2.919	1.904	2.658	2.431	2.692	3.210	2.867	3.258	2.802	3.601	2.397	1.851	2.795	2.497	2.732	3.092	2.781	2.846	2.734	2.964	2.421	2.799	NA	2.504	3.293	2.693	2.622	2.910
SNRNP40	ENSG00000060688	0.06135	2.171	2.227	1.937	2.325	2.146	2.242	2.095	2.335	2.113	1.926	2.097	2.126	2.106	2.150	2.305	2.159	2.014	2.174	2.167	2.183	2.030	2.072	2.169	2.205	2.079	2.235	2.099	2.514	2.092
MRPS35	ENSG00000061794	0.14238	2.508	2.303	2.305	2.742	2.648	2.441	2.456	2.493	2.209	2.164	2.763	2.683	2.834	2.311	2.226	2.192	2.363	2.308	2.404	2.599	2.373	2.596	2.316	2.138	2.530	2.301	2.641	2.416	2.366
SFSWAP	ENSG00000061936	0.05574	1.910	2.098	2.242	1.877	2.009	1.943	1.959	2.018	2.094	2.019	1.943	1.737	1.690	2.001	2.273	2.170	2.072	2.057	2.052	1.982	2.060	2.079	2.095	2.192	2.044	2.065	1.850	2.056	2.013
MRPS24	ENSG00000062582	0.11936	2.634	2.419	2.358	2.460	2.674	2.290	2.386	2.462	2.212	2.361	2.795	2.349	2.636	2.478	2.109	2.518	2.740	2.378	2.532	2.365	2.759	2.605	2.192	2.378	2.404	2.396	2.248	2.376	2.276
EIF4B	ENSG00000063046	0.09856	2.922	2.775	2.826	3.025	3.004	2.942	2.909	3.108	2.889	3.037	2.864	3.061	3.095	2.756	3.005	3.381	3.111	2.874	2.823	2.922	3.063	2.963	3.093	2.940	2.891	2.496	3.187	3.175	2.903
RPL18	ENSG00000063177	0.20281	3.393	3.467	2.979	3.535	3.616	3.461	3.411	3.580	3.302	3.517	3.348	2.935	3.324	3.421	3.676	4.001	3.910	3.489	3.614	3.329	3.803	3.622	3.403	3.568	3.506	3.053	3.327	3.654	3.436
U2AF2	ENSG00000063244	0.05039	2.504	2.733	2.456	2.407	2.634	2.479	2.413	2.574	2.471	2.451	2.390	2.216	2.395	2.575	2.660	2.638	2.508	2.496	2.562	2.325	2.511	2.665	2.476	2.683	2.574	2.598	2.295	2.542	2.486
TNPO3	ENSG00000064419	0.02907	2.129	2.165	2.158	2.239	2.150	2.093	2.293	2.202	2.069	2.052	2.152	2.247	2.293	2.103	2.270	2.178	2.081	2.042	2.063	2.216	2.136	2.098	2.175	2.115	2.157	2.225	2.289	2.390	2.124
DDX20	ENSG00000064703	0.35080	1.484	1.710	1.425	1.740	1.527	1.735	1.682	1.759	1.749	1.468	1.560	1.725	1.567	1.670	1.854	1.698	1.564	1.609	1.495	1.643	1.525	1.579	1.728	1.737	1.525	2.519	1.704	1.862	1.562
IPO5	ENSG00000065150	0.11409	2.425	2.523	2.585	2.622	2.403	2.618	2.652	2.630	2.645	2.422	2.753	2.644	2.574	2.421	2.496	2.750	2.756	2.416	2.403	2.557	2.527	2.376	2.624	2.423	2.407	3.052	2.851	2.702	2.579
WDR3	ENSG00000065183	0.07587	1.556	1.635	1.401	1.572	1.458	1.576	1.654	1.689	1.793	1.263	1.369	1.548	1.757	1.381	1.605	1.485	1.596	1.417	1.498	1.447	1.472	1.390	1.509	1.485	1.478	1.823	1.571	1.751	1.353
KARS	ENSG00000065427	0.04899	2.555	2.795	2.556	2.914	2.737	2.666	2.737	2.826	2.656	2.652	2.963	2.797	2.858	2.654	2.750	2.698	2.832	2.652	2.609	2.777	2.817	2.730	2.666	2.624	2.568	2.800	2.725	2.977	2.740
ADAT1	ENSG00000065457	0.77358	1.722	1.925	NA	1.863	NA	NA	1.668	2.025	NA	1.653	NA	1.974	NA	1.614	2.024	NA	1.671	NA	1.719	NA	1.474	1.660	1.777	1.944	1.782	1.950	NA	1.881	NA
SPEN	ENSG00000065526	0.06843	1.767	1.976	1.959	1.937	1.857	1.904	1.914	2.069	2.084	1.807	1.693	2.041	1.785	1.837	2.154	2.262	2.152	1.994	1.844	1.859	2.057	1.916	2.038	2.065	1.894	1.887	1.946	1.997	1.756
ZC3H15	ENSG00000065548	0.02333	2.525	2.528	2.515	2.437	2.598	2.493	2.543	2.422	2.534	2.339	2.459	2.518	2.565	2.369	2.518	2.329	2.593	2.470	2.403	2.517	2.579	2.555	2.384	2.424	2.432	2.559	2.641	2.583	2.466
YBX1	ENSG00000065978	0.10746	3.003	3.312	2.830	3.340	3.245	3.179	3.280	3.012	3.319	3.039	3.586	2.983	3.186	3.236	3.126	3.045	3.128	3.099	3.022	3.310	3.073	3.266	3.187	3.193	3.004	3.520	3.187	3.317	3.207
ELAVL1	ENSG00000066044	0.02193	2.358	2.491	2.283	2.417	2.378	2.535	2.441	2.518	2.384	2.299	2.459	2.390	2.526	2.411	2.438	2.437	2.385	2.442	2.381	2.343	2.480	2.289	2.391	2.402	2.308	2.526	2.435	2.583	2.417
TRMT11	ENSG00000066651	0.05607	1.853	1.849	2.070	1.957	2.150	2.041	1.959	1.959	1.759	1.887	2.074	2.015	2.032	1.889	2.039	1.879	1.839	1.769	1.991	2.030	1.779	2.117	2.115	1.859	1.955	1.947	2.222	2.004	1.749
THUMPD1	ENSG00000066654	0.05519	2.027	2.039	2.143	2.137	2.009	2.324	2.136	2.351	2.107	2.099	1.892	2.259	2.061	2.054	2.222	2.190	2.082	2.059	2.349	2.207	2.179	1.942	2.400	2.109	2.148	2.233	2.092	2.195	2.104
DDX3Y	ENSG00000067048	1.35437	NA	2.603	NA	2.192	NA	NA	2.381	NA	NA	2.375	NA	NA	NA	NA	NA	NA	NA	2.337	2.404	2.465	NA	2.371	NA	NA	2.264	2.731	NA	2.486	2.464
DHX29	ENSG00000067248	0.04045	2.007	1.990	1.966	1.959	1.897	2.125	2.156	1.960	1.970	1.877	2.028	2.276	2.164	1.948	1.939	1.872	2.055	1.936	2.117	2.013	2.034	1.914	2.019	1.881	1.994	2.020	2.174	1.964	2.029
DNTTIP2	ENSG00000067334	0.06450	1.860	1.982	1.734	1.881	1.783	1.901	2.050	1.969	2.287	1.743	2.027	1.931	1.940	1.884	1.950	1.819	1.848	1.942	1.763	1.884	1.713	1.840	1.886	1.868	1.855	2.046	1.966	2.101	1.930
RRP15	ENSG00000067533	0.19953	1.304	1.504	1.475	1.496	1.245	1.599	1.443	1.421	1.586	NA	1.670	1.351	1.445	1.500	1.517	1.425	NA	1.478	1.329	1.421	NA	1.299	1.386	1.395	1.317	1.241	1.500	1.493	1.398
DHX8	ENSG00000067596	0.02699	1.839	1.989	1.924	2.078	1.970	1.973	1.992	1.969	1.946	1.933	1.801	2.027	1.930	1.882	2.085	1.832	1.911	1.924	1.787	1.994	1.855	1.986	2.062	2.002	1.928	1.949	1.969	2.162	1.962
IARS2	ENSG00000067704	0.09112	2.634	2.426	2.282	2.742	2.567	2.471	2.630	2.634	2.525	2.404	2.740	2.785	2.928	2.417	2.393	2.463	2.396	2.470	2.441	2.609	2.469	2.554	2.458	2.333	2.458	2.448	2.609	2.578	2.475
GPKOW	ENSG00000068394	0.03098	1.980	1.925	2.256	1.950	2.022	1.931	1.954	2.081	1.889	1.983	2.085	1.863	2.043	1.996	1.893	1.953	1.874	1.988	1.944	1.918	2.023	1.972	1.990	2.005	1.993	1.853	1.822	1.939	1.987
FTSJ1	ENSG00000068438	0.20890	2.139	2.126	1.981	NA	1.834	2.219	2.016	2.050	2.094	1.955	2.031	1.730	1.808	2.070	2.191	2.053	NA	1.984	2.029	1.851	2.202	1.880	1.992	NA	2.061	1.966	2.099	2.108	2.148
SRBD1	ENSG00000068784	0.03866	1.708	1.818	1.616	1.888	1.661	1.905	1.730	1.733	1.787	1.639	1.679	1.872	1.882	1.799	1.787	1.586	1.769	1.760	1.791	1.702	1.773	1.612	1.729	1.797	1.845	1.916	2.006	1.788	1.672
SMG6	ENSG00000070366	0.08838	1.666	1.628	1.862	1.664	1.613	1.813	1.797	1.806	1.490	1.786	1.612	1.801	1.529	1.687	1.693	2.134	1.640	1.701	1.669	1.603	1.605	1.563	1.924	1.621	1.665	1.937	1.651	1.647	1.685
PABPC1	ENSG00000070756	0.20773	3.090	3.508	3.046	3.601	3.472	3.293	3.757	3.358	3.429	3.318	2.925	3.178	3.471	3.133	3.561	3.488	3.374	3.205	3.363	3.415	4.009	3.511	3.403	3.430	3.529	3.353	3.444	3.763	3.473
EIF2B3	ENSG00000070785	0.12984	2.257	2.009	1.870	2.060	1.864	2.151	2.077	2.012	2.012	1.889	2.419	2.037	2.243	2.014	1.955	2.053	2.071	1.846	1.912	1.982	2.542	1.878	2.034	1.959	1.904	2.153	2.084	2.098	2.068
RPL31	ENSG00000071082	0.12253	3.507	3.624	3.319	3.660	3.602	3.468	3.429	3.749	3.422	3.415	3.471	3.208	3.405	3.553	3.622	3.941	3.870	3.596	3.609	3.603	3.773	3.691	3.546	3.694	3.619	3.252	3.640	3.906	3.364
DAZAP1	ENSG00000071626	0.09639	2.364	2.685	2.110	2.381	2.549	2.209	2.343	2.167	2.308	2.110	2.357	1.983	2.307	2.477	2.405	2.211	2.566	2.409	2.426	2.318	2.387	2.568	2.181	2.485	2.408	2.630	2.307	2.484	2.232
CPSF1	ENSG00000071894	0.33109	2.088	2.340	1.976	1.691	2.679	2.039	1.846	2.045	1.963	2.391	1.969	1.592	2.041	2.139	2.365	2.240	2.401	2.057	2.440	1.876	2.576	2.819	2.086	2.439	2.174	2.332	1.897	1.890	2.104
AFF4	ENSG00000072364	0.12698	2.359	2.098	2.248	2.097	2.053	2.334	2.386	2.102	NA	2.156	2.048	2.418	2.391	2.029	2.140	2.333	2.313	2.051	2.202	2.181	2.172	2.039	2.269	2.095	2.247	2.136	2.513	2.083	2.045
TRNT1	ENSG00000072756	0.05080	1.715	2.018	2.043	1.896	1.723	1.922	1.992	1.890	1.866	1.752	1.912	1.965	1.833	1.701	2.089	1.727	1.884	1.895	2.147	1.930	1.884	1.770	1.886	1.915	1.854	2.014	2.044	2.057	1.868
SIDT1	ENSG00000072858	1.14175	1.393	1.591	1.660	1.779	NA	NA	NA	1.288	1.360	1.580	NA	NA	NA	1.095	NA	NA	NA	NA	1.716	1.793	2.018	1.261	NA	1.775	1.658	NA	NA	NA	1.591
MOV10L1	ENSG00000073146	4.85798	NA	NA	NA	NA	NA	NA	NA	NA	NA	NA	NA	NA	NA	NA	NA	NA	NA	NA	NA	NA	NA	NA	NA	NA	NA	2.002	NA	NA	NA
IGF2BP2	ENSG00000073792	0.34722	1.632	1.387	NA	1.996	2.080	1.368	1.748	2.167	1.701	1.762	1.929	1.717	1.104	1.736	1.156	1.543	1.610	2.103	1.034	2.096	1.952	2.139	1.607	1.566	2.015	1.835	2.015	1.295	1.375
MRPS34	ENSG00000074071	0.18599	2.424	2.290	2.189	2.194	2.578	2.035	1.914	2.206	1.914	2.192	2.325	1.924	2.353	2.298	2.076	2.143	2.610	2.190	2.444	2.010	2.566	2.459	1.931	2.234	2.249	1.931	1.757	2.130	1.914
EED	ENSG00000074266	0.10012	1.792	2.129	1.892	2.011	1.937	2.028	1.850	1.969	1.842	1.920	1.868	1.821	1.775	1.765	2.208	1.783	1.648	1.931	1.940	1.970	1.846	1.877	1.930	1.990	1.923	1.990	1.754	2.364	1.781
ZNF638	ENSG00000075292	0.03860	2.137	2.182	2.274	2.090	2.024	2.237	2.159	2.254	2.111	2.072	2.254	2.350	2.390	2.087	2.248	2.303	2.104	2.129	2.174	2.282	2.149	2.132	2.235	2.215	2.194	2.399	2.355	2.217	2.066
SART3	ENSG00000075856	0.03056	2.086	2.205	2.268	2.071	2.098	2.170	2.071	2.163	1.996	2.053	2.042	2.065	1.957	2.050	2.306	2.274	2.105	2.103	2.148	2.072	2.076	2.145	2.166	2.217	2.063	2.252	2.191	2.279	2.109
EXOSC7	ENSG00000075914	0.07053	2.541	2.171	2.109	2.069	2.073	2.173	2.174	2.187	1.915	2.047	2.402	2.270	2.189	2.222	2.138	2.204	2.301	2.265	2.230	2.055	2.199	2.030	2.043	2.120	2.074	2.373	2.291	2.294	2.100
MKRN2	ENSG00000075975	0.08574	2.046	2.091	2.292	2.095	2.232	2.286	2.319	2.134	2.173	2.109	2.563	2.274	2.244	2.183	2.241	2.369	2.426	2.224	2.002	2.117	2.130	2.157	2.218	2.057	2.118	2.572	2.280	2.186	2.159
REXO2	ENSG00000076043	0.20803	2.564	2.420	1.858	2.418	2.236	2.721	2.658	2.221	2.466	2.478	3.125	2.637	2.441	2.600	2.245	2.569	2.510	2.655	2.734	2.490	2.779	2.236	2.721	2.467	2.269	2.614	2.553	2.369	2.659
RBM7	ENSG00000076053	0.05333	2.018	2.132	1.729	2.163	2.179	2.254	2.185	2.110	2.246	2.079	2.060	2.131	2.416	2.101	2.039	2.194	1.937	2.143	1.956	2.189	2.083	2.033	2.187	2.005	2.026	2.088	2.242	2.209	2.147
RBMS2	ENSG00000076067	0.74108	1.407	NA	1.361	1.753	NA	1.719	1.606	1.649	1.876	1.735	1.880	1.876	NA	2.074	1.390	NA	NA	2.195	1.500	1.836	1.392	1.537	1.960	NA	NA	NA	1.886	NA	1.635
BAZ2A	ENSG00000076108	0.10728	2.177	2.254	NA	2.268	2.206	2.037	2.109	2.169	2.157	2.132	1.913	2.125	1.935	2.192	2.457	2.285	2.271	2.284	2.133	2.229	2.156	2.244	2.264	2.398	2.247	2.455	2.151	2.256	2.157
GPATCH1	ENSG00000076650	0.02616	1.377	1.563	1.446	1.571	1.627	1.513	1.504	1.497	1.359	1.458	1.500	1.580	1.506	1.449	1.652	1.676	1.574	1.544	1.585	1.621	1.587	1.599	1.701	1.633	1.652	1.629	1.453	1.622	1.592
MBNL3	ENSG00000076770	1.92841	1.899	NA	NA	1.809	NA	NA	NA	1.936	NA	NA	NA	NA	2.639	NA	1.928	1.224	1.551	2.784	NA	NA	NA	NA	NA	1.786	1.893	2.537	1.708	NA	1.612
XAB2	ENSG00000076924	0.15335	2.029	2.108	2.139	1.615	2.215	2.002	1.958	2.149	1.951	2.222	2.119	1.669	1.975	2.138	2.281	2.437	2.395	2.149	2.292	1.542	2.449	2.174	1.983	2.250	2.079	2.333	1.973	1.751	2.075
SNRPA	ENSG00000077312	0.07467	2.080	2.387	2.006	2.416	2.447	2.256	2.110	2.278	2.130	2.118	2.110	1.960	2.029	2.268	2.328	2.450	2.199	2.268	2.354	2.254	2.273	2.481	2.310	2.433	2.262	2.212	2.194	2.397	2.023
EXOSC5	ENSG00000077348	0.19908	1.982	1.972	1.809	1.608	1.856	1.835	1.746	1.919	1.545	1.696	NA	1.268	1.873	1.638	2.019	1.973	2.249	1.775	1.893	1.364	2.012	1.795	1.554	1.846	1.823	1.617	1.732	1.524	1.907
TNRC6C	ENSG00000078687	0.42906	1.467	1.553	2.029	NA	1.266	1.487	1.434	1.477	1.541	NA	1.573	NA	1.217	1.357	1.810	1.785	1.379	NA	1.570	1.402	1.733	1.287	1.643	1.672	1.421	1.647	NA	1.542	1.435
THOC1	ENSG00000079134	0.05020	1.917	2.113	2.120	2.007	1.936	1.968	1.877	1.985	1.990	1.878	1.867	1.861	1.931	1.848	2.218	1.970	2.089	1.963	2.114	2.178	1.964	2.014	2.144	2.106	1.974	2.253	2.039	2.190	2.007
REXO1	ENSG00000079313	1.70421	1.957	NA	NA	1.288	1.824	NA	1.326	1.350	NA	NA	NA	NA	NA	1.719	NA	1.654	NA	NA	NA	1.183	NA	NA	NA	1.995	NA	2.178	1.119	1.232	NA
DDX1	ENSG00000079785	0.06439	2.578	2.491	2.644	2.675	2.569	2.536	2.682	2.572	2.483	2.324	2.890	2.798	2.685	2.480	2.333	2.460	2.639	2.540	2.425	2.631	2.679	2.585	2.534	2.351	2.516	2.513	2.673	2.564	2.491
DDX43	ENSG00000080007	2.74959	NA	NA	NA	1.082	NA	NA	NA	NA	NA	1.162	NA	NA	NA	NA	NA	NA	NA	1.521	NA	1.075	NA	1.133	1.081	NA	1.628	2.263	NA	NA	NA
PIH1D3	ENSG00000080572	4.07413	NA	NA	NA	NA	NA	NA	NA	2.118	NA	NA	NA	NA	NA	NA	NA	NA	NA	NA	NA	NA	NA	NA	NA	NA	NA	1.601	NA	NA	NA
BZW1	ENSG00000082153	0.09508	2.328	2.155	2.053	2.223	1.968	2.156	2.310	2.047	2.465	2.016	1.936	2.187	2.408	2.094	2.102	1.954	1.930	2.221	2.133	2.083	1.903	1.962	2.006	1.941	1.982	2.287	2.124	2.312	2.241
CCNT2	ENSG00000082258	0.24430	1.912	2.149	2.149	2.044	2.091	2.087	2.056	2.057	NA	1.933	1.969	NA	2.067	1.921	NA	2.073	NA	1.990	2.077	2.189	2.128	2.076	2.117	2.168	2.194	2.268	2.160	2.131	1.958
MRPL22	ENSG00000082515	0.10179	1.731	1.613	1.417	1.819	1.722	1.671	1.669	1.673	1.462	1.464	2.077	1.824	2.019	1.650	1.473	1.600	1.680	1.714	1.559	1.742	1.607	1.762	1.559	1.525	1.537	1.727	1.661	1.783	1.592
GEMIN5	ENSG00000082516	0.05127	1.588	1.615	1.664	1.607	1.444	1.784	1.770	1.738	1.800	1.461	1.696	1.739	1.630	1.474	1.734	1.776	1.683	1.576	1.577	1.594	1.649	1.326	1.766	1.652	1.492	1.812	1.590	1.833	1.616
XPO1	ENSG00000082898	0.05239	2.490	2.730	2.581	2.600	2.435	2.769	2.593	2.733	2.456	2.495	2.649	2.537	2.699	2.485	2.799	2.692	2.503	2.658	2.518	2.670	2.453	2.539	2.644	2.660	2.589	2.899	2.700	2.743	2.582
ZCCHC6	ENSG00000083223	0.15311	1.812	2.137	1.664	1.902	1.919	1.804	2.179	1.710	2.073	1.874	1.720	1.859	2.441	1.756	2.091	1.735	1.894	1.993	2.293	2.027	1.806	2.000	1.843	2.041	2.021	1.784	1.846	2.188	2.007
TNPO1	ENSG00000083312	0.03413	2.404	2.399	2.348	2.342	2.305	2.379	2.386	2.348	2.365	2.274	2.309	2.527	2.338	2.113	2.393	2.323	2.443	2.437	2.285	2.307	2.259	2.242	2.347	2.172	2.491	2.525	2.533	2.402	2.364
DIS3	ENSG00000083520	0.03861	1.607	1.737	1.814	1.742	1.666	1.706	1.836	1.700	1.844	1.613	1.744	1.832	1.902	1.642	1.889	1.747	1.640	1.679	1.683	1.693	1.618	1.668	1.664	1.764	1.623	1.920	1.868	1.918	1.688
TDRD3	ENSG00000083544	0.02750	1.818	1.771	1.799	1.930	1.927	1.895	1.982	1.975	1.765	1.909	1.967	1.978	1.887	1.892	1.800	1.966	1.957	1.657	1.747	1.976	1.904	1.929	1.969	1.846	1.957	2.015	2.056	1.909	1.881
PPIE	ENSG00000084072	0.04237	2.377	2.308	2.244	2.428	2.344	2.333	2.355	2.609	2.171	2.322	2.490	2.404	2.453	2.316	2.396	2.465	2.657	2.292	2.353	2.374	2.404	2.390	2.379	2.352	2.263	2.499	2.422	2.522	2.387
NOA1	ENSG00000084092	0.08249	1.638	1.699	1.622	1.937	2.083	1.830	1.817	1.935	1.613	1.856	1.869	1.671	1.681	1.730	1.787	1.913	2.092	1.615	1.849	1.741	1.902	1.980	1.771	1.705	1.813	1.364	1.872	1.930	1.729
EIF3I	ENSG00000084623	0.05847	2.885	2.903	2.574	3.177	2.880	2.844	2.953	3.019	2.921	2.877	3.018	2.936	3.056	2.815	2.822	2.976	2.956	2.826	2.910	3.005	2.963	2.833	2.930	2.745	2.790	2.595	3.018	3.127	2.907
MTIF2	ENSG00000085760	0.10642	2.090	2.092	2.013	2.420	2.378	1.940	2.202	2.192	1.943	2.097	2.500	2.352	2.471	1.948	2.165	1.882	2.224	2.029	2.134	2.387	2.173	2.323	2.074	2.118	2.170	2.053	2.342	2.277	2.096
CHERP	ENSG00000085872	0.14240	1.733	1.916	1.961	1.351	1.954	1.786	1.626	1.768	1.832	1.820	1.712	1.282	1.875	1.812	1.890	2.055	2.039	1.837	2.002	1.319	2.088	1.976	1.644	2.005	1.904	2.064	1.557	1.435	1.615
NFX1	ENSG00000086102	0.04382	1.984	2.024	2.031	2.113	2.036	1.925	2.096	2.060	2.081	1.940	2.121	2.109	2.259	1.953	2.196	2.081	2.045	1.867	1.990	2.042	2.051	2.017	2.143	2.071	1.953	1.933	2.298	2.267	1.999
DIMT1	ENSG00000086189	0.04589	1.911	2.087	2.275	1.959	1.872	2.145	2.155	2.187	2.128	1.946	2.098	1.884	1.947	1.910	2.180	2.026	2.114	2.076	1.990	1.983	2.019	1.931	2.013	2.062	1.833	1.937	2.075	2.155	2.135
IPO11	ENSG00000086200	0.11164	1.763	1.790	1.855	1.789	1.631	1.932	1.978	1.965	1.830	1.758	1.919	1.931	1.845	1.690	1.714	1.737	1.675	1.938	1.694	1.731	1.756	1.576	1.818	1.716	1.678	2.320	2.047	1.826	1.932
EIF2AK1	ENSG00000086232	1.71982	2.483	NA	2.533	NA	2.479	NA	NA	2.512	NA	NA	2.456	NA	NA	2.362	NA	2.315	NA	NA	NA	NA	NA	2.495	NA	NA	NA	2.225	NA	NA	NA
MRPL28	ENSG00000086504	0.11081	2.377	2.400	2.411	2.055	2.505	2.321	2.252	2.466	2.294	2.402	2.796	2.114	2.603	2.414	2.286	2.311	2.361	2.379	2.411	2.052	2.507	2.414	2.134	2.343	2.287	2.491	2.094	2.177	2.281
RBM22	ENSG00000086589	0.03284	2.152	2.319	2.431	2.396	2.267	2.249	2.168	2.357	2.373	2.327	2.314	2.245	2.234	2.303	2.438	2.356	2.233	2.219	2.226	2.344	2.188	2.283	2.355	2.412	2.271	2.091	2.292	2.508	2.242
SRRT	ENSG00000087087	0.08130	2.423	2.607	2.415	2.334	2.467	2.395	2.319	2.403	2.426	2.405	2.268	2.130	2.449	2.399	2.701	2.519	2.554	2.405	2.528	2.317	2.544	2.511	2.420	2.587	2.462	2.847	2.275	2.426	2.397
NOP14	ENSG00000087269	0.06171	1.945	2.178	1.819	2.124	2.031	1.999	2.163	1.981	2.102	1.885	1.913	2.011	2.171	1.938	2.224	2.079	2.348	1.932	1.948	1.929	2.076	1.940	1.984	2.063	2.004	1.936	2.189	2.241	2.089
SF3B2	ENSG00000087365	0.03044	2.638	2.765	2.879	2.810	2.724	2.749	2.698	2.996	2.759	2.655	2.666	2.732	2.836	2.760	2.806	2.891	2.804	2.732	2.660	2.715	2.697	2.725	2.818	2.792	2.696	2.899	2.778	2.922	2.719
METTL2A	ENSG00000087995	2.57114	NA	NA	NA	NA	1.579	NA	NA	NA	NA	NA	NA	NA	1.685	NA	NA	NA	NA	1.678	NA	NA	NA	1.399	NA	NA	NA	NA	NA	1.635	NA
DDX18	ENSG00000088205	0.03270	2.205	2.424	2.386	2.448	2.286	2.420	2.379	2.406	2.416	2.200	2.245	2.362	2.391	2.324	2.492	2.287	2.196	2.308	2.227	2.369	2.260	2.288	2.375	2.435	2.274	2.368	2.429	2.574	2.284
KHSRP	ENSG00000088247	0.05934	2.382	2.565	2.617	2.382	2.621	2.565	2.410	2.422	2.438	2.374	2.306	2.056	2.299	2.491	2.501	2.605	2.513	2.554	2.475	2.241	2.470	2.589	2.404	2.483	2.450	2.681	2.261	2.373	2.369
XRN2	ENSG00000088930	0.03916	2.458	2.571	2.206	2.462	2.297	2.483	2.381	2.557	2.573	2.426	2.284	2.528	2.527	2.410	2.541	2.440	2.383	2.421	2.279	2.333	2.385	2.250	2.501	2.415	2.256	2.482	2.530	2.574	2.457
DYNLL1	ENSG00000088986	0.18138	3.058	2.989	3.199	3.183	2.914	3.223	3.470	3.563	3.041	2.999	3.113	2.963	3.019	3.116	2.902	3.113	NA	3.114	2.939	3.208	2.914	2.960	3.101	2.889	3.101	3.237	2.896	3.272	3.258
RPL6	ENSG00000089009	0.12558	3.084	3.213	3.013	3.415	3.135	3.243	3.227	3.347	3.163	2.986	3.102	3.186	3.236	3.064	3.345	3.520	3.499	3.070	3.127	3.344	3.414	3.153	3.252	3.199	3.117	2.731	3.274	3.643	3.184
ESF1	ENSG00000089048	0.09515	1.910	1.926	2.094	1.778	1.803	1.926	1.991	1.900	NA	1.734	1.972	1.922	1.866	1.722	1.894	1.887	1.741	1.894	1.855	1.895	1.712	1.730	1.848	1.858	1.790	2.129	2.026	1.900	1.820
OAS1	ENSG00000089127	0.74428	2.019	2.357	1.334	2.623	2.440	1.714	2.320	1.834	2.132	2.103	1.983	1.807	2.294	2.161	2.182	1.788	1.228	2.259	1.479	2.238	3.170	2.458	2.014	2.397	2.350	1.435	1.122	2.243	2.376
RPLP0	ENSG00000089157	0.13980	3.388	3.515	3.252	3.843	3.747	3.675	3.720	3.839	3.527	3.557	3.387	3.195	3.665	3.372	3.588	3.848	3.962	3.519	3.482	3.569	3.744	3.682	3.471	3.439	3.583	3.115	3.616	3.853	3.569
TRMT6	ENSG00000089195	0.09895	1.897	2.081	1.843	1.878	1.595	1.814	1.935	1.740	2.148	1.558	1.839	1.800	1.708	1.826	1.955	1.618	1.920	1.735	1.671	1.695	1.791	1.707	1.718	1.772	1.735	2.174	1.815	2.033	1.780
FUS	ENSG00000089280	0.07296	2.777	3.182	3.124	2.976	2.859	2.967	2.733	3.070	3.058	2.603	2.819	2.765	2.796	3.013	3.075	3.062	2.822	2.922	2.940	2.836	2.875	2.883	3.013	3.080	2.898	3.038	2.741	3.094	2.723
RBM41	ENSG00000089682	0.66367	NA	NA	1.574	1.629	1.843	NA	NA	1.829	NA	1.600	1.740	1.861	1.861	1.502	1.722	1.514	NA	1.614	NA	1.811	1.516	1.798	NA	1.594	1.668	1.682	NA	NA	1.653
DHX32	ENSG00000089876	0.17712	2.032	1.773	1.910	2.314	2.071	1.945	2.240	2.092	1.883	1.924	2.483	2.142	1.985	2.021	1.659	2.238	2.306	2.080	2.107	2.320	2.206	2.067	NA	1.744	2.325	2.217	2.115	2.047	2.057
PAPOLA	ENSG00000090060	0.03003	2.612	2.682	2.440	2.718	2.607	2.638	2.658	2.642	2.559	2.497	2.652	2.651	2.787	2.502	2.699	2.540	2.503	2.621	2.559	2.733	2.635	2.711	2.584	2.642	2.677	2.788	2.779	2.761	2.581
MRPS33	ENSG00000090263	0.51242	2.532	NA	2.372	2.833	2.655	2.338	2.371	2.576	NA	2.341	2.824	2.620	2.708	2.341	2.310	NA	2.579	2.213	NA	NA	2.561	2.637	2.339	NA	2.376	2.483	2.702	2.649	NA
PDCD7	ENSG00000090470	0.09243	1.822	1.897	2.005	1.901	1.886	2.053	2.061	1.919	1.861	1.890	1.939	1.892	1.727	1.859	2.008	2.074	NA	1.909	1.864	1.907	1.916	1.835	2.079	1.909	1.766	2.179	1.941	2.093	1.926
PABPC4	ENSG00000090621	0.33941	2.652	2.647	2.184	2.489	2.623	2.538	2.538	2.535	2.919	2.612	2.878	2.402	2.643	2.420	2.640	2.820	3.447	2.508	2.449	2.540	2.551	2.630	2.576	2.620	2.691	2.935	2.510	2.666	2.656
AARS	ENSG00000090861	0.15677	2.543	2.522	2.877	2.455	2.388	2.499	2.382	2.531	2.401	2.367	2.613	2.664	2.927	2.497	2.407	2.405	2.823	2.437	2.537	2.402	2.865	2.410	2.592	2.410	2.460	2.354	2.982	2.539	2.523
TNRC6A	ENSG00000090905	0.57694	2.169	1.974	2.112	1.991	1.916	2.051	1.933	1.974	NA	NA	2.000	NA	2.134	1.762	2.133	NA	NA	NA	NA	NA	NA	1.932	2.170	2.072	1.977	2.034	1.861	2.070	1.882
RBM27	ENSG00000091009	0.03587	1.741	1.903	1.811	1.849	1.852	1.950	1.892	1.978	1.862	1.676	1.786	1.957	1.934	1.715	2.032	1.957	1.732	1.867	1.775	1.866	1.800	1.822	1.896	1.917	1.912	2.063	2.022	1.979	1.768
PUS7	ENSG00000091127	0.08447	1.458	1.776	1.522	1.767	1.549	1.867	1.784	1.782	1.824	1.247	1.447	1.749	1.718	1.544	1.522	1.400	1.596	1.570	1.558	1.660	1.524	1.578	1.763	1.356	1.497	1.833	1.766	1.775	1.633
ZC3HC1	ENSG00000091732	0.06543	1.833	1.814	1.858	1.866	1.667	1.938	1.798	1.853	1.800	1.791	2.086	2.024	2.089	1.730	1.885	1.877	1.738	1.918	1.765	1.784	1.748	1.515	1.910	1.812	1.630	2.087	1.822	2.000	1.816
HNRNPC	ENSG00000092199	0.04464	3.133	3.300	3.114	3.327	3.133	3.281	3.181	3.349	3.176	3.160	3.289	3.306	3.336	3.098	3.294	3.338	2.979	3.208	3.141	3.212	3.134	3.167	3.214	3.174	3.075	3.105	3.225	3.493	3.173
DAZL	ENSG00000092345	4.85798	NA	NA	NA	NA	NA	NA	NA	NA	NA	NA	NA	NA	NA	NA	NA	NA	NA	NA	NA	NA	NA	NA	NA	NA	NA	2.771	NA	NA	NA
AGO1	ENSG00000092847	0.02475	1.656	1.588	1.643	1.610	1.572	1.567	1.618	1.540	1.440	1.494	1.507	1.698	1.442	1.487	1.646	1.611	1.448	1.381	1.593	1.601	1.548	1.618	1.661	1.677	1.647	1.555	1.529	1.638	1.414
LRRFIP2	ENSG00000093167	0.10972	2.126	2.025	2.275	2.402	2.290	2.357	2.440	2.114	2.080	2.127	2.645	2.150	2.414	2.211	1.939	2.129	2.099	2.103	2.421	2.396	2.062	2.325	2.351	2.429	2.078	2.448	2.161	2.193	2.142
CWF19L1	ENSG00000095485	0.05972	1.730	1.985	1.872	2.022	1.727	1.863	1.841	1.922	1.937	1.744	1.787	1.832	1.854	1.850	2.127	1.897	1.765	1.861	1.732	1.848	1.906	1.720	1.985	1.999	1.766	1.988	1.861	2.201	1.853
TDRD1	ENSG00000095627	4.14016	NA	NA	NA	NA	NA	NA	NA	NA	NA	NA	NA	NA	NA	NA	NA	NA	NA	NA	1.537	NA	NA	NA	NA	NA	NA	2.145	NA	NA	NA
MRPS18A	ENSG00000096080	0.25209	1.879	1.845	1.746	1.930	2.120	1.684	1.740	1.843	1.796	1.703	1.964	1.646	2.005	1.908	1.425	1.594	1.940	NA	NA	1.889	2.017	2.045	1.737	1.662	1.959	NA	1.548	1.881	1.675
CDC5L	ENSG00000096401	0.02792	2.004	1.938	2.037	1.978	1.887	2.039	2.031	1.972	1.983	1.852	2.097	1.982	2.197	1.846	1.976	1.992	1.916	1.950	1.917	1.967	1.939	1.887	1.962	1.896	1.933	2.166	1.991	2.087	1.978
HNRNPH3	ENSG00000096746	0.03314	2.923	3.033	2.975	2.907	2.862	2.947	2.800	2.978	2.924	2.607	2.893	2.948	2.804	2.919	3.001	3.068	2.779	2.957	2.842	3.031	2.780	2.977	3.012	2.944	2.870	3.043	3.018	2.981	2.819
SETD1A	ENSG00000099381	0.14070	1.626	1.723	1.696	1.370	1.640	1.686	1.541	1.562	1.714	1.583	1.447	1.352	1.349	1.705	1.804	1.861	1.916	1.636	1.670	1.303	1.766	1.691	1.671	1.839	1.608	2.135	1.482	1.439	1.580
CIRBP	ENSG00000099622	0.09624	3.135	3.125	3.449	3.079	3.118	3.144	3.008	3.352	3.079	3.209	3.312	3.113	2.855	3.240	3.235	3.549	3.504	3.101	3.380	3.088	3.370	3.165	3.291	3.344	3.267	3.104	3.222	3.253	2.965
HNRNPM	ENSG00000099783	0.05485	2.638	2.915	2.662	2.818	2.759	2.702	2.598	2.740	2.692	2.318	2.438	2.651	2.754	2.772	2.693	2.777	2.597	2.748	2.686	2.718	2.778	2.812	2.675	2.736	2.673	2.749	2.534	2.951	2.511
POLRMT	ENSG00000099821	0.22906	1.753	1.739	1.730	1.412	1.999	1.554	1.498	1.606	1.496	1.628	1.877	1.440	1.801	1.759	1.780	1.767	2.020	1.654	1.859	1.345	1.875	1.994	1.523	1.922	NA	2.168	1.452	1.371	1.521
TRMT2A	ENSG00000099899	0.14073	2.026	2.056	1.981	1.468	1.990	1.867	1.823	1.886	1.770	2.129	1.907	1.333	1.949	1.868	2.220	1.965	2.159	1.908	2.127	1.549	2.320	1.973	1.738	2.191	1.965	2.032	1.797	1.730	2.007
SF3A1	ENSG00000099995	0.03129	2.325	2.462	2.567	2.395	2.327	2.320	2.351	2.420	2.378	2.294	2.110	2.348	2.309	2.366	2.506	2.508	2.362	2.313	2.363	2.317	2.347	2.372	2.431	2.486	2.361	2.496	2.354	2.528	2.286
SNRPD3	ENSG00000100028	0.04700	2.802	2.958	2.773	3.067	2.962	2.873	2.860	3.022	2.657	2.758	2.969	2.899	3.076	2.978	2.863	2.814	2.757	2.912	2.920	2.909	2.848	2.991	2.820	2.862	2.893	2.826	2.853	3.165	2.797
PES1	ENSG00000100029	0.03773	2.166	2.343	2.402	2.220	2.258	2.265	2.286	2.423	2.388	2.223	2.198	2.131	2.264	2.299	2.301	2.324	2.562	2.177	2.245	2.059	2.228	2.235	2.223	2.261	2.258	2.308	2.279	2.280	2.235
TOP3B	ENSG00000100038	0.07330	1.505	1.756	1.724	1.515	1.760	1.640	1.578	1.640	1.482	1.720	1.627	1.362	1.588	1.578	1.999	1.736	1.678	1.653	1.723	1.608	1.505	1.703	1.711	1.918	1.759	1.553	1.449	1.665	1.806
DGCR14	ENSG00000100056	0.63950	1.293	1.244	1.556	NA	1.320	1.407	1.364	1.278	1.283	1.389	1.555	NA	1.096	1.400	1.447	1.532	1.458	1.250	1.307	NA	1.259	1.181	1.309	NA	1.197	2.128	NA	NA	1.385
TFIP11	ENSG00000100109	0.03224	1.936	2.122	2.137	2.039	2.028	2.045	2.070	2.078	2.134	1.982	2.131	2.128	2.231	2.057	2.213	2.013	2.160	2.035	1.990	1.995	1.978	1.996	2.087	2.060	1.956	2.234	2.141	2.295	2.027
EIF3L	ENSG00000100129	0.10856	3.072	3.030	3.034	3.369	3.179	3.246	3.198	3.316	3.027	3.093	3.164	3.201	3.268	3.038	3.232	3.566	3.508	3.056	3.098	3.204	3.374	3.209	3.311	3.090	3.018	2.823	3.424	3.429	3.184
POLR2F	ENSG00000100142	2.87848	NA	2.367	NA	NA	NA	NA	NA	NA	NA	NA	NA	NA	NA	NA	NA	NA	NA	NA	NA	NA	NA	2.456	NA	NA	NA	2.340	NA	2.249	NA
RTCB	ENSG00000100220	0.09691	2.450	2.462	2.469	2.788	2.860	2.500	2.525	2.618	2.446	2.420	2.500	2.784	2.824	2.478	2.480	2.484	2.528	2.493	2.494	2.665	2.497	2.857	2.604	2.442	2.565	2.445	2.507	2.873	2.458
GTPBP1	ENSG00000100226	0.03477	1.993	2.110	2.150	2.015	2.103	1.981	1.974	2.189	2.128	2.041	2.021	1.812	1.746	2.058	2.164	2.131	2.155	1.982	2.038	1.910	2.149	2.110	2.068	2.201	2.022	1.972	2.029	2.069	2.039
POLDIP3	ENSG00000100227	0.07986	2.290	2.329	2.496	2.401	2.322	2.425	2.405	2.628	2.236	2.329	2.283	2.432	2.237	2.452	2.435	2.854	2.429	2.383	2.382	2.362	2.492	2.283	2.515	2.375	2.495	2.413	2.453	2.549	2.283
THOC5	ENSG00000100296	0.06321	1.500	1.746	1.501	1.764	1.675	1.753	1.804	1.488	1.678	1.787	1.869	1.626	1.635	1.605	1.688	1.730	1.582	1.635	1.621	1.795	1.588	1.677	2.057	1.707	1.642	1.868	1.682	1.746	1.624
RPL3	ENSG00000100316	0.18061	3.858	3.823	3.671	3.887	3.946	3.964	3.961	4.052	3.801	3.901	3.396	3.526	3.942	3.782	4.054	4.357	4.421	3.795	3.958	3.727	4.059	3.969	3.860	3.886	3.925	3.511	4.049	3.983	3.905
ZMAT5	ENSG00000100319	1.34300	NA	1.983	NA	NA	2.036	NA	NA	2.222	NA	NA	NA	1.848	2.208	2.160	2.006	NA	NA	NA	NA	NA	NA	2.005	1.923	NA	NA	1.850	1.808	1.952	NA
EIF3D	ENSG00000100353	0.06237	2.739	2.939	2.650	3.111	2.997	2.912	2.969	3.146	2.928	2.936	2.900	2.879	2.893	2.821	3.054	3.098	3.114	2.892	2.874	2.921	3.044	2.986	3.023	3.022	2.858	2.678	3.026	3.243	2.969
TNRC6B	ENSG00000100354	0.05061	1.354	1.392	1.416	1.369	1.323	1.318	1.278	1.263	1.219	1.265	1.404	1.464	1.302	1.046	1.575	1.450	1.226	1.185	1.261	1.458	1.291	1.267	1.414	1.499	1.362	1.556	1.335	1.437	1.175
ZC3H7B	ENSG00000100403	0.07497	2.531	2.220	2.460	2.066	2.314	2.325	2.197	2.283	2.210	2.232	2.201	2.267	2.319	2.401	2.211	2.584	2.393	2.278	2.329	1.963	2.556	2.360	2.265	2.357	2.345	2.192	2.307	1.995	2.249
PHF5A	ENSG00000100410	0.04774	2.084	2.169	2.037	2.358	2.181	2.082	2.072	2.228	2.133	2.147	2.092	2.072	2.154	2.194	2.184	1.976	2.257	2.125	2.015	2.238	2.142	2.119	2.138	2.090	2.069	2.196	2.105	2.488	2.179
TRMU	ENSG00000100416	0.16587	1.886	NA	1.935	1.749	1.990	1.680	1.711	1.688	1.744	1.878	2.075	1.743	1.944	1.753	2.068	1.810	2.096	1.823	1.921	1.785	2.034	1.932	1.852	NA	1.867	1.752	1.749	1.908	1.666
KHNYN	ENSG00000100441	0.18720	2.065	2.152	1.393	2.144	2.346	1.968	NA	2.073	2.159	2.114	1.851	1.807	1.911	2.257	2.309	2.378	2.158	2.393	2.104	2.094	2.184	2.330	2.134	2.213	2.514	1.952	1.926	2.202	2.051
RBM23	ENSG00000100461	1.43487	NA	2.386	2.461	NA	2.308	NA	NA	2.676	NA	NA	NA	NA	NA	2.456	NA	NA	NA	2.456	NA	NA	NA	2.372	NA	2.441	NA	2.414	NA	2.533	2.435
ALKBH1	ENSG00000100601	0.35916	NA	1.506	1.535	1.681	1.598	1.580	1.507	1.571	NA	1.548	NA	1.707	1.636	1.389	1.616	1.552	1.652	1.632	1.588	1.580	1.488	1.386	1.629	1.546	NA	NA	1.552	1.717	NA
SNW1	ENSG00000100603	0.01621	2.335	2.432	2.383	2.393	2.457	2.503	2.431	2.441	2.353	2.329	2.474	2.320	2.346	2.437	2.446	2.484	2.420	2.454	2.304	2.401	2.349	2.409	2.425	2.465	2.396	2.563	2.502	2.550	2.443
SRSF5	ENSG00000100650	0.05787	2.933	3.031	3.024	2.974	2.934	2.736	2.922	2.918	3.131	2.892	2.831	2.680	2.838	3.022	3.215	2.957	2.802	2.993	3.168	3.096	2.960	3.094	3.103	3.153	2.947	2.901	2.987	2.966	2.865
EIF5	ENSG00000100664	0.06469	2.641	2.680	2.767	2.854	2.805	2.559	2.837	2.833	2.941	2.550	2.788	2.899	3.045	2.732	2.672	2.479	2.770	2.679	2.496	2.756	2.718	2.739	2.641	2.569	2.701	2.811	2.840	2.748	2.623
DICER1	ENSG00000100697	0.05175	1.821	2.131	2.089	1.971	1.884	1.972	2.203	1.992	2.195	1.881	1.788	2.114	2.111	1.846	2.183	2.062	2.026	2.225	1.964	2.061	1.918	1.917	2.033	2.053	2.008	2.061	2.133	2.036	1.841
ZC3H14	ENSG00000100722	0.10238	1.706	1.426	1.646	1.687	1.536	1.625	1.586	1.803	1.530	1.455	1.442	1.791	1.782	1.569	1.500	1.898	1.750	1.484	1.714	1.718	1.625	1.597	1.711	1.433	1.608	2.061	1.896	1.566	1.540
ACIN1	ENSG00000100813	0.03388	2.411	2.536	2.459	2.460	2.437	2.421	2.312	2.531	2.499	2.431	2.231	2.391	2.284	2.395	2.627	2.545	2.399	2.450	2.432	2.553	2.434	2.478	2.624	2.585	2.556	2.458	2.410	2.620	2.401
APEX1	ENSG00000100823	0.05203	2.883	2.861	2.919	2.963	3.007	2.969	2.798	2.937	2.688	2.914	2.789	2.747	2.897	2.820	2.888	2.973	2.796	2.575	2.803	2.811	2.623	2.878	2.890	2.776	2.740	2.403	2.812	3.004	2.798
PABPN1	ENSG00000100836	1.24366	1.175	NA	1.613	1.443	1.526	1.186	NA	1.282	NA	1.526	NA	NA	NA	NA	NA	NA	NA	1.397	NA	1.550	NA	1.531	NA	NA	NA	1.401	NA	1.362	1.053
SRP54	ENSG00000100883	0.07717	2.422	2.422	2.313	2.358	2.362	2.324	2.370	2.363	2.284	2.210	2.426	2.472	2.668	2.347	2.327	2.205	2.464	2.352	2.418	2.321	2.750	2.312	2.240	2.254	2.359	2.630	2.522	2.558	2.331
KIAA0391	ENSG00000100890	0.10841	2.065	2.101	2.049	2.301	2.052	2.005	2.153	2.167	1.903	1.942	2.049	2.349	2.451	2.077	2.080	1.657	1.825	1.873	1.971	2.126	1.893	2.058	1.924	1.871	1.981	2.184	2.054	2.265	2.011
PSMA6	ENSG00000100902	0.05594	2.804	2.883	2.712	2.947	2.829	2.754	2.758	2.812	2.789	2.507	2.974	2.702	2.959	2.871	2.676	2.483	2.701	2.810	2.621	2.806	2.697	2.829	2.621	2.694	2.736	2.902	2.714	2.980	2.690
PNN	ENSG00000100941	0.06193	2.477	2.737	2.656	2.521	2.579	2.500	2.437	2.606	2.578	2.459	2.301	2.365	2.437	2.329	2.770	2.522	2.530	2.503	2.684	2.781	2.507	2.646	2.709	2.752	2.607	2.642	2.635	2.706	2.417
CSTF1	ENSG00000101138	0.03145	1.600	1.670	1.734	1.797	1.671	1.735	1.737	1.825	1.675	1.714	1.756	1.784	1.924	1.717	1.798	1.854	1.929	1.682	1.762	1.664	1.864	1.572	1.787	1.744	1.745	1.848	1.785	1.950	1.774
RAE1	ENSG00000101146	0.13345	1.786	1.947	1.913	2.067	1.871	1.977	1.941	2.096	1.844	1.799	1.941	1.949	1.965	1.802	2.011	1.951	1.794	1.920	1.865	1.989	1.780	1.888	2.004	1.848	1.810	2.495	1.782	2.232	1.889
PRPF6	ENSG00000101161	0.03654	2.350	2.338	2.661	2.274	2.389	2.350	2.382	2.663	2.301	2.472	2.453	2.329	2.412	2.438	2.453	2.583	2.482	2.410	2.451	2.345	2.481	2.371	2.463	2.518	2.445	2.530	2.396	2.440	2.393
EEF1A2	ENSG00000101210	3.53659	2.859	1.285	2.813	NA	NA	NA	NA	NA	NA	1.859	3.845	NA	NA	NA	NA	NA	2.226	NA	1.738	NA	1.941	NA	NA	NA	2.419	1.228	1.157	NA	NA
CRNKL1	ENSG00000101343	0.02905	1.779	1.870	2.029	1.895	1.885	2.061	1.966	1.927	1.748	1.816	1.955	1.989	1.942	1.767	1.960	1.964	1.755	1.960	2.039	1.908	1.810	1.826	2.041	1.894	1.942	2.004	2.002	1.979	1.851
SAMHD1	ENSG00000101347	0.33699	2.574	3.008	2.019	2.457	2.356	2.321	2.677	2.983	2.986	2.430	2.183	1.858	2.435	2.788	2.767	2.257	2.358	2.511	1.998	2.371	2.655	2.447	2.280	2.871	2.316	2.213	1.884	2.516	2.653
NOP56	ENSG00000101361	0.08576	2.311	2.603	2.576	2.623	2.370	2.506	2.496	2.699	2.812	2.344	2.387	2.358	2.272	2.366	2.639	2.493	2.591	2.377	2.414	2.472	2.351	2.340	2.572	2.474	2.296	2.480	2.415	2.772	2.378
CDK5RAP1	ENSG00000101391	0.43382	1.948	NA	2.023	2.101	1.935	1.879	1.856	2.009	1.906	1.848	2.047	2.011	2.076	1.920	NA	1.807	NA	NA	NA	2.094	2.043	1.920	NA	NA	1.976	2.018	2.066	2.205	1.940
DHX35	ENSG00000101452	0.07300	1.531	1.624	1.770	1.885	1.720	1.755	1.902	1.768	1.610	1.754	1.932	1.914	1.806	1.692	1.833	1.931	1.548	1.675	1.812	1.979	1.649	1.755	2.106	1.736	1.816	2.030	1.723	1.730	1.892
RNMT	ENSG00000101654	0.06030	1.745	2.030	2.111	1.806	1.801	1.933	2.017	1.910	1.994	1.712	1.970	1.930	1.715	1.816	2.080	2.011	1.875	1.954	1.815	1.773	2.005	1.708	1.926	1.783	1.908	2.161	2.107	2.035	1.920
RIOK3	ENSG00000101782	0.50670	2.269	2.333	2.170	2.706	2.804	2.284	2.866	NA	NA	2.455	2.554	NA	2.826	2.294	2.460	2.179	2.524	2.591	2.301	2.657	2.353	2.859	2.437	NA	NA	2.417	2.542	2.548	NA
CSTF2	ENSG00000101811	0.10376	1.809	1.885	1.998	2.084	1.899	1.870	2.086	1.974	1.609	1.759	1.718	1.805	1.696	1.722	1.898	1.719	1.423	1.698	1.812	1.889	1.840	1.788	1.785	1.783	1.736	2.089	1.666	2.209	1.783
NXT2	ENSG00000101888	0.63407	1.555	1.784	1.987	NA	1.746	NA	1.811	1.705	NA	1.571	1.179	NA	1.948	1.765	1.845	NA	NA	1.857	1.620	1.628	1.721	1.684	1.397	1.660	1.709	2.460	1.670	1.987	1.668
TLR8	ENSG00000101916	1.90997	NA	2.229	NA	1.151	NA	NA	NA	NA	1.881	1.135	NA	NA	1.002	1.650	1.611	NA	NA	1.509	NA	NA	NA	NA	NA	1.834	NA	NA	NA	1.122	1.518
LUZP4	ENSG00000102021	4.85798	NA	NA	NA	NA	NA	NA	NA	NA	NA	NA	NA	NA	NA	NA	NA	NA	NA	NA	NA	NA	NA	NA	NA	NA	NA	2.099	NA	NA	NA
PQBP1	ENSG00000102103	0.05239	2.466	2.453	2.499	2.312	2.577	2.292	2.300	2.406	2.230	2.493	2.442	2.211	2.378	2.415	2.400	2.594	2.545	2.215	2.470	2.257	2.515	2.594	2.391	2.491	2.376	2.133	2.316	2.392	2.303
HTATSF1	ENSG00000102241	0.09369	2.751	2.339	2.599	2.361	2.235	2.403	2.358	2.423	2.220	2.223	2.690	2.553	2.306	2.304	2.253	2.577	2.262	2.336	2.301	2.425	2.324	2.241	2.371	2.274	2.350	2.638	2.445	2.428	2.316
PIN4	ENSG00000102309	0.06960	1.903	1.796	2.024	1.730	1.763	1.672	1.565	1.869	1.642	1.568	2.038	1.867	2.031	1.970	1.624	1.880	1.663	1.793	1.957	1.909	1.939	1.923	1.755	1.753	1.849	1.667	1.795	1.833	1.618
RBM3	ENSG00000102317	0.09928	2.712	2.965	2.681	3.110	2.926	3.042	3.057	2.884	3.089	2.770	2.789	2.657	2.555	3.032	2.969	2.772	3.008	2.884	2.792	2.940	2.707	2.776	2.881	2.970	2.984	2.604	2.917	3.264	2.875
PARP4	ENSG00000102699	0.11794	2.277	2.232	1.960	2.566	2.530	2.190	2.235	2.386	2.250	2.383	1.883	2.497	2.391	2.258	2.365	2.193	1.956	2.164	1.994	2.433	2.065	2.521	2.234	2.278	2.514	1.966	2.204	2.305	2.241
MRPS31	ENSG00000102738	0.06935	2.131	2.084	2.030	2.100	2.095	2.066	2.039	2.093	1.836	1.915	2.314	2.154	2.410	1.963	2.136	2.119	1.870	1.951	1.899	2.123	2.015	2.137	2.044	2.045	1.994	2.143	2.141	2.340	2.052
INTS6	ENSG00000102786	0.11893	1.710	1.750	1.642	1.664	1.592	1.811	1.805	1.695	1.830	1.525	1.736	1.849	1.930	1.470	1.872	1.639	1.999	1.612	1.649	1.795	1.631	1.661	1.729	1.621	1.662	2.237	1.989	1.862	1.772
NUTF2	ENSG00000102898	0.09338	2.367	2.516	2.501	2.691	2.411	2.589	2.461	2.651	2.537	2.311	2.926	2.281	2.350	2.529	2.411	2.393	2.493	2.697	2.443	2.579	2.392	2.393	2.488	2.427	2.314	2.594	2.337	2.667	2.529
N4BP1	ENSG00000102921	0.05400	1.759	2.047	1.754	1.906	1.789	1.868	2.184	1.875	2.012	1.869	1.788	1.881	1.767	2.145	1.965	1.996	1.734	2.037	1.828	1.862	2.011	1.874	1.885	1.985	2.023	1.838	1.872	2.035	1.891
ESRP2	ENSG00000103067	0.92555	NA	NA	NA	2.168	1.883	1.405	2.417	1.755	NA	NA	NA	1.752	2.423	2.072	NA	NA	2.474	1.744	2.157	2.041	2.073	1.824	NA	NA	2.369	1.623	1.999	1.830	1.565
USP10	ENSG00000103194	0.02664	2.297	2.358	2.434	2.453	2.417	2.455	2.435	2.419	2.449	2.169	2.270	2.456	2.435	2.200	2.471	2.277	2.259	2.475	2.332	2.384	2.296	2.412	2.354	2.353	2.266	2.321	2.397	2.518	2.368
EEF2K	ENSG00000103319	0.11822	1.628	1.646	1.551	1.877	1.874	1.772	1.912	2.090	2.063	1.923	1.760	1.502	1.693	1.830	1.707	1.777	1.823	1.943	2.174	1.961	2.015	1.849	2.014	1.806	2.050	1.248	1.787	1.688	1.991
GSPT1	ENSG00000103342	0.08219	2.539	2.546	2.455	2.630	2.377	2.466	2.653	2.359	2.843	2.203	2.506	2.686	2.635	2.481	2.429	2.273	2.659	2.401	2.426	2.518	2.494	2.308	2.356	2.362	2.482	2.608	2.668	2.728	2.492
EARS2	ENSG00000103356	0.09278	1.980	1.730	1.829	1.962	1.680	1.819	1.774	2.046	1.552	1.534	1.992	2.028	2.124	1.730	1.675	1.794	1.736	1.740	1.825	1.807	1.988	1.683	1.721	1.555	1.684	1.972	1.942	1.951	1.682
MAZ	ENSG00000103495	0.51960	2.304	NA	2.533	NA	NA	2.363	NA	2.471	NA	NA	2.145	1.972	2.318	2.500	2.362	2.533	2.507	2.426	NA	2.511	2.473	2.601	NA	2.411	2.438	2.398	2.382	2.484	2.343
KAT8	ENSG00000103510	0.07482	2.107	2.041	2.232	2.175	2.012	2.146	1.993	2.388	2.109	2.091	2.382	2.067	2.121	2.097	2.186	2.478	2.207	2.074	2.028	2.043	2.400	2.014	2.299	2.189	1.981	2.153	2.083	2.107	2.141
ZNF106	ENSG00000103994	0.72930	1.989	2.049	2.027	NA	1.926	2.056	NA	NA	2.256	2.076	NA	NA	1.797	2.138	NA	2.107	NA	1.982	2.004	2.025	1.991	1.929	2.219	2.063	NA	NA	NA	NA	2.010
DNAJC17	ENSG00000104129	0.04708	1.423	1.394	1.569	1.253	1.348	1.318	1.156	1.419	1.242	1.311	1.345	1.126	1.369	1.429	1.374	1.407	1.269	1.332	1.451	1.348	1.557	1.457	1.380	1.452	1.428	1.107	1.191	1.280	1.226
EIF3J	ENSG00000104131	0.08259	2.297	2.425	2.461	2.370	2.327	2.328	2.536	2.258	2.547	2.143	2.466	2.423	2.485	2.306	2.279	2.094	2.658	2.368	2.325	2.365	2.693	2.282	2.191	2.154	2.234	2.387	2.517	2.542	2.349
MYEF2	ENSG00000104177	0.39693	2.099	1.701	2.436	1.613	1.476	1.557	1.694	2.267	1.538	1.731	1.929	2.085	NA	1.611	1.679	1.058	2.056	1.020	2.031	1.925	1.821	1.326	1.849	1.808	1.922	2.299	2.090	1.841	1.620
INTS9	ENSG00000104299	0.06985	1.981	1.909	1.700	1.908	1.694	1.789	1.666	1.868	1.677	1.672	1.607	1.804	1.508	1.735	2.012	1.708	1.551	1.700	1.700	1.760	1.715	1.761	1.805	1.870	1.720	1.841	1.700	2.093	1.791
POP1	ENSG00000104356	0.50730	1.020	1.429	1.125	1.318	NA	1.199	1.389	1.101	1.448	NA	NA	1.257	1.045	1.039	1.400	1.283	1.163	NA	1.106	1.041	1.138	NA	NA	1.163	1.115	1.412	1.030	1.578	NA
EIF3E	ENSG00000104408	0.07860	3.119	3.094	2.859	3.184	3.197	3.276	3.271	3.219	3.079	3.288	3.182	3.101	3.257	3.013	3.310	3.499	3.321	3.070	3.133	3.148	3.427	3.215	3.223	3.082	3.073	2.822	3.383	3.369	3.250
ESRP1	ENSG00000104413	1.00305	NA	1.170	NA	2.730	2.341	1.702	2.711	2.421	NA	1.812	NA	NA	NA	2.051	NA	NA	2.484	1.941	2.276	2.577	2.275	2.248	1.762	NA	2.508	NA	2.733	2.165	1.847
INTS10	ENSG00000104613	0.06672	2.192	2.239	2.177	2.289	2.272	2.308	2.269	2.604	2.246	2.200	2.174	2.310	2.520	2.294	2.292	2.217	2.496	2.148	2.417	2.246	2.398	2.223	2.173	2.148	2.251	2.127	2.507	2.352	2.190
ERI1	ENSG00000104626	0.20978	1.533	NA	1.527	1.591	1.587	1.732	1.623	1.650	1.826	1.508	1.388	1.463	1.588	1.714	1.653	1.605	NA	1.812	1.410	1.604	1.437	1.472	1.513	1.559	1.433	2.045	1.485	1.824	1.567
SNRNP70	ENSG00000104852	0.15896	2.886	2.961	2.806	2.565	2.916	2.569	2.432	2.628	2.631	2.674	2.554	2.413	2.499	2.764	2.882	2.835	3.006	2.888	3.209	2.662	3.072	3.071	2.889	2.989	2.899	2.811	2.434	2.717	2.646
CLASRP	ENSG00000104859	0.31551	1.958	2.258	2.011	1.832	2.235	1.836	NA	1.828	2.008	2.009	1.818	NA	NA	1.969	2.241	2.089	NA	2.019	2.183	1.910	2.185	2.225	2.026	2.333	2.291	2.056	1.794	1.926	1.908
PIH1D1	ENSG00000104872	0.05091	2.398	2.346	2.358	2.427	2.596	2.362	2.452	2.556	2.309	2.584	2.332	2.225	2.583	2.422	2.572	2.407	2.602	2.510	2.532	2.311	2.617	2.549	2.359	2.518	2.498	2.078	2.438	2.474	2.405
RNASEH2A	ENSG00000104889	0.10009	1.555	1.801	1.714	2.070	1.958	1.828	1.722	1.956	1.462	1.738	1.624	1.482	1.737	1.856	1.879	1.760	1.622	1.843	1.629	1.839	1.813	1.826	1.650	1.841	1.909	1.865	1.506	2.127	1.619
SF3A2	ENSG00000104897	0.20487	1.793	2.194	2.385	1.657	2.270	2.056	1.812	1.973	1.934	2.140	1.994	1.388	1.654	2.129	2.122	2.459	2.177	2.174	2.265	1.492	2.255	2.312	1.954	2.280	2.112	2.292	1.663	1.816	1.922
TRMT1	ENSG00000104907	0.10482	1.905	2.233	2.091	1.756	1.975	1.919	1.860	2.021	2.031	2.063	2.035	1.405	1.777	1.828	2.340	2.127	2.123	2.037	2.121	1.771	2.066	2.055	1.932	2.274	2.036	2.018	1.801	1.892	2.027
NOVA2	ENSG00000104967	2.36846	1.046	NA	1.805	NA	NA	NA	NA	NA	1.132	NA	NA	NA	NA	1.341	NA	NA	NA	1.474	NA	NA	NA	NA	1.183	NA	NA	1.039	NA	NA	NA
AKAP8	ENSG00000105127	0.03288	1.890	2.083	1.899	1.960	2.038	1.914	1.856	1.934	1.982	1.894	1.761	1.891	1.794	1.954	2.167	1.997	2.023	2.025	2.012	1.944	2.049	2.052	1.964	2.136	2.038	1.899	1.873	1.970	1.879
POP4	ENSG00000105171	0.64215	1.658	1.726	1.418	1.733	1.687	NA	1.674	1.711	NA	NA	NA	1.728	1.847	1.787	1.676	NA	NA	1.581	NA	1.680	1.695	1.676	NA	NA	1.606	NA	1.662	1.878	1.655
RPS16	ENSG00000105193	0.16449	3.502	3.763	3.132	3.533	3.766	3.650	3.585	3.747	3.552	3.657	3.638	3.119	3.531	3.664	3.854	4.168	3.940	3.677	3.652	3.524	3.879	3.703	3.520	3.820	3.628	3.217	3.709	3.773	3.664
POLR2I	ENSG00000105258	0.21085	2.014	1.920	2.057	1.745	2.014	1.821	1.822	2.343	1.783	1.852	2.437	1.735	2.098	2.093	1.617	2.194	2.387	1.835	2.107	1.673	2.243	2.037	1.820	1.971	2.052	2.344	1.785	1.701	1.745
ZFR2	ENSG00000105278	4.85798	NA	NA	1.605	NA	NA	NA	NA	NA	NA	NA	NA	NA	NA	NA	NA	NA	NA	NA	NA	NA	NA	NA	NA	NA	NA	NA	NA	NA	NA
HNRNPUL1	ENSG00000105323	0.02902	2.618	2.831	2.683	2.763	2.826	2.749	2.796	2.804	2.804	2.690	2.698	2.552	2.572	2.786	2.827	2.938	2.748	2.576	2.698	2.658	2.831	2.826	2.786	2.825	2.810	2.791	2.772	2.861	2.738
MRPL4	ENSG00000105364	0.09555	2.229	2.212	2.115	1.855	2.309	1.968	1.986	2.097	1.920	2.061	2.317	1.687	2.224	2.144	1.993	2.233	2.165	2.099	2.147	1.677	2.227	2.226	1.775	2.086	2.088	2.042	1.872	1.859	1.949
RPS19	ENSG00000105372	0.15288	2.954	3.222	2.673	3.062	3.263	3.038	3.110	3.292	2.909	3.083	2.865	2.425	2.932	3.105	3.272	3.490	3.398	3.025	3.122	2.890	3.251	3.303	2.836	3.210	3.101	2.803	2.999	3.196	3.060
GLTSCR2	ENSG00000105373	0.65582	2.882	NA	2.472	2.506	3.140	2.795	2.540	2.876	NA	2.845	NA	NA	2.622	2.946	2.987	3.460	3.509	2.844	3.157	2.446	3.540	3.248	2.648	3.091	3.019	2.495	2.571	2.734	2.665
GRWD1	ENSG00000105447	0.06517	1.519	1.677	1.299	1.485	1.564	1.628	1.579	1.643	1.818	1.494	1.560	1.446	1.585	1.578	1.670	1.622	1.914	1.642	1.528	1.351	1.742	1.449	1.481	1.648	1.526	1.459	1.532	1.627	1.549
TNPO2	ENSG00000105576	0.08736	2.274	2.138	2.599	2.015	2.148	2.275	2.302	2.326	2.287	2.325	2.226	2.062	1.936	2.053	2.303	2.473	2.263	2.128	2.221	1.986	2.129	2.021	2.293	2.208	2.092	2.329	2.183	2.091	2.258
DDX49	ENSG00000105671	0.11825	2.028	2.092	2.083	1.803	2.177	2.118	2.048	1.989	1.966	1.991	2.245	1.646	2.069	2.095	2.056	2.090	2.291	2.128	2.135	1.709	2.226	2.099	NA	1.961	2.008	2.101	2.004	1.777	2.110
SUGP1	ENSG00000105705	0.06342	1.980	1.932	2.096	1.644	2.044	1.766	1.779	1.877	1.710	1.866	2.018	1.645	1.813	1.899	1.978	1.852	1.990	1.864	1.989	1.764	2.028	1.989	1.772	2.064	1.973	2.149	1.730	1.911	1.813
SMG9	ENSG00000105771	0.06954	1.914	2.001	1.932	1.876	1.951	1.884	1.627	1.851	1.712	1.897	1.710	1.690	1.661	1.840	2.130	1.779	1.827	1.953	1.963	1.776	1.899	1.786	1.918	2.028	1.907	2.163	1.691	2.078	1.951
GTPBP10	ENSG00000105793	0.06172	1.514	1.457	1.576	1.554	1.459	1.586	1.556	1.534	1.361	1.285	1.566	1.635	1.830	1.328	1.581	1.539	1.319	1.309	1.504	1.513	1.417	1.520	1.493	1.449	1.549	1.584	1.732	1.545	1.282
ZC3HAV1	ENSG00000105939	0.12919	1.815	2.159	1.670	1.880	1.757	1.748	1.887	1.860	2.180	1.678	1.393	1.926	1.868	1.890	2.216	1.952	1.504	1.772	1.524	1.913	2.081	1.863	1.861	2.068	1.922	1.726	1.812	2.074	1.814
GARS	ENSG00000106105	0.14133	2.350	2.491	2.429	2.547	2.301	2.418	2.553	2.278	2.486	2.277	2.432	2.537	2.517	2.335	2.359	2.254	2.786	2.358	2.263	2.409	2.533	2.249	2.336	2.228	2.354	2.582	2.949	2.724	2.486
EIF3B	ENSG00000106263	0.03510	2.521	2.635	2.549	2.651	2.599	2.538	2.698	2.679	2.758	2.491	2.566	2.527	2.777	2.506	2.593	2.576	2.829	2.589	2.604	2.495	2.713	2.507	2.647	2.564	2.559	2.678	2.481	2.747	2.586
AIMP2	ENSG00000106305	0.24330	1.614	1.785	1.767	1.795	2.265	1.483	1.585	1.610	1.564	1.433	1.897	1.541	2.076	1.722	1.253	1.238	1.787	1.677	1.741	1.536	1.823	2.137	1.453	1.518	1.498	1.882	1.891	1.650	1.498
RBM28	ENSG00000106344	0.11324	1.287	1.330	1.605	1.331	1.144	1.300	1.233	1.338	1.604	1.128	1.421	1.287	1.153	1.144	1.438	1.356	1.316	1.199	1.238	1.363	1.233	1.184	1.415	1.329	1.311	NA	1.346	1.361	1.174
LSM5	ENSG00000106355	0.09322	1.946	1.922	1.945	2.134	1.975	1.994	1.926	2.023	1.759	1.756	1.981	2.019	2.106	1.893	1.908	1.897	NA	1.833	1.872	2.067	1.802	2.011	1.857	1.784	1.908	1.877	2.029	2.124	1.802
EZH2	ENSG00000106462	1.93465	NA	NA	NA	NA	1.915	1.486	NA	1.152	NA	NA	1.044	NA	NA	1.401	NA	1.138	NA	1.539	NA	NA	NA	1.799	1.384	NA	NA	2.279	1.527	2.322	NA
MRPL32	ENSG00000106591	0.23823	2.521	NA	2.053	2.437	2.479	2.302	2.301	2.356	NA	2.369	2.672	2.487	2.714	2.285	2.207	NA	2.522	2.317	2.541	2.408	2.402	2.411	2.289	2.274	2.276	2.325	2.308	2.418	2.257
EIF4H	ENSG00000106682	0.03488	2.755	2.771	2.794	2.793	2.821	2.799	2.898	2.811	2.855	2.809	2.864	2.695	2.926	2.776	2.747	2.895	3.073	2.927	2.826	2.700	2.903	2.787	2.764	2.729	2.763	2.509	2.835	2.846	2.775
ELAVL2	ENSG00000107105	4.03154	1.084	NA	2.001	NA	NA	NA	NA	NA	NA	NA	NA	NA	NA	NA	NA	NA	NA	NA	NA	NA	NA	NA	NA	NA	NA	2.647	NA	NA	NA
FUBP3	ENSG00000107164	0.04007	2.293	2.233	2.588	2.236	2.246	2.414	2.366	2.308	2.318	2.197	2.307	2.306	2.536	2.263	2.243	2.276	2.273	2.369	2.350	2.242	2.302	2.271	2.380	2.268	2.245	2.335	2.512	2.235	2.285
DDX58	ENSG00000107201	0.17125	1.744	2.130	1.551	1.675	1.731	1.804	1.777	1.779	1.849	1.816	1.682	1.802	1.816	1.983	2.082	1.726	1.524	1.914	1.588	1.808	2.390	1.823	1.954	2.036	1.875	1.643	1.524	1.935	1.820
SETX	ENSG00000107290	0.12704	1.943	2.226	1.930	1.952	1.871	1.994	2.011	1.972	2.128	1.962	1.829	2.045	1.971	1.995	2.396	2.028	1.845	2.008	1.876	2.018	1.849	1.978	2.023	2.286	1.964	2.275	2.449	2.281	1.895
EXOSC3	ENSG00000107371	0.05582	1.855	1.996	1.764	1.863	1.832	1.691	1.777	1.831	1.721	1.693	1.591	1.769	1.767	1.680	1.972	1.768	1.616	1.771	1.865	1.860	1.796	1.765	1.819	1.724	1.820	1.973	1.763	2.131	1.733
EIF3A	ENSG00000107581	0.06032	2.689	2.803	2.613	2.751	2.803	2.767	2.815	2.730	2.901	2.605	2.796	2.797	2.814	2.630	2.766	2.707	3.149	2.659	2.706	2.742	2.832	2.746	2.766	2.696	2.745	2.629	2.985	2.844	2.716
TRDMT1	ENSG00000107614	0.80244	1.170	NA	1.095	1.161	1.143	1.500	1.251	1.524	NA	1.094	1.286	NA	NA	NA	1.388	1.274	NA	1.274	NA	1.154	1.199	1.087	1.167	NA	NA	NA	1.825	1.314	1.134
DDX50	ENSG00000107625	0.04918	2.120	2.241	2.033	2.184	2.022	2.381	2.290	2.312	2.206	2.175	2.180	2.176	2.021	2.156	2.294	2.359	2.208	2.213	2.140	2.193	2.125	2.049	2.354	2.180	2.101	2.425	2.390	2.367	2.269
NPM3	ENSG00000107833	0.18704	1.951	2.165	1.811	2.221	1.805	2.157	1.957	2.039	1.823	1.845	NA	1.627	1.886	1.924	1.995	2.092	NA	1.953	1.951	1.972	1.987	1.734	1.855	1.856	1.875	2.211	1.830	2.186	2.019
CPEB3	ENSG00000107864	0.49297	1.481	NA	1.716	1.210	1.346	1.074	1.345	1.156	NA	1.115	1.518	1.589	1.979	1.124	1.066	1.318	1.401	NA	1.624	1.335	1.698	1.389	1.133	1.235	1.326	1.652	1.876	1.168	NA
LARP4B	ENSG00000107929	0.04604	1.860	1.995	1.873	1.961	1.998	1.856	2.004	1.925	1.987	1.796	2.209	1.860	1.673	2.003	2.011	1.782	1.958	1.951	2.053	1.891	1.921	1.953	1.791	1.979	2.074	2.006	2.133	2.000	1.827
GTPBP4	ENSG00000107937	0.06561	2.079	2.038	1.923	1.958	1.791	1.976	2.043	2.000	2.288	1.685	1.984	1.853	1.871	1.835	1.984	1.854	2.007	1.867	1.810	1.932	1.888	1.821	1.938	1.828	1.782	2.073	2.007	2.166	1.912
MTPAP	ENSG00000107951	0.03040	1.516	1.552	1.739	1.714	1.654	1.682	1.650	1.593	1.708	1.368	1.654	1.698	1.683	1.443	1.589	1.572	1.627	1.523	1.604	1.667	1.636	1.541	1.642	1.651	1.570	1.757	1.791	1.699	1.503
OBFC1	ENSG00000107960	0.22651	2.278	2.075	1.696	2.238	2.025	1.976	NA	2.012	1.935	2.244	2.616	2.137	2.109	2.321	2.144	NA	2.265	2.172	1.798	2.123	2.041	2.057	2.062	2.146	2.186	2.301	2.232	2.341	2.203
TFAM	ENSG00000108064	0.05086	1.931	2.006	1.859	2.093	2.042	2.020	1.960	1.984	2.001	1.637	1.883	2.063	2.107	1.856	2.061	1.967	1.803	1.949	1.910	1.942	1.962	2.015	1.841	1.897	1.880	2.113	2.200	2.100	1.716
RPL28	ENSG00000108107	0.13546	3.438	3.693	3.167	3.441	3.584	3.441	3.535	3.602	3.507	3.559	3.349	2.853	3.361	3.559	3.723	3.853	3.767	3.483	3.550	3.221	3.497	3.664	3.295	3.791	3.547	3.102	3.415	3.705	3.610
NUFIP2	ENSG00000108256	0.04759	2.075	2.176	2.063	2.022	2.012	2.017	2.062	2.014	2.316	1.948	1.874	2.080	2.057	1.934	2.264	1.956	2.041	2.234	1.938	2.043	2.021	1.968	1.886	2.143	2.064	2.025	2.213	2.087	1.989
RPL19	ENSG00000108298	0.13173	3.775	3.921	3.586	3.885	3.916	3.820	3.828	3.998	3.795	3.843	3.852	3.547	3.873	3.804	4.102	4.251	4.298	3.794	3.834	3.729	4.106	3.947	3.822	3.994	3.820	3.452	3.937	4.118	3.881
CASC3	ENSG00000108349	0.11802	2.387	NA	2.737	2.444	2.274	2.464	2.443	2.576	2.427	2.319	2.174	2.441	2.192	2.381	2.496	2.580	2.437	2.321	2.368	2.523	2.458	2.304	2.685	2.479	2.414	2.673	2.519	2.512	2.450
DHX40	ENSG00000108406	0.12063	2.194	1.953	2.213	2.058	2.010	2.314	2.166	2.390	2.034	2.175	2.055	2.458	2.180	2.055	2.073	2.274	2.196	2.034	2.075	2.151	1.988	1.964	2.262	NA	2.081	2.353	2.314	2.133	2.205
KPNB1	ENSG00000108424	0.04726	2.445	2.664	2.584	2.604	2.410	2.485	2.614	2.560	2.614	2.382	2.614	2.536	2.478	2.383	2.631	2.528	2.462	2.455	2.453	2.510	2.439	2.350	2.507	2.533	2.426	2.742	2.621	2.804	2.479
INTS2	ENSG00000108506	0.06206	1.518	1.641	1.787	1.566	1.482	1.543	1.612	1.610	1.390	1.334	1.600	1.500	1.463	1.422	1.793	1.507	1.184	1.505	1.444	1.571	1.394	1.545	1.489	1.585	1.594	1.700	1.418	1.729	1.587
C1QBP	ENSG00000108561	0.11074	2.740	2.673	2.527	3.007	2.774	2.503	2.640	2.663	2.505	2.300	2.796	2.777	2.827	2.497	2.500	2.364	2.436	2.490	2.541	2.737	2.507	2.699	2.488	2.472	2.460	2.691	2.522	2.880	2.519
DRG2	ENSG00000108591	0.03026	2.080	2.088	2.160	1.974	2.148	2.140	2.130	2.212	2.082	2.166	2.172	1.979	2.191	2.118	2.248	2.230	2.214	2.072	2.241	1.915	2.151	2.129	2.056	2.098	1.980	1.872	2.053	2.115	2.192
FTSJ3	ENSG00000108592	0.03784	2.109	2.201	2.092	2.089	2.057	2.041	2.065	2.189	2.035	2.159	2.128	2.338	2.152	1.975	2.166	2.024	2.039	1.992	2.162	2.158	1.989	2.084	2.318	2.163	1.979	2.053	2.081	2.291	2.051
UTP6	ENSG00000108651	0.04919	1.827	2.071	1.860	1.962	1.865	1.973	1.927	1.911	2.106	1.857	1.853	1.819	1.986	1.814	2.132	1.868	1.907	2.026	1.979	1.985	1.894	1.782	1.921	1.991	1.850	2.137	1.908	2.222	1.940
DDX5	ENSG00000108654	0.08660	3.636	3.626	3.360	3.475	3.310	3.528	3.482	3.419	3.845	3.422	3.409	3.374	3.380	3.573	3.756	3.274	3.370	3.348	3.509	3.676	3.311	3.393	3.587	3.649	3.372	3.406	3.561	3.617	3.657
DHX58	ENSG00000108771	0.66663	1.798	NA	NA	NA	1.691	1.676	1.631	1.915	1.744	2.033	NA	1.479	2.010	1.923	2.039	1.852	NA	NA	1.896	1.430	2.375	1.787	1.729	2.138	NA	1.790	NA	1.611	1.915
PTGES3L-AARSD1	ENSG00000108825	2.87049	NA	NA	NA	1.034	NA	1.211	NA	NA	NA	NA	1.985	NA	NA	NA	NA	NA	NA	NA	NA	1.218	NA	NA	1.148	NA	NA	NA	NA	NA	1.214
MRPL27	ENSG00000108826	0.19772	2.409	2.225	2.311	2.598	2.484	2.239	2.221	2.370	2.135	2.172	2.579	2.428	2.613	2.238	2.059	NA	2.237	2.288	2.270	2.521	2.297	2.315	2.286	2.050	2.322	2.169	NA	2.507	2.214
LUC7L3	ENSG00000108848	0.11718	2.406	2.540	2.776	2.333	2.547	2.309	2.356	2.420	2.167	2.377	2.417	2.185	1.972	2.252	2.760	2.544	2.377	2.423	2.637	2.644	2.447	2.660	2.697	2.717	2.555	2.499	2.437	2.536	2.312
EFTUD2	ENSG00000108883	0.05001	2.183	2.404	2.290	2.470	2.243	2.189	2.256	2.385	2.314	2.135	2.279	2.297	2.375	2.226	2.398	2.119	2.193	2.273	2.108	2.278	2.182	2.222	2.246	2.301	2.139	2.339	2.290	2.578	2.150
SUPT6H	ENSG00000109111	0.02079	2.372	2.296	2.317	2.186	2.193	2.244	2.311	2.183	2.404	2.368	2.283	2.357	2.389	2.238	2.354	2.421	2.384	2.298	2.258	2.240	2.285	2.135	2.445	2.321	2.254	2.291	2.263	2.312	2.293
RPL34	ENSG00000109475	0.14701	3.517	3.638	3.356	3.641	3.669	3.498	3.434	3.650	3.394	3.446	3.440	3.236	3.399	3.520	3.678	3.924	4.007	3.521	3.555	3.599	3.785	3.732	3.547	3.740	3.583	3.153	3.595	3.907	3.401
GAR1	ENSG00000109534	0.05250	1.993	2.126	2.076	2.110	2.067	2.067	1.932	2.070	2.092	1.595	1.685	1.865	1.843	2.063	1.881	1.956	1.928	2.044	2.029	2.044	2.137	2.045	1.926	1.964	1.942	2.072	1.956	2.186	1.812
DHX15	ENSG00000109606	0.04090	2.504	2.699	2.449	2.756	2.527	2.633	2.635	2.589	2.706	2.390	2.394	2.673	2.557	2.506	2.679	2.523	2.641	2.600	2.564	2.708	2.468	2.498	2.560	2.538	2.585	2.473	2.555	2.804	2.502
SEPSECS	ENSG00000109618	0.36425	1.427	1.512	1.511	1.788	1.954	1.459	1.403	1.519	1.255	1.660	1.511	1.931	2.438	1.366	1.653	1.485	1.614	1.499	1.561	1.708	1.511	1.942	1.592	1.581	1.858	1.723	1.659	1.567	1.290
PUS3	ENSG00000110060	0.87105	1.643	1.760	1.751	NA	1.788	1.660	NA	1.691	1.734	NA	NA	1.797	2.191	1.576	1.800	NA	NA	NA	1.667	NA	1.749	1.641	NA	NA	1.649	NA	1.799	1.857	NA
DCPS	ENSG00000110063	0.10816	1.874	2.059	1.680	1.904	1.814	1.823	1.734	1.855	1.581	2.132	1.933	1.913	2.293	1.888	2.033	1.778	1.787	1.774	1.709	1.793	1.888	1.830	1.809	1.950	1.922	1.712	1.791	2.180	2.074
CCDC86	ENSG00000110104	0.28385	2.103	2.035	1.802	1.737	1.946	1.933	1.966	1.918	2.214	NA	1.896	1.656	1.567	1.926	1.799	1.887	2.340	NA	2.093	1.563	1.843	1.876	1.768	1.801	1.693	2.339	1.667	1.704	1.838
PRPF19	ENSG00000110107	0.04181	2.594	2.650	2.667	2.821	2.556	2.675	2.603	2.703	2.426	2.449	2.430	2.474	2.675	2.526	2.583	2.717	2.622	2.534	2.709	2.548	2.638	2.560	2.602	2.576	2.499	2.420	2.549	2.801	2.546
DDX6	ENSG00000110367	0.04339	2.376	2.467	2.575	2.349	2.290	2.418	2.525	2.437	2.408	2.220	2.406	2.485	2.518	2.311	2.626	2.590	2.363	2.332	2.327	2.391	2.448	2.349	2.439	2.573	2.428	2.475	2.445	2.657	2.312
RPS13	ENSG00000110700	0.10540	3.355	3.563	3.323	3.646	3.582	3.495	3.479	3.584	3.407	3.485	3.543	3.206	3.501	3.446	3.687	3.903	3.815	3.569	3.441	3.546	3.701	3.599	3.475	3.604	3.458	3.121	3.570	3.837	3.465
PRPF40B	ENSG00000110844	0.12718	1.910	1.820	2.126	1.588	1.728	1.946	1.798	2.093	1.722	2.011	2.245	1.818	1.530	1.787	2.132	2.205	1.967	1.983	1.912	1.748	2.029	1.635	2.164	1.986	1.872	2.254	2.094	1.982	1.862
CAPRIN2	ENSG00000110888	1.16457	1.956	1.893	2.060	NA	1.687	NA	NA	NA	NA	1.811	2.047	NA	NA	1.655	2.072	1.955	NA	1.513	NA	NA	1.637	NA	2.072	NA	1.884	2.419	1.746	NA	NA
PTGES3	ENSG00000110958	0.04573	2.982	3.026	3.055	3.206	3.089	3.124	3.118	3.385	2.960	2.927	2.979	3.092	3.217	3.003	3.026	3.215	2.984	3.042	2.990	3.076	3.029	3.113	3.085	2.932	2.977	3.019	3.163	3.148	2.998
MAGOHB	ENSG00000111196	2.58001	NA	NA	NA	NA	NA	1.706	NA	NA	NA	NA	NA	1.375	NA	NA	NA	NA	NA	1.570	NA	1.531	1.501	NA	NA	NA	NA	NA	NA	NA	NA
OAS3	ENSG00000111331	0.68786	1.757	2.041	1.560	1.963	1.759	1.544	1.735	1.792	1.982	1.860	1.923	1.408	1.709	2.117	1.964	1.528	1.356	2.181	1.377	1.657	2.870	1.865	1.831	2.184	1.947	1.329	1.271	1.835	1.965
OAS2	ENSG00000111335	0.70641	1.624	2.330	1.108	1.786	1.610	1.659	1.930	1.637	2.064	1.950	2.058	1.490	2.036	2.263	2.477	1.207	NA	2.290	1.647	1.554	2.870	1.649	1.876	2.396	2.115	1.276	1.487	2.368	2.186
EIF2B1	ENSG00000111361	0.02311	2.277	2.280	2.273	2.329	2.215	2.200	2.304	2.224	2.203	2.162	2.305	2.186	2.337	2.249	2.349	2.168	2.144	2.287	2.273	2.322	2.224	2.240	2.312	2.279	2.173	2.184	2.122	2.481	2.229
DDX55	ENSG00000111364	0.10627	1.737	1.921	1.991	1.791	1.796	1.810	1.657	1.873	1.710	1.645	NA	1.556	1.708	1.652	2.020	1.732	2.027	1.690	1.795	1.827	1.852	1.797	1.822	1.936	1.785	1.785	1.707	1.911	1.617
ENDOU	ENSG00000111405	3.59871	NA	NA	1.156	NA	NA	NA	2.674	NA	1.041	NA	NA	NA	NA	NA	NA	NA	NA	1.540	NA	NA	NA	NA	NA	NA	NA	NA	NA	2.133	NA
CPSF6	ENSG00000111605	0.03724	2.279	2.456	2.385	2.331	2.313	2.408	2.308	2.453	2.272	2.108	2.172	2.233	2.227	2.194	2.506	2.394	2.193	2.315	2.285	2.226	2.304	2.293	2.319	2.324	2.279	2.310	2.413	2.512	2.226
KRR1	ENSG00000111615	0.02678	1.555	1.493	1.608	1.436	1.334	1.611	1.567	1.558	1.558	1.332	1.602	1.533	1.618	1.498	1.640	1.587	1.321	1.555	1.498	1.467	1.545	1.434	1.576	1.530	1.508	1.528	1.661	1.564	1.396
GAPDH	ENSG00000111640	0.28533	3.744	3.909	3.876	4.106	4.092	3.843	4.166	3.895	3.719	4.011	4.603	3.957	4.097	3.674	3.751	3.672	3.614	3.825	3.663	3.895	3.781	3.986	3.681	3.574	3.591	3.546	3.778	4.048	3.986
NOP2	ENSG00000111641	0.13935	1.762	2.185	1.934	2.102	1.904	1.899	1.978	2.045	2.401	1.776	1.765	1.803	1.917	1.887	2.273	1.747	2.106	1.780	1.920	1.969	1.992	1.862	2.003	2.096	1.797	2.053	1.895	2.363	1.878
SRSF9	ENSG00000111786	0.05721	2.796	2.812	2.578	2.933	2.786	2.725	2.705	2.828	2.655	2.610	2.368	2.778	2.847	2.760	2.659	2.710	2.943	2.779	2.802	2.776	2.709	2.749	2.635	2.794	2.719	2.926	2.754	3.027	2.590
RNGTT	ENSG00000111880	0.17716	1.805	1.937	1.698	1.618	1.546	1.734	1.837	1.567	1.506	1.497	1.676	1.674	1.768	1.540	1.997	1.581	NA	1.690	1.630	1.737	1.543	1.561	1.558	1.773	1.509	1.833	1.617	2.173	1.695
HINT3	ENSG00000111911	0.08828	2.344	2.035	2.370	2.171	2.144	2.216	2.354	2.156	2.100	2.153	2.468	2.252	2.410	2.303	1.897	2.038	2.193	2.030	2.355	2.219	2.359	2.110	2.126	1.883	2.316	2.135	2.481	1.969	2.231
MRPL18	ENSG00000112110	0.03325	2.478	2.445	2.458	2.532	2.488	2.495	2.506	2.683	2.262	2.429	2.716	2.428	2.562	2.557	2.415	2.514	2.452	2.401	2.579	2.493	2.552	2.444	2.414	2.364	2.455	2.443	2.349	2.525	2.536
KHDRBS2	ENSG00000112232	3.88527	NA	NA	1.175	NA	NA	NA	NA	NA	NA	NA	NA	NA	NA	NA	NA	NA	NA	NA	NA	NA	NA	NA	NA	NA	NA	NA	NA	1.004	NA
RPS12	ENSG00000112306	0.14486	3.507	3.778	3.448	3.749	3.814	3.695	3.621	3.731	3.410	3.555	3.443	3.227	3.570	3.650	3.819	4.095	4.019	3.645	3.528	3.640	3.840	3.694	3.553	3.852	3.709	3.394	3.715	3.882	3.383
HBS1L	ENSG00000112339	0.06493	1.772	1.692	1.912	1.753	1.685	1.843	1.890	1.832	1.699	1.628	2.035	1.831	2.127	1.672	1.778	1.690	1.861	1.757	1.675	1.755	1.915	1.678	1.703	1.579	1.693	1.846	1.912	1.925	1.778
QKI	ENSG00000112531	0.94140	2.238	2.266	3.311	1.829	1.589	2.059	2.110	1.814	2.600	2.052	2.756	2.179	2.223	2.510	2.153	2.133	1.743	2.361	1.712	1.922	1.784	1.583	2.062	2.251	1.702	2.347	1.997	1.975	2.185
BYSL	ENSG00000112578	0.13089	1.703	1.761	1.684	1.703	1.457	1.838	1.780	1.875	2.201	1.441	1.641	1.610	1.810	1.635	1.640	1.632	1.938	1.738	1.704	1.579	1.607	1.355	1.766	1.559	1.494	1.807	1.626	1.959	1.694
MRPL2	ENSG00000112651	0.24332	1.990	1.895	1.907	2.122	2.275	1.783	1.810	1.978	NA	1.901	2.390	2.013	2.444	1.944	1.836	1.912	NA	1.952	1.985	2.066	2.104	2.209	1.953	1.915	1.953	1.968	1.821	1.958	1.768
FAM46A	ENSG00000112773	1.63508	2.030	NA	1.233	1.825	1.985	NA	NA	1.857	2.317	NA	2.060	NA	NA	1.770	1.652	2.077	1.767	2.149	1.738	NA	3.088	2.038	2.025	NA	2.720	NA	1.523	1.464	NA
HARS2	ENSG00000112855	0.05903	2.080	2.010	2.019	2.336	2.168	2.044	2.035	2.074	1.881	2.047	2.403	2.168	2.112	1.984	2.167	2.042	1.946	2.034	2.078	2.324	1.934	2.148	2.209	2.156	2.071	2.140	2.082	2.217	2.023
MRPS30	ENSG00000112996	0.07086	1.934	1.904	1.964	2.047	2.085	1.925	1.972	1.955	1.932	1.708	2.342	2.119	2.217	1.856	1.953	1.912	1.990	1.831	1.960	2.009	2.027	2.087	1.851	1.883	1.943	1.967	2.192	1.960	1.852
MRPS27	ENSG00000113048	0.08424	2.316	2.233	2.316	2.513	2.275	2.276	2.312	2.459	2.189	2.254	2.691	2.399	2.493	2.089	2.359	2.430	2.189	2.162	2.198	2.340	2.211	2.204	2.388	2.209	2.196	2.154	2.492	2.547	2.284
CLK4	ENSG00000113240	0.57029	2.105	2.078	2.258	NA	2.098	2.010	NA	2.065	NA	NA	2.032	2.040	1.997	1.906	NA	NA	2.254	NA	2.235	NA	2.083	2.003	2.199	NA	2.085	2.109	2.009	2.216	2.130
THG1L	ENSG00000113272	0.11124	1.633	1.560	1.557	1.899	1.761	1.700	1.619	1.788	1.457	1.699	1.536	1.478	1.597	1.470	1.557	1.753	1.417	1.534	NA	1.786	1.431	1.646	1.723	1.498	1.625	1.506	1.787	1.707	1.671
DROSHA	ENSG00000113360	0.08054	1.952	2.024	2.286	2.044	1.881	2.066	2.021	2.138	NA	1.929	1.985	2.042	1.946	1.891	2.092	2.143	2.021	1.975	2.011	2.131	2.006	1.964	2.030	2.006	2.000	2.012	1.997	2.110	1.985
SUB1	ENSG00000113387	0.05877	3.071	3.163	3.244	3.103	2.971	3.241	2.981	3.015	3.134	2.921	3.320	3.065	3.167	3.024	3.203	2.871	2.866	3.080	2.923	3.172	2.965	3.065	2.951	3.122	2.976	3.067	2.942	3.302	3.058
TARS	ENSG00000113407	0.10607	2.391	2.426	2.422	2.529	2.436	2.398	2.594	2.174	2.493	2.138	2.517	2.463	2.737	2.324	2.337	2.197	2.767	2.421	2.374	2.543	2.665	2.407	2.373	2.241	2.414	2.232	2.767	2.583	2.452
BRIX1	ENSG00000113460	0.04607	1.890	2.012	1.860	2.018	1.881	1.982	1.961	2.026	2.214	1.742	1.944	1.891	1.860	1.899	1.997	1.879	1.960	2.078	1.959	1.945	1.831	1.806	1.889	1.867	1.799	2.008	2.006	2.181	1.883
PPWD1	ENSG00000113593	0.04121	2.003	2.279	2.101	2.130	2.045	2.087	2.044	2.124	2.143	2.071	2.056	1.957	2.113	2.096	2.386	2.151	2.014	2.184	2.169	2.232	2.072	2.093	2.184	2.228	2.149	2.239	2.121	2.356	2.035
RARS	ENSG00000113643	0.06669	2.312	2.428	2.154	2.533	2.694	2.331	2.550	2.442	2.300	2.245	2.431	2.379	2.569	2.251	2.274	2.238	2.456	2.393	2.313	2.491	2.462	2.671	2.360	2.226	2.407	2.430	2.420	2.542	2.390
TCERG1	ENSG00000113649	0.06179	1.967	2.315	2.343	2.201	2.151	2.195	2.193	2.287	2.182	1.939	2.112	1.938	1.814	1.991	2.348	2.056	2.068	2.151	2.222	2.284	2.103	2.147	2.149	2.238	2.182	2.352	2.103	2.321	2.061
SMAD5	ENSG00000113658	0.10848	2.001	1.825	2.117	2.021	1.910	2.298	2.204	2.077	2.043	2.038	1.987	2.126	2.037	1.936	1.964	2.320	NA	2.257	2.050	2.087	1.954	1.940	2.222	2.031	2.046	1.956	2.155	2.019	1.984
CPEB4	ENSG00000113742	0.29019	2.737	2.051	2.296	1.821	1.928	1.961	2.315	1.943	2.268	2.004	2.426	2.514	2.317	1.903	1.915	1.660	2.327	2.025	1.699	1.863	2.255	2.016	1.875	1.815	1.996	1.894	2.345	1.956	2.121
ZNF346	ENSG00000113761	0.22086	1.614	1.654	1.813	1.627	1.522	1.820	1.702	1.773	1.465	1.673	1.647	1.589	1.503	1.581	1.725	1.925	NA	1.557	1.568	1.678	1.633	1.515	1.903	NA	NA	1.807	1.733	1.898	1.702
XRN1	ENSG00000114127	0.08439	1.833	2.048	1.681	1.734	1.951	1.799	1.818	1.652	1.799	1.757	1.480	1.850	2.146	1.600	2.105	1.817	1.747	1.825	1.721	1.805	1.700	2.028	1.815	1.942	1.838	1.765	1.826	1.897	1.680
RPL24	ENSG00000114391	0.11181	3.517	3.605	3.423	3.589	3.624	3.518	3.383	3.564	3.372	3.346	3.604	3.238	3.468	3.606	3.489	3.938	3.838	3.569	3.580	3.505	3.855	3.698	3.460	3.626	3.541	3.254	3.632	3.742	3.311
FXR1	ENSG00000114416	0.07933	2.703	2.578	2.613	2.428	2.510	2.649	2.623	2.764	2.601	2.617	2.984	2.691	2.719	2.497	2.612	2.763	2.631	2.617	2.543	2.564	2.617	2.552	2.700	2.523	2.469	2.988	2.859	2.742	2.663
NCBP2	ENSG00000114503	0.03151	2.516	2.510	2.714	2.480	2.359	2.566	2.514	2.525	2.494	2.397	2.459	2.530	2.340	2.482	2.522	2.487	2.272	2.382	2.483	2.517	2.325	2.342	2.430	2.428	2.391	2.472	2.553	2.575	2.451
MRPL3	ENSG00000114686	0.06111	2.452	2.508	2.458	2.704	2.542	2.558	2.572	2.771	2.405	2.279	2.627	2.636	2.676	2.355	2.394	2.419	2.621	2.398	2.544	2.534	2.690	2.496	2.399	2.206	2.467	2.496	2.655	2.640	2.494
RRP9	ENSG00000114767	0.07289	1.996	2.011	1.821	1.763	1.839	1.917	1.834	2.043	2.118	1.723	1.887	1.410	1.650	1.929	1.997	1.901	2.060	1.798	1.951	1.562	1.824	1.761	1.760	1.937	1.809	1.925	1.791	1.793	1.748
EIF1B	ENSG00000114784	0.37349	2.710	NA	2.621	2.472	2.455	2.513	2.460	2.623	2.705	2.580	3.359	2.733	2.628	2.463	2.533	NA	2.645	2.471	2.407	2.543	2.549	2.489	2.594	2.559	2.408	2.735	2.635	2.616	2.602
EIF4G1	ENSG00000114867	0.07677	2.790	2.783	2.565	2.681	2.699	2.646	2.897	2.648	2.943	2.606	2.750	2.660	3.124	2.736	2.639	2.567	2.923	2.688	2.771	2.599	2.898	2.690	2.635	2.600	2.716	2.667	2.739	2.675	2.732
EEF1B2	ENSG00000114942	0.14848	2.954	3.097	2.648	3.187	3.245	2.930	2.987	3.092	2.895	2.792	2.862	2.728	3.137	2.859	3.169	3.125	3.410	2.762	2.746	3.036	2.983	3.339	2.878	3.005	2.954	2.709	2.966	3.300	2.954
NCL	ENSG00000115053	0.03040	3.012	3.162	3.065	3.073	3.024	3.069	3.091	3.078	3.176	2.812	3.016	2.993	2.982	2.982	3.073	3.115	3.151	3.016	2.929	3.035	2.978	2.995	3.012	2.983	2.933	2.962	3.064	3.267	2.954
EIF2B4	ENSG00000115211	0.04369	2.213	2.113	2.222	2.242	2.153	2.171	2.289	2.165	2.237	2.178	2.339	2.166	2.210	2.078	2.223	2.139	2.532	2.180	2.447	2.275	2.348	2.129	2.314	2.136	2.171	2.303	2.301	2.273	2.214
IFIH1	ENSG00000115267	0.22490	1.883	2.181	1.518	1.885	2.094	1.626	1.884	2.023	1.695	1.771	1.599	1.857	2.086	1.997	2.132	1.825	1.737	2.023	1.734	1.810	2.537	2.058	1.811	2.162	1.967	1.518	1.735	2.046	1.836
RPS15	ENSG00000115268	0.34777	3.055	3.216	2.883	2.842	3.234	2.576	2.518	3.020	2.857	2.675	2.672	2.414	2.790	3.148	2.769	3.458	3.470	3.048	3.307	2.673	3.511	3.346	2.753	3.182	3.144	2.750	2.470	2.999	2.602
PAPOLG	ENSG00000115421	0.46458	NA	NA	NA	1.538	1.538	1.681	NA	1.590	1.759	1.580	1.607	NA	1.420	1.564	1.929	1.813	1.555	1.627	1.555	1.646	1.663	1.487	NA	1.792	1.594	1.874	NA	1.781	1.704
SF3B1	ENSG00000115524	0.03670	2.739	2.870	2.707	2.794	2.759	2.766	2.696	2.799	2.848	2.798	2.703	2.801	2.794	2.660	3.069	2.778	2.775	2.770	2.777	2.933	2.746	2.860	2.909	2.946	2.751	2.679	2.761	2.958	2.747
HDLBP	ENSG00000115677	0.20607	2.995	2.816	2.721	3.045	2.957	3.024	3.082	3.208	3.031	3.021	3.001	2.992	3.357	2.893	2.678	3.019	3.616	3.026	3.065	2.894	3.498	3.006	3.011	2.710	3.139	3.147	3.160	2.886	3.064
NOL10	ENSG00000115761	0.03780	2.087	2.052	1.851	2.051	1.958	1.950	2.061	1.915	2.017	1.845	1.996	2.084	2.094	1.840	1.945	1.879	2.195	1.973	1.891	1.986	2.149	1.909	1.903	1.840	1.964	2.078	2.136	2.075	1.933
CEBPZ	ENSG00000115816	0.02744	2.382	2.252	2.321	2.295	2.240	2.201	2.314	2.359	2.445	2.103	2.281	2.392	2.331	2.206	2.345	2.265	2.266	2.282	2.174	2.285	2.213	2.229	2.238	2.219	2.239	2.469	2.410	2.379	2.214
DARS	ENSG00000115866	0.05708	2.492	2.515	2.758	2.448	2.323	2.637	2.652	2.635	2.460	2.383	2.643	2.633	2.599	2.431	2.546	2.577	2.377	2.603	2.476	2.448	2.524	2.278	2.529	2.487	2.353	2.339	2.656	2.743	2.475
PNO1	ENSG00000115946	0.08266	1.972	2.019	1.814	1.891	1.795	1.992	2.019	1.992	2.275	1.690	1.926	1.927	1.971	1.895	1.938	1.679	2.068	1.959	1.841	1.717	1.769	1.638	1.823	1.771	1.653	1.917	2.107	1.997	1.976
TIA1	ENSG00000116001	0.16689	2.334	2.421	2.454	2.364	2.410	2.623	2.279	2.447	2.089	2.432	NA	2.266	2.257	2.342	2.611	2.554	NA	2.291	2.598	2.600	2.384	2.491	2.626	2.556	2.473	2.273	2.423	2.352	2.373
FARSB	ENSG00000116120	0.07606	1.964	2.135	2.175	2.368	2.216	2.141	2.237	2.080	1.882	1.730	2.196	1.977	2.005	1.942	1.994	2.079	2.040	1.875	1.946	2.223	1.956	2.068	2.034	1.819	2.011	2.145	2.147	2.191	1.849
MRPL37	ENSG00000116221	0.15589	2.489	2.328	2.160	2.705	2.636	2.309	2.515	2.449	2.307	2.333	2.778	2.529	2.976	2.266	2.224	2.410	2.627	2.296	2.338	2.467	2.455	2.565	2.345	2.261	2.378	2.381	2.343	2.602	2.453
RPL22	ENSG00000116251	0.09271	2.948	2.953	2.751	3.149	3.062	3.171	3.047	3.234	2.883	2.931	2.923	3.068	3.124	2.963	3.077	3.409	3.216	2.838	3.037	3.059	3.076	3.100	3.145	2.950	2.915	2.569	3.175	3.219	2.937
SRSF4	ENSG00000116350	0.02510	2.386	2.576	2.308	2.429	2.591	2.508	2.482	2.427	2.490	2.493	2.503	2.311	2.401	2.535	2.563	2.634	2.568	2.640	2.525	2.552	2.576	2.613	2.551	2.592	2.483	2.427	2.480	2.514	2.557
ASH1L	ENSG00000116539	0.15838	1.936	1.873	2.099	1.954	1.873	2.049	2.035	1.988	1.916	1.899	1.881	2.229	NA	1.798	2.031	2.266	1.954	1.929	1.962	2.034	2.051	1.952	2.133	NA	2.015	1.803	2.041	1.886	1.838
SFPQ	ENSG00000116560	0.07303	2.611	2.798	2.591	2.756	2.594	2.742	2.589	2.764	2.937	2.310	2.417	2.693	2.600	2.478	2.746	2.589	2.593	2.654	2.650	2.682	2.556	2.606	2.671	2.638	2.584	2.701	2.549	2.975	2.523
SMG7	ENSG00000116698	0.20542	2.084	2.247	2.281	2.229	2.190	2.158	2.181	2.450	2.042	NA	2.125	2.264	2.238	2.107	2.286	2.261	2.198	2.116	2.104	2.256	2.263	2.226	2.199	NA	2.263	2.511	2.314	2.382	NA
TROVE2	ENSG00000116747	0.06165	1.856	1.797	1.976	1.547	1.668	1.944	1.961	1.600	1.975	1.637	1.886	1.824	1.785	1.708	1.898	1.830	1.660	1.746	1.719	1.664	1.516	1.634	1.812	1.858	1.736	1.956	1.969	1.846	1.773
SRSF11	ENSG00000116754	0.09019	2.776	2.846	2.623	2.701	2.741	2.686	2.657	2.670	2.804	2.799	2.598	2.637	2.615	2.622	2.949	2.732	NA	2.723	2.880	2.893	2.749	2.772	2.861	2.902	2.771	2.852	2.812	2.910	2.634
CRYZ	ENSG00000116791	0.67981	2.435	1.818	1.784	2.123	2.487	2.481	2.293	2.586	1.904	2.555	2.569	3.220	3.208	2.272	2.093	2.206	2.457	2.147	2.201	2.172	2.154	2.601	2.331	1.941	2.181	1.976	2.188	2.245	2.298
TTF2	ENSG00000116830	0.26282	1.343	1.566	NA	1.611	1.357	1.259	1.362	1.207	1.224	1.292	1.313	1.224	NA	1.151	1.526	1.033	1.172	1.165	1.094	1.491	NA	1.397	1.433	1.366	1.378	1.265	1.216	1.693	1.243
WARS2	ENSG00000116874	0.11019	1.756	1.530	1.164	1.860	1.933	1.762	1.746	2.096	1.618	1.631	1.842	1.938	1.638	1.655	1.537	1.796	1.818	1.749	1.812	1.805	1.786	1.596	1.758	1.295	1.726	1.583	1.794	1.572	1.503
MRPS15	ENSG00000116898	0.22467	2.403	2.409	1.956	2.561	2.406	NA	2.411	2.317	2.517	2.303	2.938	2.481	2.774	2.398	2.207	2.097	2.623	2.387	2.307	2.496	2.597	2.441	2.265	2.236	2.346	2.794	2.369	2.517	2.370
TSNAX	ENSG00000116918	0.02813	2.444	2.252	2.254	2.195	2.207	2.325	2.288	2.263	2.186	2.174	2.299	2.402	2.319	2.257	2.281	2.119	2.184	2.220	2.215	2.198	2.166	2.142	2.250	2.354	2.195	2.380	2.413	2.369	2.257
RPF1	ENSG00000117133	0.21592	2.224	NA	1.991	NA	2.260	2.305	2.306	2.407	NA	2.097	2.566	2.236	2.290	2.248	2.355	2.108	2.257	2.161	2.250	2.320	2.299	2.230	2.277	2.217	2.241	2.355	2.468	2.510	2.252
ZNHIT6	ENSG00000117174	0.10320	1.774	1.975	1.918	1.752	1.712	2.055	2.075	1.897	NA	1.726	1.742	1.803	1.581	1.917	1.987	2.000	1.692	1.883	1.861	1.812	1.888	1.757	1.985	1.872	1.733	1.837	1.982	1.990	1.929
PRPF3	ENSG00000117360	0.05617	2.113	2.335	2.452	2.267	2.218	2.178	2.046	2.310	2.290	2.089	2.144	2.126	2.138	2.189	2.484	2.309	2.224	2.186	2.323	2.403	2.194	2.251	2.398	2.464	2.235	2.236	2.224	2.468	2.181
EBNA1BP2	ENSG00000117395	0.03868	2.390	2.419	2.287	2.518	2.304	2.393	2.369	2.583	2.276	2.186	2.448	2.474	2.328	2.414	2.206	2.233	2.400	2.426	2.339	2.401	2.383	2.262	2.307	2.206	2.317	2.478	2.419	2.544	2.309
IPO13	ENSG00000117408	0.14062	2.040	1.862	2.349	1.825	1.836	1.943	2.077	2.056	1.804	1.934	2.360	2.235	1.825	1.805	1.828	1.759	1.894	1.779	1.948	1.870	2.052	1.751	2.022	1.851	1.810	2.280	2.096	1.832	1.969
ERI3	ENSG00000117419	0.05383	2.272	2.053	2.402	2.297	2.155	2.304	2.175	2.490	2.153	2.235	2.462	2.410	2.416	2.246	2.071	2.322	2.311	2.241	2.305	2.170	2.259	2.040	2.241	2.102	2.178	2.400	2.203	2.152	2.306
PRDX1	ENSG00000117450	0.16596	3.170	3.258	2.938	3.397	3.512	3.168	3.465	3.346	3.189	3.218	3.316	3.612	3.717	3.412	3.114	3.137	2.779	3.315	3.164	3.165	3.086	3.491	3.185	3.079	3.289	3.091	3.527	3.612	3.213
NSUN4	ENSG00000117481	0.13261	1.885	1.683	1.546	1.754	1.636	1.694	1.676	1.853	1.899	1.820	1.771	1.808	1.850	1.675	1.765	1.705	1.854	1.782	1.705	1.656	1.757	1.589	1.716	1.714	1.744	2.361	1.855	1.865	1.783
PTBP2	ENSG00000117569	0.31190	1.785	1.826	2.089	1.673	1.608	2.158	2.086	1.733	NA	1.843	1.661	1.806	1.582	1.424	1.794	1.814	NA	1.652	1.950	2.189	1.618	1.625	2.235	1.816	1.796	2.331	2.093	1.723	2.035
DARS2	ENSG00000117593	0.15995	1.980	1.859	1.707	2.220	1.959	1.692	1.776	1.768	1.755	1.563	1.865	2.261	2.190	1.629	1.789	1.441	1.711	1.757	1.693	1.978	1.638	2.024	1.660	1.687	1.851	1.808	1.887	2.025	1.738
SYF2	ENSG00000117614	0.04842	2.499	2.549	2.288	2.615	2.679	2.490	2.442	2.680	2.444	2.616	2.637	2.614	2.445	2.524	2.560	2.814	2.532	2.548	2.501	2.676	2.443	2.629	2.661	2.578	2.498	2.394	2.646	2.766	2.481
PPP1R8	ENSG00000117751	0.02537	2.030	2.255	2.194	2.273	2.160	2.338	2.229	2.280	2.220	2.120	2.209	2.109	2.214	2.188	2.282	2.271	2.099	2.225	2.103	2.203	2.060	2.180	2.289	2.210	2.159	2.280	2.192	2.408	2.251
CD3EAP	ENSG00000117877	0.96886	1.334	1.407	NA	NA	1.188	1.606	1.661	1.287	NA	1.288	NA	NA	NA	1.404	1.614	1.671	1.558	NA	1.184	NA	NA	1.062	NA	1.347	NA	1.448	1.428	NA	NA
DDX59	ENSG00000118197	0.02595	1.994	1.955	1.924	1.789	1.763	1.819	1.886	1.925	1.945	1.816	1.867	1.974	1.907	1.942	1.955	1.838	1.795	2.003	1.949	1.906	1.797	1.575	1.862	1.881	1.809	1.885	1.920	2.009	1.945
FASTKD2	ENSG00000118246	0.06170	2.065	2.060	1.954	2.203	2.097	2.088	2.195	2.119	2.194	1.885	2.345	2.162	2.423	1.936	2.073	2.015	2.017	1.987	1.977	2.109	2.079	2.034	2.123	1.954	1.997	1.978	2.197	2.173	2.060
CPSF3	ENSG00000119203	0.08000	2.033	2.161	2.079	2.215	1.983	2.078	2.150	2.130	1.990	1.890	1.982	2.140	2.237	1.953	2.135	1.853	1.978	2.040	1.919	2.126	1.911	2.003	2.006	2.071	2.046	2.417	2.126	2.417	2.056
HEATR1	ENSG00000119285	0.08965	1.538	1.873	1.593	1.671	1.597	1.776	1.761	1.756	1.813	1.500	1.378	1.635	1.553	1.479	1.964	1.740	1.754	1.603	1.577	1.606	1.694	1.467	1.705	1.687	1.615	2.007	1.786	1.905	1.538
PTBP3	ENSG00000119314	0.16886	2.011	2.396	1.602	2.424	2.348	2.116	2.529	2.148	2.252	2.043	1.653	2.364	1.959	2.104	2.485	1.907	1.999	2.312	1.906	2.215	2.025	2.362	1.967	2.297	2.483	2.213	2.336	2.453	2.107
GLE1	ENSG00000119392	0.06138	2.024	2.093	1.965	2.137	2.138	2.007	2.074	2.096	1.875	1.803	2.079	2.040	2.239	1.986	2.120	2.045	1.751	1.845	1.911	2.096	1.925	2.085	2.004	2.026	2.050	2.338	2.048	2.266	2.040
FCF1	ENSG00000119616	0.97547	2.346	2.368	2.277	2.409	2.257	2.381	NA	NA	NA	NA	NA	2.388	2.454	2.371	2.393	NA	NA	NA	2.303	2.354	NA	2.221	NA	NA	2.333	NA	NA	2.549	NA
SLIRP	ENSG00000119705	0.09872	2.625	2.589	2.645	2.726	2.767	2.303	2.359	2.516	2.370	2.207	2.767	2.446	2.668	2.558	2.050	2.384	2.636	2.576	2.569	2.629	2.614	2.749	2.375	2.426	2.565	2.591	2.369	2.590	2.190
RBM25	ENSG00000119707	0.05367	2.418	2.723	2.647	2.461	2.512	2.543	2.496	2.513	2.612	2.415	2.342	2.439	2.246	2.394	2.777	2.459	2.564	2.498	2.639	2.673	2.540	2.551	2.583	2.696	2.599	2.693	2.589	2.627	2.383
EIF2B2	ENSG00000119718	0.08659	1.893	1.517	1.778	1.872	1.693	1.642	1.759	1.811	1.610	1.654	1.936	1.927	1.693	1.624	1.651	1.568	1.761	1.740	1.608	1.717	1.688	1.611	1.647	1.473	1.519	1.794	2.117	1.849	1.783
FAM98A	ENSG00000119812	0.16993	2.245	2.194	2.214	2.070	2.036	2.396	2.294	2.114	2.253	2.066	2.489	2.342	2.263	2.107	2.089	2.119	1.923	2.162	2.093	2.108	2.463	1.876	2.347	1.987	2.058	2.778	2.226	2.287	2.172
IFIT3	ENSG00000119917	0.40377	2.170	2.337	2.304	2.006	2.279	1.914	1.773	2.247	2.118	2.112	2.252	2.169	2.460	2.613	1.722	2.213	1.680	2.473	1.460	1.856	2.861	2.254	2.202	2.498	2.044	1.675	1.377	1.637	2.035
IFIT2	ENSG00000119922	0.28644	1.671	2.200	2.038	1.525	1.688	1.500	1.538	1.844	1.944	1.847	1.954	1.973	2.113	2.201	1.823	1.918	1.353	2.255	1.362	1.554	2.118	1.596	1.799	2.166	1.507	1.188	1.291	1.675	1.625
SMNDC1	ENSG00000119953	0.02082	1.772	1.939	1.742	1.819	1.840	1.917	1.930	1.773	1.995	1.724	1.914	1.844	1.807	1.828	1.918	1.793	1.805	1.912	1.781	1.856	1.718	1.823	1.834	1.873	1.780	1.947	1.886	1.978	1.877
RCL1	ENSG00000120158	0.53177	1.907	1.756	1.658	1.852	1.535	1.648	1.794	1.907	NA	1.546	1.621	1.910	2.736	1.864	2.044	2.020	2.084	1.889	1.674	1.648	1.688	1.497	1.663	1.739	1.742	1.781	1.714	1.949	1.628
MRPS14	ENSG00000120333	0.03237	2.181	2.026	2.365	2.162	2.035	2.120	2.022	2.192	1.956	2.090	2.116	2.248	2.252	2.075	2.055	2.097	1.985	2.094	2.201	2.159	2.173	2.033	2.136	2.107	2.063	2.085	2.235	2.166	2.049
MTRF1	ENSG00000120662	0.24778	1.582	NA	1.469	1.653	1.783	1.374	1.588	1.528	NA	1.723	1.684	1.767	1.754	1.423	1.908	1.423	NA	1.421	1.574	1.858	1.583	1.809	1.579	1.752	1.810	1.936	1.525	1.797	1.675
WBP4	ENSG00000120688	0.24214	2.044	NA	2.061	1.759	1.988	2.067	2.010	1.759	2.211	1.734	2.331	1.880	2.017	1.893	1.786	1.902	NA	NA	1.888	1.956	1.837	1.986	1.994	1.786	1.852	2.115	1.942	1.962	1.936
SMAD9	ENSG00000120693	2.22135	1.286	1.385	2.289	1.588	NA	2.251	NA	1.299	NA	NA	NA	1.593	NA	1.643	1.277	NA	NA	NA	NA	NA	NA	1.219	NA	NA	NA	NA	2.629	1.430	NA
EXOSC8	ENSG00000120699	0.05853	2.071	2.328	2.171	2.321	2.142	2.183	2.043	2.187	1.945	1.966	2.205	2.007	2.110	2.199	2.387	2.118	2.071	2.140	2.143	2.311	2.103	2.238	2.198	2.195	2.172	2.342	2.146	2.442	1.996
ETF1	ENSG00000120705	0.10051	2.534	2.543	2.310	2.518	2.390	2.499	2.814	2.395	2.911	2.386	2.563	2.583	2.497	2.640	2.324	2.218	2.574	2.517	2.310	2.539	2.453	2.337	2.513	2.313	2.336	2.599	2.665	2.610	2.522
PAIP2	ENSG00000120727	0.35645	3.130	2.942	2.967	2.707	2.708	3.003	NA	NA	2.924	2.795	3.200	NA	2.978	2.858	2.930	2.985	2.778	2.920	NA	2.804	2.922	2.604	NA	2.881	2.674	3.152	2.767	3.028	2.901
UTP20	ENSG00000120800	0.07410	1.579	1.638	1.376	1.568	1.253	1.733	1.517	1.655	1.593	1.288	1.342	1.585	1.467	1.351	1.703	1.701	1.596	1.559	1.439	1.470	1.754	1.257	1.523	1.432	1.345	1.697	1.628	1.593	1.396
TARDBP	ENSG00000120948	0.02455	2.370	2.567	2.494	2.559	2.459	2.432	2.485	2.507	2.427	2.285	2.483	2.477	2.579	2.382	2.612	2.447	2.435	2.442	2.528	2.618	2.475	2.500	2.549	2.544	2.457	2.447	2.497	2.664	2.381
AKAP1	ENSG00000121057	0.22442	2.001	2.018	2.228	2.708	2.643	2.163	2.336	2.104	2.145	2.271	2.653	2.386	2.482	2.181	1.942	2.112	2.190	1.740	2.455	2.632	2.279	2.670	2.375	1.886	2.568	2.456	2.288	1.956	2.295
TRIM25	ENSG00000121060	0.13417	2.013	2.312	1.822	2.225	2.269	1.839	2.148	2.015	2.244	1.863	1.719	1.756	1.639	2.210	2.152	2.140	1.817	1.960	1.653	2.016	2.314	2.241	1.954	2.220	2.238	1.955	1.957	2.137	1.877
PAPD5	ENSG00000121274	0.15043	1.851	1.887	1.696	1.818	2.041	1.989	1.860	1.859	1.980	1.643	NA	1.995	2.040	1.768	1.889	1.869	NA	1.870	1.810	1.882	1.641	1.972	1.882	1.721	1.687	2.036	1.818	1.854	1.813
PSPC1	ENSG00000121390	0.03438	2.031	2.169	2.115	2.166	2.077	2.202	2.071	2.234	2.102	2.024	2.047	2.063	1.984	2.099	2.193	2.054	2.011	2.138	2.091	2.108	2.043	2.047	2.118	2.095	2.080	2.360	2.064	2.342	2.093
TRMT1L	ENSG00000121486	0.10514	1.841	1.873	1.732	1.723	1.802	1.704	1.766	2.010	1.474	1.711	2.031	2.074	2.098	1.664	1.881	1.916	1.554	1.803	1.622	1.789	1.634	1.794	1.752	1.834	1.826	2.175	1.870	1.959	1.640
KHDRBS1	ENSG00000121774	0.03889	2.550	2.746	2.578	2.743	2.720	2.867	2.754	2.808	2.644	2.593	2.659	2.655	2.631	2.673	2.773	2.910	2.610	2.710	2.593	2.626	2.554	2.677	2.750	2.707	2.610	2.617	2.779	2.898	2.623
RPL21	ENSG00000122026	0.11934	1.957	1.928	1.786	2.023	1.969	1.807	1.813	1.872	NA	1.758	1.759	1.599	1.805	1.648	2.116	1.991	2.057	1.781	1.830	2.093	1.881	1.887	1.955	1.858	1.855	1.502	2.003	2.008	1.824
MTIF3	ENSG00000122033	0.16408	2.575	2.456	2.384	2.528	2.615	2.325	2.441	2.475	NA	2.554	2.987	2.644	2.762	2.386	2.445	2.384	2.641	2.363	2.485	2.571	2.859	2.608	2.407	2.443	2.475	2.718	2.435	2.616	2.506
FYTTD1	ENSG00000122068	0.19997	2.028	2.149	2.032	1.861	1.955	2.213	2.365	1.935	2.188	1.986	2.431	2.052	2.146	2.026	2.093	2.050	2.261	2.142	2.020	2.025	NA	1.897	2.121	2.031	1.896	2.418	2.286	2.203	NA
MRPS2	ENSG00000122140	0.13508	2.153	1.958	2.065	2.108	2.262	1.990	2.000	2.426	2.220	2.224	2.475	2.062	2.445	1.955	2.022	2.305	2.464	2.044	2.177	1.903	2.159	2.116	1.957	1.976	2.043	1.843	1.933	1.908	2.086
RBBP6	ENSG00000122257	0.04203	1.945	2.084	2.065	1.958	1.917	2.019	1.980	1.965	2.263	1.959	1.856	1.983	1.997	1.910	2.197	2.147	1.831	2.071	1.933	2.087	1.886	2.048	2.050	2.172	2.025	2.168	2.089	2.074	1.985
ZC3H7A	ENSG00000122299	0.02162	2.206	2.233	2.194	2.173	2.144	2.205	2.106	2.189	2.263	2.177	2.184	2.330	2.251	2.208	2.322	2.262	2.326	2.236	2.223	2.220	2.372	2.154	2.297	2.282	2.163	2.000	2.297	2.342	2.226
RPL5	ENSG00000122406	0.14794	3.710	3.715	3.302	3.862	3.773	3.862	3.782	3.898	3.577	3.641	3.696	3.550	3.704	3.590	3.866	4.239	4.100	3.636	3.732	3.812	3.874	3.781	3.813	3.697	3.638	3.361	3.955	4.032	3.706
ACO1	ENSG00000122729	0.54043	2.581	2.102	2.084	2.331	2.602	2.190	2.284	1.723	2.806	2.087	2.523	2.897	3.157	2.210	1.852	2.089	2.469	2.045	2.162	2.216	2.203	2.604	2.136	1.843	2.365	2.230	2.858	1.790	2.181
RBM19	ENSG00000122965	0.07203	1.826	1.955	2.058	1.702	1.756	1.614	1.697	1.829	1.607	1.747	1.728	1.614	1.602	1.641	2.098	1.788	1.859	1.781	1.989	1.878	1.890	1.797	1.955	2.005	1.888	1.856	1.895	1.934	1.691
DDX54	ENSG00000123064	0.11381	1.898	1.967	1.778	1.535	2.083	1.846	1.727	1.945	1.647	1.924	1.846	1.497	1.786	1.879	1.973	2.001	2.176	1.859	1.893	1.342	2.043	1.999	1.570	1.964	1.905	1.699	1.696	1.570	1.841
DDX39A	ENSG00000123136	0.20280	2.119	2.702	2.258	2.354	2.491	2.215	2.283	2.012	2.488	2.293	2.369	1.842	1.975	2.268	2.735	2.008	2.275	2.311	2.278	2.174	2.150	2.387	2.111	2.634	2.349	2.711	2.055	2.642	2.396
WDR83	ENSG00000123154	0.38031	2.304	2.211	2.237	NA	2.251	2.346	2.248	2.544	NA	NA	NA	2.289	2.521	2.288	2.333	NA	2.538	2.295	2.374	2.308	NA	2.222	2.395	2.317	2.213	2.107	2.375	2.395	2.310
ZC3H13	ENSG00000123200	0.03723	1.945	2.052	2.207	1.900	1.864	2.179	2.023	2.061	2.046	1.934	1.935	2.102	1.997	1.984	2.088	2.146	1.817	2.090	1.970	2.040	2.013	1.900	2.181	2.136	2.011	2.084	2.178	2.000	1.948
TSFM	ENSG00000123297	0.13616	2.265	2.006	2.105	2.110	2.069	1.878	1.790	1.866	1.852	1.754	2.344	2.139	2.348	1.943	1.753	1.747	1.963	1.814	1.877	1.997	1.850	1.947	1.824	1.764	1.873	2.108	1.727	1.903	1.880
SPATS2	ENSG00000123352	0.13857	1.760	1.955	1.970	1.905	1.994	2.104	1.720	1.766	1.511	1.942	1.423	1.869	1.508	1.763	1.771	1.779	1.986	1.722	1.816	1.986	2.130	1.927	1.918	1.706	1.909	2.316	2.027	2.172	2.050
BAZ2B	ENSG00000123636	0.08782	1.984	1.831	2.046	1.795	1.861	1.976	1.956	1.953	NA	1.902	1.755	1.892	1.846	1.872	1.767	2.047	1.875	1.846	1.794	1.944	2.055	1.916	2.014	1.805	1.907	2.082	2.040	1.724	1.840
EXOSC9	ENSG00000123737	0.09725	1.995	2.163	2.032	2.100	1.898	2.027	1.932	2.017	1.953	1.895	2.115	1.905	2.007	2.090	2.243	1.951	1.861	2.004	1.926	2.018	1.762	1.889	2.013	2.131	1.947	2.440	1.916	2.337	1.980
AGO2	ENSG00000123908	0.17350	1.369	1.684	1.596	1.488	1.461	1.625	1.643	1.461	2.063	1.466	1.687	1.367	NA	1.522	1.804	1.797	1.713	1.635	1.440	1.615	1.406	1.446	1.606	1.540	1.533	1.279	1.638	1.552	1.425
SRSF6	ENSG00000124193	0.03541	2.529	2.501	2.628	2.609	2.388	2.658	2.447	2.541	2.800	2.481	2.319	2.415	2.493	2.603	2.663	2.616	2.587	2.452	2.688	2.666	2.597	2.564	2.596	2.561	2.608	2.535	2.590	2.574	2.521
ZNFX1	ENSG00000124201	0.07638	1.854	2.104	1.853	1.996	1.921	1.838	1.914	1.972	2.377	2.009	1.928	2.061	1.862	2.028	2.143	1.980	1.858	2.020	1.708	1.916	2.096	1.914	2.047	2.158	1.938	1.749	1.976	2.030	1.936
STAU1	ENSG00000124214	0.10128	2.438	2.375	2.473	2.509	2.614	2.541	2.603	2.819	2.557	2.517	2.631	2.820	2.986	2.487	2.372	2.409	2.664	2.485	2.489	2.511	2.441	2.605	2.541	2.356	2.528	2.477	2.761	2.445	2.559
DDX27	ENSG00000124228	0.04011	2.348	2.413	2.198	2.231	2.314	2.213	2.191	2.246	2.445	2.222	2.047	2.135	2.065	2.194	2.430	2.320	2.366	2.204	2.250	2.273	2.237	2.338	2.257	2.368	2.212	2.336	2.199	2.471	2.252
FASTKD3	ENSG00000124279	0.62280	1.619	1.567	1.608	1.760	1.675	NA	1.474	NA	NA	1.388	1.478	1.872	1.705	1.488	1.744	1.426	1.191	1.370	NA	1.669	1.514	1.675	NA	NA	NA	1.536	1.497	NA	NA
PAIP2B	ENSG00000124374	2.39220	1.083	NA	NA	NA	1.491	NA	NA	NA	NA	NA	NA	NA	2.282	NA	1.377	NA	2.634	NA	NA	NA	2.487	1.431	NA	NA	1.732	NA	2.427	NA	NA
MPHOSPH10	ENSG00000124383	0.03102	1.974	2.161	2.170	2.070	2.065	2.255	2.313	2.053	2.283	2.051	2.339	2.104	2.180	2.083	2.212	2.198	2.164	2.104	2.234	2.120	2.178	2.071	2.073	2.096	2.062	2.156	2.188	2.285	2.098
RRP36	ENSG00000124541	0.13250	2.137	2.368	2.243	2.269	2.171	2.271	2.336	2.149	NA	2.130	NA	2.261	2.318	2.291	2.306	2.097	2.453	2.255	2.224	2.186	2.239	2.181	2.215	2.279	2.231	2.119	2.320	2.408	2.237
SNRPC	ENSG00000124562	0.10380	2.454	2.625	2.420	2.611	2.675	2.515	2.474	2.770	2.438	2.437	3.065	2.345	2.712	2.615	2.536	2.529	2.643	2.635	2.485	2.436	2.614	2.639	2.416	2.471	2.494	2.680	2.531	2.667	2.533
XPO5	ENSG00000124571	0.11998	1.744	1.918	1.932	1.926	1.763	1.917	1.960	1.864	1.873	1.641	1.748	1.933	1.756	1.709	1.914	1.668	1.990	1.760	1.850	1.847	1.950	1.678	1.914	1.791	1.752	2.299	2.288	2.027	1.732
RPS10	ENSG00000124614	2.07723	NA	1.239	1.133	NA	NA	NA	NA	NA	NA	NA	NA	NA	NA	NA	NA	NA	NA	1.036	1.235	NA	1.171	1.114	NA	NA	NA	1.307	NA	NA	NA
APOBEC2	ENSG00000124701	4.25968	NA	NA	NA	NA	1.245	NA	NA	NA	NA	NA	3.057	NA	NA	NA	NA	NA	1.938	NA	NA	NA	1.016	1.005	NA	NA	NA	NA	NA	NA	NA
RIOK1	ENSG00000124784	0.11040	1.818	1.980	1.835	1.836	1.710	1.980	2.030	1.928	2.141	1.730	1.755	1.726	1.623	1.837	2.009	1.885	1.973	1.844	1.730	1.865	1.737	1.733	1.859	1.838	1.750	2.341	1.796	2.069	1.836
RPP40	ENSG00000124787	0.13832	1.918	1.605	1.523	1.421	1.513	1.824	1.861	1.573	1.635	1.519	1.462	1.393	1.930	1.432	1.527	1.521	1.315	1.590	1.445	1.340	1.253	1.297	1.516	1.592	1.410	1.857	1.596	1.700	1.692
ATXN1	ENSG00000124788	0.11952	1.600	1.655	1.867	1.476	1.545	2.021	1.774	1.619	1.583	1.735	NA	1.624	1.597	1.670	1.634	1.744	1.630	1.618	1.732	1.628	1.609	1.499	1.870	1.689	1.636	1.599	1.589	1.396	1.647
DEK	ENSG00000124795	0.07053	2.474	2.791	2.385	2.739	2.723	2.652	2.694	2.579	2.500	2.429	2.663	2.505	2.556	2.578	2.725	2.564	2.417	2.618	2.495	2.732	2.428	2.725	2.679	2.604	2.595	2.327	2.846	2.882	2.600
EEF1E1	ENSG00000124802	0.10394	2.171	2.061	2.074	2.081	1.800	2.074	1.940	2.099	1.689	1.607	2.004	2.290	1.768	1.944	2.015	1.805	2.045	1.939	2.015	1.976	1.984	1.706	1.873	1.820	1.958	2.289	2.208	2.190	1.900
LRRFIP1	ENSG00000124831	0.13364	2.186	2.593	1.750	2.431	2.421	2.495	2.797	2.564	2.757	2.398	2.571	2.681	2.602	2.695	2.601	2.031	2.315	2.553	2.506	2.554	2.397	2.472	2.486	2.585	2.569	1.806	2.619	2.709	2.663
CNOT1	ENSG00000125107	0.08385	2.326	2.425	2.162	2.652	2.566	2.366	2.649	2.507	2.284	2.230	2.174	2.564	2.453	2.207	2.595	2.376	2.358	2.316	2.254	2.535	2.365	2.543	2.388	2.415	2.418	2.686	2.462	2.651	2.301
UPF3B	ENSG00000125351	0.05107	1.806	1.915	2.054	1.770	1.903	1.878	1.854	1.827	1.587	1.707	1.773	1.830	1.765	1.755	1.920	1.909	1.740	1.692	1.797	1.971	1.708	1.841	1.989	1.881	1.759	1.814	1.965	2.109	1.761
RNF113A	ENSG00000125352	0.20753	1.517	1.805	1.727	1.751	1.905	1.574	1.486	1.739	NA	1.752	NA	1.596	1.730	1.805	2.006	1.784	1.923	1.669	1.617	1.655	1.853	1.934	1.641	1.941	1.734	1.099	1.772	2.057	1.679
MRPS7	ENSG00000125445	0.11566	2.431	2.353	2.354	2.578	2.501	2.248	2.421	2.458	2.360	2.332	2.905	2.536	2.709	2.436	2.263	2.217	2.319	2.357	2.320	2.453	2.420	2.451	2.286	2.238	2.263	2.304	2.334	2.487	2.322
DDX31	ENSG00000125485	0.20333	1.376	1.483	1.550	1.413	1.273	1.505	1.413	1.524	NA	1.319	1.288	1.551	1.428	1.498	1.678	1.638	NA	1.290	1.465	1.403	1.772	1.116	1.343	1.414	1.390	1.573	1.823	1.647	1.345
GTF2F1	ENSG00000125651	0.05851	2.233	2.320	2.481	2.165	2.410	2.307	2.284	2.440	2.283	2.405	2.248	2.183	2.099	2.278	2.273	2.651	2.446	2.196	2.348	2.123	2.450	2.411	2.236	2.343	2.304	2.412	2.343	2.214	2.266
THOC2	ENSG00000125676	0.03064	2.116	2.189	2.122	2.088	2.124	2.175	2.066	2.127	2.041	2.017	1.908	2.215	2.066	1.971	2.320	2.096	2.030	2.076	2.263	2.171	2.014	2.200	2.176	2.164	2.146	2.053	2.195	2.233	2.044
RPL23	ENSG00000125691	0.12547	3.039	3.146	2.759	3.210	3.050	3.033	2.932	3.246	3.051	2.941	2.969	2.875	3.011	3.064	3.147	3.519	3.200	3.111	3.128	3.144	3.224	3.067	3.110	3.176	3.004	2.601	3.130	3.477	3.028
SNRPD2	ENSG00000125743	0.06377	2.870	3.007	2.560	3.009	2.830	2.783	2.727	3.023	2.769	2.810	2.965	2.620	2.733	2.932	2.893	3.056	2.801	2.843	2.830	2.811	2.835	2.856	2.827	2.875	2.765	2.787	2.768	3.164	2.767
SYMPK	ENSG00000125755	0.04966	2.065	2.284	2.066	2.049	2.239	2.086	2.045	2.222	1.978	2.156	2.172	1.939	2.196	2.113	2.347	2.208	2.157	2.306	2.227	1.892	2.281	2.193	2.160	2.319	2.212	2.377	2.089	2.115	2.101
RRBP1	ENSG00000125844	0.53219	2.497	2.591	2.092	2.385	2.672	2.613	2.374	2.367	2.616	2.679	2.205	2.358	2.815	2.559	2.177	2.446	3.454	2.877	2.651	2.478	3.268	2.727	2.363	2.402	2.931	2.564	2.682	2.138	2.490
SNRPB2	ENSG00000125870	0.02507	2.319	2.499	2.285	2.360	2.326	2.435	2.236	2.347	2.311	2.260	2.405	2.438	2.292	2.374	2.403	2.327	2.178	2.370	2.207	2.317	2.308	2.306	2.303	2.293	2.225	2.303	2.354	2.529	2.309
MRPS26	ENSG00000125901	0.11011	2.240	1.897	2.159	2.073	2.159	1.976	1.900	2.267	1.919	1.968	2.362	2.084	2.323	2.145	1.697	2.303	2.258	2.052	2.385	1.988	2.306	2.221	2.081	1.952	2.115	1.841	1.969	2.021	1.822
RALY	ENSG00000125970	0.06427	2.450	2.679	2.446	2.676	2.805	2.641	2.526	2.592	2.546	2.687	2.815	2.242	2.376	2.852	2.648	2.712	2.639	2.678	2.637	2.482	2.681	2.777	2.435	2.665	2.673	2.757	2.452	2.619	2.634
EIF2S2	ENSG00000125977	0.05418	2.242	2.257	2.126	2.286	2.206	2.151	2.361	2.183	2.240	2.134	2.340	2.205	2.389	2.283	2.205	2.076	2.545	2.326	2.132	2.258	2.319	2.189	2.110	2.118	2.174	2.226	2.470	2.437	2.272
AGO3	ENSG00000126070	0.25257	1.191	1.189	1.097	1.005	NA	1.238	1.156	NA	1.324	1.076	NA	1.230	1.187	1.015	1.328	1.332	1.049	1.023	1.088	1.175	1.050	NA	1.254	1.222	1.138	1.116	1.232	1.100	1.014
RBM42	ENSG00000126254	0.09587	2.172	2.250	2.024	1.879	2.329	2.072	2.051	2.192	2.040	2.106	2.259	1.766	2.139	2.329	1.973	2.245	2.146	2.337	2.349	1.783	2.358	2.335	1.970	2.215	2.213	2.141	1.920	1.900	2.027
SCAF1	ENSG00000126461	0.17721	1.860	1.956	1.967	1.278	1.989	1.824	1.683	1.770	1.706	1.760	1.843	1.195	1.541	1.963	1.698	2.042	2.020	1.968	2.088	1.175	2.058	2.007	1.519	2.001	1.953	2.007	1.527	1.314	1.702
SBDS	ENSG00000126524	0.18826	2.825	2.601	2.839	2.836	2.991	2.718	3.022	2.397	2.986	2.721	3.410	2.891	2.883	2.877	2.477	2.733	2.772	2.834	2.716	2.956	2.745	2.922	2.796	2.523	2.786	2.460	2.972	2.537	2.936
NSRP1	ENSG00000126653	0.08511	2.024	NA	2.241	2.023	2.001	2.206	2.217	2.177	2.243	2.045	2.375	2.211	2.074	2.044	2.090	2.134	2.060	2.095	2.108	2.208	2.066	2.023	2.229	2.112	2.057	2.215	2.264	2.184	2.105
EMG1	ENSG00000126749	0.03677	1.616	1.755	1.666	1.829	1.659	1.544	1.568	1.700	1.573	1.426	1.794	1.534	1.619	1.700	1.720	1.615	1.618	1.719	1.676	1.671	1.703	1.729	1.554	1.660	1.642	1.570	1.716	1.851	1.429
TRMT5	ENSG00000126814	0.06507	1.374	1.331	1.871	1.522	1.405	1.667	1.659	1.555	1.466	1.422	1.450	1.632	1.538	1.361	1.497	1.698	1.533	1.484	1.569	1.440	1.640	1.387	1.523	1.334	1.499	1.668	1.524	1.447	1.482
HNRNPH2	ENSG00000126945	0.03059	2.760	2.770	2.787	2.717	2.700	2.685	2.681	2.723	2.772	2.561	2.622	2.849	2.734	2.733	2.583	2.532	2.512	2.657	2.618	2.715	2.516	2.704	2.696	2.641	2.580	2.502	2.656	2.808	2.648
CANX	ENSG00000127022	0.12397	3.208	3.262	3.341	3.284	3.280	3.273	3.102	3.406	3.153	3.053	3.276	3.443	3.493	3.173	3.015	3.189	3.301	3.339	3.234	3.171	3.617	3.278	3.300	3.060	3.181	3.116	3.730	3.208	3.123
CPSF3L	ENSG00000127054	0.07522	2.317	2.408	2.228	2.148	2.494	2.337	2.266	2.520	2.211	2.423	2.525	1.891	2.325	2.342	2.425	2.475	2.510	2.383	2.525	1.997	2.534	2.475	2.339	2.447	2.421	2.530	2.234	2.117	2.385
ZFP36	ENSG00000128016	1.20457	NA	3.155	NA	2.779	3.063	NA	3.187	2.127	3.622	NA	NA	NA	2.627	3.092	3.029	NA	2.957	2.877	NA	3.422	NA	2.804	NA	NA	2.945	2.531	NA	2.607	3.503
DGCR8	ENSG00000128191	0.04541	1.881	1.988	1.979	1.995	2.023	2.004	1.938	1.957	1.805	1.950	1.805	1.731	1.759	1.864	2.090	2.062	2.068	2.215	1.987	2.023	2.146	2.065	2.066	2.047	2.015	2.147	2.006	1.905	1.948
TST	ENSG00000128311	0.90879	2.662	1.863	2.098	2.845	3.034	2.232	2.342	2.246	2.230	2.897	2.375	2.308	3.468	2.397	1.376	2.305	2.523	1.879	2.154	2.521	2.555	3.078	2.181	1.703	2.886	1.735	1.577	1.825	2.100
APOBEC3F	ENSG00000128394	0.63186	1.239	1.512	NA	1.213	1.106	1.431	NA	1.898	NA	1.307	1.079	NA	1.244	1.082	1.886	1.751	NA	1.061	1.222	1.033	1.232	1.197	1.339	1.694	1.395	1.477	NA	1.708	1.345
EIF2AK4	ENSG00000128829	0.04771	1.919	1.947	1.891	2.040	1.788	2.242	1.961	2.074	2.193	1.958	1.902	2.043	2.108	1.991	1.855	2.037	1.939	2.192	2.162	1.868	1.985	1.858	2.015	1.952	2.072	1.972	2.032	1.957	2.104
PSMA1	ENSG00000129084	0.04487	2.692	2.783	2.512	2.839	2.791	2.730	2.768	2.735	2.732	2.643	2.995	2.663	2.887	2.746	2.704	2.627	2.520	2.754	2.667	2.747	2.640	2.739	2.667	2.620	2.629	2.504	2.728	2.852	2.735
FXR2	ENSG00000129245	0.09910	2.232	2.024	2.284	1.996	2.103	2.076	2.061	1.979	2.082	2.020	2.637	2.148	2.140	2.154	2.070	2.055	2.151	2.052	2.111	2.071	2.098	2.042	2.157	2.018	1.995	2.267	2.108	2.079	2.104
CCNT1	ENSG00000129315	0.03948	1.913	1.916	1.813	1.789	1.738	1.797	1.832	1.770	2.005	1.699	1.668	1.879	1.721	1.729	1.998	1.860	1.861	1.732	1.698	1.866	1.663	1.747	1.861	1.893	1.792	2.005	1.921	1.914	1.677
PUS7L	ENSG00000129317	0.35332	1.590	1.663	1.644	1.358	1.506	1.563	1.638	1.504	NA	1.365	1.272	NA	1.474	1.141	1.781	1.490	1.207	1.396	1.575	1.483	1.552	1.498	NA	NA	NA	1.514	1.726	1.695	1.483
NGDN	ENSG00000129460	0.07278	1.962	2.032	2.046	2.116	1.979	2.039	1.875	2.125	2.089	1.920	NA	2.085	2.029	2.009	2.051	2.073	2.097	1.985	1.945	2.125	1.995	1.960	2.117	2.063	1.858	2.055	1.977	2.180	1.951
RNASE1	ENSG00000129538	1.90317	3.748	NA	3.050	3.514	3.271	2.910	3.348	2.869	4.083	NA	3.302	3.011	2.294	4.014	2.878	3.257	4.897	3.842	2.738	3.045	2.568	3.113	3.145	3.412	3.845	3.966	2.594	NA	3.443
TEP1	ENSG00000129566	0.27974	1.600	1.955	1.348	1.949	2.197	1.553	1.543	1.340	1.807	1.759	1.362	1.505	1.393	1.571	2.130	1.508	1.474	1.630	1.691	1.879	1.611	2.212	1.711	2.043	1.992	1.217	1.568	1.858	1.644
GNL3L	ENSG00000130119	0.05982	1.630	1.842	1.702	1.724	1.640	1.688	1.773	1.803	1.645	1.620	1.766	1.754	1.562	1.550	1.965	1.572	1.702	1.675	1.547	1.584	1.581	1.708	1.796	1.842	1.846	1.434	1.920	1.852	1.586
XPO7	ENSG00000130227	0.05257	2.241	2.212	2.385	2.347	2.087	2.301	2.299	2.404	2.148	2.167	2.310	2.555	2.214	2.156	2.301	2.380	2.239	2.309	2.159	2.280	2.174	2.058	2.414	2.215	2.215	2.438	2.457	2.403	2.280
FAM98C	ENSG00000130244	0.16650	1.621	1.692	1.688	1.611	2.150	1.572	1.703	1.919	1.474	1.916	1.845	1.376	1.717	1.785	1.839	1.785	2.072	1.571	2.018	1.563	1.892	2.071	1.520	1.787	2.064	1.549	1.530	1.504	1.657
SAFB2	ENSG00000130254	0.06697	2.150	2.205	2.266	1.868	2.178	1.937	1.848	2.074	2.105	2.016	1.963	2.121	1.836	1.946	2.222	2.250	2.214	1.985	2.313	2.024	2.168	2.246	2.152	2.234	2.054	2.288	2.041	2.003	1.944
RPL36	ENSG00000130255	0.30013	3.332	3.292	2.851	2.915	3.295	2.958	3.012	3.195	2.945	3.090	2.952	2.377	2.961	3.184	3.169	3.748	3.572	3.157	3.364	2.704	3.580	3.412	2.769	3.340	3.268	2.936	2.936	3.031	3.013
GTPBP3	ENSG00000130299	0.09858	1.649	1.564	1.454	1.410	1.646	1.459	1.330	1.351	1.009	1.459	1.568	1.107	1.295	1.369	1.628	1.490	1.655	1.477	1.712	1.402	1.728	1.568	1.438	1.524	1.653	1.233	1.187	1.489	1.340
NSUN5	ENSG00000130305	0.15673	1.691	1.904	1.600	1.603	1.999	1.920	1.713	1.931	1.669	1.824	NA	1.332	1.704	1.882	2.141	1.840	2.118	1.839	1.932	1.553	1.997	1.980	1.765	2.051	1.854	1.949	1.682	1.833	1.759
MRPL34	ENSG00000130312	1.13248	2.476	NA	NA	2.103	2.685	2.101	1.813	NA	1.975	NA	NA	NA	2.624	NA	NA	2.110	2.512	NA	2.375	2.126	NA	2.630	1.922	NA	2.242	NA	2.070	2.006	NA
LSM7	ENSG00000130332	0.70197	NA	2.545	2.276	2.161	2.584	2.005	1.831	2.308	NA	2.011	2.029	NA	2.025	2.387	2.235	NA	NA	2.368	2.333	NA	2.411	2.585	1.884	NA	NA	2.273	NA	2.245	2.099
QRSL1	ENSG00000130348	0.10609	1.587	1.747	1.745	1.876	1.798	1.718	1.654	1.779	1.515	1.594	1.859	1.814	1.822	1.551	2.002	1.461	1.717	1.616	1.582	1.798	1.735	1.583	1.701	1.892	1.545	1.616	1.993	2.122	1.557
LSM4	ENSG00000130520	0.09778	2.310	2.135	2.083	2.376	2.397	2.096	1.990	2.264	1.826	1.980	2.456	2.080	2.227	2.229	1.977	1.986	2.165	2.197	2.171	2.142	2.156	2.345	1.874	2.200	2.298	2.396	1.920	2.183	1.958
HELZ2	ENSG00000130589	1.06995	1.152	1.697	NA	NA	1.365	NA	1.108	1.004	1.451	1.404	1.190	NA	1.110	1.538	1.560	1.160	1.445	1.520	1.340	NA	2.297	1.413	NA	1.768	1.641	NA	NA	NA	1.216
EXOSC2	ENSG00000130713	0.06568	1.677	1.996	2.065	2.133	1.831	1.973	1.922	2.096	1.939	1.741	1.844	1.943	2.022	1.813	2.083	2.034	1.896	1.810	1.993	2.023	1.870	1.924	2.122	1.933	1.953	1.710	1.859	2.224	1.754
EIF2S3	ENSG00000130741	0.06936	2.563	2.632	2.559	2.723	2.751	2.707	2.647	2.811	2.697	2.627	2.718	2.668	2.754	2.503	2.904	2.891	2.863	2.442	2.593	2.629	2.700	2.631	2.817	2.766	2.629	2.184	2.876	2.843	2.577
ZC3H4	ENSG00000130749	0.06229	1.556	1.848	1.766	1.623	1.769	1.673	1.638	1.689	1.633	1.640	1.684	1.428	1.451	1.751	1.837	1.951	1.803	1.641	1.732	1.558	1.839	1.843	1.773	1.933	1.909	1.720	1.599	1.702	1.589
LRRC47	ENSG00000130764	0.05752	1.903	1.868	2.000	1.797	1.969	2.002	1.925	1.958	1.834	1.912	2.265	1.870	2.068	1.927	1.920	2.142	2.265	1.985	2.042	1.832	2.138	1.964	1.979	1.960	1.958	2.018	1.950	1.879	1.927
EIF3G	ENSG00000130811	0.10776	2.767	2.862	2.652	2.613	2.894	2.754	2.590	2.868	2.725	2.828	2.814	2.423	2.794	2.850	2.825	3.062	3.157	2.818	2.845	2.478	3.187	2.901	2.743	2.903	2.784	2.787	2.716	2.760	2.737
DNMT1	ENSG00000130816	0.28948	1.771	2.433	2.042	2.044	1.988	2.025	1.866	1.883	1.904	1.872	1.761	1.606	1.476	2.002	2.405	1.693	1.729	2.553	1.758	1.885	1.777	1.988	1.866	2.162	1.995	2.199	1.694	2.393	1.943
DKC1	ENSG00000130826	0.07248	2.066	2.374	2.150	2.494	2.315	2.181	2.337	2.369	2.475	1.999	2.153	2.239	2.199	2.133	2.374	2.254	2.444	2.131	2.196	2.304	2.298	2.264	2.257	2.261	2.191	2.402	2.324	2.602	2.134
NOL11	ENSG00000130935	0.03986	2.005	2.203	2.032	2.208	2.029	2.216	2.172	2.211	2.147	1.975	2.050	2.186	2.310	2.030	2.316	2.093	2.109	2.187	2.031	2.160	2.040	2.044	2.128	2.069	2.055	2.161	2.166	2.369	2.055
HABP4	ENSG00000130956	0.33896	1.956	1.745	2.425	1.556	1.478	1.779	1.990	1.352	1.936	1.956	2.421	2.250	1.521	1.822	1.859	1.971	1.651	1.514	1.730	1.742	1.518	1.331	1.886	1.766	1.688	2.260	2.064	1.625	1.981
UBA1	ENSG00000130985	0.02179	2.869	2.796	2.808	2.759	2.762	2.872	2.802	2.949	2.880	2.666	2.892	2.829	2.861	2.757	2.851	2.823	2.743	2.660	2.786	2.606	2.866	2.687	2.823	2.844	2.745	2.843	2.862	2.814	2.695
PPIL4	ENSG00000131013	0.02235	2.134	2.182	2.135	2.056	2.058	2.251	2.049	2.241	2.234	2.017	2.081	2.202	2.154	2.102	2.109	2.208	2.108	2.182	2.109	2.118	2.060	1.987	2.096	2.080	2.071	2.272	2.275	2.188	2.135
AAR2	ENSG00000131043	0.02810	2.055	1.968	2.044	2.161	2.054	2.184	2.144	2.212	2.316	2.171	2.073	2.094	2.250	2.164	2.062	2.166	2.102	2.103	2.056	2.075	2.085	1.931	2.250	2.063	2.001	2.069	2.068	2.148	2.184
RBM39	ENSG00000131051	0.02659	2.841	2.965	2.850	2.830	2.859	2.834	2.809	2.904	2.959	2.844	2.753	2.786	2.741	2.806	3.106	2.964	2.965	2.936	2.931	3.005	2.913	2.928	2.949	2.970	2.917	2.788	2.988	2.950	2.900
MRPS25	ENSG00000131368	0.08964	2.006	2.057	2.208	2.217	2.300	1.863	1.953	2.096	1.887	1.868	2.321	2.012	2.138	1.896	2.185	2.017	1.939	1.832	2.132	2.299	1.968	2.399	2.142	2.179	2.012	2.150	2.196	2.180	1.888
RPL27	ENSG00000131469	0.09087	3.626	3.698	3.349	3.600	3.628	3.552	3.512	3.472	3.385	3.443	3.510	3.144	3.458	3.628	3.688	3.809	3.792	3.653	3.523	3.494	3.816	3.626	3.462	3.785	3.580	3.236	3.559	3.797	3.450
THOC6	ENSG00000131652	0.05957	1.969	2.135	1.863	2.018	2.216	2.092	1.941	1.998	2.089	1.999	1.951	1.664	1.920	2.099	2.119	1.875	2.116	2.145	2.019	1.889	1.996	2.227	1.903	2.089	2.009	1.919	1.630	2.055	1.971
KHDRBS3	ENSG00000131773	0.87673	1.999	1.381	2.604	1.788	1.378	1.791	1.610	1.371	1.765	1.848	NA	2.091	1.899	1.654	1.251	1.806	1.814	1.378	1.429	1.792	1.925	1.552	1.572	1.154	1.422	2.750	1.392	1.417	1.963
SNRPA1	ENSG00000131876	0.10954	1.842	2.381	2.061	2.302	2.273	1.969	2.029	2.124	2.129	1.972	2.197	1.932	2.074	2.051	2.498	1.890	2.164	2.133	2.186	2.320	2.156	2.357	2.199	2.363	2.157	2.300	2.046	2.468	1.961
LIN28A	ENSG00000131914	4.85798	NA	NA	NA	NA	NA	NA	NA	NA	NA	NA	NA	NA	NA	NA	NA	NA	NA	NA	NA	NA	NA	NA	NA	NA	NA	1.163	NA	NA	NA
TRIM21	ENSG00000132109	0.16988	1.934	2.301	1.552	2.166	2.175	1.843	1.819	2.017	2.006	2.033	1.806	1.863	2.101	2.306	2.240	2.177	1.594	2.136	1.802	2.105	2.380	2.206	1.979	2.334	2.041	1.567	1.630	2.275	1.983
DHX30	ENSG00000132153	0.05536	2.185	2.180	2.333	1.943	2.158	2.241	2.167	2.310	2.148	2.198	2.273	1.969	2.120	2.211	2.285	2.271	2.258	2.143	2.218	1.917	2.215	2.078	2.170	2.193	2.142	2.505	2.124	1.995	2.242
RRP8	ENSG00000132275	0.02374	1.211	1.330	1.457	1.339	1.279	1.403	1.389	1.424	1.403	1.382	1.506	1.339	1.421	1.237	1.505	1.306	1.473	1.320	1.408	1.388	1.337	1.373	1.446	1.442	1.299	1.180	1.429	1.469	1.426
PTCD3	ENSG00000132300	0.10559	2.055	1.946	2.191	2.162	2.039	1.907	1.904	2.025	1.924	1.803	2.468	2.086	2.219	1.816	2.143	2.003	1.856	1.903	1.917	2.166	1.830	2.027	2.035	1.980	1.945	2.262	1.961	2.092	1.847
MRPL35	ENSG00000132313	0.35234	2.059	1.946	2.172	2.393	2.320	2.103	NA	2.014	1.827	1.827	NA	2.262	2.253	1.799	1.905	1.835	1.921	1.863	1.916	2.348	1.938	2.244	NA	1.796	NA	1.982	1.880	2.112	2.071
RAN	ENSG00000132341	0.08212	2.718	2.868	2.727	2.926	2.661	2.770	2.880	2.832	2.931	2.474	2.805	2.672	2.653	2.693	2.778	2.577	2.653	2.725	2.580	2.774	2.524	2.600	2.654	2.599	2.605	2.893	2.656	3.107	2.704
EEFSEC	ENSG00000132394	0.09338	1.627	1.763	1.732	1.632	1.703	1.829	1.698	1.691	1.559	1.779	2.155	1.792	2.079	1.840	1.804	1.883	1.832	1.751	1.868	1.413	1.860	1.681	1.725	1.756	1.708	1.810	1.523	1.632	1.642
GRSF1	ENSG00000132463	0.04121	2.281	2.058	2.172	2.303	2.161	2.079	2.173	2.169	2.063	2.029	2.369	2.245	2.204	2.122	2.032	2.027	2.292	2.081	2.078	2.234	2.372	2.124	2.080	2.026	2.173	2.185	2.229	2.218	2.044
UTP3	ENSG00000132467	0.06098	2.168	2.294	2.128	2.095	2.058	2.055	2.154	2.212	2.428	1.924	2.104	2.172	2.163	2.249	2.281	2.001	2.033	2.090	1.976	2.029	2.094	2.116	2.062	2.380	2.082	2.109	2.140	2.368	2.086
UNK	ENSG00000132478	0.11844	1.607	1.830	1.859	1.422	1.686	1.798	1.652	1.783	1.558	1.742	1.581	1.308	1.455	1.765	1.944	2.054	1.855	1.752	1.922	1.376	1.921	1.758	1.683	1.969	1.801	1.540	1.556	1.479	1.813
EIF5A	ENSG00000132507	0.07662	3.067	3.253	2.883	3.336	3.172	3.016	3.204	3.169	3.313	2.880	3.301	2.795	3.273	3.084	3.017	2.909	3.269	3.091	3.054	3.086	3.085	3.082	2.960	3.005	3.060	2.929	3.009	3.294	3.058
HRSP12	ENSG00000132541	2.16929	2.579	NA	2.547	2.207	2.333	1.843	2.037	1.841	2.253	2.096	2.349	3.350	3.817	1.822	1.661	1.887	2.187	1.823	2.138	2.039	1.966	2.262	1.764	1.641	2.049	2.214	1.828	1.865	1.941
ERAL1	ENSG00000132591	0.27075	2.195	NA	2.295	2.488	2.256	2.217	2.164	2.340	2.121	2.125	2.431	2.387	2.505	2.143	2.182	2.201	2.184	2.215	2.180	2.335	2.193	2.199	2.249	NA	NA	2.108	2.135	2.403	NA
NIP7	ENSG00000132603	0.15301	1.847	2.118	1.737	2.119	1.918	1.995	2.109	2.077	2.352	1.802	1.778	1.916	1.962	1.912	2.038	NA	1.899	1.915	1.810	1.926	1.741	1.858	1.831	1.867	1.755	1.978	1.999	2.264	1.906
NXT1	ENSG00000132661	0.99071	NA	1.956	NA	1.913	1.597	1.825	1.799	1.881	NA	1.856	NA	NA	NA	1.952	1.747	1.864	NA	1.878	NA	1.847	NA	NA	1.796	NA	1.622	NA	NA	NA	1.656
DAP3	ENSG00000132676	0.05691	2.510	2.623	2.397	2.702	2.631	2.473	2.529	2.602	2.601	2.449	2.858	2.599	2.839	2.497	2.607	2.418	2.671	2.370	2.584	2.612	2.561	2.581	2.575	2.574	2.477	2.594	2.592	2.805	2.511
IGHMBP2	ENSG00000132740	0.14272	1.569	1.611	1.558	1.163	1.638	1.704	1.619	1.380	1.586	1.794	1.520	1.199	1.283	1.533	1.788	1.562	1.850	1.486	1.845	1.517	1.821	1.701	1.629	1.593	1.595	2.027	1.337	1.295	1.715
TOE1	ENSG00000132773	0.06348	1.564	1.691	1.470	1.900	1.653	1.634	1.494	1.649	1.664	1.610	1.315	1.557	1.515	1.629	1.798	1.688	1.580	1.697	1.561	1.721	1.842	1.671	1.781	1.737	1.814	1.906	1.692	1.847	1.592
XPO4	ENSG00000132953	0.12333	1.519	1.655	1.689	1.703	1.511	1.739	1.681	1.646	1.611	1.421	2.214	1.734	1.581	1.703	1.888	1.637	1.490	1.600	1.588	1.663	1.531	1.539	1.739	1.706	1.653	1.748	1.851	1.737	1.565
RNF17	ENSG00000132972	4.85798	NA	NA	NA	NA	NA	NA	NA	NA	NA	NA	NA	NA	NA	NA	NA	NA	NA	NA	NA	NA	NA	NA	NA	NA	NA	2.144	NA	NA	NA
SRRM1	ENSG00000133226	0.04583	2.342	2.432	2.359	2.342	2.427	2.452	2.426	2.581	2.409	2.325	2.391	2.340	2.424	2.360	2.629	2.607	2.410	2.438	2.709	2.431	2.504	2.484	2.661	2.611	2.508	2.508	2.438	2.475	2.321
MKRN1	ENSG00000133606	0.26492	2.365	2.434	2.475	2.823	2.639	2.451	2.506	2.595	2.417	2.485	2.651	2.493	2.466	2.471	2.468	NA	2.592	2.378	2.473	2.757	2.532	2.589	NA	2.534	2.517	NA	2.566	2.638	NA
IPO8	ENSG00000133704	0.03357	2.158	2.108	2.150	2.185	2.132	2.207	2.258	2.026	2.058	2.016	2.012	2.318	2.275	2.050	2.245	2.239	2.142	2.037	1.988	2.189	2.055	2.076	2.215	2.119	2.139	1.910	2.209	2.193	2.141
LARS	ENSG00000133706	0.04825	2.329	2.424	2.441	2.478	2.246	2.425	2.369	2.505	2.162	2.118	2.403	2.465	2.301	2.248	2.367	2.323	2.392	2.187	2.433	2.422	2.540	2.325	2.426	2.318	2.349	2.232	2.623	2.478	2.286
CCDC59	ENSG00000133773	0.49682	1.795	1.955	1.757	1.766	1.819	1.847	1.848	1.840	NA	NA	2.017	1.698	1.793	1.899	NA	NA	1.890	1.947	NA	NA	1.842	NA	1.742	1.795	1.742	NA	1.974	2.006	1.873
EIF2S1	ENSG00000134001	0.05931	2.312	2.368	2.316	2.314	2.198	2.293	2.491	2.126	2.513	2.051	2.411	2.283	2.446	2.168	2.251	2.070	2.290	2.242	2.169	2.232	2.174	2.150	2.193	2.159	2.101	2.366	2.386	2.453	2.262
THUMPD3	ENSG00000134077	0.05375	2.010	2.040	2.086	2.170	2.057	2.138	2.124	2.086	1.959	1.976	2.194	2.139	2.167	1.883	2.058	2.018	2.042	1.947	2.089	2.063	2.081	2.017	2.008	2.002	1.939	2.444	2.212	2.103	2.000
PRPF38B	ENSG00000134186	0.06011	2.199	2.441	2.053	2.101	2.254	2.154	2.126	2.106	2.269	2.160	1.970	2.093	2.028	2.197	2.481	2.088	2.236	2.165	2.293	2.325	2.131	2.275	2.190	2.410	2.231	2.160	2.196	2.391	2.269
NARS	ENSG00000134440	0.08188	2.666	2.655	2.758	2.916	2.800	2.646	2.735	2.788	2.542	2.563	2.910	2.998	2.760	2.598	2.543	2.493	2.672	2.549	2.685	2.845	2.781	2.748	2.674	2.530	2.662	2.456	3.010	2.718	2.657
RBM17	ENSG00000134453	0.03456	2.162	2.384	2.427	2.338	2.309	2.258	2.173	2.340	2.359	2.187	2.224	2.182	2.102	2.374	2.307	2.204	2.248	2.368	2.193	2.391	2.071	2.348	2.345	2.407	2.195	2.382	2.193	2.393	2.233
RBMX2	ENSG00000134597	0.50593	NA	NA	2.018	1.930	1.904	1.926	1.809	1.991	1.880	2.013	2.088	1.719	1.892	1.982	1.897	NA	1.817	1.855	NA	NA	1.800	1.903	NA	NA	1.881	1.881	1.889	2.163	NA
PIWIL4	ENSG00000134627	3.42798	NA	NA	NA	NA	NA	NA	NA	NA	1.194	NA	NA	NA	1.109	NA	NA	NA	NA	NA	NA	NA	NA	1.675	NA	NA	NA	2.121	NA	NA	NA
PUM1	ENSG00000134644	0.03199	2.305	2.243	2.289	2.399	2.249	2.378	2.346	2.529	2.387	2.236	2.235	2.484	2.341	2.222	2.362	2.483	2.395	2.334	2.298	2.361	2.355	2.266	2.505	2.308	2.384	2.136	2.404	2.288	2.266
YARS	ENSG00000134684	0.16675	2.417	2.390	2.326	2.426	2.219	2.126	2.343	2.229	2.242	2.024	2.204	2.149	2.512	2.341	2.260	1.982	2.750	2.138	2.065	2.243	2.373	2.156	2.203	2.183	2.277	2.285	2.779	2.574	2.274
GNL2	ENSG00000134697	0.05560	2.215	2.320	1.927	2.291	2.164	2.284	2.348	2.309	2.503	2.096	2.284	2.168	2.262	2.245	2.253	2.032	2.221	2.154	2.119	2.266	2.229	2.131	2.173	2.135	2.144	2.399	2.180	2.470	2.202
AGO4	ENSG00000134698	0.46245	1.530	1.918	1.748	NA	1.613	1.793	1.827	1.630	1.965	NA	NA	1.508	1.773	1.927	1.829	1.664	NA	1.883	1.724	NA	1.546	1.782	1.878	1.978	1.897	NA	NA	1.784	1.769
ZCCHC11	ENSG00000134744	0.10322	2.025	2.030	1.757	1.691	1.641	2.125	1.850	1.994	1.805	1.767	1.780	1.954	1.991	1.722	2.260	2.036	1.793	2.042	1.919	1.866	1.887	1.716	2.047	1.971	1.792	2.164	2.180	2.177	1.868
PRPF38A	ENSG00000134748	0.04445	1.883	2.075	2.102	2.044	1.937	2.027	1.950	2.071	1.861	1.784	1.714	1.939	1.795	1.984	2.121	2.166	1.827	1.957	1.971	2.092	1.898	1.964	2.004	2.023	1.927	2.012	1.981	2.166	1.890
DHX34	ENSG00000134815	0.34444	1.347	1.715	NA	1.136	1.499	1.453	1.399	1.606	1.678	1.412	NA	1.127	1.301	1.491	1.627	1.719	NA	1.487	1.677	NA	1.763	1.560	1.489	1.714	1.462	1.916	1.430	1.300	1.424
DZIP1	ENSG00000134874	1.02999	1.519	NA	1.951	1.212	1.152	1.928	1.671	1.860	NA	1.759	1.221	2.203	NA	1.242	1.382	NA	1.960	NA	1.523	1.517	NA	NA	1.812	NA	1.239	NA	NA	NA	1.574
CARS2	ENSG00000134905	0.06484	2.246	2.319	1.915	2.087	2.157	2.079	2.172	2.061	2.057	2.061	2.433	1.872	2.212	2.178	2.272	2.112	2.107	2.029	2.198	2.076	2.401	2.277	1.973	2.277	2.156	2.172	2.041	2.078	2.136
WDR36	ENSG00000134987	0.05786	1.739	1.931	1.785	1.884	1.761	1.984	2.023	1.864	2.054	1.732	1.677	1.917	1.981	1.704	2.146	1.904	1.809	1.846	1.787	1.788	1.891	1.812	1.805	1.881	1.863	1.873	2.099	2.060	1.795
MSI1	ENSG00000135097	1.56286	1.332	NA	1.991	NA	1.661	1.202	NA	1.012	NA	NA	1.265	NA	NA	NA	NA	NA	1.569	NA	1.502	NA	NA	1.643	1.176	NA	1.246	1.607	NA	NA	NA
OASL	ENSG00000135114	1.91359	NA	1.449	NA	1.702	NA	NA	1.036	NA	NA	1.084	NA	NA	1.523	2.027	1.182	NA	NA	NA	NA	NA	NA	NA	NA	1.420	2.050	NA	NA	1.003	1.219
SRPK2	ENSG00000135250	0.25827	2.174	2.027	2.600	1.964	1.978	2.161	2.150	2.117	2.073	2.005	2.052	2.108	2.047	1.950	2.156	2.130	2.059	1.971	2.076	2.019	1.983	1.872	2.224	2.072	2.104	2.825	2.084	2.164	2.136
MTO1	ENSG00000135297	0.11892	1.296	1.399	1.163	1.423	1.517	1.325	1.367	1.274	1.205	1.279	1.401	1.643	1.894	1.258	1.626	1.440	1.277	1.162	1.288	1.379	1.412	1.540	1.377	1.482	1.276	1.432	1.503	1.549	1.365
SYNCRIP	ENSG00000135316	0.05391	2.356	2.614	2.398	2.444	2.425	2.528	2.652	2.357	2.622	2.260	2.378	2.517	2.550	2.400	2.556	2.260	2.445	2.472	2.342	2.387	2.404	2.327	2.359	2.378	2.365	2.350	2.589	2.705	2.491
NAT10	ENSG00000135372	0.05293	2.019	2.193	2.149	2.153	1.952	2.083	2.124	2.208	2.027	1.935	1.906	1.943	1.992	1.925	2.257	2.086	2.116	1.990	2.041	2.004	2.003	1.904	2.138	2.093	1.917	2.056	2.037	2.349	1.914
CAPRIN1	ENSG00000135387	0.03610	2.409	2.492	2.643	2.631	2.544	2.585	2.592	2.715	2.541	2.448	2.466	2.650	2.519	2.444	2.462	2.576	2.499	2.460	2.432	2.526	2.492	2.504	2.599	2.378	2.470	2.788	2.611	2.640	2.535
PAN2	ENSG00000135473	0.07051	2.228	2.161	2.272	2.270	2.302	1.975	1.973	2.277	2.013	2.163	1.968	2.175	2.336	1.991	2.479	2.202	2.336	2.074	2.233	2.360	2.267	2.361	2.415	2.367	2.350	2.309	2.413	2.361	2.106
ZC3H10	ENSG00000135482	0.43543	1.077	1.216	1.307	NA	NA	1.146	1.139	1.214	NA	1.121	1.230	NA	NA	1.148	1.249	1.360	1.252	1.154	1.025	1.042	NA	NA	1.327	1.258	1.038	1.362	1.154	1.217	1.113
HNRNPA1	ENSG00000135486	0.11932	2.900	3.109	3.061	3.273	3.050	3.193	2.990	3.284	3.092	2.776	3.022	3.057	2.873	2.928	3.265	3.503	3.062	3.032	2.996	3.176	3.002	3.030	3.184	3.031	3.011	2.710	3.072	3.402	2.964
URB2	ENSG00000135763	0.19708	1.222	1.494	1.472	1.355	1.172	1.466	1.491	1.354	1.910	1.006	1.158	1.157	1.115	1.239	1.528	1.262	1.594	1.402	1.017	1.116	1.167	1.036	1.300	1.321	1.142	1.616	1.319	1.492	1.273
RNASEL	ENSG00000135828	0.13953	1.691	1.843	1.474	1.655	1.683	1.642	1.704	1.470	1.692	1.752	1.244	1.725	1.509	1.785	1.871	1.847	1.190	1.702	1.609	1.773	1.487	1.701	1.812	1.782	1.746	1.384	1.869	1.855	NA
DHX9	ENSG00000135829	0.04840	2.467	2.650	2.654	2.698	2.471	2.645	2.510	2.748	2.590	2.336	2.352	2.796	2.585	2.498	2.693	2.609	2.477	2.516	2.486	2.641	2.527	2.558	2.644	2.555	2.481	2.666	2.549	2.786	2.482
RC3H1	ENSG00000135870	0.06540	1.383	1.487	1.442	1.335	1.356	1.250	1.660	1.441	1.543	1.251	1.224	1.480	1.474	1.357	1.570	1.566	1.349	1.328	1.014	1.387	1.297	1.212	1.328	1.459	1.588	1.440	1.399	1.544	1.264
MRPL44	ENSG00000135900	0.08598	2.194	2.055	2.127	2.303	2.208	2.092	2.064	2.159	2.027	2.080	2.463	2.369	2.502	1.980	2.160	2.013	2.111	2.138	2.088	2.134	2.080	2.155	2.007	2.065	2.048	2.255	2.014	2.328	1.969
EIF4E2	ENSG00000135930	0.04982	2.128	2.357	2.107	2.464	2.316	2.279	2.302	2.083	2.219	2.236	2.175	2.306	2.545	2.305	2.189	2.127	2.222	2.322	2.187	2.360	2.184	2.325	2.231	2.199	2.320	2.160	2.117	2.419	2.216
MRPS9	ENSG00000135972	0.12525	2.310	2.051	2.129	2.327	2.349	2.148	2.181	2.360	1.903	1.938	2.724	2.338	2.413	2.091	2.160	2.267	2.202	1.981	2.218	2.362	2.228	2.296	2.173	2.096	2.000	2.289	2.239	2.266	2.067
RNASEH2B	ENSG00000136104	0.17782	1.779	2.235	1.924	2.172	2.015	2.070	2.033	2.257	NA	1.962	2.244	1.846	1.891	2.094	2.296	1.880	2.201	2.039	NA	2.139	1.967	2.042	2.128	2.230	2.027	2.174	2.138	2.362	2.171
IGF2BP3	ENSG00000136231	3.67767	NA	NA	NA	NA	NA	NA	NA	NA	NA	NA	NA	NA	NA	NA	NA	NA	NA	2.050	NA	NA	NA	NA	NA	NA	NA	1.277	NA	1.481	NA
NUPL2	ENSG00000136243	0.18794	2.004	2.060	2.144	1.977	1.989	2.099	1.924	2.053	1.973	1.968	NA	NA	2.023	2.039	2.123	1.916	NA	1.805	2.000	2.050	1.884	2.039	2.067	2.077	1.969	2.193	2.054	2.212	1.971
TBRG4	ENSG00000136270	0.07497	2.207	2.255	2.099	2.317	2.441	2.111	2.204	2.164	2.069	2.172	2.551	1.948	2.314	2.065	2.375	2.186	2.327	2.194	2.149	2.094	2.147	2.381	2.087	2.260	2.101	2.241	1.982	2.119	2.279
IREB2	ENSG00000136381	0.05353	2.324	2.140	2.028	2.153	2.159	2.137	2.129	2.055	2.107	1.901	1.893	2.216	2.280	2.029	2.251	2.134	1.950	2.180	2.077	2.088	1.922	2.164	2.102	2.226	2.068	2.171	2.365	2.194	1.907
SRSF1	ENSG00000136450	0.05053	2.815	3.006	2.837	3.003	2.950	2.867	2.820	2.887	2.812	2.676	2.670	2.816	2.846	2.747	3.022	2.761	2.757	2.784	3.002	2.971	2.835	2.918	2.939	2.932	2.864	2.697	2.836	3.146	2.763
MRPL47	ENSG00000136522	0.11304	2.251	2.245	2.170	2.358	2.171	2.258	2.267	2.201	2.205	2.081	2.711	2.347	2.305	2.207	2.049	1.959	2.073	2.167	2.005	2.324	2.151	2.187	2.024	2.058	2.087	2.397	2.185	2.395	2.171
TRA2B	ENSG00000136527	0.03940	2.513	2.657	2.472	2.585	2.480	2.663	2.563	2.508	2.708	2.324	2.272	2.445	2.556	2.555	2.617	2.506	2.529	2.585	2.453	2.556	2.511	2.453	2.558	2.524	2.453	2.540	2.531	2.795	2.579
EPRS	ENSG00000136628	0.12148	2.341	2.448	2.429	2.501	2.374	2.385	2.461	2.419	2.281	2.206	2.445	2.524	2.466	2.305	2.441	2.438	2.551	2.243	2.215	2.441	2.900	2.392	2.335	2.314	2.424	2.172	2.794	2.566	2.327
CDK9	ENSG00000136807	0.13615	2.380	2.295	2.567	2.099	2.211	2.252	2.256	2.457	2.474	2.483	NA	2.012	2.283	2.395	2.527	2.614	2.549	2.274	2.248	2.131	2.258	2.223	2.382	2.538	2.341	2.336	2.140	2.251	2.287
PRPF4	ENSG00000136875	0.04158	2.051	2.100	2.028	1.987	1.867	1.982	2.004	2.008	2.111	1.882	1.840	2.110	1.985	1.886	1.992	2.002	2.128	1.905	2.250	1.983	1.901	1.868	1.989	1.926	1.898	2.027	1.859	2.161	1.923
MRPL50	ENSG00000136897	0.03155	1.978	1.870	2.023	1.875	1.868	1.817	1.787	1.898	1.881	1.659	2.027	1.958	1.934	1.804	1.975	1.895	1.985	1.759	1.832	1.825	1.847	1.820	1.706	1.809	1.818	1.866	1.890	2.003	1.735
NCBP1	ENSG00000136937	0.04960	1.834	2.010	2.013	2.146	1.930	2.000	1.984	1.947	1.883	1.791	1.911	1.990	2.231	1.757	2.071	1.896	1.921	1.903	1.817	2.084	1.911	1.903	1.960	1.866	1.915	2.070	2.013	2.154	1.865
RPL35	ENSG00000136942	0.17196	3.476	3.628	3.283	3.394	3.592	3.408	3.515	3.593	3.410	3.441	3.567	2.856	3.350	3.529	3.684	3.881	4.024	3.543	3.541	3.286	3.859	3.613	3.338	3.674	3.555	3.260	3.494	3.643	3.445
RANBP6	ENSG00000137040	0.12123	1.989	2.033	2.112	NA	1.718	1.908	1.838	1.806	1.757	1.758	1.922	2.054	2.003	1.842	2.169	1.849	1.850	1.837	1.800	1.740	1.880	1.805	1.740	1.979	1.854	1.786	2.047	2.138	1.739
POLR1E	ENSG00000137054	0.35030	1.942	2.095	NA	2.013	1.844	2.193	2.071	2.109	2.365	1.953	NA	1.760	2.148	1.898	2.141	2.466	2.194	1.812	1.940	1.860	2.163	1.775	NA	NA	1.833	1.951	2.127	2.270	1.999
UBAP2	ENSG00000137073	0.05435	2.128	1.784	1.914	2.036	1.842	1.912	1.902	1.904	1.867	1.760	1.924	1.883	1.680	1.815	1.880	1.932	1.905	1.952	1.909	1.918	1.910	1.827	1.907	1.751	1.899	2.261	1.954	1.991	1.893
RPS6	ENSG00000137154	0.12897	3.622	3.835	3.462	3.978	3.843	3.752	3.790	3.905	3.602	3.585	3.654	3.470	3.632	3.643	3.964	4.101	4.075	3.639	3.762	3.852	3.945	3.906	3.750	3.828	3.854	3.344	3.913	4.145	3.765
CMTR1	ENSG00000137200	0.07127	2.203	2.221	2.225	2.136	2.156	2.130	2.055	2.186	2.062	2.126	2.210	2.137	2.238	2.151	2.348	2.253	2.249	2.295	2.124	2.171	2.387	2.164	2.310	2.292	2.137	2.631	2.022	2.328	2.121
NARS2	ENSG00000137513	0.09489	1.949	1.760	1.799	2.020	1.945	1.829	1.722	1.935	1.482	1.783	1.943	2.096	2.275	1.732	1.680	1.871	1.789	1.785	1.870	1.772	1.948	1.950	1.725	1.654	1.786	1.864	1.785	1.897	1.749
MRPL15	ENSG00000137547	0.21887	2.258	2.315	2.298	2.615	2.565	2.343	2.339	2.355	2.293	2.195	2.971	2.577	2.695	2.253	2.107	2.082	2.292	2.352	2.076	2.469	2.353	2.485	2.232	2.103	2.173	1.954	2.378	2.499	2.268
TGS1	ENSG00000137574	0.22016	1.637	1.943	1.670	1.833	1.714	1.928	1.934	1.847	1.984	1.640	NA	2.043	NA	1.718	2.027	1.821	NA	1.743	1.727	1.729	1.746	1.781	1.781	1.853	1.746	1.918	1.859	2.106	1.841
DDX60	ENSG00000137628	0.38069	1.810	1.926	1.474	2.107	1.987	1.766	1.574	1.921	1.656	1.885	1.670	1.799	1.995	1.895	1.972	1.987	1.308	2.061	1.672	1.895	2.620	1.988	1.790	2.087	2.500	1.525	1.705	1.719	1.731
BUD13	ENSG00000137656	0.20079	1.764	1.988	1.865	2.119	1.934	2.007	1.919	2.101	1.827	1.844	1.832	NA	1.888	1.991	2.028	2.051	1.905	1.883	NA	2.042	1.925	2.010	NA	1.951	1.948	2.131	1.896	2.183	1.842
ALKBH8	ENSG00000137760	0.19412	1.438	1.494	1.500	1.435	1.439	1.530	1.535	1.470	NA	1.279	NA	1.566	1.551	1.479	1.677	1.484	1.232	1.484	1.506	1.476	1.371	1.358	1.556	1.583	NA	1.484	1.591	1.692	1.484
SLTM	ENSG00000137776	0.02956	2.281	2.498	2.343	2.358	2.367	2.324	2.381	2.451	2.404	2.231	2.317	2.494	2.401	2.344	2.522	2.282	2.325	2.253	2.403	2.487	2.408	2.419	2.404	2.463	2.534	2.375	2.531	2.574	2.358
RTF1	ENSG00000137815	0.01543	2.221	2.143	2.308	2.170	2.171	2.310	2.239	2.167	2.112	2.167	2.327	2.206	2.218	2.113	2.219	2.268	2.083	2.209	2.190	2.243	2.128	2.170	2.296	2.222	2.170	2.296	2.247	2.258	2.159
RPLP1	ENSG00000137818	0.17190	3.406	3.548	2.995	3.313	3.684	3.421	3.274	3.417	3.276	3.440	3.586	2.752	3.255	3.424	3.479	3.735	3.783	3.400	3.544	3.162	3.701	3.696	3.278	3.533	3.397	3.044	3.019	3.519	3.302
SMAD6	ENSG00000137834	3.11540	NA	NA	NA	NA	NA	NA	NA	NA	NA	1.264	NA	NA	NA	NA	NA	1.393	NA	1.742	NA	NA	NA	NA	NA	NA	NA	1.026	NA	NA	NA
RSL24D1	ENSG00000137876	0.25662	2.420	2.556	2.500	2.450	2.412	2.618	2.517	2.527	2.502	NA	2.567	2.333	NA	2.463	NA	2.743	2.637	2.405	2.461	NA	2.557	2.410	2.583	2.403	2.454	2.487	2.730	2.655	2.532
RTCA	ENSG00000137996	0.05651	2.095	2.046	1.938	2.094	2.317	1.958	2.072	1.940	2.009	2.004	2.332	2.164	2.138	1.996	2.024	1.730	2.065	2.092	2.146	2.107	2.008	2.212	1.853	2.065	2.137	1.972	2.172	2.111	1.984
PNPT1	ENSG00000138035	0.05345	1.807	1.925	2.007	1.910	1.785	1.900	1.832	1.977	1.911	1.577	2.047	1.880	1.937	1.808	1.860	1.641	1.934	1.757	1.800	1.940	2.179	1.789	1.846	1.864	1.747	1.925	2.010	1.834	1.821
LRPPRC	ENSG00000138095	0.10864	2.423	2.230	2.453	2.720	2.515	2.387	2.441	2.446	2.315	2.160	2.585	2.805	2.652	2.183	2.337	2.349	2.397	2.249	2.271	2.525	2.307	2.483	2.375	2.231	2.317	2.526	2.640	2.446	2.239
DBR1	ENSG00000138231	0.07575	1.612	1.723	1.832	1.730	1.616	1.796	1.692	1.743	1.683	1.716	1.693	1.817	1.629	1.836	1.821	1.810	1.686	1.696	1.739	1.644	1.732	1.652	1.787	1.821	2.194	1.484	1.758	1.885	1.687
ASCC1	ENSG00000138303	0.08552	2.093	1.849	2.180	1.884	1.696	2.025	1.924	1.904	1.884	1.877	2.174	2.035	2.181	1.772	1.879	1.910	2.078	1.802	1.738	1.824	1.664	1.698	1.945	1.844	1.781	2.156	2.006	2.056	1.972
RPS24	ENSG00000138326	0.09480	3.872	3.942	3.697	4.137	3.977	3.981	3.917	4.013	3.773	3.816	3.856	3.784	3.985	3.863	3.913	4.358	4.159	3.907	3.970	4.077	4.079	4.034	3.957	3.908	3.877	3.589	3.987	4.201	3.919
BARD1	ENSG00000138376	3.64051	NA	NA	NA	NA	NA	NA	NA	NA	NA	NA	NA	NA	NA	1.131	NA	NA	NA	NA	NA	NA	NA	1.035	NA	NA	NA	NA	NA	1.718	NA
METTL5	ENSG00000138382	0.18990	2.209	2.178	2.181	2.305	2.246	2.131	2.282	2.177	2.196	2.058	NA	2.126	2.286	2.144	2.050	2.009	2.319	2.137	2.212	2.295	2.426	2.202	2.121	NA	2.201	2.234	NA	2.242	2.131
SSB	ENSG00000138385	0.03565	2.629	2.723	2.587	2.487	2.455	2.674	2.556	2.741	2.715	2.415	2.659	2.594	2.497	2.599	2.618	2.580	2.395	2.660	2.679	2.521	2.509	2.491	2.511	2.562	2.433	2.602	2.739	2.708	2.581
FASTKD1	ENSG00000138399	0.36272	1.780	1.893	1.869	2.228	2.132	1.793	NA	1.718	NA	1.469	2.482	1.863	2.041	1.739	1.851	1.160	1.712	1.643	1.629	2.254	1.814	2.188	1.728	1.805	1.874	1.883	2.004	1.984	1.778
WDR12	ENSG00000138442	0.07057	1.608	1.499	1.653	1.630	1.706	1.655	1.553	1.592	1.522	1.214	1.521	1.753	1.638	1.271	1.441	1.464	1.325	1.373	1.356	1.518	1.193	1.541	1.473	1.316	1.393	1.572	1.621	1.596	1.420
SECISBP2L	ENSG00000138593	0.40347	2.167	2.006	2.582	1.981	1.885	2.168	2.256	2.305	NA	NA	2.120	2.398	2.258	2.429	NA	2.185	NA	2.325	2.244	2.075	2.561	1.914	2.153	2.106	2.126	2.157	2.318	2.033	NA
HNRNPD	ENSG00000138668	0.06034	2.799	3.163	2.884	3.069	3.051	2.952	2.892	2.930	2.890	2.713	2.865	2.855	2.845	2.908	3.049	2.959	2.880	2.982	3.012	3.026	2.961	3.099	2.962	3.023	2.937	2.873	2.861	3.295	2.801
LARP1B	ENSG00000138709	0.42779	1.444	1.467	1.435	1.756	1.815	1.652	1.650	1.714	NA	1.433	1.641	1.884	2.329	1.468	1.230	NA	2.056	1.482	1.715	1.811	1.873	1.820	1.580	1.223	1.841	2.297	1.976	1.586	1.646
G3BP2	ENSG00000138757	0.04347	2.527	2.551	2.686	2.609	2.567	2.583	2.615	2.746	2.498	2.527	2.428	2.731	2.634	2.523	2.564	2.377	2.402	2.381	2.715	2.548	2.470	2.611	2.550	2.532	2.566	2.638	2.828	2.599	2.567
CNOT6L	ENSG00000138767	0.15367	1.717	2.053	1.736	1.869	1.854	1.816	1.856	1.722	NA	1.811	1.634	2.052	1.890	1.686	2.287	1.911	1.922	1.958	1.760	1.887	1.849	1.942	1.860	2.101	1.890	1.633	1.998	2.168	1.764
INTS12	ENSG00000138785	0.13947	1.779	1.760	1.899	2.017	NA	1.917	1.926	1.935	1.950	1.875	NA	2.078	2.115	1.955	1.856	1.767	1.757	1.774	1.941	1.966	1.937	2.011	1.947	1.836	1.902	1.871	2.018	2.087	1.952
YARS2	ENSG00000139131	0.02016	1.642	1.791	1.597	1.737	1.722	1.750	1.702	1.716	1.685	1.614	1.799	1.668	1.658	1.698	1.748	1.713	1.715	1.810	1.654	1.697	1.904	1.752	1.635	1.647	1.704	1.748	1.640	1.860	1.706
ZCRB1	ENSG00000139168	0.58594	NA	NA	2.444	2.157	2.242	2.352	NA	2.361	2.100	2.260	NA	2.312	2.419	2.208	2.160	NA	NA	2.186	NA	NA	2.269	2.212	2.099	NA	2.346	2.519	2.362	2.355	2.201
SNRPF	ENSG00000139343	0.07386	1.923	2.214	2.004	2.222	2.118	2.005	2.017	2.072	1.892	1.683	1.915	1.924	2.048	2.124	1.892	1.997	1.873	2.014	2.036	2.107	1.887	2.100	1.810	2.057	1.975	2.099	1.724	2.272	1.729
TARBP2	ENSG00000139546	0.39220	1.990	NA	1.973	1.824	1.992	2.114	1.868	2.195	1.811	2.163	NA	1.721	2.013	2.047	2.097	NA	2.152	2.175	2.012	NA	NA	1.843	1.903	2.031	2.048	1.984	1.859	1.928	NA
SETD1B	ENSG00000139718	0.13721	1.575	1.836	1.636	1.476	1.839	1.828	1.735	1.745	1.675	1.714	NA	1.365	1.428	1.708	1.828	1.921	1.942	1.737	1.942	1.617	1.923	1.758	1.909	1.912	1.767	1.714	1.490	1.488	1.656
DENR	ENSG00000139726	0.02416	2.235	2.321	2.227	2.315	2.316	2.360	2.451	2.302	2.182	2.163	2.274	2.278	2.396	2.221	2.309	2.167	2.188	2.348	2.334	2.295	2.366	2.248	2.225	2.277	2.239	2.160	2.399	2.435	2.288
RBM26	ENSG00000139746	0.05584	2.284	2.245	2.218	1.989	1.965	2.139	2.072	2.126	1.998	1.990	2.023	2.044	1.978	1.991	2.425	2.231	2.070	2.084	2.045	2.085	2.175	2.031	2.134	2.258	2.115	2.298	2.189	2.267	2.100
RNF113B	ENSG00000139797	4.85798	NA	NA	NA	NA	NA	NA	NA	NA	NA	NA	NA	NA	NA	NA	NA	NA	NA	NA	NA	NA	NA	NA	NA	NA	NA	2.095	NA	NA	NA
NOVA1	ENSG00000139910	1.55676	1.301	NA	2.451	1.211	NA	1.480	1.268	1.057	NA	1.239	1.044	1.448	NA	NA	1.263	1.521	NA	NA	1.312	1.635	NA	NA	1.625	NA	1.124	1.444	NA	1.257	1.441
WARS	ENSG00000140105	0.50942	2.599	3.316	2.289	2.778	2.534	2.531	2.585	2.578	2.816	2.477	2.806	2.664	2.568	3.123	2.827	2.220	2.370	3.486	2.367	2.638	2.680	2.464	2.635	2.894	2.556	2.518	3.398	2.729	2.828
SRP14	ENSG00000140319	0.04643	3.212	3.078	3.086	3.107	3.064	3.272	3.134	3.251	3.096	3.154	3.508	3.110	3.091	3.173	3.057	3.265	3.055	3.120	3.230	3.098	3.158	3.094	3.149	3.043	3.051	3.064	3.164	3.153	3.227
WDR61	ENSG00000140395	0.03194	2.530	2.316	2.400	2.618	2.425	2.422	2.422	2.559	2.366	2.289	2.433	2.569	2.572	2.437	2.332	2.337	2.414	2.410	2.515	2.434	2.377	2.346	2.427	2.316	2.323	2.493	2.418	2.541	2.307
EFTUD1	ENSG00000140598	0.07201	1.833	1.777	1.703	2.085	2.007	1.719	1.872	1.932	1.585	1.733	1.709	1.918	2.016	1.759	1.870	1.594	1.748	1.684	1.716	2.059	1.635	2.005	1.794	1.714	1.838	1.907	1.897	1.966	1.769
FTO	ENSG00000140718	0.11299	1.905	1.491	2.070	1.576	1.223	1.794	1.673	1.740	1.708	1.658	1.786	1.914	1.728	1.635	1.514	1.800	1.623	1.597	1.591	1.634	1.630	1.397	1.918	1.598	1.486	1.420	1.725	1.627	1.724
DHX38	ENSG00000140829	0.02980	2.024	2.249	2.266	2.126	2.177	2.094	2.173	2.150	2.166	2.105	2.152	1.977	2.049	2.113	2.345	2.246	2.095	2.135	2.117	2.093	2.132	2.194	2.242	2.321	2.156	2.165	1.987	2.234	2.082
TXNL4B	ENSG00000140830	0.35322	NA	NA	1.676	1.686	1.841	1.691	1.568	1.741	1.640	1.668	NA	1.668	1.948	1.590	1.804	NA	1.759	1.483	1.597	1.553	1.666	1.646	1.578	1.471	1.599	2.034	1.534	1.734	NA
ADAD2	ENSG00000140955	4.85798	NA	NA	NA	NA	NA	NA	NA	NA	NA	NA	NA	NA	NA	NA	NA	NA	NA	NA	NA	NA	NA	NA	NA	NA	NA	2.104	NA	NA	NA
RPL3L	ENSG00000140986	4.78796	NA	NA	NA	NA	NA	NA	NA	NA	NA	NA	3.099	NA	NA	NA	NA	NA	NA	NA	NA	NA	NA	NA	NA	NA	NA	1.027	NA	NA	NA
RPS2	ENSG00000140988	0.22007	3.162	3.484	2.895	3.325	3.536	3.316	3.400	3.525	3.330	3.426	3.433	2.658	3.190	3.327	3.655	3.865	3.886	3.365	3.519	3.106	3.610	3.585	3.100	3.529	3.395	2.889	3.426	3.447	3.418
NOB1	ENSG00000141101	0.11325	2.332	2.211	2.040	2.188	2.419	2.300	2.347	2.470	2.333	2.429	2.093	1.953	2.238	2.140	2.348	2.596	2.683	2.126	2.280	1.971	2.352	2.252	2.211	2.229	2.246	2.036	2.436	2.279	2.257
PTRH2	ENSG00000141378	0.04750	1.435	1.473	1.506	1.634	1.372	1.423	1.340	1.481	1.687	1.247	1.260	1.351	1.580	1.431	1.419	1.339	1.408	1.373	1.480	1.493	1.372	1.329	1.328	1.372	1.291	1.518	1.497	1.592	1.333
WRAP53	ENSG00000141499	0.24139	1.255	1.568	1.670	1.608	1.385	1.548	1.411	2.249	1.429	1.586	1.450	1.492	1.474	1.459	1.711	1.399	1.454	1.458	1.371	1.468	1.368	1.463	1.566	1.691	1.489	1.524	1.269	1.779	1.578
EIF4A3	ENSG00000141543	0.09920	2.950	2.573	2.403	2.629	2.422	2.495	2.639	2.565	2.801	2.429	2.382	2.465	2.368	2.438	2.474	2.557	2.435	2.545	2.438	2.531	2.345	2.377	2.383	2.425	2.394	2.540	2.380	2.743	2.595
ELAC1	ENSG00000141642	0.67646	1.540	1.482	1.467	NA	1.458	1.444	1.437	1.633	NA	1.447	1.273	1.578	1.833	1.428	1.467	NA	NA	1.499	NA	NA	1.601	NA	NA	NA	NA	1.631	1.671	1.632	1.326
TXNL4A	ENSG00000141759	0.12176	1.949	1.906	1.980	1.843	1.873	1.779	1.850	1.800	1.827	1.510	2.019	1.727	1.930	1.874	1.685	1.499	2.108	1.818	1.780	1.745	2.030	1.798	1.531	1.725	1.795	1.913	1.873	NA	1.786
DUS3L	ENSG00000141994	0.17845	1.739	1.864	1.884	1.344	2.017	1.647	1.555	1.526	1.834	1.711	1.625	1.019	1.620	1.706	1.923	1.806	2.104	1.745	1.880	1.291	1.861	1.943	1.393	1.821	1.839	2.033	1.494	1.304	1.600
URB1	ENSG00000142207	0.13182	1.874	1.554	1.667	1.283	1.306	1.810	1.613	1.851	1.700	1.348	1.645	1.409	1.457	1.379	1.580	1.757	1.686	1.473	1.805	1.225	1.824	1.171	1.702	1.425	1.412	1.784	1.625	1.465	1.562
GEMIN7	ENSG00000142252	0.72949	NA	NA	1.527	NA	2.135	1.784	1.781	1.811	NA	1.883	NA	NA	1.820	1.810	2.015	1.774	NA	1.987	1.742	1.978	NA	2.067	1.675	NA	2.054	1.477	1.454	NA	1.918
RPS11	ENSG00000142534	0.13285	3.786	3.956	3.497	4.110	3.968	3.913	3.770	4.084	3.818	3.846	3.794	3.734	3.940	3.866	4.055	4.357	4.235	3.824	3.908	3.959	4.084	3.977	3.979	4.093	3.906	3.512	3.873	4.238	3.840
RPL13A	ENSG00000142541	0.16582	3.455	3.474	3.058	3.458	3.631	3.419	3.380	3.517	3.263	3.451	3.154	2.941	3.218	3.321	3.607	3.825	3.835	3.419	3.523	3.284	3.595	3.628	3.295	3.669	3.522	2.870	3.505	3.710	3.429
CTU1	ENSG00000142544	2.86773	NA	NA	NA	NA	1.055	NA	NA	NA	NA	NA	NA	NA	NA	1.148	NA	1.158	NA	NA	1.049	NA	NA	NA	NA	NA	NA	NA	NA	NA	NA
RPL11	ENSG00000142676	0.13670	3.741	3.938	3.407	4.056	3.917	3.755	3.744	4.003	3.841	3.741	3.726	3.646	3.892	3.885	3.985	4.200	4.171	3.809	3.909	3.951	4.056	3.983	3.902	3.979	3.927	3.433	3.827	4.318	3.760
SERBP1	ENSG00000142864	0.04321	2.607	2.790	2.510	2.780	2.785	2.845	2.957	2.797	2.770	2.598	2.807	2.743	2.932	2.648	2.721	2.721	2.829	2.719	2.704	2.671	2.888	2.736	2.677	2.560	2.717	2.592	2.868	2.840	2.682
RPS8	ENSG00000142937	0.16023	3.837	3.839	3.287	3.852	3.843	3.881	3.829	3.972	3.667	3.693	3.703	3.305	3.668	3.657	3.978	4.309	4.060	3.828	3.814	3.719	4.012	3.879	3.780	3.886	3.732	3.286	3.826	4.046	3.771
MAEL	ENSG00000143194	4.85798	NA	NA	NA	NA	NA	NA	NA	NA	NA	NA	NA	NA	NA	NA	NA	NA	NA	NA	NA	NA	NA	NA	NA	NA	NA	2.882	NA	NA	NA
MRPL24	ENSG00000143314	0.12835	2.601	2.495	2.573	2.747	2.466	2.511	2.364	2.730	2.560	2.335	2.847	2.612	3.003	2.490	2.309	2.505	2.814	2.383	2.437	2.613	2.650	2.435	2.574	2.360	2.441	2.395	2.447	2.562	2.352
ISG20L2	ENSG00000143319	0.16942	2.208	2.159	2.055	2.252	2.054	2.131	2.171	2.183	2.200	2.097	1.885	NA	2.154	1.978	2.258	2.100	NA	2.087	2.023	2.113	2.077	2.086	2.137	2.096	2.092	2.529	2.053	2.331	2.185
SF3B4	ENSG00000143368	0.03065	2.201	2.323	2.232	2.362	2.311	2.361	2.356	2.491	2.360	2.271	2.176	2.103	2.025	2.323	2.321	2.408	2.304	2.298	2.221	2.287	2.310	2.362	2.326	2.332	2.253	2.410	2.203	2.418	2.323
TARS2	ENSG00000143374	0.11282	2.025	1.934	2.022	2.059	1.850	1.850	1.935	2.040	1.783	1.905	2.328	2.079	2.446	1.809	1.991	1.948	1.810	1.844	1.877	1.896	1.917	1.916	1.941	2.032	1.987	1.956	1.985	2.079	1.770
MRPL9	ENSG00000143436	0.02554	2.280	2.346	2.251	2.419	2.329	2.281	2.295	2.362	2.141	2.234	2.406	2.243	2.258	2.294	2.380	2.303	2.332	2.365	2.400	2.376	2.545	2.340	2.290	2.351	2.239	2.266	2.294	2.464	2.261
EIF2D	ENSG00000143486	0.05331	2.314	2.173	2.143	2.528	2.310	2.387	2.351	2.553	2.361	2.410	2.362	2.404	2.428	2.306	2.410	2.606	2.452	2.282	2.387	2.431	2.563	2.269	2.538	2.269	2.262	2.156	2.480	2.521	2.372
INTS7	ENSG00000143493	0.08519	1.738	1.734	1.775	1.880	1.722	1.818	1.900	1.709	1.662	1.566	1.639	1.648	1.925	1.641	1.826	1.552	1.525	1.615	1.691	1.801	1.572	1.691	1.525	1.535	1.745	2.081	1.961	1.955	1.821
UBAP2L	ENSG00000143569	0.02709	2.429	2.517	2.561	2.508	2.319	2.559	2.530	2.657	2.559	2.436	2.555	2.468	2.487	2.429	2.585	2.536	2.449	2.542	2.425	2.442	2.408	2.322	2.618	2.515	2.421	2.588	2.519	2.677	2.533
ILF2	ENSG00000143621	0.05099	2.757	2.884	2.839	3.016	2.713	2.856	2.729	2.926	2.906	2.640	2.755	2.961	2.708	2.806	2.758	2.747	2.743	2.779	2.716	2.833	2.808	2.670	2.737	2.671	2.730	2.920	2.875	3.104	2.742
SRP9	ENSG00000143742	0.08255	3.071	2.825	3.030	3.093	2.900	3.012	2.955	3.060	2.750	2.892	3.088	3.154	3.316	2.852	2.876	2.864	2.826	2.716	2.926	3.025	2.852	2.863	2.834	2.748	2.828	2.782	2.970	3.068	2.839
PARP1	ENSG00000143799	0.17723	2.382	2.817	2.720	2.493	2.405	2.521	2.454	2.451	2.343	2.248	2.671	2.405	2.532	2.400	2.828	2.307	2.506	2.620	2.455	2.522	2.375	2.442	2.440	2.672	2.371	2.693	2.396	3.104	2.540
HNRNPLL	ENSG00000143889	0.03771	1.964	1.889	2.063	1.948	1.951	2.125	2.024	2.101	1.962	1.943	1.975	1.971	1.823	1.976	1.873	2.052	1.947	1.940	1.969	2.010	1.901	1.968	2.048	1.820	1.969	2.223	2.202	1.874	2.010
RPS27A	ENSG00000143947	0.12611	3.160	3.359	3.075	3.396	3.266	3.169	3.030	3.326	3.077	2.962	2.999	3.183	3.283	3.187	3.316	3.631	3.455	3.199	3.214	3.265	3.409	3.334	3.163	3.410	3.236	2.835	3.221	3.591	2.955
SNRPG	ENSG00000143977	0.04556	1.981	2.043	1.842	2.006	1.908	1.745	1.745	1.918	1.820	1.748	1.912	1.626	1.788	1.876	1.707	1.635	1.786	1.923	1.803	1.967	1.768	1.777	1.660	1.784	1.770	1.912	1.804	1.984	1.796
SNRNP200	ENSG00000144028	0.04287	2.379	2.534	2.705	2.565	2.486	2.489	2.444	2.622	2.417	2.431	2.331	2.584	2.677	2.337	2.744	2.646	2.524	2.504	2.455	2.477	2.567	2.515	2.610	2.588	2.456	2.519	2.518	2.674	2.400
MRPS5	ENSG00000144029	0.07152	2.341	2.342	2.340	2.469	2.510	2.223	2.302	2.309	2.228	2.150	2.703	2.412	2.608	2.368	2.292	2.217	2.212	2.242	2.252	2.469	2.315	2.470	2.260	2.276	2.210	2.378	2.310	2.390	2.263
DQX1	ENSG00000144045	2.61502	NA	NA	NA	2.024	2.388	NA	NA	NA	NA	NA	NA	NA	NA	NA	NA	NA	NA	NA	NA	1.973	NA	2.402	1.296	NA	1.818	NA	NA	NA	NA
DUSP11	ENSG00000144048	0.14288	1.944	2.144	1.936	2.065	2.131	2.244	2.298	2.576	2.071	2.004	1.994	2.122	1.993	2.058	NA	2.204	1.963	2.121	2.032	2.058	2.030	2.067	2.126	2.050	2.109	2.241	2.042	2.288	2.136
ZC3H8	ENSG00000144161	0.39755	1.169	1.262	1.592	1.209	1.232	1.236	1.251	1.464	NA	NA	NA	NA	1.255	1.110	1.488	1.428	NA	NA	1.383	1.250	1.384	1.211	1.372	1.366	1.156	1.434	1.422	1.441	1.131
POLR2D	ENSG00000144231	0.08038	1.730	1.845	1.983	1.812	1.646	1.775	1.763	1.727	1.830	1.590	1.710	1.656	1.926	1.680	1.772	1.770	1.840	1.738	1.670	1.742	1.609	1.600	1.673	1.775	1.735	2.184	1.823	1.970	1.633
RQCD1	ENSG00000144580	0.06393	2.070	2.230	2.076	2.247	2.059	2.077	2.092	2.149	2.226	1.897	1.985	1.819	2.035	1.974	2.171	2.005	2.034	2.056	1.909	2.176	1.975	1.967	2.099	2.130	2.067	2.251	1.997	2.420	2.021
RBMS3	ENSG00000144642	0.46051	1.835	1.282	1.023	1.208	1.160	1.549	1.539	1.226	1.962	1.707	1.613	1.541	1.211	1.536	1.478	1.892	1.015	1.761	1.326	1.395	1.267	1.082	1.477	1.749	1.238	1.053	2.235	NA	1.720
SHQ1	ENSG00000144736	0.58283	1.768	NA	NA	1.968	1.798	1.915	1.793	2.138	NA	1.798	1.996	1.896	1.936	1.821	1.932	1.830	NA	NA	NA	1.836	1.805	1.789	1.788	NA	1.800	2.064	NA	2.011	NA
EIF2A	ENSG00000144895	0.05728	2.582	2.536	2.463	2.713	2.736	2.607	2.661	2.639	2.546	2.544	2.742	2.659	2.694	2.544	2.607	2.642	2.857	2.463	2.490	2.573	2.743	2.704	2.657	2.462	2.553	2.321	2.888	2.778	2.611
FIP1L1	ENSG00000145216	0.09372	1.774	1.890	2.025	1.878	1.810	1.864	1.753	1.891	1.766	1.733	1.833	1.838	1.781	1.785	1.887	1.900	NA	1.922	1.855	1.898	1.783	1.859	1.856	1.900	1.889	2.199	1.880	1.996	1.753
TRMT10A	ENSG00000145331	0.25531	1.328	1.309	1.354	1.261	1.380	1.305	1.406	1.667	1.333	1.160	NA	1.465	1.814	1.171	1.255	1.251	1.311	1.300	1.383	1.304	1.354	1.462	1.115	1.240	1.311	1.773	1.717	1.474	NA
METTL14	ENSG00000145388	0.02798	1.600	1.562	1.637	1.558	1.565	1.629	1.669	1.669	1.541	1.602	1.530	1.704	1.856	1.622	1.705	1.724	1.523	1.558	1.591	1.591	1.572	1.577	1.688	1.612	1.568	1.712	1.690	1.732	1.432
SETD7	ENSG00000145391	0.19500	2.127	2.060	2.177	1.958	1.769	2.464	2.402	1.909	2.423	2.332	2.478	1.987	2.669	2.130	1.878	2.213	2.180	2.151	2.368	2.085	2.001	1.651	2.445	2.058	2.044	2.041	2.263	2.039	2.274
NAF1	ENSG00000145414	1.46201	1.703	NA	NA	NA	1.515	NA	1.622	1.937	NA	NA	NA	1.630	NA	NA	NA	NA	NA	1.591	1.727	1.659	1.527	1.504	1.705	NA	NA	NA	NA	NA	NA
RPS3A	ENSG00000145425	0.11634	2.764	2.915	2.726	2.921	2.896	2.724	2.679	2.878	2.581	2.551	2.553	2.859	2.975	2.743	2.932	3.244	3.123	2.785	2.797	2.813	3.026	2.983	2.740	2.968	2.881	2.553	2.816	3.081	2.670
DDX46	ENSG00000145833	0.02958	2.059	2.232	2.121	2.151	2.066	2.148	2.141	2.117	2.058	1.916	1.952	2.210	2.163	2.008	2.264	2.041	2.165	2.066	2.057	2.190	2.013	2.128	2.184	2.190	2.159	2.115	2.150	2.306	1.997
G3BP1	ENSG00000145907	0.04834	2.062	2.278	2.100	2.286	2.070	2.231	2.280	2.256	2.340	2.002	2.108	2.305	2.317	2.063	2.338	2.206	2.081	2.108	2.052	2.132	2.073	2.039	2.118	2.183	2.129	2.213	2.077	2.392	2.045
NHP2	ENSG00000145912	0.07648	2.544	2.621	2.577	2.422	2.488	2.594	2.614	2.571	2.342	2.362	2.702	2.060	2.354	2.497	2.417	2.585	2.717	2.462	2.513	2.199	2.614	2.415	2.214	2.332	2.486	2.424	2.384	2.440	2.279
ZMAT2	ENSG00000146007	0.04252	2.487	2.513	2.640	2.642	2.393	2.463	2.512	2.670	2.562	2.389	2.400	2.609	2.626	2.525	2.482	2.485	2.348	2.476	2.374	2.668	2.482	2.491	2.542	2.535	2.550	2.351	2.396	2.742	2.402
ABT1	ENSG00000146109	0.76269	1.598	NA	1.517	NA	1.948	NA	NA	1.810	1.769	NA	NA	NA	1.745	1.844	2.080	NA	1.854	2.002	1.759	NA	1.786	1.860	1.611	1.822	NA	1.705	1.630	1.829	NA
RPL7L1	ENSG00000146223	0.15610	2.358	2.274	2.395	2.428	2.194	2.456	2.425	2.533	NA	2.261	NA	2.478	2.556	2.229	2.342	2.339	2.380	2.328	2.406	2.325	2.344	2.138	2.367	2.235	2.286	2.056	2.514	2.532	2.238
RARS2	ENSG00000146282	0.02935	2.484	2.185	2.067	2.349	2.269	2.401	2.281	2.305	2.273	2.223	2.390	2.231	2.431	2.207	2.226	2.091	2.340	2.333	2.236	2.320	2.268	2.271	2.279	2.244	2.281	2.342	2.387	2.295	2.351
PNLDC1	ENSG00000146453	4.85798	NA	NA	NA	NA	NA	NA	NA	NA	NA	NA	NA	NA	NA	NA	NA	NA	NA	NA	NA	NA	NA	NA	NA	NA	NA	1.912	NA	NA	NA
PURB	ENSG00000146676	0.04613	1.839	2.020	2.109	1.823	1.809	1.986	2.119	1.867	2.074	1.749	1.799	1.955	1.742	1.861	1.954	1.889	1.811	2.024	1.901	1.918	1.871	1.838	1.862	1.905	1.892	1.744	2.069	1.954	1.772
MEPCE	ENSG00000146834	0.06797	2.367	2.140	2.239	1.906	2.113	2.103	2.030	2.091	2.114	2.174	1.961	2.058	2.053	2.051	2.178	2.357	2.040	2.141	1.987	1.876	2.161	2.029	2.102	2.334	2.012	2.380	2.264	2.081	2.068
ZC3HAV1L	ENSG00000146858	0.38110	1.533	1.210	NA	1.371	1.370	1.752	1.494	1.646	1.261	1.180	1.012	1.299	NA	1.176	1.234	1.858	1.067	1.915	1.490	1.342	1.080	1.258	1.679	1.488	1.266	1.274	1.870	1.103	1.329
NOM1	ENSG00000146909	0.18284	1.520	1.664	1.510	1.507	1.418	1.567	NA	1.580	NA	NA	1.473	1.429	1.563	1.454	1.700	1.481	1.663	1.588	1.475	1.571	1.553	1.469	1.657	1.608	1.516	1.667	1.487	1.640	1.471
LUC7L2	ENSG00000146963	0.11372	1.757	1.852	1.951	1.622	1.772	1.632	1.660	1.770	1.661	1.618	1.811	1.744	1.643	1.784	1.616	1.875	1.747	1.812	2.065	1.828	1.765	NA	1.774	1.921	1.806	1.921	1.903	1.784	1.364
NONO	ENSG00000147140	0.03827	2.908	2.915	2.984	3.003	2.888	2.972	2.844	2.992	2.846	2.973	2.668	2.930	3.003	2.834	3.037	3.096	2.978	2.800	2.860	2.875	2.880	2.878	3.029	2.918	2.879	2.750	3.029	3.161	2.913
NXF3	ENSG00000147206	3.54003	NA	NA	NA	NA	NA	NA	NA	2.810	1.081	NA	NA	NA	1.304	1.572	NA	NA	NA	NA	NA	NA	NA	NA	NA	NA	NA	2.792	NA	NA	NA
RBMX	ENSG00000147274	0.07910	2.646	2.810	2.726	2.985	2.804	2.886	2.696	2.961	2.798	2.629	2.713	2.841	2.793	2.619	2.972	3.089	2.668	2.613	2.712	2.841	2.634	2.792	2.985	2.802	2.727	2.493	2.904	3.042	2.763
RPL10	ENSG00000147403	0.17279	3.138	3.238	2.767	3.195	3.189	3.345	3.138	3.377	3.226	3.113	3.223	2.954	3.307	3.255	3.434	3.710	3.713	3.161	3.269	3.182	3.472	3.324	3.283	3.294	3.166	2.578	3.350	3.490	3.248
MRPS28	ENSG00000147586	0.79183	1.909	1.561	1.679	1.192	1.395	NA	NA	1.118	NA	NA	1.011	1.141	1.586	1.796	NA	1.172	1.224	1.518	1.590	NA	1.184	1.485	1.016	1.326	1.334	1.300	NA	NA	NA
RPL7	ENSG00000147604	0.09666	2.618	2.751	2.416	2.864	2.782	2.686	2.738	2.915	2.731	2.589	2.507	2.622	2.679	2.652	2.753	3.019	2.981	2.594	2.698	2.790	2.814	2.833	2.761	2.643	2.581	2.316	2.801	3.027	2.580
POLR2K	ENSG00000147669	0.30015	2.628	2.464	2.465	NA	2.342	2.549	2.493	2.467	NA	2.323	NA	2.496	2.488	2.611	2.395	2.334	NA	2.457	2.456	2.521	2.523	2.330	2.381	2.400	2.430	2.492	2.522	2.589	NA
EIF3H	ENSG00000147677	0.03945	2.513	2.573	2.469	2.681	2.640	2.625	2.672	2.711	2.539	2.592	2.705	2.549	2.624	2.552	2.712	2.836	2.764	2.554	2.534	2.609	2.722	2.639	2.657	2.575	2.521	2.510	2.784	2.860	2.646
UTP23	ENSG00000147679	0.57049	1.638	NA	NA	1.662	1.623	1.925	1.782	1.786	1.938	1.625	1.708	NA	1.738	1.759	1.892	NA	NA	1.791	NA	NA	1.777	NA	1.772	1.770	1.722	1.723	1.919	1.832	NA
ZCCHC7	ENSG00000147905	1.32414	1.664	NA	NA	NA	1.839	1.859	1.802	1.925	NA	NA	NA	NA	1.705	1.710	NA	2.015	1.959	NA	1.714	NA	NA	NA	NA	NA	NA	1.999	NA	NA	1.828
AUH	ENSG00000148090	0.24194	2.427	1.694	1.914	2.090	2.291	1.762	1.894	2.022	2.004	1.939	2.572	2.586	2.294	2.017	1.812	1.909	2.302	2.094	2.347	2.149	2.212	2.295	1.918	1.803	2.167	1.785	2.146	1.735	1.898
MRRF	ENSG00000148187	0.08025	1.412	1.431	1.387	1.786	1.689	1.301	1.465	1.515	1.340	1.368	1.635	1.624	1.490	1.314	1.504	1.243	1.422	1.344	1.438	1.736	1.327	1.721	1.559	1.474	1.438	1.416	1.561	1.612	1.419
A1CF	ENSG00000148584	3.05333	NA	NA	NA	1.971	2.324	NA	NA	NA	NA	1.569	NA	2.032	3.225	NA	NA	NA	1.578	NA	NA	1.891	NA	2.453	NA	NA	1.327	NA	NA	NA	NA
RPP30	ENSG00000148688	0.03358	1.704	1.788	1.859	1.823	1.625	1.901	1.855	1.765	1.628	1.744	1.983	1.750	1.762	1.743	1.921	1.862	1.669	1.891	1.784	1.814	1.744	1.712	1.776	1.774	1.782	1.955	1.730	1.971	1.783
MTG1	ENSG00000148824	0.13896	2.179	2.213	2.084	2.196	2.430	2.085	1.978	2.211	1.957	2.213	2.019	2.010	2.428	2.011	2.253	2.076	NA	2.135	2.398	1.990	2.201	2.457	1.993	2.289	2.249	2.350	2.024	2.130	2.121
PDCD11	ENSG00000148843	0.06864	1.639	1.911	1.784	1.873	1.728	1.906	1.886	2.010	1.972	1.652	1.559	1.784	1.798	1.704	2.006	1.931	2.007	1.766	1.767	1.771	1.804	1.730	1.918	1.873	1.688	2.114	1.748	1.976	1.622
TUT1	ENSG00000149016	0.08414	1.724	1.828	1.990	1.548	1.802	1.664	1.590	1.971	1.790	1.948	1.826	1.624	2.063	1.732	1.930	1.849	2.073	1.805	2.044	1.486	1.989	1.791	1.757	1.912	1.813	1.958	1.678	1.689	1.757
EIF3M	ENSG00000149100	0.05145	2.358	2.270	2.236	2.361	2.268	2.329	2.347	2.641	2.310	2.242	2.358	2.301	2.321	2.171	2.359	2.507	2.387	2.213	2.198	2.267	2.305	2.233	2.353	2.296	2.175	2.250	2.472	2.519	2.235
CELF1	ENSG00000149187	0.04957	2.172	2.265	2.161	2.171	2.042	2.090	2.100	2.260	2.145	2.050	2.083	2.147	2.342	1.930	2.415	2.080	2.100	2.066	2.002	2.216	1.990	2.080	2.190	2.274	2.170	2.196	2.171	2.345	2.060
INTS4	ENSG00000149262	0.04227	1.882	1.910	2.002	1.941	1.749	1.794	1.758	1.923	1.718	1.844	1.645	1.869	1.859	1.778	2.114	1.854	1.812	1.870	1.793	1.919	1.971	1.837	1.965	1.893	1.818	1.721	1.863	2.078	1.853
RPS3	ENSG00000149273	0.16212	3.415	3.665	3.248	3.953	3.760	3.657	3.615	3.854	3.497	3.591	3.464	3.260	3.406	3.609	3.788	4.115	3.819	3.624	3.563	3.685	3.772	3.794	3.668	3.812	3.675	3.217	3.580	3.960	3.523
ZC3H12C	ENSG00000149289	0.80961	1.487	NA	1.580	NA	1.013	1.424	1.491	1.259	NA	NA	NA	NA	NA	1.433	1.161	NA	NA	1.401	1.239	1.523	1.223	NA	1.398	NA	1.234	1.354	1.737	1.026	1.446
CPSF7	ENSG00000149532	0.02678	2.458	2.529	2.634	2.543	2.470	2.451	2.445	2.601	2.611	2.441	2.379	2.463	2.468	2.455	2.721	2.621	2.565	2.446	2.479	2.509	2.551	2.582	2.706	2.546	2.546	2.499	2.495	2.616	2.520
LSM14B	ENSG00000149657	0.10969	2.177	2.126	2.297	1.899	2.164	2.127	2.048	2.057	1.894	2.072	2.289	1.833	2.064	2.188	2.062	2.346	2.315	1.990	2.185	1.852	2.169	2.199	2.064	2.146	2.108	2.570	1.970	1.980	2.045
YTHDF1	ENSG00000149658	0.02163	2.074	2.143	2.326	2.128	2.142	2.169	2.172	2.194	2.380	2.191	2.152	2.167	2.221	2.258	2.261	2.210	2.305	2.300	2.079	2.120	2.240	2.131	2.128	2.222	2.135	2.221	2.288	2.189	2.199
TRPT1	ENSG00000149743	0.16546	2.099	1.991	1.977	2.081	2.274	2.031	2.045	2.153	1.804	2.276	2.658	2.020	2.047	1.921	2.250	2.007	2.482	1.962	2.317	2.013	2.476	2.105	1.979	2.178	2.228	2.061	2.211	2.034	2.135
FAU	ENSG00000149806	0.62483	3.580	NA	3.325	3.328	3.589	3.414	3.324	NA	NA	3.550	NA	2.897	3.562	3.579	3.611	3.876	3.826	NA	NA	3.202	3.663	NA	3.343	NA	3.479	3.224	3.362	3.502	3.401
CWC15	ENSG00000150316	0.05108	2.308	2.296	2.436	2.254	2.285	2.251	2.256	2.406	2.184	2.179	2.610	2.315	2.448	2.354	2.249	2.305	2.336	2.370	2.279	2.325	2.471	2.346	2.180	2.310	2.335	2.621	2.368	2.453	2.286
SAP18	ENSG00000150459	0.13974	2.701	2.552	2.717	2.516	2.600	2.531	2.647	2.645	NA	2.475	NA	2.841	2.780	2.673	2.410	2.621	2.611	2.584	2.649	2.602	2.598	2.588	2.486	2.476	2.533	2.682	2.614	2.510	2.550
PDCD4	ENSG00000150593	0.35500	2.384	2.569	2.343	3.048	2.824	2.730	2.907	2.725	2.550	2.483	2.207	2.325	2.418	2.397	2.683	2.795	3.483	2.744	2.656	3.042	3.041	2.913	2.720	2.717	2.896	2.562	3.044	2.842	2.532
DHX37	ENSG00000150990	0.11148	1.479	1.800	1.550	1.303	1.619	1.585	1.552	1.519	1.640	1.499	1.409	1.110	1.291	1.586	1.871	1.725	1.832	1.484	1.524	1.089	1.694	1.565	1.378	1.714	1.589	1.471	1.445	1.464	1.534
DCP1B	ENSG00000151065	0.12496	1.940	1.544	1.622	1.836	1.701	1.990	1.798	2.094	1.560	1.876	1.282	1.859	1.851	1.824	1.858	2.054	1.872	1.810	1.813	1.960	1.761	1.739	2.286	1.867	1.863	1.969	1.728	1.884	2.102
EIF4E	ENSG00000151247	0.04730	1.304	1.304	1.427	1.467	1.257	1.386	1.519	1.416	1.409	1.127	1.367	1.311	1.187	1.251	1.279	1.172	1.192	1.328	1.174	1.444	1.320	1.242	1.264	1.220	1.250	1.471	1.503	1.513	1.321
SRFBP1	ENSG00000151304	0.21061	1.579	1.731	1.607	1.673	1.569	1.765	1.841	1.803	NA	1.416	1.549	1.765	NA	1.593	1.754	1.500	1.567	1.665	1.581	1.564	1.665	1.515	1.590	1.663	1.593	NA	1.930	1.703	1.635
UPF2	ENSG00000151461	0.03515	1.855	2.046	1.999	1.944	1.921	2.004	1.999	2.005	1.821	1.908	1.960	2.026	2.099	1.886	2.135	2.080	2.047	2.020	2.026	2.098	1.933	1.931	2.151	2.063	1.968	2.229	1.966	2.165	1.927
QTRTD1	ENSG00000151576	0.05620	1.646	1.831	1.559	1.892	1.676	1.891	1.740	1.866	1.938	1.565	1.328	1.768	1.738	1.792	1.899	1.625	1.675	1.700	1.740	1.784	1.629	1.731	1.725	1.888	1.712	1.874	1.797	1.930	1.666
KIN	ENSG00000151657	0.12076	1.358	1.479	1.429	1.346	1.279	1.503	1.340	1.347	NA	1.287	NA	1.298	1.517	1.324	1.505	1.417	1.288	1.387	1.445	1.391	1.332	1.332	1.394	1.390	1.400	1.401	1.444	1.438	1.357
GUF1	ENSG00000151806	0.05940	1.855	1.835	2.112	1.981	1.881	1.916	2.034	2.003	1.701	1.734	2.088	2.068	2.095	1.682	1.900	1.775	1.833	1.759	1.929	1.929	1.685	1.939	1.827	1.760	1.996	2.004	2.005	1.902	1.769
PABPC3	ENSG00000151846	1.72615	NA	NA	NA	1.699	1.658	NA	NA	1.451	1.547	NA	NA	NA	NA	1.438	NA	NA	1.284	NA	1.650	1.490	NA	NA	NA	NA	1.798	2.208	1.349	NA	NA
TIAL1	ENSG00000151923	0.01903	2.052	2.186	2.262	2.223	2.167	2.226	2.197	2.136	2.092	2.171	2.147	2.138	2.263	2.045	2.315	2.161	2.078	2.184	2.232	2.288	2.204	2.232	2.293	2.280	2.201	2.139	2.267	2.269	2.137
RBM46	ENSG00000151962	4.85798	NA	NA	NA	NA	NA	NA	NA	NA	NA	NA	NA	NA	NA	NA	NA	NA	NA	NA	NA	NA	NA	NA	NA	NA	NA	2.193	NA	NA	NA
GEMIN6	ENSG00000152147	0.07369	1.212	1.339	1.432	1.367	1.374	1.181	1.171	1.482	1.022	1.224	1.167	1.463	1.569	1.245	1.310	1.433	1.165	1.127	1.216	1.237	1.126	1.443	1.349	1.268	1.178	1.457	1.183	1.543	1.304
CWF19L2	ENSG00000152404	0.05814	1.718	1.763	1.818	1.623	1.549	1.920	1.752	1.835	1.662	1.721	1.599	2.038	1.770	1.664	1.951	1.976	1.674	1.766	1.749	1.846	1.790	1.708	1.911	1.860	1.807	1.745	1.885	1.989	1.627
RPP38	ENSG00000152464	0.16343	1.712	1.809	1.697	1.972	1.922	1.830	1.823	2.080	1.717	1.797	1.712	1.713	2.023	1.894	1.863	1.816	NA	1.780	1.739	1.944	1.852	1.856	1.901	NA	1.852	2.182	1.880	1.970	1.782
PAN3	ENSG00000152520	0.52688	1.788	1.957	1.792	1.910	1.779	2.000	NA	2.094	1.975	NA	NA	1.927	NA	1.787	2.198	1.878	NA	1.785	1.851	NA	1.823	1.857	NA	2.080	NA	1.992	1.979	2.110	1.821
MBNL1	ENSG00000152601	0.18295	2.433	2.880	2.231	2.634	2.527	2.794	2.801	2.373	2.905	2.586	2.698	2.470	2.513	2.701	3.026	2.517	2.296	2.378	2.520	2.803	2.338	2.593	2.776	2.821	2.396	2.185	2.356	2.936	2.807
DDX4	ENSG00000152670	4.85798	NA	NA	NA	NA	NA	NA	NA	NA	NA	NA	NA	NA	NA	NA	NA	NA	NA	NA	NA	NA	NA	NA	NA	NA	NA	2.975	NA	NA	NA
PELO	ENSG00000152684	0.07956	1.991	1.640	1.545	1.461	1.650	1.881	1.798	1.662	1.755	1.761	1.794	1.895	1.530	1.721	1.723	1.680	1.634	1.943	1.674	1.518	1.613	1.552	1.866	1.792	1.525	1.480	1.785	1.485	1.769
IFIT5	ENSG00000152778	0.07399	1.784	1.859	2.040	1.674	1.633	1.842	1.832	1.787	1.921	1.843	2.020	1.844	1.921	2.006	1.894	1.859	1.534	1.878	1.535	1.747	2.116	1.609	1.857	2.020	1.772	1.684	1.821	1.753	1.784
HNRNPDL	ENSG00000152795	0.05189	2.438	2.691	2.722	2.647	2.453	2.715	2.534	2.732	2.786	2.376	2.657	2.622	2.515	2.728	2.713	2.911	2.528	2.511	2.512	2.606	2.501	2.576	2.656	2.604	2.521	2.620	2.557	2.624	2.611
JAKMIP1	ENSG00000152969	3.05893	1.523	NA	1.811	NA	NA	NA	NA	NA	NA	NA	NA	NA	NA	NA	NA	NA	NA	NA	1.067	NA	NA	NA	NA	NA	NA	1.572	NA	NA	NA
CWC27	ENSG00000153015	0.03906	1.992	2.041	2.117	2.012	1.957	2.079	2.038	2.076	1.768	1.881	2.194	2.074	1.799	1.970	1.941	2.072	1.739	2.003	1.952	2.120	1.927	1.940	2.042	1.990	1.927	2.147	2.000	2.113	2.054
SRP19	ENSG00000153037	0.07160	2.259	2.316	2.048	2.123	2.131	2.286	2.233	2.180	2.285	2.050	2.228	2.119	2.268	2.226	2.308	1.751	2.245	2.284	2.292	2.191	2.356	2.116	2.119	2.111	2.138	2.172	2.572	2.425	2.229
CARHSP1	ENSG00000153048	0.15103	2.409	1.931	1.918	2.175	2.076	1.870	2.206	2.084	2.063	2.220	1.855	2.155	2.520	2.359	1.977	2.378	2.103	2.347	1.830	1.978	1.966	2.053	2.007	2.008	2.073	2.240	1.643	2.266	1.903
HNRNPU	ENSG00000153187	0.02951	2.929	3.022	2.970	2.910	2.830	2.914	2.874	2.991	3.098	2.721	2.818	3.018	2.873	2.898	3.006	2.990	2.860	2.922	2.871	2.937	2.901	2.878	2.922	2.932	2.874	2.962	2.958	3.136	2.768
RANBP2	ENSG00000153201	0.08404	2.271	2.099	1.958	2.027	1.998	2.210	2.147	2.042	2.507	1.931	1.978	2.270	2.158	1.861	2.216	2.173	2.234	2.032	2.148	2.045	2.151	2.025	2.105	2.044	2.141	2.224	2.393	2.084	1.963
RBMS1	ENSG00000153250	0.45705	2.158	NA	NA	2.014	NA	2.467	2.405	2.150	2.846	2.245	2.475	2.279	2.238	2.494	2.314	2.452	1.897	2.707	2.038	2.214	1.987	1.892	2.518	2.425	2.038	NA	2.072	2.109	2.384
SREK1	ENSG00000153914	0.03488	2.035	2.053	2.104	1.914	1.951	2.069	2.007	2.051	2.004	2.015	1.975	2.000	1.876	1.892	2.079	1.963	2.103	1.981	2.158	2.156	2.008	1.943	2.152	2.094	2.087	2.089	2.297	2.073	1.894
MSI2	ENSG00000153944	0.31758	2.674	1.993	2.566	1.935	1.811	1.976	1.797	2.351	1.579	1.962	2.272	2.405	1.504	1.682	2.109	2.486	1.931	2.073	2.196	1.964	1.956	1.739	1.824	2.099	2.020	2.211	2.093	2.090	1.899
SRSF12	ENSG00000154548	4.03268	NA	NA	1.585	NA	NA	NA	NA	NA	NA	NA	NA	NA	NA	NA	NA	NA	NA	NA	NA	NA	NA	NA	NA	NA	NA	2.042	NA	NA	NA
MRPL39	ENSG00000154719	0.15735	2.359	2.108	2.001	2.407	2.253	2.106	2.218	2.216	1.959	2.011	2.701	2.352	2.612	2.138	2.149	1.990	2.188	2.170	2.154	2.304	2.166	2.227	2.087	2.004	2.054	2.395	2.211	2.479	2.044
MOV10	ENSG00000155363	0.13562	2.085	2.074	1.698	2.162	2.371	1.995	2.015	2.274	2.140	2.189	1.813	2.048	2.547	2.051	2.203	2.118	1.935	2.375	2.304	2.091	2.349	2.458	2.228	2.318	2.212	2.435	1.957	1.933	2.097
NIFK	ENSG00000155438	0.05351	2.078	2.326	2.343	2.230	2.135	2.340	2.306	2.292	2.419	2.017	2.267	2.099	2.215	2.138	2.415	2.301	2.297	2.193	2.133	2.083	2.078	2.075	2.167	2.078	2.064	2.232	2.220	2.426	2.148
LARP1	ENSG00000155506	0.07846	2.550	2.448	2.541	2.514	2.434	2.422	2.462	2.642	2.527	2.360	2.567	2.596	2.445	2.323	2.460	2.473	2.923	2.399	2.328	2.394	2.655	2.443	2.501	2.455	2.473	2.457	2.711	2.556	2.315
RBM45	ENSG00000155636	0.02498	1.613	1.790	1.687	1.813	1.773	1.688	1.654	1.711	1.584	1.542	1.666	1.641	1.605	1.629	1.788	1.503	1.734	1.531	1.760	1.690	1.733	1.662	1.636	1.695	1.733	1.746	1.770	1.826	1.673
AFF2	ENSG00000155966	4.85798	NA	NA	1.227	NA	NA	NA	NA	NA	NA	NA	NA	NA	NA	NA	NA	NA	NA	NA	NA	NA	NA	NA	NA	NA	NA	NA	NA	NA	NA
SCAF4	ENSG00000156304	0.04405	1.849	2.069	1.956	2.021	2.010	1.914	1.884	1.867	2.095	1.785	1.802	1.872	2.029	1.826	2.207	1.977	2.022	1.998	1.893	1.978	1.917	2.027	1.957	2.087	1.965	2.126	1.821	2.146	1.960
TDRD9	ENSG00000156414	4.55562	NA	NA	NA	NA	NA	NA	NA	NA	NA	NA	NA	1.217	NA	NA	NA	NA	NA	NA	NA	NA	NA	NA	NA	NA	NA	2.462	NA	NA	NA
SUPV3L1	ENSG00000156502	0.06644	1.940	1.873	1.952	2.114	1.934	1.889	1.953	1.900	2.063	1.753	2.172	2.047	2.231	1.744	1.983	1.819	1.962	1.816	1.789	2.077	1.951	1.859	1.955	1.865	1.819	2.146	2.094	2.067	1.783
EEF1A1	ENSG00000156508	0.13606	3.582	3.555	3.395	3.929	3.654	3.861	3.767	3.992	3.771	3.691	3.273	3.866	3.911	3.523	3.862	3.928	3.907	3.559	3.583	3.812	3.825	3.661	3.882	3.670	3.598	3.133	3.999	4.072	3.761
UTP14A	ENSG00000156697	0.07975	1.595	1.979	1.803	1.924	1.782	1.836	1.858	2.008	2.078	1.752	1.699	1.678	1.720	1.750	1.933	1.929	1.952	1.756	1.712	1.839	1.857	1.709	1.974	1.820	1.743	1.360	1.938	2.137	1.835
EIF4A2	ENSG00000156976	0.05812	3.383	3.228	3.329	3.269	3.259	3.414	3.322	3.569	3.198	3.397	3.576	3.361	3.311	3.205	3.409	3.662	3.473	3.270	3.332	3.419	3.329	3.352	3.435	3.259	3.384	3.258	3.582	3.292	3.372
EXOG	ENSG00000157036	0.30572	1.597	1.600	1.682	1.500	1.278	1.599	1.462	1.377	1.335	1.493	2.288	1.266	1.239	1.420	1.686	1.365	1.128	1.476	1.470	1.604	1.382	1.160	1.612	1.538	1.455	1.595	1.490	1.651	1.578
SMG1	ENSG00000157106	0.06608	1.800	2.084	1.828	2.052	1.937	2.085	1.932	1.975	1.929	1.858	1.944	2.134	2.246	1.738	2.285	2.135	1.968	1.912	1.898	2.074	1.883	1.976	2.051	2.038	1.967	1.940	2.151	2.043	1.811
RBPMS	ENSG00000157110	0.33227	2.389	2.318	1.431	2.151	2.175	2.638	2.763	2.423	2.752	2.749	3.011	2.726	2.000	2.507	1.957	2.681	2.400	2.653	2.641	2.644	2.243	1.946	2.766	2.224	2.150	2.232	2.498	1.923	2.905
DDX19B	ENSG00000157349	1.76449	1.623	NA	NA	NA	1.784	NA	NA	NA	1.773	NA	NA	1.793	2.044	1.669	1.683	NA	NA	1.568	NA	NA	NA	1.799	NA	NA	NA	NA	NA	NA	NA
MRPL17	ENSG00000158042	0.07524	2.153	1.982	1.834	2.001	1.942	2.021	2.027	2.075	1.957	2.109	2.419	1.991	1.970	2.125	1.908	2.008	2.179	2.206	2.048	1.843	2.238	1.902	1.858	2.036	1.965	1.891	2.062	1.942	2.072
DZIP1L	ENSG00000158163	2.79364	NA	NA	NA	NA	NA	1.374	1.096	2.136	NA	NA	NA	NA	NA	1.319	NA	NA	NA	NA	NA	1.040	NA	NA	NA	1.038	NA	NA	NA	NA	1.399
EIF5B	ENSG00000158417	0.19432	2.260	2.458	2.516	2.281	2.279	2.401	2.538	2.339	2.402	2.139	3.091	2.473	2.395	2.272	2.339	2.202	2.525	2.360	2.506	2.520	2.513	2.267	2.434	2.342	2.374	2.536	2.401	2.569	2.339
CNOT11	ENSG00000158435	0.07571	1.971	2.233	1.941	2.414	2.301	2.371	2.236	2.315	2.035	2.211	2.512	2.240	2.218	2.112	2.284	1.978	2.110	2.386	2.122	2.357	2.187	2.317	2.122	2.119	2.287	2.275	2.155	2.475	2.157
TSR2	ENSG00000158526	0.14759	2.456	2.206	2.536	NA	2.266	2.206	2.254	2.446	2.263	NA	2.500	2.472	2.428	2.456	2.177	2.359	2.357	2.338	2.306	2.378	2.251	2.264	2.399	2.356	2.279	2.176	2.281	2.469	2.152
ZC3H18	ENSG00000158545	0.06736	1.884	2.196	2.075	1.787	2.073	2.036	1.965	1.907	2.061	1.974	1.910	1.620	1.805	2.082	2.245	2.062	2.046	2.049	2.003	1.767	2.067	2.123	1.932	2.204	2.044	2.190	1.860	1.920	2.005
CCAR2	ENSG00000158941	0.03534	2.337	2.324	2.470	2.327	2.315	2.307	2.212	2.476	2.251	2.306	2.240	2.180	2.131	2.302	2.462	2.397	2.407	2.349	2.298	2.203	2.323	2.252	2.304	2.443	2.313	2.498	2.174	2.399	2.213
SON	ENSG00000159140	0.02826	2.514	2.624	2.590	2.535	2.475	2.508	2.524	2.594	2.686	2.442	2.363	2.592	2.508	2.436	2.793	2.592	2.516	2.520	2.502	2.573	2.565	2.530	2.607	2.669	2.556	2.477	2.564	2.632	2.502
IGF2BP1	ENSG00000159217	3.44771	NA	NA	NA	NA	NA	NA	NA	NA	NA	NA	NA	1.123	NA	NA	NA	NA	NA	1.570	NA	NA	NA	NA	NA	NA	NA	1.714	NA	NA	NA
CELF3	ENSG00000159409	4.85798	2.019	NA	NA	NA	NA	NA	NA	NA	NA	NA	NA	NA	NA	NA	NA	NA	NA	NA	NA	NA	NA	NA	NA	NA	NA	NA	NA	NA	NA
SSU72	ENSG00000160075	0.04097	2.575	2.675	2.454	2.693	2.697	2.532	2.701	2.842	2.567	2.633	2.776	2.525	2.706	2.777	2.511	2.635	2.824	2.612	2.647	2.580	2.797	2.747	2.523	2.613	2.667	2.503	2.788	2.629	2.591
WDR4	ENSG00000160193	0.09656	1.489	1.788	1.588	1.399	1.565	1.580	1.657	1.583	1.370	1.331	1.333	1.091	1.136	1.433	1.753	1.487	1.610	1.506	1.528	1.157	1.739	1.369	1.307	1.585	1.440	1.478	1.533	1.576	1.538
RRP1B	ENSG00000160208	0.08075	1.708	2.038	1.828	1.788	1.795	1.939	1.882	1.872	2.007	1.767	1.554	1.667	1.864	1.786	2.165	2.069	1.989	1.708	1.823	1.744	1.975	1.767	1.847	1.973	1.868	2.127	1.752	2.074	1.803
RRP1	ENSG00000160214	0.07594	1.691	1.880	1.896	1.587	1.732	1.666	1.827	1.716	1.860	1.635	1.595	1.381	1.604	1.684	1.779	1.765	2.036	1.713	1.863	1.390	1.757	1.673	1.564	1.670	1.591	1.792	1.547	1.786	1.594
SAFB	ENSG00000160633	0.02535	2.272	2.446	2.399	2.201	2.358	2.260	2.131	2.301	2.228	2.178	2.248	2.197	2.248	2.258	2.409	2.360	2.363	2.319	2.347	2.245	2.355	2.379	2.323	2.420	2.275	2.410	2.176	2.362	2.247
CHTOP	ENSG00000160679	0.25169	2.310	2.425	2.440	2.314	NA	2.385	NA	2.562	2.344	NA	2.622	2.192	2.282	2.360	NA	2.421	2.448	2.339	2.313	2.294	2.336	2.278	2.355	2.389	2.342	2.438	2.279	2.448	2.250
ADAR	ENSG00000160710	0.05432	2.590	2.788	2.649	2.707	2.636	2.619	2.554	2.681	2.627	2.594	2.405	2.738	2.782	2.632	2.823	2.679	2.509	2.652	2.504	2.581	2.978	2.672	2.744	2.847	2.634	2.643	2.637	2.796	2.573
GPATCH4	ENSG00000160818	0.28674	2.043	2.286	2.132	NA	1.974	2.063	2.040	2.243	NA	1.732	1.958	2.096	1.993	1.968	2.079	1.851	NA	1.867	NA	2.124	2.105	1.921	2.040	1.991	1.902	1.996	1.977	2.339	1.952
AZGP1	ENSG00000160862	2.73339	1.255	NA	1.504	1.725	2.276	NA	NA	NA	2.627	2.452	2.352	3.210	4.228	2.110	NA	1.081	3.672	NA	3.952	1.369	4.468	2.357	NA	NA	2.564	2.486	NA	NA	1.519
CPSF4	ENSG00000160917	0.07801	1.947	1.984	2.118	1.955	2.015	1.934	1.911	1.943	2.207	2.011	1.973	1.672	1.883	1.922	2.184	2.027	2.346	2.036	2.023	1.908	2.213	1.946	2.005	2.031	1.929	2.301	1.893	2.100	1.964
RPL8	ENSG00000161016	0.20870	3.573	3.763	3.340	3.725	3.885	3.599	3.626	3.863	3.590	3.616	3.758	3.164	3.491	3.648	3.637	4.130	4.174	3.663	3.784	3.541	4.083	3.902	3.596	3.781	3.780	3.255	3.429	3.699	3.542
ZNF385A	ENSG00000161642	1.15010	NA	NA	2.580	1.742	NA	NA	2.244	1.929	2.476	1.967	NA	NA	NA	2.041	1.938	1.329	1.374	NA	1.935	1.465	NA	1.716	NA	2.213	NA	NA	2.218	1.947	2.257
LSM12	ENSG00000161654	0.05242	1.439	1.488	1.511	1.697	1.459	1.693	1.651	1.582	1.658	1.373	1.570	1.484	1.650	1.387	1.599	1.234	1.550	1.604	1.243	1.618	1.484	1.435	1.534	1.391	1.526	1.649	1.707	1.684	1.540
LARP4	ENSG00000161813	0.20564	2.267	2.029	1.945	2.011	2.052	1.963	2.169	1.969	2.412	1.847	2.011	2.397	2.679	1.934	2.008	1.743	2.050	2.048	1.934	1.971	2.112	1.965	1.883	1.895	1.993	2.107	2.330	2.057	2.059
RAVER1	ENSG00000161847	0.14505	1.841	2.172	1.990	1.893	2.275	1.991	1.706	2.043	1.826	1.895	1.764	1.471	1.492	1.907	2.102	2.118	2.108	1.939	2.094	1.736	2.193	2.264	1.787	2.090	1.950	1.784	1.613	1.795	1.836
EIF4A1	ENSG00000161960	0.11359	3.210	3.374	3.108	3.419	3.192	3.261	3.348	3.320	3.703	3.150	2.957	3.101	3.316	3.224	3.216	3.104	3.311	3.226	3.115	3.250	3.052	3.069	3.180	3.139	3.109	3.058	3.049	3.471	3.247
RPL26	ENSG00000161970	0.11072	3.381	3.484	3.135	3.673	3.504	3.410	3.331	3.632	3.381	3.310	3.280	3.346	3.547	3.325	3.581	3.801	3.697	3.438	3.424	3.560	3.567	3.572	3.464	3.546	3.457	3.049	3.574	3.842	3.398
NXF1	ENSG00000162231	0.05465	2.464	2.516	2.334	2.406	2.332	2.482	2.369	2.510	2.649	2.520	2.245	2.408	2.299	2.332	2.665	2.418	2.499	2.431	2.551	2.549	2.502	2.446	2.752	2.631	2.438	2.338	2.410	2.522	2.582
RPL29	ENSG00000162244	0.46950	3.293	3.281	3.040	3.090	3.490	3.400	3.327	3.390	NA	NA	3.435	2.524	3.192	3.177	3.543	NA	3.892	3.280	NA	2.933	3.680	3.470	3.015	3.415	3.394	2.849	3.221	3.179	3.400
ELAVL4	ENSG00000162374	3.68941	1.828	NA	2.203	NA	NA	NA	NA	NA	NA	NA	NA	NA	NA	NA	NA	NA	NA	NA	NA	NA	NA	NA	NA	NA	NA	1.203	NA	NA	NA
MAGOH	ENSG00000162385	0.05759	2.358	2.560	1.989	2.434	2.417	2.392	2.216	2.561	2.336	2.159	2.327	2.258	2.387	2.511	2.334	2.301	2.297	2.467	2.317	2.370	2.319	2.473	2.305	2.399	2.338	2.374	2.300	2.619	2.201
PARS2	ENSG00000162396	0.12038	1.173	1.065	1.282	1.594	1.280	1.443	1.256	1.610	1.016	1.168	1.359	1.668	1.580	1.165	1.207	1.574	1.281	1.371	1.174	1.314	1.401	1.251	1.375	1.271	1.255	1.566	1.289	1.173	1.130
NOL9	ENSG00000162408	0.05787	1.369	1.458	1.484	1.439	1.256	1.564	1.508	1.531	1.547	1.307	1.310	1.474	1.451	1.240	1.622	1.473	1.572	1.401	1.332	1.495	1.404	1.212	1.594	1.739	1.567	1.512	1.415	1.645	1.383
RAVER2	ENSG00000162437	0.60354	1.852	NA	1.799	2.396	2.316	1.766	1.953	1.818	NA	1.962	NA	1.895	NA	1.821	1.232	1.694	1.689	NA	1.944	2.380	2.175	2.431	1.865	1.598	2.114	1.325	1.668	1.841	1.756
FUBP1	ENSG00000162613	0.07411	2.528	2.669	2.316	2.574	2.464	2.480	2.331	2.715	2.468	2.300	2.519	2.447	2.266	2.344	2.816	2.577	2.494	2.509	2.507	2.480	2.576	2.503	2.525	2.602	2.505	2.404	2.695	2.784	2.396
TYW3	ENSG00000162623	1.31343	NA	NA	NA	1.819	NA	NA	NA	1.959	NA	NA	2.050	2.034	1.872	1.840	NA	NA	NA	NA	NA	NA	1.903	1.744	NA	NA	NA	1.825	2.095	1.957	1.880
HENMT1	ENSG00000162639	2.49787	1.355	1.749	NA	1.838	NA	NA	NA	NA	NA	1.788	NA	NA	NA	NA	1.855	NA	NA	NA	NA	NA	1.175	NA	1.425	NA	NA	2.734	NA	1.975	1.603
ZNF326	ENSG00000162664	0.02992	1.948	1.963	2.062	1.889	2.037	1.995	2.050	1.899	1.845	1.696	1.937	1.987	2.001	1.770	1.916	1.995	1.960	1.865	2.016	2.158	1.945	2.055	2.035	1.867	2.032	1.966	2.006	1.947	1.888
RBM15	ENSG00000162775	1.38434	NA	1.148	NA	NA	1.058	1.072	NA	NA	1.106	NA	NA	NA	NA	NA	1.545	1.174	1.070	NA	NA	NA	NA	NA	NA	1.292	1.067	1.470	NA	1.242	1.293
TDRD5	ENSG00000162782	4.85798	NA	NA	NA	NA	NA	NA	NA	NA	NA	NA	NA	NA	NA	NA	NA	NA	NA	NA	NA	NA	NA	NA	NA	NA	NA	2.120	NA	NA	NA
TFB2M	ENSG00000162851	0.18080	2.202	1.837	1.644	2.025	2.003	1.979	1.943	1.826	2.015	1.692	2.035	2.111	2.404	1.848	1.837	1.660	2.130	1.818	1.822	1.824	1.913	1.794	NA	1.712	1.880	1.912	1.940	2.002	1.790
MRPL55	ENSG00000162910	0.20806	2.256	2.096	2.126	1.647	2.286	1.985	2.002	2.041	1.912	2.406	2.425	1.766	2.370	2.148	2.178	2.178	NA	2.042	2.350	1.787	2.488	2.225	1.887	2.196	2.112	2.072	1.805	1.890	2.042
PUS10	ENSG00000162927	0.43275	1.357	NA	1.168	1.379	1.823	1.329	1.291	1.240	NA	1.561	1.311	1.498	2.180	1.356	1.617	1.282	1.326	1.101	1.308	1.526	1.431	1.897	1.294	1.465	1.202	1.318	1.475	1.679	1.532
TYW5	ENSG00000162971	0.09599	1.401	1.317	1.500	1.411	1.476	1.361	1.359	1.376	1.247	1.335	1.089	1.477	1.570	1.172	1.524	1.200	1.382	1.236	1.371	1.471	1.332	1.497	1.342	NA	1.369	1.425	1.539	1.373	1.268
DHX57	ENSG00000163214	0.08736	1.675	1.659	1.810	1.619	1.334	1.845	1.710	1.816	1.589	1.537	1.618	1.826	1.500	1.521	1.741	1.768	1.496	1.683	1.633	1.715	1.544	1.347	1.801	1.627	1.604	2.058	1.723	1.715	1.613
MRPS18C	ENSG00000163319	0.26006	2.020	2.006	1.950	NA	2.074	2.059	2.011	2.170	NA	1.804	2.160	2.130	2.231	2.001	1.953	2.135	1.925	1.916	1.780	2.046	1.853	2.054	2.010	1.964	1.973	NA	1.984	NA	1.867
EIF4E3	ENSG00000163412	0.07387	1.686	1.608	1.619	1.772	1.665	1.680	1.943	1.676	1.748	1.560	1.999	1.679	1.843	1.714	1.712	1.846	1.604	1.245	1.564	1.851	1.735	1.683	1.708	1.710	1.628	1.378	1.662	1.572	1.672
CWC22	ENSG00000163510	0.02730	1.914	2.037	1.905	1.941	1.855	2.058	2.021	1.994	1.980	1.886	1.887	2.076	1.950	1.923	2.165	2.098	1.848	1.972	1.921	1.986	1.930	1.911	2.086	2.027	1.919	1.963	2.085	2.131	2.032
EIF5A2	ENSG00000163577	0.46731	1.229	1.130	1.394	NA	NA	1.495	1.366	NA	1.285	1.169	1.371	1.240	NA	1.053	1.278	1.332	1.000	NA	1.039	1.260	NA	NA	1.348	1.083	1.094	1.362	1.116	1.164	1.418
RPL22L1	ENSG00000163584	0.21226	2.291	2.913	2.504	2.547	2.440	NA	2.515	2.323	2.288	2.257	2.231	2.017	2.352	2.315	2.585	2.536	2.721	2.324	2.533	2.396	2.566	2.371	2.222	2.554	2.564	2.275	2.241	2.842	2.565
THOC7	ENSG00000163634	0.05740	2.553	2.456	2.308	2.626	2.649	2.498	2.653	2.470	2.331	2.359	2.802	2.454	2.558	2.462	2.393	2.374	2.610	2.459	2.383	2.595	2.442	2.526	2.442	2.345	2.397	2.370	2.429	2.629	2.537
RPL9	ENSG00000163682	0.35536	1.985	2.634	1.807	2.049	2.599	2.032	1.992	2.195	2.048	2.086	1.933	1.647	2.448	1.696	2.190	2.703	2.742	2.438	2.018	1.916	2.448	2.451	2.105	1.858	1.738	2.053	2.110	2.262	2.101
RPP14	ENSG00000163684	4.85798	NA	NA	NA	NA	NA	NA	NA	NA	NA	NA	NA	NA	NA	NA	NA	NA	NA	NA	NA	NA	1.006	NA	NA	NA	NA	NA	NA	NA	NA
RBM47	ENSG00000163694	0.49847	2.438	2.183	NA	2.708	2.776	1.641	2.275	2.410	2.218	2.012	NA	2.729	2.392	2.228	1.643	1.095	2.338	2.214	2.625	2.542	2.690	2.776	1.701	1.944	2.707	1.945	2.500	1.947	1.874
U2SURP	ENSG00000163714	0.03087	2.032	2.195	2.215	2.191	2.075	2.246	2.170	2.233	2.156	2.006	2.037	2.125	2.095	2.027	2.376	2.231	2.098	2.150	2.246	2.232	2.194	2.195	2.273	2.252	2.191	2.303	2.290	2.273	2.084
SLC4A1AP	ENSG00000163798	0.03793	2.037	2.044	2.155	1.916	1.915	1.880	2.008	2.006	1.930	1.894	2.147	2.019	2.048	1.974	2.051	1.961	1.970	1.999	1.951	1.942	1.950	2.006	1.928	2.004	1.940	2.318	1.969	2.080	1.997
WDR43	ENSG00000163811	0.09064	1.904	2.174	2.006	2.095	2.007	2.124	2.181	2.137	2.475	1.657	1.867	1.997	2.092	1.933	2.135	2.062	2.302	2.055	1.962	1.948	1.981	2.009	2.048	2.037	1.972	2.145	2.143	2.247	1.946
ZC3H12A	ENSG00000163874	0.76510	2.053	2.122	NA	1.260	1.861	NA	1.734	1.208	2.350	2.343	NA	NA	NA	1.798	1.977	1.379	1.751	1.574	1.817	1.512	1.731	1.784	1.075	1.741	1.930	1.221	NA	1.880	2.403
SNIP1	ENSG00000163877	0.09096	1.570	1.638	1.418	1.459	1.434	1.594	1.554	1.491	1.675	1.451	NA	1.562	1.473	1.589	1.640	1.607	1.428	1.437	1.545	1.543	1.503	1.398	1.559	1.563	1.455	1.824	1.467	1.680	1.468
GNL3	ENSG00000163938	0.09346	2.640	2.621	2.371	2.606	2.518	2.527	2.602	2.515	2.826	2.222	2.391	2.198	2.292	2.351	2.538	2.301	2.708	2.410	2.730	2.562	2.573	2.464	2.408	2.360	2.464	2.396	2.505	2.779	2.582
SLBP	ENSG00000163950	0.32692	2.121	2.388	2.159	2.351	2.239	2.358	2.257	2.312	NA	2.092	1.921	NA	2.221	2.265	2.312	2.212	NA	NA	2.116	2.237	2.140	2.127	2.196	2.191	2.162	2.647	2.330	2.643	2.228
AIMP1	ENSG00000164022	0.03407	2.153	2.163	2.283	2.366	2.294	2.186	2.196	2.345	2.064	2.127	2.299	2.333	2.269	2.173	2.218	2.271	2.124	2.129	2.227	2.360	2.288	2.342	2.258	2.178	2.251	2.104	2.437	2.350	2.098
ABCE1	ENSG00000164163	0.05640	2.106	2.345	2.257	2.244	2.131	2.274	2.402	2.229	2.429	1.976	2.242	2.226	2.360	2.137	2.336	2.134	2.276	2.157	2.102	2.124	2.241	2.096	2.116	2.191	2.037	2.335	2.428	2.439	2.153
PAPD4	ENSG00000164329	0.08427	2.124	2.286	2.054	2.274	2.227	2.231	2.257	2.229	NA	2.223	2.246	2.230	2.345	2.105	2.415	2.241	2.033	2.229	2.115	2.280	2.099	2.244	2.251	2.372	2.204	2.294	2.362	2.402	2.290
UTP15	ENSG00000164338	0.07586	1.605	1.634	1.567	1.608	1.462	1.581	1.721	1.495	1.815	1.318	1.422	1.563	1.554	1.505	1.725	1.319	1.493	1.460	1.503	1.595	1.438	1.406	1.555	1.620	1.404	1.642	1.881	1.792	1.532
TLR3	ENSG00000164342	0.27659	1.517	1.186	1.101	1.687	1.828	1.441	1.539	1.621	1.347	1.689	1.150	1.701	1.998	1.672	NA	1.597	1.314	1.760	1.321	1.664	1.853	1.921	1.425	1.452	1.811	1.032	1.485	1.001	1.446
NSA2	ENSG00000164346	0.14272	2.115	2.103	1.862	2.134	2.204	2.118	2.173	2.138	NA	2.072	2.105	2.020	2.156	2.012	2.315	2.547	2.231	1.987	2.123	2.108	2.254	2.109	2.248	2.182	2.061	1.845	2.251	2.452	2.096
GFM2	ENSG00000164347	0.19437	2.093	1.902	1.892	2.042	1.844	1.984	1.960	2.447	1.853	1.823	2.463	2.264	2.505	1.787	1.917	1.845	1.865	1.982	1.889	2.092	1.966	1.926	1.893	1.815	2.099	2.169	2.040	2.085	1.911
TRA2A	ENSG00000164548	0.09863	2.464	2.540	2.426	2.484	2.406	2.576	2.443	2.532	2.617	2.314	2.403	2.160	2.321	2.562	2.508	NA	2.388	2.486	2.494	2.661	2.340	2.419	2.621	2.599	2.498	2.538	2.413	2.715	2.485
RPS14	ENSG00000164587	0.12848	3.625	3.766	3.407	4.000	3.821	3.699	3.675	4.077	3.744	3.674	3.670	3.499	3.792	3.656	3.943	4.088	4.119	3.747	3.689	3.862	3.962	3.873	3.836	3.832	3.820	3.290	3.779	4.089	3.740
SLU7	ENSG00000164609	0.02623	2.197	2.207	2.358	2.155	2.104	2.135	2.198	2.174	2.140	2.088	2.308	2.237	2.146	2.199	2.244	2.127	2.036	2.132	2.069	2.175	2.247	2.105	2.151	2.232	2.230	2.297	2.283	2.363	2.123
RP9	ENSG00000164610	0.65300	1.795	NA	1.713	1.686	NA	1.559	1.295	1.631	NA	1.351	NA	NA	1.684	1.659	1.742	NA	1.991	NA	NA	1.759	1.803	1.628	1.727	NA	1.528	1.954	1.674	2.027	1.590
INTS1	ENSG00000164880	0.17460	2.010	2.007	2.076	1.451	2.109	1.833	1.823	1.785	1.807	1.946	1.933	1.476	1.769	1.985	2.057	2.108	2.271	2.022	2.156	1.364	2.303	2.125	1.598	2.118	2.035	2.158	1.765	1.446	1.846
FASTK	ENSG00000164896	4.85798	NA	NA	NA	NA	NA	NA	NA	NA	NA	NA	NA	NA	2.411	NA	NA	NA	NA	NA	NA	NA	NA	NA	NA	NA	NA	NA	NA	NA	NA
PHAX	ENSG00000164902	0.04227	1.934	1.900	2.242	1.873	1.754	2.088	2.052	1.990	1.916	1.880	1.984	1.999	2.051	1.913	1.943	2.056	1.837	1.904	1.891	1.859	1.877	1.752	1.976	1.891	1.891	1.949	1.972	2.064	1.929
DCAF13	ENSG00000164934	0.05899	2.096	2.258	2.138	2.260	2.109	2.221	2.241	2.312	2.261	1.890	2.181	2.343	2.172	2.074	2.194	1.963	2.157	2.139	2.142	2.175	2.115	2.005	2.061	2.030	2.051	2.441	2.236	2.408	2.128
INTS8	ENSG00000164941	0.07290	1.833	2.117	1.855	2.036	1.912	2.014	1.948	1.884	1.773	1.810	1.893	1.740	1.867	1.790	2.131	1.906	1.917	1.887	2.003	2.138	1.949	2.043	2.022	1.975	1.943	2.329	1.888	2.143	2.003
RPP25L	ENSG00000164967	1.08122	1.970	NA	1.948	NA	2.278	1.945	NA	NA	NA	NA	2.420	NA	2.300	1.919	NA	2.110	2.072	1.990	NA	NA	2.178	2.284	NA	NA	NA	1.846	1.932	1.835	NA
PSIP1	ENSG00000164985	0.14133	2.358	2.503	2.764	2.285	2.152	2.449	2.356	2.408	2.198	2.320	2.273	2.370	2.053	2.319	2.598	2.733	2.034	2.341	2.292	2.414	2.077	2.266	2.564	2.534	2.156	2.666	2.462	2.627	2.360
METTL2B	ENSG00000165055	0.09829	1.715	1.738	1.981	1.792	1.719	1.974	1.922	1.926	1.800	1.512	1.891	1.806	1.947	1.829	1.900	1.750	NA	1.849	1.605	1.779	1.911	1.648	1.732	1.651	1.923	1.707	1.940	1.844	1.788
HNRNPK	ENSG00000165119	0.01775	3.224	3.294	3.152	3.245	3.215	3.287	3.215	3.267	3.251	3.041	3.231	3.259	3.332	3.187	3.276	3.209	3.150	3.226	3.162	3.180	3.144	3.213	3.194	3.204	3.127	3.125	3.215	3.388	3.174
STRBP	ENSG00000165209	0.29214	1.372	1.831	1.757	2.037	1.913	1.628	1.898	2.124	1.060	1.459	1.369	1.806	1.635	1.496	2.081	1.137	1.796	1.440	1.629	1.931	1.938	1.956	1.459	1.800	1.742	2.166	2.024	2.333	1.512
NOL6	ENSG00000165271	0.04929	1.834	1.993	2.022	1.895	1.837	1.976	2.020	1.906	2.131	1.805	1.765	1.728	1.779	1.910	2.065	1.786	2.122	1.863	1.933	1.693	2.032	1.755	1.956	1.946	1.874	1.948	1.815	1.985	1.902
DDX26B	ENSG00000165359	2.03427	1.828	NA	NA	NA	NA	NA	NA	1.719	1.485	NA	NA	NA	NA	1.413	2.328	NA	1.306	NA	NA	NA	2.107	NA	NA	2.046	NA	NA	NA	2.103	NA
ZCCHC24	ENSG00000165424	0.76413	2.064	NA	2.742	1.719	1.769	2.312	2.215	1.666	2.293	2.431	2.314	NA	2.204	2.200	NA	2.388	NA	2.131	2.146	2.088	1.809	1.534	2.370	NA	1.722	NA	NA	NA	2.417
PCF11	ENSG00000165494	0.06298	1.876	2.111	1.940	1.978	1.910	1.842	1.785	1.848	2.209	1.834	1.736	1.906	1.927	1.903	2.211	2.123	1.803	1.826	1.847	2.013	1.913	2.038	2.122	2.127	1.988	1.959	1.992	2.059	1.913
RPL36AL	ENSG00000165502	0.10356	3.153	3.140	2.940	3.181	3.169	2.818	2.901	2.962	3.025	3.002	3.037	2.941	3.204	3.167	2.975	3.465	3.366	2.895	3.012	3.086	3.277	3.240	3.094	3.084	3.133	2.778	3.140	3.320	2.900
DNAAF2	ENSG00000165506	0.16562	1.452	1.505	1.549	1.602	1.809	1.604	1.383	1.953	1.486	1.365	NA	1.651	1.960	1.528	1.543	1.431	1.763	1.418	1.548	1.508	1.633	1.736	1.386	1.377	1.551	1.587	1.584	1.547	1.436
RPUSD4	ENSG00000165526	0.53490	1.923	NA	1.968	2.061	2.030	1.951	1.976	2.072	NA	2.031	2.365	1.896	2.170	1.825	2.042	NA	NA	1.824	NA	1.921	2.045	1.979	NA	NA	1.936	1.925	1.974	2.175	NA
PRPF18	ENSG00000165630	0.07869	2.125	2.061	1.923	2.038	2.114	2.049	2.048	1.998	NA	2.051	2.045	2.088	2.192	2.034	2.042	1.942	2.107	2.088	1.965	2.161	2.018	2.048	1.969	1.975	2.085	2.123	2.316	2.169	2.082
ENOX2	ENSG00000165675	1.46665	NA	1.650	1.483	NA	NA	NA	NA	1.778	NA	NA	1.910	1.577	1.667	1.600	NA	NA	NA	NA	1.553	NA	NA	NA	NA	NA	NA	1.588	NA	1.862	1.777
DDX21	ENSG00000165732	0.23414	2.289	2.709	2.166	2.408	2.349	2.377	2.589	2.293	3.012	2.095	2.112	2.317	2.349	2.357	2.518	2.080	2.640	2.379	2.139	2.221	2.244	2.202	2.232	2.322	2.230	2.340	2.547	2.654	2.280
BMS1	ENSG00000165733	0.02736	1.755	1.880	1.693	1.837	1.732	1.869	1.848	1.913	1.860	1.569	1.825	1.866	1.725	1.756	1.921	1.803	1.838	1.809	1.793	1.841	1.835	1.685	1.817	1.788	1.739	1.958	1.857	1.986	1.707
METTL3	ENSG00000165819	0.06394	2.229	2.353	2.336	2.303	2.234	2.155	2.083	2.422	2.088	2.136	2.170	2.100	2.038	2.201	2.545	2.301	2.183	2.210	2.459	2.381	2.223	2.318	2.406	2.427	2.216	2.297	2.201	2.457	2.189
TRUB1	ENSG00000165832	0.15335	2.406	1.777	1.972	1.938	1.902	2.165	1.928	1.961	1.599	1.748	2.299	2.085	2.026	1.763	1.880	2.026	1.777	1.737	1.923	1.911	1.917	1.810	1.963	1.870	1.800	2.321	2.101	1.921	1.808
CPSF2	ENSG00000165934	0.04337	1.683	1.790	1.736	1.670	1.613	1.765	1.795	1.770	1.546	1.550	1.678	1.690	1.710	1.613	1.777	1.557	1.586	1.651	1.637	1.673	1.647	1.608	1.726	1.713	1.662	1.734	2.011	1.877	1.703
R3HCC1L	ENSG00000166024	0.24885	1.603	1.781	1.643	1.835	1.705	1.659	1.667	1.775	NA	1.682	1.559	1.769	1.854	1.678	1.933	1.585	1.728	NA	1.722	1.853	1.714	1.776	1.782	NA	1.712	2.189	1.766	2.020	1.671
RPUSD2	ENSG00000166133	0.07173	1.193	1.363	1.395	1.605	1.465	1.342	1.385	1.502	1.302	1.259	1.703	1.357	1.624	1.385	1.566	1.587	1.279	1.390	1.337	1.266	1.546	1.359	1.442	1.436	1.354	1.552	1.246	1.571	1.173
TRMT61A	ENSG00000166166	0.18340	1.499	1.584	1.562	1.056	1.552	1.649	1.307	1.540	1.579	1.476	1.406	NA	1.319	1.625	1.272	1.604	1.818	1.474	1.786	1.169	1.759	1.399	1.396	1.393	1.429	1.535	1.135	1.036	1.440
LARP6	ENSG00000166173	1.38197	1.408	NA	1.973	1.000	NA	NA	NA	NA	1.522	1.848	2.038	NA	NA	1.228	NA	NA	1.458	1.376	1.622	1.158	1.565	NA	1.543	NA	1.204	1.216	2.283	NA	NA
API5	ENSG00000166181	0.04205	2.354	2.475	2.439	2.536	2.495	2.569	2.576	2.492	2.388	2.332	2.301	2.597	2.708	2.396	2.549	2.356	2.485	2.283	2.411	2.487	2.443	2.511	2.499	2.424	2.436	2.341	2.630	2.633	2.427
NOLC1	ENSG00000166197	0.08759	2.203	2.478	2.432	2.508	2.229	2.331	2.387	2.519	2.752	2.106	2.119	2.289	2.389	2.239	2.439	2.341	2.438	2.342	2.353	2.331	2.337	2.193	2.351	2.252	2.222	2.273	2.432	2.622	2.258
RPL27A	ENSG00000166441	0.13231	3.080	3.249	2.810	3.323	3.257	3.203	3.084	3.368	3.157	3.228	3.144	2.734	3.168	3.116	3.411	3.449	3.584	3.258	3.176	3.298	3.484	3.382	3.162	3.254	3.199	2.674	3.150	3.525	3.122
RBPMS2	ENSG00000166831	2.13241	1.173	1.590	NA	NA	1.752	2.115	2.272	1.123	NA	NA	2.999	1.675	NA	NA	NA	NA	NA	1.705	1.906	2.188	NA	1.176	2.307	NA	1.336	NA	1.732	NA	NA
PATL1	ENSG00000166889	0.06969	2.020	2.203	2.054	2.337	2.294	2.148	2.120	2.102	2.216	2.026	2.131	2.274	2.505	2.100	2.255	2.188	1.900	2.166	1.828	2.194	2.007	2.245	2.219	2.152	2.122	2.029	2.143	2.326	2.110
MRPL16	ENSG00000166902	0.14211	2.414	2.231	2.123	2.618	2.415	2.257	2.176	2.271	2.178	2.174	2.746	2.441	2.700	2.235	2.205	2.215	2.368	2.130	2.210	2.425	2.384	2.372	2.258	2.255	2.200	2.351	1.827	2.483	2.206
DIS3L	ENSG00000166938	0.20344	2.140	1.885	2.105	1.985	1.877	2.143	2.003	2.110	NA	1.863	NA	NA	2.289	1.859	2.021	2.042	2.098	1.914	1.981	1.970	2.082	1.910	2.151	1.995	1.921	2.137	2.148	2.032	2.024
SMAD3	ENSG00000166949	0.20468	NA	2.022	1.802	2.064	2.114	2.152	2.206	1.864	2.380	2.074	1.824	2.138	1.799	2.074	2.239	2.349	2.090	2.077	2.018	2.019	1.908	2.160	2.102	NA	2.147	1.587	1.824	2.178	2.085
MARS	ENSG00000166986	0.07022	2.404	2.608	2.547	2.510	2.343	2.318	2.442	2.357	2.450	2.277	2.499	2.310	2.450	2.401	2.604	2.088	2.744	2.374	2.455	2.474	2.654	2.363	2.499	2.496	2.416	2.547	2.693	2.678	2.564
NUDT21	ENSG00000167005	0.03703	2.404	2.423	2.557	2.435	2.470	2.533	2.445	2.509	2.264	2.236	2.360	2.524	2.284	2.321	2.460	2.582	2.263	2.374	2.305	2.400	2.272	2.419	2.409	2.374	2.329	2.486	2.473	2.584	2.328
SNRPD1	ENSG00000167088	0.08135	1.614	1.858	1.894	1.863	1.702	1.789	1.701	1.829	1.714	1.400	1.578	1.545	1.580	1.692	1.688	1.593	1.493	1.738	1.549	1.757	1.554	1.725	1.560	1.571	1.650	1.768	1.595	2.063	1.645
TRUB2	ENSG00000167112	0.59043	1.821	1.566	1.795	1.758	1.784	1.586	NA	1.764	NA	NA	2.056	1.908	2.104	1.479	NA	NA	1.672	NA	1.674	1.592	1.726	1.786	1.519	NA	1.570	1.529	NA	1.671	1.532
URM1	ENSG00000167118	0.03323	2.035	2.090	2.168	2.159	2.249	2.071	1.940	2.158	2.052	2.103	2.295	1.838	2.093	2.165	2.058	2.050	2.215	2.131	2.052	1.964	2.055	2.162	2.060	2.132	2.063	1.935	1.991	2.130	2.099
ENDOG	ENSG00000167136	2.10999	1.020	NA	NA	NA	1.296	NA	NA	NA	NA	NA	NA	NA	1.037	NA	NA	NA	1.221	NA	1.248	NA	1.016	1.333	NA	NA	NA	NA	NA	NA	NA
DUS2	ENSG00000167264	0.32454	1.437	NA	1.510	1.775	1.482	1.375	1.586	1.473	NA	1.521	1.503	1.495	1.778	1.381	1.897	1.244	1.315	1.608	1.453	1.629	1.326	1.461	1.541	1.796	1.333	1.952	1.225	2.111	1.512
POP5	ENSG00000167272	0.98003	NA	2.206	2.113	NA	2.080	2.150	NA	2.162	NA	1.995	NA	NA	2.276	2.274	2.236	NA	2.180	NA	2.158	2.178	2.296	NA	2.008	NA	NA	NA	2.080	NA	NA
RBFOX3	ENSG00000167281	2.93661	NA	NA	2.076	NA	NA	NA	1.914	NA	NA	NA	NA	NA	NA	NA	NA	NA	NA	NA	NA	1.651	NA	NA	1.885	NA	NA	NA	NA	NA	NA
SMG8	ENSG00000167447	0.03191	1.699	1.656	1.797	1.725	1.612	1.774	1.776	1.806	1.673	1.684	1.670	1.815	1.820	1.697	1.821	1.832	1.612	1.787	1.522	1.558	1.728	1.578	1.756	1.661	1.679	1.810	1.693	1.931	1.705
RPL13	ENSG00000167526	0.21826	3.562	3.660	3.399	3.511	3.758	3.498	3.391	3.654	3.384	3.524	3.501	3.158	3.464	3.621	3.661	4.128	4.000	3.511	3.766	3.386	4.008	3.780	3.422	3.779	3.708	3.204	3.420	3.659	3.407
EEF2	ENSG00000167658	0.24699	3.619	3.593	3.565	3.315	3.899	3.701	3.674	3.633	3.624	3.793	3.841	3.154	3.607	3.582	3.702	4.095	4.264	3.568	3.767	3.122	4.048	3.864	3.429	3.643	3.718	3.388	3.881	3.398	3.747
TSR1	ENSG00000167721	0.05592	1.586	1.890	1.853	1.694	1.625	1.806	1.977	1.761	2.010	1.586	1.852	1.694	1.673	1.719	1.741	1.754	1.995	1.731	1.679	1.728	1.860	1.645	1.765	1.685	1.665	1.929	1.745	1.920	1.788
SRP68	ENSG00000167881	0.04246	2.361	2.399	2.467	2.470	2.358	2.464	2.565	2.529	2.381	2.350	2.490	2.494	2.476	2.429	2.433	2.500	2.664	2.449	2.388	2.469	2.535	2.338	2.510	2.359	2.341	2.363	2.724	2.668	2.442
SRRM2	ENSG00000167978	0.09656	2.832	2.963	2.914	2.913	2.966	2.719	2.757	2.933	3.003	2.930	2.621	2.667	2.632	2.667	3.182	2.920	3.036	2.746	2.965	2.996	3.217	3.087	3.072	3.101	3.102	2.721	2.886	2.838	2.814
POLR2G	ENSG00000168002	0.06566	2.528	2.568	2.659	2.722	2.443	2.554	2.365	2.629	2.481	2.495	2.678	2.529	2.648	2.529	2.662	2.492	2.443	2.511	2.552	2.547	2.350	2.386	2.554	2.573	2.417	2.373	2.466	2.918	2.515
SF1	ENSG00000168066	0.03849	2.688	2.818	2.799	2.692	2.702	2.699	2.718	2.833	2.963	2.680	2.515	2.615	2.736	2.677	2.924	2.829	2.852	2.679	2.794	2.638	2.828	2.723	2.800	2.867	2.662	2.779	2.614	2.874	2.695
NUDT16L1	ENSG00000168101	0.12488	2.134	1.845	2.027	1.914	2.204	1.836	1.675	2.078	1.741	1.978	2.426	1.914	2.183	1.955	1.976	2.038	2.073	1.766	2.252	1.740	2.092	2.133	1.786	1.949	1.967	1.942	1.950	1.879	1.765
CDC40	ENSG00000168438	0.03847	2.071	1.990	1.938	1.958	1.882	2.030	1.903	2.012	1.822	1.887	1.863	2.113	2.093	1.845	2.147	1.989	1.928	1.784	1.909	1.932	1.891	1.862	1.879	2.011	1.945	1.810	2.093	2.126	1.964
ATXN2L	ENSG00000168488	0.10244	2.334	2.559	2.437	2.231	2.481	2.209	2.195	2.320	2.419	2.338	2.111	2.013	2.087	2.304	2.618	2.294	2.480	2.390	2.412	2.255	2.427	2.504	2.373	2.592	2.434	2.786	2.457	2.431	2.390
DNAJC21	ENSG00000168724	0.09293	2.186	2.138	1.892	2.187	2.183	2.202	2.417	2.055	2.131	2.096	2.570	2.319	2.251	2.232	2.164	2.055	2.259	2.325	2.158	2.230	2.254	2.253	2.219	2.080	2.206	2.618	2.372	2.292	2.215
LCMT2	ENSG00000168806	0.63862	NA	1.218	1.250	1.266	1.063	1.233	NA	1.294	NA	NA	NA	NA	1.250	1.070	1.176	1.259	1.132	NA	1.154	NA	1.237	1.158	1.125	1.110	1.152	1.172	NA	1.414	NA
GFM1	ENSG00000168827	0.12334	2.288	2.145	2.250	2.373	2.226	2.140	2.216	2.124	2.179	1.979	2.507	2.566	2.632	2.073	2.087	1.890	2.147	2.178	2.148	2.286	2.242	2.160	2.107	1.986	2.163	2.322	2.416	2.177	2.099
DDX19A	ENSG00000168872	0.26706	1.411	NA	1.575	1.079	1.360	1.385	1.362	1.196	NA	1.339	1.478	1.265	1.327	1.498	1.191	1.544	1.523	NA	NA	1.159	1.361	1.344	1.339	1.453	1.316	1.309	1.317	1.261	1.310
USP39	ENSG00000168883	0.02734	2.125	2.304	2.266	2.459	2.242	2.375	2.338	2.320	2.241	2.242	2.376	2.383	2.338	2.288	2.368	2.242	2.239	2.313	2.214	2.331	2.225	2.239	2.365	2.245	2.188	2.247	2.353	2.524	2.323
HNRNPH1	ENSG00000169045	0.07631	3.025	3.303	3.016	3.192	3.073	3.012	2.996	3.066	3.183	2.887	2.838	2.914	2.933	3.079	3.375	3.085	3.194	3.014	3.159	3.280	3.096	3.178	3.212	3.343	3.147	3.099	3.050	3.382	3.024
MECP2	ENSG00000169057	0.07879	2.136	2.031	1.976	1.564	1.951	2.032	2.014	2.005	1.984	2.147	2.017	1.767	1.783	2.009	2.143	2.266	2.184	1.956	2.086	1.564	2.050	1.915	1.965	2.114	1.915	1.947	1.942	1.755	1.994
UPF3A	ENSG00000169062	0.22918	2.125	2.073	2.330	1.811	NA	2.148	2.030	2.216	NA	1.975	1.976	1.862	1.826	2.023	2.142	2.101	2.316	2.009	2.224	2.051	2.089	2.107	1.991	2.105	1.995	2.340	NA	2.007	2.061
XPO6	ENSG00000169180	0.11144	2.204	2.598	2.371	2.340	2.193	2.187	2.286	2.145	2.594	2.233	2.025	2.117	2.144	2.227	2.656	2.118	2.231	2.228	2.165	2.212	2.261	2.230	2.200	2.543	2.237	2.451	2.388	2.465	2.315
CD2BP2	ENSG00000169217	0.03223	2.411	2.507	2.471	2.431	2.422	2.394	2.281	2.543	2.381	2.451	2.435	2.251	2.173	2.488	2.396	2.431	2.387	2.354	2.326	2.346	2.311	2.354	2.480	2.469	2.374	2.338	2.285	2.610	2.283
ZRSR2	ENSG00000169249	0.72556	1.803	1.969	1.806	NA	1.846	1.828	1.628	1.922	NA	1.665	NA	1.883	1.670	1.992	NA	1.965	NA	NA	1.730	NA	NA	1.672	2.090	2.207	1.730	1.519	NA	NA	1.756
NMD3	ENSG00000169251	0.12321	2.142	2.111	2.316	2.157	2.107	2.282	2.305	2.182	2.305	2.242	2.506	2.329	2.752	2.089	2.165	2.217	2.436	2.184	2.233	2.148	2.342	1.992	2.221	2.087	2.471	1.995	2.393	2.247	2.352
MRPL1	ENSG00000169288	0.09842	1.978	2.020	2.034	2.320	2.084	2.112	2.141	2.072	1.872	1.874	2.497	2.186	2.254	1.923	1.976	1.972	1.867	2.111	1.982	2.184	2.078	2.064	2.017	1.895	2.001	1.816	2.026	2.192	2.055
NR0B1	ENSG00000169297	3.88263	1.672	NA	NA	NA	NA	NA	NA	NA	NA	NA	NA	NA	NA	NA	NA	NA	NA	NA	NA	NA	NA	NA	NA	NA	NA	1.834	NA	NA	NA
SNUPN	ENSG00000169371	0.02732	1.934	1.948	2.004	2.047	1.994	2.027	1.818	2.183	2.014	1.972	1.984	2.112	2.120	1.930	1.993	2.152	1.815	1.883	1.966	1.980	2.115	1.978	2.019	1.944	1.948	2.003	2.041	2.054	2.012
RNASE2	ENSG00000169385	2.14300	NA	1.749	NA	NA	NA	NA	NA	NA	1.333	1.082	NA	NA	1.859	1.469	NA	NA	NA	1.030	NA	NA	NA	NA	NA	1.225	NA	NA	NA	NA	1.557
RNASE3	ENSG00000169397	3.87597	NA	NA	NA	NA	NA	NA	NA	NA	NA	NA	NA	NA	1.181	NA	NA	NA	NA	NA	NA	NA	1.043	NA	NA	NA	NA	NA	NA	NA	NA
RNASE6	ENSG00000169413	3.45780	NA	NA	NA	NA	NA	NA	NA	NA	NA	NA	NA	1.688	1.576	2.102	NA	NA	NA	NA	NA	NA	NA	NA	NA	NA	NA	NA	NA	2.610	NA
PCBP1	ENSG00000169564	0.02994	3.118	3.197	2.894	2.997	3.119	3.106	3.121	3.003	3.202	3.075	3.189	3.028	3.210	3.167	3.162	3.045	3.202	3.179	3.023	2.965	3.107	3.128	3.088	3.191	3.022	2.902	2.926	3.169	3.074
FAM103A1	ENSG00000169612	0.10745	1.076	1.374	1.348	1.523	1.331	1.470	1.537	1.566	1.460	1.215	1.287	1.425	1.563	1.420	1.368	1.460	NA	1.508	1.408	1.509	1.412	1.339	1.453	1.244	1.487	1.471	1.257	1.687	1.267
CNBP	ENSG00000169714	0.05812	3.307	3.169	3.099	3.255	3.216	3.267	3.289	3.211	3.263	3.183	3.624	3.176	3.471	3.231	3.234	3.414	3.366	3.147	3.257	3.233	3.287	3.215	3.335	3.191	3.123	3.063	3.306	3.286	3.265
DUS1L	ENSG00000169718	0.39858	2.255	NA	2.085	2.251	2.556	2.179	NA	2.106	NA	2.320	2.291	NA	2.469	2.307	2.465	2.221	2.780	2.268	2.690	2.083	2.685	2.534	1.991	2.487	2.458	2.224	2.025	2.137	2.301
HNRNPF	ENSG00000169813	0.07219	2.670	2.971	2.520	2.946	2.950	2.769	2.830	3.043	2.955	2.756	2.583	2.708	3.095	2.824	2.962	2.683	2.768	2.832	2.814	2.785	2.668	2.960	2.697	2.875	2.912	2.765	2.686	3.026	2.818
TRIM56	ENSG00000169871	0.11271	1.867	1.978	1.548	1.863	1.944	1.699	1.788	2.110	1.866	1.717	1.554	1.831	1.670	1.911	2.017	2.164	1.785	1.886	1.972	1.818	2.140	2.014	1.913	2.177	2.003	1.532	1.901	1.933	1.533
ZNF768	ENSG00000169957	1.59165	NA	NA	NA	NA	2.398	2.080	1.960	2.147	NA	NA	NA	NA	2.161	2.061	NA	NA	2.211	NA	NA	2.132	NA	NA	2.085	NA	NA	2.066	NA	NA	NA
PUSL1	ENSG00000169972	0.72265	1.444	1.395	1.193	NA	1.479	1.169	NA	1.319	NA	1.151	1.464	NA	1.104	1.428	1.276	1.420	1.781	1.426	1.523	NA	2.010	1.414	1.064	NA	1.383	1.344	NA	1.152	NA
SF3B5	ENSG00000169976	0.03180	2.706	2.673	2.604	2.830	2.784	2.679	2.661	2.897	2.682	2.756	2.860	2.582	2.759	2.755	2.636	2.777	2.830	2.621	2.630	2.620	2.817	2.729	2.577	2.645	2.613	2.542	2.724	2.732	2.729
HNRNPA3	ENSG00000170144	0.08662	2.505	2.780	2.572	2.835	2.525	2.794	2.740	2.778	2.667	2.257	2.412	2.637	2.577	2.529	2.814	2.604	2.456	2.637	2.596	2.836	2.542	2.539	2.722	2.695	2.645	2.560	2.830	2.983	2.526
SMAD1	ENSG00000170365	0.07184	1.606	1.865	2.199	2.176	2.035	2.199	2.065	2.189	1.858	2.085	1.924	2.022	2.203	1.969	2.067	1.955	2.031	1.943	1.933	2.144	2.003	2.027	2.334	1.924	1.908	2.028	2.038	2.003	2.235
HARS	ENSG00000170445	0.01998	2.123	2.148	2.220	2.214	2.071	2.077	2.237	2.138	2.092	2.093	2.253	2.079	2.135	2.059	2.100	2.111	2.141	1.908	2.091	2.199	2.111	2.061	2.125	2.113	2.073	2.107	2.112	2.291	2.098
PA2G4	ENSG00000170515	0.05317	2.352	2.590	2.545	2.793	2.573	2.494	2.675	2.641	2.634	2.340	2.670	2.548	2.583	2.482	2.549	2.538	2.566	2.454	2.426	2.598	2.511	2.550	2.581	2.465	2.444	2.352	2.521	2.830	2.453
RBMXL2	ENSG00000170748	4.85798	NA	NA	NA	NA	NA	NA	NA	NA	NA	NA	NA	NA	NA	NA	NA	NA	NA	NA	NA	NA	NA	NA	NA	NA	NA	2.176	NA	NA	NA
LSM3	ENSG00000170860	0.04603	1.848	1.871	1.858	1.985	1.984	1.845	1.805	1.853	1.689	1.659	2.098	2.025	1.984	1.994	1.695	1.792	1.824	1.911	1.855	1.912	1.834	1.959	1.732	1.781	1.884	2.060	1.814	1.996	1.815
TRMT61B	ENSG00000171103	0.06424	2.035	1.777	1.842	1.835	2.048	1.976	1.815	1.811	1.710	1.701	1.960	1.865	2.041	1.696	1.861	1.800	1.749	1.834	1.872	1.858	1.661	2.146	1.795	1.828	1.881	2.137	1.859	1.812	1.845
FAM98B	ENSG00000171262	0.04654	1.947	1.943	2.123	1.960	1.913	2.086	2.029	1.993	1.799	1.691	1.990	2.075	1.758	1.858	1.936	1.854	1.635	1.943	1.925	1.969	1.740	1.821	1.926	1.877	1.829	1.952	1.967	2.051	1.833
EXOSC1	ENSG00000171311	0.03767	2.049	2.165	1.958	2.261	2.163	2.040	2.075	2.209	2.000	2.178	2.264	2.106	2.098	2.115	2.219	2.075	2.365	2.112	2.084	2.202	2.292	2.115	2.181	2.187	2.200	2.036	2.140	2.364	2.187
RSL1D1	ENSG00000171490	0.08019	2.276	2.330	2.270	2.336	2.375	2.362	2.367	2.524	2.504	2.212	2.367	2.275	2.398	2.175	2.446	2.776	2.550	2.215	2.279	2.236	2.469	2.396	2.357	2.283	2.241	2.240	2.478	2.555	2.313
PLRG1	ENSG00000171566	0.03879	2.080	2.136	2.342	2.224	2.146	2.251	2.275	2.280	2.114	2.054	2.173	2.321	2.348	2.108	2.226	2.218	2.042	2.046	2.131	2.203	2.116	2.111	2.271	2.126	2.075	2.125	2.384	2.340	2.172
EXOSC10	ENSG00000171824	0.02775	2.267	2.376	2.211	2.420	2.258	2.322	2.323	2.370	2.271	2.289	2.243	2.258	2.285	2.269	2.523	2.358	2.333	2.369	2.335	2.455	2.290	2.291	2.472	2.440	2.373	2.283	2.233	2.502	2.289
RPS21	ENSG00000171858	0.20044	3.357	3.528	3.261	3.275	3.537	3.040	3.079	3.407	3.031	3.124	2.966	2.740	3.089	3.425	3.376	3.718	3.671	3.385	3.417	3.162	3.606	3.581	3.103	3.652	3.467	3.112	3.146	3.420	3.012
RNMTL1	ENSG00000171861	0.20564	1.745	1.670	1.635	1.771	1.860	1.730	1.748	1.728	1.711	NA	2.069	1.706	2.078	1.719	1.750	NA	2.184	1.723	1.809	1.641	1.827	1.734	1.635	1.662	1.718	1.983	1.617	1.796	1.700
RPS7	ENSG00000171863	0.11447	3.080	3.266	2.897	3.375	3.277	3.119	3.156	3.268	3.090	3.049	3.105	2.988	3.231	3.093	3.327	3.514	3.511	3.238	3.154	3.279	3.386	3.281	3.121	3.295	3.133	2.855	3.178	3.570	3.018
RNASEH1	ENSG00000171865	0.13505	1.869	2.018	1.952	1.856	1.749	2.020	2.022	1.839	1.881	1.750	2.068	NA	1.843	1.804	1.967	1.803	NA	1.810	1.801	1.832	1.857	1.846	1.956	1.915	1.846	1.972	2.040	1.996	1.951
PPIH	ENSG00000171960	0.07514	2.128	2.220	1.976	2.451	2.281	2.090	2.071	2.163	1.933	2.064	2.150	1.934	2.043	2.247	2.235	2.084	2.065	2.137	2.127	2.216	2.090	2.234	2.045	2.221	2.168	2.178	2.078	2.476	1.877
QARS	ENSG00000172053	0.08395	2.555	2.572	2.420	3.036	2.920	2.557	2.764	2.761	2.612	2.694	2.762	2.700	2.718	2.566	2.697	2.652	2.755	2.680	2.722	2.870	2.894	2.902	2.669	2.678	2.776	2.391	2.595	2.965	2.717
EIF2AK3	ENSG00000172071	0.43732	1.984	1.973	1.794	2.003	1.909	1.787	1.816	1.837	NA	NA	1.746	1.855	1.814	1.881	2.008	1.814	2.483	2.010	2.017	2.057	2.292	1.846	NA	1.798	2.313	1.569	2.424	2.140	NA
TEFM	ENSG00000172171	0.32464	1.670	1.509	1.432	1.716	1.495	1.561	1.532	1.578	1.392	NA	1.785	1.657	1.683	1.481	NA	1.444	1.228	1.649	NA	1.606	1.562	1.512	1.507	1.562	NA	NA	1.474	1.706	1.471
MRPL13	ENSG00000172172	0.12893	2.308	2.148	1.989	2.560	2.289	2.185	2.270	2.255	2.080	2.043	2.432	2.411	2.592	2.176	2.050	1.870	2.005	2.201	2.237	2.424	2.080	2.281	1.986	1.978	2.074	2.097	2.135	2.371	2.180
ISG20	ENSG00000172183	0.76708	1.821	2.766	NA	1.870	2.783	1.756	1.796	1.725	2.076	2.253	1.626	NA	1.431	2.215	2.750	1.767	1.563	1.840	1.834	1.679	1.997	2.536	1.249	2.580	2.406	1.320	1.783	2.518	2.306
PAIP1	ENSG00000172239	0.05779	2.172	2.025	2.142	2.069	2.069	2.171	2.077	2.186	2.194	2.000	2.380	2.311	2.387	2.208	1.925	2.043	2.228	2.196	2.148	2.101	2.198	2.096	2.103	1.945	2.057	2.362	2.333	2.056	2.169
CSDC2	ENSG00000172346	2.08585	2.619	NA	2.466	NA	NA	1.863	1.034	NA	NA	1.508	2.884	1.489	NA	1.410	NA	2.716	NA	NA	NA	NA	NA	NA	2.128	NA	NA	2.215	NA	NA	1.592
AFF1	ENSG00000172493	0.23374	2.187	2.102	1.736	2.190	2.119	2.314	2.123	2.190	2.416	2.198	2.055	NA	2.336	2.131	2.183	NA	2.270	2.263	2.202	2.277	2.258	2.217	2.360	2.144	2.196	1.926	2.703	1.901	2.093
MRPL52	ENSG00000172590	1.12612	1.985	NA	2.093	1.901	2.212	1.853	NA	2.024	NA	NA	NA	1.807	2.036	NA	NA	NA	NA	NA	2.152	NA	2.179	2.219	1.734	1.997	NA	NA	NA	1.960	NA
ZMAT3	ENSG00000172667	1.70618	1.786	1.454	2.064	NA	1.141	NA	1.840	NA	NA	NA	NA	NA	NA	1.327	NA	NA	1.365	NA	NA	NA	NA	1.173	NA	1.594	NA	NA	1.683	1.389	NA
PURG	ENSG00000172733	3.89732	NA	NA	1.280	NA	NA	NA	NA	NA	NA	NA	NA	NA	NA	NA	NA	NA	NA	NA	NA	NA	NA	NA	1.074	NA	NA	NA	NA	NA	NA
DCP2	ENSG00000172795	1.15990	1.657	NA	1.687	NA	NA	1.612	NA	1.606	NA	1.539	NA	NA	1.652	1.575	NA	1.715	NA	1.944	1.491	NA	NA	1.484	NA	1.907	1.590	NA	NA	1.988	NA
RPL38	ENSG00000172809	0.15096	3.320	3.496	3.356	3.379	3.415	3.024	3.009	3.392	3.217	3.001	3.193	2.899	3.206	3.426	3.171	3.760	3.556	3.343	3.418	3.336	3.496	3.498	3.295	3.569	3.333	3.327	3.111	3.619	2.950
RNASEH2C	ENSG00000172922	0.11317	1.809	1.955	2.100	1.473	1.786	1.648	1.432	1.543	1.570	1.738	1.738	1.484	1.458	1.833	1.893	1.924	1.805	1.707	1.938	1.717	1.935	1.866	1.851	1.941	1.854	1.724	1.388	1.642	1.620
TRMT112	ENSG00000173113	0.07287	2.785	2.637	2.388	2.388	2.367	2.540	2.401	2.760	2.418	2.589	2.590	2.334	2.562	2.699	2.560	2.824	2.571	2.615	2.656	2.271	2.582	2.399	2.521	2.668	2.419	2.675	2.504	2.663	2.491
NOC3L	ENSG00000173145	0.11807	1.842	1.971	1.743	1.659	1.644	1.895	1.980	1.855	1.945	1.538	1.699	1.860	1.851	1.692	2.014	1.811	1.620	1.718	1.770	1.632	1.743	1.489	1.768	1.891	1.592	2.031	2.237	2.064	1.766
ZNF622	ENSG00000173545	0.11959	1.851	1.996	2.011	2.148	2.125	1.916	1.976	2.046	2.059	2.026	2.615	2.048	2.163	2.032	2.018	2.055	2.331	2.092	1.959	2.148	2.100	2.117	2.010	1.888	2.077	1.944	2.073	2.065	2.024
EIF1AX	ENSG00000173674	0.08038	2.211	2.051	2.373	2.258	2.216	2.476	2.274	2.409	2.402	1.961	2.421	2.425	2.503	2.274	2.207	2.422	2.306	2.120	2.173	2.214	2.293	2.067	2.343	2.168	2.098	1.947	2.349	2.079	2.087
AGFG1	ENSG00000173744	0.09273	2.401	2.530	2.379	2.401	2.451	2.337	2.564	2.268	2.817	2.386	2.388	2.348	2.556	2.341	2.467	2.204	2.381	2.637	2.140	2.351	2.151	2.415	2.224	2.277	2.416	2.632	2.468	2.558	2.489
CNP	ENSG00000173786	0.71192	2.030	2.101	3.187	1.887	1.937	2.107	2.172	1.980	2.061	2.196	1.924	2.244	2.184	1.991	2.011	2.211	2.096	2.076	2.231	1.920	2.360	1.843	2.036	1.998	2.047	1.972	1.848	2.036	2.086
TDRD12	ENSG00000173809	4.18757	NA	NA	NA	NA	NA	NA	NA	NA	NA	NA	NA	NA	NA	NA	NA	1.101	NA	NA	NA	NA	NA	NA	NA	NA	NA	1.773	NA	NA	NA
EIF1	ENSG00000173812	0.06292	3.172	3.105	3.125	3.112	3.096	3.006	3.101	3.066	3.490	3.207	3.394	3.132	3.216	3.219	3.003	3.186	3.377	3.070	2.999	3.265	3.195	3.017	3.161	3.105	3.059	3.014	3.231	3.188	3.131
ENDOV	ENSG00000173818	2.97491	NA	NA	NA	NA	NA	NA	NA	NA	NA	NA	NA	NA	NA	NA	1.226	NA	NA	1.295	NA	NA	NA	NA	NA	NA	1.386	1.657	NA	NA	NA
RBM4B	ENSG00000173914	0.12617	1.624	1.565	2.080	1.574	1.650	1.858	1.658	1.984	1.389	1.694	1.666	1.653	1.577	1.603	1.824	2.131	1.555	1.754	1.801	1.730	1.822	1.319	1.854	1.616	1.742	1.881	1.675	1.865	1.695
RBM4	ENSG00000173933	0.01352	2.356	2.368	2.389	2.331	2.380	2.432	2.345	2.452	2.443	2.343	2.321	2.355	2.326	2.351	2.480	2.466	2.522	2.431	2.423	2.283	2.455	2.326	2.341	2.384	2.354	2.398	2.375	2.497	2.394
TRMT10C	ENSG00000174173	0.05266	2.078	2.068	2.031	2.131	2.054	2.119	2.203	2.074	2.293	1.844	2.241	2.132	2.208	1.964	2.062	2.007	1.957	2.022	1.830	1.997	1.945	1.959	1.966	1.891	1.884	2.019	2.025	2.211	1.987
CTU2	ENSG00000174177	0.41836	1.513	1.615	1.605	NA	1.583	1.555	1.346	1.431	1.620	1.458	1.690	NA	NA	1.639	1.589	1.585	NA	1.436	1.554	NA	1.834	1.522	1.241	NA	1.554	1.652	1.140	1.159	1.470
DDX23	ENSG00000174243	0.03022	2.328	2.544	2.533	2.534	2.472	2.343	2.381	2.559	2.297	2.413	2.233	2.425	2.494	2.403	2.588	2.492	2.520	2.390	2.396	2.490	2.423	2.483	2.540	2.542	2.455	2.401	2.327	2.620	2.447
EXO1	ENSG00000174371	4.85798	NA	NA	NA	NA	NA	NA	NA	NA	NA	NA	NA	NA	NA	NA	1.236	NA	NA	NA	NA	NA	NA	NA	NA	NA	NA	NA	NA	NA	NA
RPL4	ENSG00000174444	0.11000	3.308	3.486	3.346	3.555	3.363	3.545	3.518	3.600	3.417	3.351	3.503	3.350	3.576	3.330	3.637	3.841	3.780	3.361	3.423	3.477	3.614	3.347	3.566	3.465	3.336	3.039	3.700	3.801	3.495
MRPL11	ENSG00000174547	0.08383	1.844	1.985	1.808	2.342	2.155	1.927	1.970	2.155	1.890	1.919	2.229	1.881	2.145	1.997	1.894	2.101	2.000	1.946	1.872	2.151	2.151	2.164	1.989	1.983	1.905	1.766	1.797	2.188	1.943
ANGEL2	ENSG00000174606	0.14484	1.825	1.796	2.027	1.712	1.624	1.910	1.765	1.817	NA	NA	1.715	1.864	1.866	1.691	2.008	1.930	1.636	1.755	1.869	1.797	1.710	1.639	1.856	1.926	1.859	1.833	1.886	1.885	1.737
LARP7	ENSG00000174720	0.05044	2.261	2.400	2.322	2.366	2.303	2.328	2.389	2.381	2.304	2.222	2.721	2.442	2.334	2.299	2.354	2.299	2.035	2.333	2.325	2.463	2.253	2.386	2.340	2.349	2.358	2.374	2.354	2.467	2.404
PABPC5	ENSG00000174740	3.91270	NA	NA	1.513	NA	NA	1.269	NA	NA	NA	NA	NA	NA	NA	NA	NA	NA	NA	NA	NA	NA	NA	NA	NA	NA	NA	NA	NA	NA	NA
RPL15	ENSG00000174748	0.09416	3.238	3.192	3.275	3.384	3.213	3.446	3.328	3.518	3.228	3.276	3.219	3.237	3.344	3.251	3.384	3.733	3.531	3.212	3.292	3.296	3.564	3.187	3.439	3.288	3.228	3.025	3.534	3.484	3.294
SRP72	ENSG00000174780	0.06364	2.346	2.369	2.351	2.443	2.280	2.495	2.460	2.338	2.430	2.243	2.237	2.428	2.534	2.381	2.400	2.395	2.471	2.395	2.310	2.350	2.521	2.301	2.386	2.343	2.314	2.338	2.805	2.585	2.418
PDE12	ENSG00000174840	0.04826	1.728	1.566	1.667	1.600	1.587	1.620	1.707	1.452	1.766	1.518	1.452	1.766	1.839	1.484	1.630	1.380	1.651	1.534	1.545	1.589	1.469	1.545	1.511	1.537	1.548	1.508	1.761	1.690	1.556
RSRC1	ENSG00000174891	0.18033	2.035	NA	2.029	1.945	1.778	1.866	1.956	1.904	1.921	1.718	NA	2.027	2.044	1.819	1.909	1.815	1.932	1.863	1.877	1.975	1.941	1.844	1.968	1.871	1.892	1.948	NA	1.977	1.915
DHX36	ENSG00000174953	0.04769	1.928	2.009	2.129	1.875	1.851	2.099	2.002	1.972	2.121	1.859	2.003	2.045	2.053	1.879	2.071	1.970	1.865	1.947	1.915	1.914	1.778	1.831	2.022	1.920	1.903	2.224	2.177	2.079	1.898
MRPS22	ENSG00000175110	0.09337	2.510	2.180	2.275	2.354	2.437	2.281	2.345	2.213	2.132	2.049	2.657	2.341	2.576	2.176	2.110	2.173	2.346	2.175	2.108	2.315	2.233	2.383	2.158	2.124	2.196	2.310	2.263	2.223	2.154
LSM1	ENSG00000175324	0.05564	2.228	2.239	2.129	2.176	2.211	2.281	2.195	2.194	2.237	2.223	2.604	2.111	2.286	2.171	2.072	1.993	2.298	2.314	2.207	2.220	2.338	2.169	2.117	2.071	2.167	2.257	2.159	2.265	2.225
EIF1AD	ENSG00000175376	0.03783	1.620	1.871	1.778	1.976	1.802	1.721	1.813	1.891	1.945	1.697	1.786	1.725	1.823	1.747	1.991	1.842	1.849	1.930	1.726	1.812	1.839	1.789	1.858	1.876	1.793	1.889	1.726	2.084	1.864
SMAD2	ENSG00000175387	0.03964	2.484	2.331	2.324	2.449	2.402	2.421	2.559	2.527	2.436	2.341	2.494	2.467	2.299	2.399	2.304	2.442	2.311	2.333	2.264	2.499	2.341	2.328	2.411	2.385	2.421	2.473	2.721	2.490	2.458
SART1	ENSG00000175467	0.07477	1.992	2.228	2.193	1.788	2.149	2.003	1.971	2.043	2.039	2.044	2.106	1.689	1.955	2.212	2.142	2.241	2.263	2.154	2.094	1.782	2.234	2.158	1.996	2.310	2.102	2.182	1.891	1.946	1.964
MRPL48	ENSG00000175581	0.15264	2.088	2.068	1.942	2.381	2.245	2.070	1.961	2.248	1.734	1.862	2.177	2.239	2.290	1.961	2.002	2.000	NA	2.082	2.070	2.251	2.244	2.214	1.956	1.858	2.011	1.708	2.284	2.279	1.961
RBMXL3	ENSG00000175718	4.85798	NA	NA	NA	NA	NA	NA	NA	NA	NA	NA	NA	NA	NA	NA	NA	NA	NA	NA	NA	NA	NA	NA	NA	NA	NA	1.200	NA	NA	NA
RUVBL1	ENSG00000175792	0.19753	1.926	2.299	2.071	2.212	1.986	2.242	2.106	2.755	2.001	1.906	2.256	2.211	2.165	2.118	2.068	2.024	1.958	2.179	2.114	2.026	1.990	1.887	2.108	2.095	1.848	2.337	2.104	2.455	2.005
CSTF3	ENSG00000176102	0.04233	1.885	2.056	1.978	2.023	1.925	1.940	1.835	2.011	1.897	1.798	1.874	1.923	2.035	1.770	2.035	1.712	1.645	1.843	1.970	1.972	1.830	1.921	1.901	1.957	1.894	2.171	1.958	2.051	1.922
PTRF	ENSG00000177469	0.42852	2.631	2.653	1.842	2.522	2.454	3.074	3.101	2.316	3.273	2.989	3.126	2.430	2.073	3.220	2.359	3.044	2.351	3.127	3.016	2.925	2.576	2.210	3.150	2.936	2.374	2.460	2.278	2.233	3.061
RBM44	ENSG00000177483	4.85798	NA	NA	NA	NA	NA	NA	NA	NA	NA	NA	NA	NA	NA	NA	NA	NA	NA	NA	NA	NA	NA	NA	NA	NA	NA	2.176	NA	NA	NA
RPLP2	ENSG00000177600	0.21817	3.264	3.580	3.111	3.356	3.635	3.358	3.129	3.489	3.620	3.390	3.193	2.821	3.231	3.421	3.379	3.839	3.850	3.493	3.560	3.275	3.811	3.645	3.253	3.727	3.415	3.135	3.133	3.610	3.170
CSTF2T	ENSG00000177613	0.14203	1.919	2.204	2.212	2.040	NA	2.032	1.908	2.151	2.194	1.912	2.067	2.051	2.054	1.952	2.195	NA	2.036	1.976	1.944	1.886	1.984	1.989	2.016	2.107	1.955	1.966	2.022	2.168	1.939
HNRNPA0	ENSG00000177733	0.05703	2.197	2.100	2.159	2.011	2.084	2.220	1.950	2.138	2.197	1.971	1.844	1.897	1.865	2.181	1.971	2.362	2.183	2.126	2.074	1.973	2.011	2.066	2.133	2.109	2.082	2.000	1.983	2.074	1.828
RPS27	ENSG00000177954	0.23287	2.562	2.658	2.315	2.562	2.563	2.507	2.190	2.773	2.603	2.765	2.281	2.385	2.458	2.562	2.780	3.216	2.707	2.355	2.624	2.588	2.709	2.684	2.707	2.805	2.506	2.150	2.558	2.963	2.211
IMP3	ENSG00000177971	0.11440	2.396	2.331	2.320	2.311	2.416	1.965	2.205	2.244	2.062	2.087	2.262	2.251	2.390	2.408	2.257	2.364	NA	2.254	2.386	2.170	2.399	2.425	2.042	2.398	2.373	2.020	2.227	2.477	2.092
DDX10	ENSG00000178105	0.07525	1.682	1.785	1.761	1.853	1.707	2.027	1.796	1.838	1.724	1.620	1.708	2.112	1.701	1.740	1.792	1.842	1.899	1.784	1.706	1.809	1.798	1.626	1.913	1.814	1.603	2.141	1.840	1.918	1.735
ZC3H12D	ENSG00000178199	2.64674	NA	1.737	NA	NA	1.183	NA	NA	NA	NA	NA	NA	NA	NA	NA	1.719	NA	NA	NA	NA	NA	NA	1.065	NA	1.431	NA	NA	NA	2.043	NA
ERN1	ENSG00000178607	0.95845	2.216	1.760	1.110	1.671	1.826	1.862	1.437	1.773	NA	1.715	1.169	NA	1.861	1.619	1.854	NA	2.736	1.641	1.703	NA	2.347	1.759	1.746	1.795	1.849	1.313	2.502	1.740	NA
SUZ12	ENSG00000178691	0.07975	2.095	2.231	1.974	2.176	2.166	2.184	2.214	2.080	2.042	1.952	1.990	2.217	2.157	2.022	2.377	1.904	1.972	2.158	2.051	2.168	1.945	2.153	2.142	2.176	2.140	2.463	2.333	2.429	2.170
NSUN3	ENSG00000178694	0.24993	1.617	1.607	1.555	1.687	1.586	1.641	1.556	1.622	1.325	1.531	1.500	NA	NA	1.501	1.693	1.595	1.372	1.477	1.579	1.702	1.386	1.470	1.595	NA	1.696	1.623	1.708	NA	1.538
RPP25	ENSG00000178718	0.69176	1.692	NA	NA	1.806	1.626	1.052	1.112	1.034	1.268	1.586	NA	1.228	1.344	1.507	NA	NA	NA	1.633	NA	1.349	NA	1.573	1.288	1.647	1.397	NA	1.556	1.304	1.515
EXOSC4	ENSG00000178896	0.21888	1.824	1.851	1.779	1.367	1.944	1.660	1.535	1.631	1.764	1.741	1.874	1.255	1.882	1.830	1.489	1.720	1.982	1.773	2.008	1.301	2.192	1.800	1.344	1.674	1.768	2.172	1.241	1.418	1.565
TUFM	ENSG00000178952	0.11180	2.793	2.718	2.663	2.967	2.966	2.632	2.671	2.884	2.662	2.682	3.175	2.792	3.091	2.693	2.608	2.585	2.936	2.576	2.706	2.746	2.835	2.880	2.616	2.613	2.652	2.677	2.620	2.779	2.654
RRS1	ENSG00000179041	0.21789	1.670	2.017	1.891	1.691	1.801	1.761	1.682	1.808	2.004	1.345	1.864	1.358	1.370	1.831	1.698	1.941	2.384	1.661	1.792	1.546	1.855	1.686	1.717	1.754	1.564	1.587	1.609	1.857	1.545
FARSA	ENSG00000179115	0.05707	2.227	2.341	2.460	2.068	2.355	2.176	2.230	2.324	2.139	2.156	2.322	1.937	2.238	2.188	2.293	2.170	2.406	2.217	2.283	1.857	2.391	2.237	1.990	2.262	2.162	2.231	2.247	2.147	2.253
SAMD4B	ENSG00000179134	0.07446	2.206	2.132	2.240	1.969	2.056	2.248	2.313	2.289	2.355	2.266	2.093	2.010	1.844	2.171	1.993	2.465	2.322	2.220	2.227	1.958	2.125	2.036	2.188	2.157	2.128	2.316	2.168	1.892	2.289
EDC3	ENSG00000179151	0.06057	1.763	1.964	2.125	2.074	1.922	2.093	2.043	2.129	2.072	1.857	1.795	1.960	1.910	1.868	2.098	2.085	1.876	1.994	1.907	1.928	1.966	2.062	2.095	1.862	1.921	2.327	1.995	2.151	1.933
CALR	ENSG00000179218	0.11097	3.250	3.549	3.118	3.507	3.327	3.340	3.205	3.485	3.282	3.140	3.235	3.377	3.787	3.525	3.208	3.275	3.075	3.525	3.499	3.382	3.410	3.405	3.247	3.253	3.404	3.233	3.634	3.447	3.248
NSUN7	ENSG00000179299	1.95827	NA	NA	NA	1.406	1.257	NA	NA	2.020	NA	1.256	NA	1.549	NA	1.124	NA	NA	1.656	1.148	NA	NA	NA	NA	NA	NA	1.296	1.996	NA	NA	NA
CLK3	ENSG00000179335	0.08636	2.029	2.115	1.946	2.113	2.208	2.011	2.071	2.041	2.090	NA	2.088	1.922	2.068	2.046	2.319	2.086	2.219	2.126	2.226	2.162	2.301	2.187	2.157	2.257	2.113	2.182	1.991	2.164	2.181
GEMIN4	ENSG00000179409	0.10606	1.499	1.706	1.570	1.689	1.713	1.701	1.867	1.713	1.745	2.014	1.552	1.441	1.635	1.680	1.808	1.900	1.688	1.613	1.928	1.503	1.815	1.673	1.847	1.653	1.864	2.150	1.616	1.796	1.640
PLD6	ENSG00000179598	2.72956	1.565	NA	NA	NA	1.054	1.306	NA	1.640	NA	NA	NA	NA	NA	NA	NA	NA	1.658	NA	NA	NA	NA	NA	NA	NA	NA	2.163	NA	NA	NA
R3HDM2	ENSG00000179912	0.19470	2.207	NA	2.398	2.196	2.213	2.137	2.103	2.259	2.164	2.159	2.405	2.122	2.288	2.116	NA	2.298	NA	2.107	2.396	2.168	2.132	2.253	2.258	2.319	2.287	2.270	2.370	2.161	2.094
TRNAU1AP	ENSG00000180098	1.01738	1.610	NA	NA	NA	1.706	1.724	1.837	1.941	NA	1.728	1.922	NA	1.685	1.950	1.931	NA	NA	1.839	NA	NA	1.725	1.754	1.865	NA	NA	NA	NA	2.104	NA
PRKRA	ENSG00000180228	0.04558	2.177	2.206	2.236	2.271	2.087	2.367	2.356	2.232	2.242	2.181	2.504	2.326	2.124	2.215	2.178	2.214	2.254	1.983	2.257	2.278	2.243	2.111	2.300	2.100	2.054	2.353	2.382	2.249	2.350
CMTR2	ENSG00000180917	0.20020	1.801	1.806	1.642	1.872	1.923	1.816	1.975	1.852	1.746	1.685	NA	2.013	1.933	1.916	1.966	NA	NA	1.774	1.771	1.843	1.908	1.948	1.812	1.919	1.861	1.771	2.078	2.042	1.757
MRPL14	ENSG00000180992	0.29789	2.223	2.180	2.009	2.491	2.414	2.245	2.131	2.200	2.085	2.092	2.445	2.098	2.709	2.729	1.931	NA	2.157	2.210	2.116	2.272	2.236	2.322	2.166	2.080	2.248	NA	1.857	2.307	2.035
NPM1	ENSG00000181163	0.10310	3.063	3.311	2.998	3.265	3.221	3.299	3.253	3.393	3.177	3.168	3.211	3.125	3.173	3.060	3.283	3.634	3.295	3.152	3.157	3.171	3.111	3.192	3.346	3.140	3.137	3.080	3.511	3.562	3.172
DDX60L	ENSG00000181381	0.32900	1.556	2.174	1.244	1.806	1.623	1.629	1.361	1.637	1.909	1.803	1.470	NA	2.030	1.668	1.946	1.552	1.282	2.138	1.453	1.714	2.137	1.945	1.609	1.918	1.955	1.268	1.219	1.588	1.431
MRPS23	ENSG00000181610	0.16252	1.687	1.614	1.821	1.607	1.570	1.623	1.571	1.798	1.483	1.468	2.217	1.847	1.618	1.736	1.482	1.582	1.761	1.512	1.840	1.519	1.467	1.493	1.552	1.519	1.548	1.754	1.946	1.747	1.394
LSM10	ENSG00000181817	1.88894	NA	NA	NA	2.007	2.140	NA	NA	NA	NA	2.240	NA	NA	NA	2.171	2.301	2.120	NA	NA	2.129	NA	NA	2.048	NA	NA	NA	NA	NA	NA	NA
MRPS11	ENSG00000181991	0.19681	1.753	1.557	1.791	1.704	1.699	1.570	1.573	1.586	1.537	1.620	2.076	1.564	1.824	1.615	NA	NA	1.776	1.512	1.567	1.500	1.700	1.659	1.470	1.493	1.587	1.605	1.909	1.620	1.554
SNRPE	ENSG00000182004	0.06158	1.991	1.952	2.015	2.051	1.942	2.185	1.933	2.125	1.771	1.853	1.759	1.809	1.982	1.945	2.000	2.149	1.882	1.860	1.955	2.049	1.821	1.937	1.919	1.785	1.708	1.967	1.829	2.179	1.820
NOP10	ENSG00000182117	0.11192	2.626	2.716	2.410	2.984	2.694	2.529	2.568	2.774	2.824	2.482	2.763	2.738	3.000	2.886	2.518	2.415	2.526	2.639	2.659	2.832	2.622	2.686	2.576	2.712	2.643	2.386	2.587	2.983	2.537
TDRKH	ENSG00000182134	0.25499	1.573	1.651	1.911	1.604	1.149	1.315	1.228	1.404	1.342	1.163	1.471	1.454	1.664	1.665	1.697	1.012	1.281	1.457	1.737	1.534	1.855	1.361	1.303	1.664	1.474	2.128	1.823	1.811	1.359
MRPL41	ENSG00000182154	0.59206	2.146	1.801	1.898	1.461	2.116	1.384	1.084	1.581	1.700	1.714	2.587	1.399	2.077	1.718	1.508	1.939	2.069	1.626	2.556	1.467	2.273	2.090	1.391	1.932	2.044	1.757	NA	1.314	1.544
TSEN54	ENSG00000182173	0.32076	1.714	1.907	1.762	2.022	2.065	1.644	1.703	2.109	1.665	2.063	1.567	1.710	1.741	1.941	2.000	1.703	NA	NA	1.935	1.907	NA	2.164	1.763	2.054	2.095	1.820	NA	1.958	1.707
MRPS16	ENSG00000182180	0.05187	2.311	2.278	2.324	2.510	2.371	2.291	2.332	2.337	2.123	2.185	2.609	2.299	2.458	2.201	2.168	2.169	2.312	2.146	2.264	2.344	2.289	2.353	2.206	2.223	2.276	2.235	2.293	2.380	2.143
ARL6IP4	ENSG00000182196	0.10254	2.718	2.572	2.409	2.373	2.742	2.444	2.420	2.634	2.420	2.600	2.801	2.350	2.729	2.624	2.535	2.660	2.872	2.563	2.620	2.260	2.898	2.737	2.361	2.662	2.529	2.448	2.425	2.439	2.528
DDX28	ENSG00000182810	0.04549	1.468	1.600	1.545	1.749	1.525	1.466	1.524	1.637	1.729	1.471	1.757	1.665	1.695	1.517	1.745	1.662	1.604	1.569	1.397	1.474	1.623	1.551	1.468	1.635	1.482	1.737	1.442	1.745	1.481
RPL35A	ENSG00000182899	0.13113	3.223	3.279	2.874	3.240	3.301	3.115	3.040	3.230	2.998	3.030	3.169	2.852	3.027	3.234	3.145	3.602	3.487	3.080	3.298	3.162	3.423	3.358	3.142	3.303	3.180	2.955	3.162	3.475	2.914
SRPR	ENSG00000182934	0.26539	2.743	2.771	2.249	2.670	2.585	2.660	2.609	2.641	2.743	2.704	2.683	2.705	3.137	2.726	2.717	2.545	3.245	2.555	2.829	2.637	3.387	2.586	2.702	2.647	2.780	2.540	2.940	2.851	2.740
EWSR1	ENSG00000182944	0.02985	2.867	2.967	2.865	2.888	2.911	2.841	2.738	2.945	2.915	2.704	2.857	2.693	2.811	2.800	3.015	2.697	2.897	2.828	2.905	2.833	2.766	2.871	2.845	2.977	2.839	2.871	2.710	3.009	2.753
CNOT10	ENSG00000182973	0.08920	1.826	1.993	1.812	2.107	1.919	1.979	1.841	2.113	1.817	1.806	1.829	1.975	1.958	1.871	2.033	1.932	1.813	1.797	1.909	2.023	1.868	1.963	1.958	2.023	1.975	2.357	2.267	2.153	1.885
NAA38	ENSG00000183011	0.28307	2.250	2.120	2.141	1.945	2.142	1.925	1.904	2.284	NA	1.975	2.223	NA	2.136	2.255	1.707	1.883	2.341	2.020	2.381	1.870	2.334	2.036	1.741	2.046	2.107	2.165	1.686	NA	1.971
RUVBL2	ENSG00000183207	0.23553	2.087	2.200	2.081	2.042	2.262	2.265	2.183	2.786	2.029	2.123	2.405	1.837	2.214	2.212	2.098	2.232	2.335	2.205	2.168	1.838	2.261	2.201	1.896	2.022	2.153	2.701	2.043	1.948	2.080
DDX41	ENSG00000183258	0.01938	2.137	2.257	2.329	2.237	2.250	2.200	2.166	2.305	2.192	2.195	2.072	2.068	2.227	2.222	2.354	2.257	2.207	2.183	2.177	2.087	2.220	2.260	2.141	2.306	2.192	2.203	2.094	2.273	2.230
SF3A3	ENSG00000183431	0.03849	2.140	2.289	2.054	2.336	2.147	2.292	2.208	2.308	2.234	2.056	2.087	2.259	2.263	2.185	2.308	2.251	2.163	2.187	2.136	2.289	2.186	2.188	2.317	2.234	2.066	2.270	2.198	2.506	2.159
MEX3B	ENSG00000183496	4.30647	NA	NA	NA	NA	NA	1.544	NA	NA	NA	NA	NA	NA	NA	NA	NA	NA	NA	NA	NA	NA	NA	NA	NA	NA	NA	2.378	NA	NA	NA
UTP11L	ENSG00000183520	0.19911	2.173	NA	1.965	2.007	2.014	2.195	2.277	2.016	NA	1.984	2.239	1.963	2.046	2.088	1.952	1.955	2.153	2.124	2.039	2.098	2.153	1.911	2.028	NA	1.926	2.127	2.042	2.201	2.220
PCBP3	ENSG00000183570	0.98829	1.661	NA	1.770	1.141	1.063	1.770	NA	NA	1.548	1.452	NA	1.067	NA	NA	1.355	1.030	1.136	1.291	NA	1.127	NA	1.132	1.857	NA	1.345	1.798	NA	1.326	NA
MRPL54	ENSG00000183617	0.10999	2.571	2.376	2.348	2.351	2.544	2.189	2.251	2.513	2.377	2.337	2.676	2.000	2.644	2.571	2.210	2.279	2.693	2.281	2.413	2.139	2.571	2.410	2.115	2.365	2.440	2.222	2.410	2.352	2.212
TBL3	ENSG00000183751	0.24963	1.385	1.474	1.488	1.049	1.525	1.354	1.383	1.319	1.333	1.431	1.456	NA	1.347	1.494	1.512	1.533	1.794	1.393	1.590	NA	1.908	1.480	1.181	1.502	1.490	1.586	1.096	1.006	1.378
RBM12B	ENSG00000183808	0.08731	1.401	1.567	1.471	1.417	1.440	1.639	1.454	1.643	1.147	1.401	1.535	1.519	1.363	1.346	1.842	1.756	1.290	1.529	1.528	1.388	1.455	1.512	1.530	1.640	1.581	1.779	1.647	1.675	1.380
FAM120C	ENSG00000184083	0.80729	1.259	NA	1.809	NA	NA	1.290	1.151	1.394	NA	1.009	1.133	1.411	1.174	NA	1.015	1.412	1.136	NA	1.169	NA	NA	NA	1.253	1.093	NA	1.451	1.371	1.104	1.026
EIF3C	ENSG00000184110	0.06988	1.384	1.427	1.445	1.579	1.367	1.528	1.544	1.565	1.299	1.219	1.568	1.548	1.639	1.367	1.267	1.477	1.712	1.375	1.367	1.391	1.547	1.538	1.313	1.398	1.438	1.313	1.760	1.487	1.290
SNRNP35	ENSG00000184209	0.30889	1.988	1.997	1.976	2.056	2.030	1.984	1.964	2.061	1.917	1.855	2.259	NA	2.076	2.134	NA	1.910	NA	2.066	2.031	2.025	2.150	1.966	NA	NA	2.049	1.834	2.003	2.147	1.944
CMSS1	ENSG00000184220	0.13394	2.371	2.204	2.145	2.162	1.811	2.201	2.006	2.147	2.062	1.821	NA	2.078	2.029	2.110	1.994	2.124	2.238	2.039	2.009	2.054	2.104	1.849	2.040	1.868	1.835	2.404	2.169	2.204	2.064
PABPC1L2B	ENSG00000184388	3.91359	NA	NA	1.032	NA	NA	NA	NA	NA	NA	NA	NA	NA	NA	NA	NA	NA	NA	NA	1.278	NA	NA	NA	NA	NA	NA	NA	NA	NA	NA
XPOT	ENSG00000184575	0.44998	2.117	2.139	2.299	1.975	1.906	2.132	2.173	2.115	2.006	1.924	1.964	2.075	2.258	2.021	2.121	1.956	2.309	2.178	2.141	1.986	2.234	1.872	2.071	2.016	1.917	2.178	3.048	2.187	2.112
EIF4ENIF1	ENSG00000184708	0.11914	1.882	NA	2.053	1.943	1.866	1.976	1.945	2.005	1.928	1.866	1.950	1.990	1.728	1.851	1.950	2.074	1.905	1.946	1.870	1.996	1.956	1.846	2.115	1.948	1.873	2.379	1.908	2.075	1.927
DDX53	ENSG00000184735	4.85798	NA	NA	NA	NA	NA	NA	NA	NA	NA	NA	NA	NA	NA	NA	NA	NA	NA	NA	NA	NA	NA	NA	NA	NA	NA	1.676	NA	NA	NA
RBM33	ENSG00000184863	0.07152	1.754	1.920	1.833	1.692	1.932	1.610	1.753	1.660	1.701	1.718	1.698	1.545	1.519	1.724	2.085	1.849	1.981	1.740	1.866	1.874	1.779	1.964	1.832	2.020	1.893	1.811	1.702	1.832	1.611
RBM43	ENSG00000184898	0.93046	1.772	NA	NA	NA	1.270	NA	1.560	2.142	1.227	NA	1.372	NA	1.729	1.632	1.698	2.035	1.465	NA	NA	NA	NA	1.490	1.836	1.814	1.667	1.570	2.070	1.601	NA
NOC4L	ENSG00000184967	0.19501	1.557	1.686	1.544	1.249	1.759	1.455	1.361	1.573	1.509	1.474	1.569	1.087	1.558	1.694	1.574	1.699	1.957	1.661	1.846	1.184	1.932	1.706	1.337	1.858	1.593	2.042	1.253	1.398	1.454
INTS5	ENSG00000185085	0.04971	1.639	1.781	1.711	1.722	1.796	1.897	1.858	1.995	1.892	1.801	1.595	1.666	1.928	1.812	1.940	1.911	1.824	1.760	1.879	1.519	2.016	1.727	1.798	1.856	1.795	1.592	1.785	1.720	1.778
RPS27L	ENSG00000185088	0.11324	2.042	1.602	1.456	1.974	1.937	1.459	1.722	1.871	1.647	1.807	1.893	1.807	1.766	1.841	1.393	1.734	1.829	1.738	1.783	1.983	2.003	2.033	1.644	1.614	1.757	1.384	1.985	1.641	1.714
PURA	ENSG00000185129	0.07700	1.866	1.607	2.017	1.552	1.787	1.766	1.788	1.633	1.507	1.580	1.826	1.989	1.819	1.632	1.753	1.869	1.684	1.722	1.784	1.649	1.759	1.757	1.674	1.707	1.669	1.601	2.034	1.609	1.554
DDX51	ENSG00000185163	0.07235	1.573	1.686	1.970	1.486	1.587	1.608	1.498	1.643	1.761	1.545	1.509	1.628	1.550	1.554	1.820	1.884	1.831	1.511	1.734	1.525	1.725	1.587	1.771	1.792	1.590	1.655	1.539	1.623	1.453
PRPF39	ENSG00000185246	0.06118	2.099	2.209	2.157	2.088	2.247	2.118	2.156	2.055	2.041	2.009	1.968	1.965	1.815	1.983	2.379	2.176	2.249	2.120	2.395	2.286	2.108	2.325	2.254	2.267	2.176	2.280	2.193	2.223	2.071
TARSL2	ENSG00000185418	0.16442	1.576	1.567	2.084	1.590	1.470	1.490	1.605	1.446	1.562	1.490	2.193	1.796	1.579	1.510	1.740	1.799	1.766	1.271	1.705	1.647	1.824	1.624	1.712	1.528	1.669	1.656	1.762	1.652	1.653
MRPL40	ENSG00000185608	0.18878	2.253	2.041	2.024	2.068	1.970	2.046	2.018	2.330	2.001	2.032	2.653	2.259	2.611	2.056	1.888	2.132	2.270	1.959	2.154	2.048	2.419	2.029	1.965	1.955	1.957	2.128	2.214	2.135	1.996
DRG1	ENSG00000185721	0.11153	2.363	2.250	2.328	2.407	2.286	2.331	2.294	2.404	2.356	2.167	2.545	2.393	2.441	2.208	2.170	2.365	2.457	2.346	2.203	2.282	2.339	2.229	2.373	2.148	2.210	2.860	2.454	2.519	2.215
YTHDF3	ENSG00000185728	0.03625	2.363	2.257	2.221	2.269	2.287	2.339	2.382	2.309	2.532	2.233	2.261	2.375	2.568	2.207	2.300	2.302	2.287	2.307	2.157	2.253	2.329	2.293	2.434	2.213	2.266	2.364	2.384	2.227	2.241
IFIT1	ENSG00000185745	0.87163	2.505	1.861	2.382	1.908	1.724	1.890	1.993	2.143	2.204	2.327	2.539	2.577	2.646	2.398	1.662	2.218	1.689	2.391	1.848	1.951	3.290	1.591	2.197	2.451	1.976	1.870	1.696	1.481	2.242
RNPC3	ENSG00000185946	0.17156	2.116	2.191	2.206	2.095	2.162	1.908	2.031	2.521	NA	2.087	2.138	2.104	1.806	1.914	2.510	2.147	2.173	1.878	2.307	2.268	2.379	2.318	2.318	2.310	2.274	1.989	2.421	2.193	1.993
NKRF	ENSG00000186416	0.22969	1.788	1.709	1.793	1.557	1.534	1.627	1.604	1.584	NA	NA	1.449	1.711	1.562	1.511	1.857	1.631	1.444	1.754	1.507	NA	1.491	1.371	1.508	1.618	1.419	1.391	1.567	1.841	1.612
RPS23	ENSG00000186468	0.12461	2.927	2.957	2.884	3.218	3.056	3.024	2.930	3.138	2.992	2.921	2.911	2.970	3.079	2.856	3.129	3.448	3.200	2.940	2.939	3.053	3.066	3.065	3.037	3.123	2.860	2.515	3.074	3.436	2.959
GPATCH8	ENSG00000186566	0.04541	1.973	2.078	2.163	1.906	2.051	2.057	1.979	2.111	1.957	1.939	1.803	2.031	1.815	1.910	2.242	2.189	1.879	2.046	1.918	1.978	1.957	2.109	2.198	2.098	1.960	2.082	2.093	2.104	1.958
BCDIN3D	ENSG00000186666	1.76913	NA	NA	1.278	NA	NA	NA	NA	1.512	NA	NA	1.052	NA	1.491	1.190	NA	NA	NA	NA	NA	NA	NA	NA	1.389	1.238	1.474	NA	NA	1.520	NA
HEXIM1	ENSG00000186834	0.05692	2.428	2.079	2.071	1.933	2.123	2.012	2.018	2.047	2.023	2.114	1.851	2.156	2.044	2.182	2.015	2.116	2.046	2.184	2.203	2.118	2.099	2.248	2.062	2.052	2.062	2.296	1.879	2.022	2.083
PTRH1	ENSG00000187024	0.97575	1.610	1.610	1.378	NA	1.417	1.506	1.117	2.479	1.495	1.454	1.330	1.046	1.349	1.557	NA	1.257	1.922	1.327	1.732	NA	1.629	1.228	1.003	1.355	1.521	1.490	NA	NA	1.033
RPS19BP1	ENSG00000187051	0.48431	2.467	NA	2.293	2.015	2.463	2.090	1.989	2.092	NA	2.244	NA	1.966	2.284	2.481	NA	2.312	2.647	NA	2.576	1.894	2.754	2.438	1.893	2.280	2.349	2.346	1.996	2.165	2.190
SECISBP2	ENSG00000187742	0.22599	2.299	2.176	2.237	2.250	2.193	NA	1.961	2.300	NA	2.107	NA	2.302	2.338	2.237	2.303	2.273	2.223	2.214	2.199	2.213	2.315	2.125	2.126	2.208	2.277	2.611	2.485	2.212	2.059
LIN28B	ENSG00000187772	4.46566	NA	NA	NA	NA	NA	NA	NA	NA	NA	NA	NA	NA	NA	NA	NA	NA	NA	2.543	NA	NA	NA	NA	NA	NA	NA	1.466	NA	NA	NA
ZC3H6	ENSG00000188177	0.20124	1.372	1.191	1.460	1.052	1.114	1.206	1.325	1.501	1.011	NA	1.351	1.340	1.235	1.052	1.442	1.669	NA	1.186	1.254	1.285	1.151	1.161	1.376	1.418	1.305	1.383	1.546	1.308	1.171
NANOS2	ENSG00000188425	4.85798	NA	NA	NA	NA	NA	NA	NA	NA	NA	NA	NA	NA	NA	NA	NA	NA	NA	NA	NA	NA	NA	NA	NA	NA	NA	1.275	NA	NA	NA
SRSF10	ENSG00000188529	0.04161	2.487	2.447	2.026	2.438	2.422	2.467	2.334	2.464	2.435	2.109	2.345	2.361	2.564	2.307	2.442	2.302	2.286	2.333	2.426	2.528	2.394	2.399	2.356	2.315	2.386	2.384	2.525	2.562	2.401
FBLL1	ENSG00000188573	3.22032	1.258	NA	1.762	NA	NA	NA	NA	NA	NA	NA	NA	NA	NA	NA	NA	NA	1.005	NA	NA	NA	NA	NA	NA	NA	NA	1.155	NA	NA	NA
RBM34	ENSG00000188739	0.03804	1.930	2.171	2.137	2.066	2.123	1.981	2.152	2.074	2.063	2.058	2.214	2.040	2.047	2.030	2.194	2.061	2.027	2.022	1.982	2.098	2.216	2.125	2.024	2.076	2.072	2.359	2.186	2.302	2.056
RPL14	ENSG00000188846	0.12737	3.110	3.276	2.961	3.413	3.321	3.181	3.274	3.459	3.217	3.159	3.348	2.957	3.198	3.167	3.394	3.630	3.628	3.274	3.279	3.374	3.606	3.372	3.300	3.313	3.288	2.788	3.403	3.586	3.262
TRMT2B	ENSG00000188917	0.36676	1.725	NA	1.432	1.999	1.739	NA	1.722	1.724	NA	1.684	1.789	1.900	1.901	1.762	2.012	NA	1.703	1.498	1.782	1.886	2.012	1.888	NA	1.981	1.933	1.463	1.916	2.027	1.627
NOC2L	ENSG00000188976	0.05848	2.174	2.287	2.028	2.001	2.236	2.198	2.276	2.211	2.232	2.195	2.369	1.878	2.243	2.195	2.281	2.187	2.443	2.156	2.355	1.926	2.363	2.181	2.055	2.212	2.239	2.363	2.098	2.057	2.208
ADAT2	ENSG00000189007	0.62169	1.519	1.731	NA	1.817	1.701	1.369	1.614	1.338	NA	1.244	NA	NA	NA	1.396	1.924	1.304	1.631	NA	1.877	1.820	1.493	1.512	1.428	1.639	1.808	1.335	NA	NA	1.404
SF3B3	ENSG00000189091	0.06006	1.959	2.162	2.101	2.275	2.013	2.135	2.174	2.242	2.061	1.982	2.042	2.192	2.097	1.970	2.254	2.265	2.090	2.040	1.966	2.111	2.024	2.011	2.189	2.113	1.995	1.989	2.102	2.457	2.034
RRP7A	ENSG00000189306	0.21510	1.757	2.037	2.017	2.077	1.839	1.962	1.987	2.359	1.846	1.784	1.969	1.773	1.755	1.923	2.121	2.193	NA	NA	2.078	1.722	2.118	1.861	1.841	1.954	1.894	2.051	1.615	2.029	1.733
GSPT2	ENSG00000189369	0.13820	1.570	1.689	1.958	1.723	1.362	1.545	1.463	1.538	1.637	1.644	1.628	1.725	1.958	1.657	1.844	1.891	1.623	1.211	1.615	1.447	1.768	1.346	1.578	1.647	1.530	2.073	1.687	1.840	1.594
TDRD7	ENSG00000196116	0.11779	1.757	1.797	1.797	2.143	2.052	1.788	1.919	1.921	1.703	1.918	1.736	1.804	1.903	1.890	1.765	1.698	1.599	1.852	1.554	2.014	1.975	2.091	1.883	1.776	1.861	2.334	1.783	1.845	1.810
SPATS2L	ENSG00000196141	0.25030	2.236	2.239	2.137	2.578	2.598	2.427	2.602	2.742	2.438	2.786	2.915	2.553	2.940	2.435	2.194	2.707	2.581	2.632	2.551	2.539	3.122	2.582	2.301	2.309	2.806	2.351	2.294	2.094	2.611
SUPT5H	ENSG00000196235	0.05282	2.404	2.510	2.428	2.360	2.497	2.357	2.338	2.451	2.407	2.458	2.448	2.252	2.387	2.389	2.584	2.572	2.575	2.415	2.484	2.398	2.573	2.519	2.511	2.549	2.507	2.838	2.481	2.496	2.393
IARS	ENSG00000196305	0.20650	2.359	2.440	2.389	2.572	2.217	2.490	2.511	2.471	2.269	2.039	2.473	2.529	2.318	2.256	2.367	2.216	2.530	2.303	2.340	2.438	2.537	2.173	2.557	2.268	2.385	2.376	3.088	2.591	2.399
ELAVL3	ENSG00000196361	4.85798	NA	NA	2.378	NA	NA	NA	NA	NA	NA	NA	NA	NA	NA	NA	NA	NA	NA	NA	NA	NA	NA	NA	NA	NA	NA	NA	NA	NA	NA
WDR5	ENSG00000196363	0.05957	1.899	2.017	2.028	2.144	2.151	1.973	1.970	2.069	2.091	1.849	1.973	1.930	2.079	1.964	1.972	2.120	2.231	2.026	2.029	2.000	2.125	2.152	2.004	1.946	2.023	2.389	1.866	2.140	1.870
LONP1	ENSG00000196365	0.30040	2.931	2.186	2.273	1.876	2.287	2.070	2.038	2.148	2.110	2.176	2.605	1.987	2.525	2.254	2.150	2.219	2.410	2.183	2.260	1.738	2.422	2.290	1.901	2.201	2.144	2.231	2.577	1.838	2.096
XRCC6	ENSG00000196419	0.03047	3.087	3.053	2.879	3.151	3.014	3.034	3.037	3.068	2.928	2.849	3.078	3.030	3.055	3.011	3.015	3.032	2.907	2.999	2.900	2.976	2.948	3.005	3.003	2.908	2.896	3.208	2.956	3.200	2.996
IPO4	ENSG00000196497	0.16240	1.909	2.042	1.580	1.827	1.770	2.009	1.894	2.255	2.025	1.719	1.749	1.742	1.836	1.801	1.882	1.859	2.314	1.720	1.862	1.616	2.123	1.670	1.841	1.811	1.761	2.298	2.061	1.784	1.820
PRPF40A	ENSG00000196504	0.02953	2.027	2.231	2.112	2.148	2.146	2.166	2.201	2.151	2.110	1.955	1.914	2.103	2.114	2.043	2.272	2.025	2.006	2.146	2.095	2.120	2.042	2.154	2.053	2.150	2.119	2.186	2.308	2.258	2.087
TLR7	ENSG00000196664	1.02871	1.339	1.450	1.201	1.214	1.161	NA	NA	NA	1.339	1.232	NA	NA	NA	1.395	1.682	1.034	NA	1.665	NA	NA	1.098	1.257	1.029	NA	NA	NA	NA	1.651	1.447
NOP9	ENSG00000196943	0.04517	1.726	1.734	1.810	1.728	1.896	1.499	1.759	1.636	1.649	1.423	1.643	1.634	1.679	1.633	1.753	1.674	1.734	1.577	1.588	1.637	1.632	1.902	1.675	1.845	1.667	1.618	1.546	1.832	1.650
DYNC1H1	ENSG00000197102	0.05048	2.301	2.125	2.457	2.246	2.148	2.312	2.295	2.237	2.287	2.209	2.535	2.337	2.087	2.205	2.235	2.477	2.251	2.268	2.156	2.231	2.320	2.115	2.326	2.210	2.204	2.255	2.312	2.037	2.168
PCBP2	ENSG00000197111	0.03209	3.355	3.248	3.304	3.408	3.407	3.290	3.287	3.466	3.399	3.443	3.411	3.486	3.567	3.273	3.359	3.456	3.505	3.212	3.234	3.313	3.365	3.400	3.448	3.375	3.302	3.370	3.513	3.504	3.276
ZGPAT	ENSG00000197114	0.61040	1.767	2.041	1.899	1.333	1.954	1.470	1.476	1.600	1.678	1.748	1.664	1.466	2.788	1.858	1.968	1.753	2.002	1.813	1.892	1.434	1.941	1.981	1.521	2.092	1.943	1.969	1.141	1.496	1.544
SND1	ENSG00000197157	0.11878	2.576	2.685	2.443	2.711	2.660	2.737	2.553	2.748	2.516	2.510	2.474	2.512	2.850	2.589	2.541	2.778	3.135	2.739	2.763	2.500	2.964	2.621	2.713	2.537	2.665	2.555	2.915	2.715	2.616
PIWIL2	ENSG00000197181	3.66677	NA	NA	NA	NA	1.607	NA	NA	NA	NA	NA	NA	NA	1.056	NA	NA	NA	1.152	NA	NA	NA	NA	1.356	NA	NA	NA	2.477	NA	NA	NA
C1D	ENSG00000197223	3.89542	NA	NA	NA	NA	NA	NA	NA	NA	NA	NA	NA	NA	NA	2.238	NA	NA	NA	NA	NA	NA	NA	NA	NA	NA	NA	NA	NA	2.037	NA
MRPL21	ENSG00000197345	0.11926	2.277	2.342	2.461	2.563	2.482	2.278	2.351	2.492	2.090	2.134	2.829	2.348	2.533	2.391	2.205	2.490	2.511	2.349	2.498	2.415	2.775	2.493	2.218	2.258	2.342	2.271	2.381	2.359	2.297
HNRNPAB	ENSG00000197451	0.09463	2.835	2.871	2.532	3.067	2.929	2.749	2.870	2.650	2.956	2.517	2.808	2.611	2.664	2.740	2.629	2.438	2.632	2.658	2.660	3.006	2.609	2.867	2.705	2.629	2.797	2.556	2.682	2.941	2.719
RPF2	ENSG00000197498	0.12322	2.060	2.114	1.861	1.981	1.950	2.158	2.136	2.190	2.212	1.894	2.237	2.079	2.312	1.913	1.953	2.009	2.208	2.011	2.080	1.973	2.077	1.893	1.964	NA	1.838	2.128	2.370	2.155	2.007
RPS26	ENSG00000197728	0.19182	1.589	1.503	1.541	1.866	1.844	1.446	1.635	1.456	1.595	1.265	1.776	1.374	1.908	1.155	1.813	1.499	1.568	NA	1.320	1.755	1.563	1.894	1.464	1.399	1.542	1.243	1.697	1.650	1.623
RPL37A	ENSG00000197756	0.13560	3.878	3.919	3.707	4.104	3.896	3.688	3.643	4.022	3.877	3.640	3.727	3.683	3.821	3.920	3.649	4.268	4.133	3.788	3.986	4.026	4.065	3.956	3.971	3.924	3.852	3.649	3.761	4.240	3.557
RPL12	ENSG00000197958	0.11936	3.343	3.476	2.941	3.484	3.508	3.343	3.339	3.592	3.346	3.357	3.209	3.137	3.542	3.382	3.577	3.742	3.770	3.238	3.532	3.361	3.604	3.560	3.397	3.458	3.337	2.976	3.490	3.662	3.441
AKAP17A	ENSG00000197976	0.13269	2.230	2.385	2.090	1.867	2.284	1.963	1.910	2.019	2.016	2.255	1.866	1.648	1.757	2.245	2.401	2.409	2.331	2.179	2.336	2.009	2.305	2.325	2.010	2.471	2.267	2.313	2.108	2.138	2.107
MRPL42	ENSG00000198015	0.07028	2.460	2.215	2.160	2.479	2.357	2.390	2.360	2.560	2.190	2.139	2.442	2.527	2.500	2.087	2.301	2.076	2.213	2.168	2.351	2.361	2.243	2.348	2.269	2.075	2.276	2.360	2.407	2.483	2.222
RPS4X	ENSG00000198034	0.17719	3.639	3.572	3.327	3.910	3.828	3.894	3.619	4.027	3.673	3.581	3.616	3.676	3.827	3.680	3.915	4.144	4.189	3.515	3.636	3.744	3.931	3.695	3.899	3.793	3.576	3.105	3.950	4.016	3.617
MAK16	ENSG00000198042	0.07505	1.490	1.776	1.670	1.576	1.473	1.686	1.739	1.607	2.006	1.381	1.615	1.579	1.617	1.604	1.736	1.536	1.739	1.659	1.493	1.553	1.632	1.454	1.455	1.525	1.514	1.660	1.772	1.817	1.600
PRIM1	ENSG00000198056	0.17506	1.501	1.854	1.671	2.033	1.682	1.618	1.598	1.708	1.075	1.514	1.214	1.455	1.840	1.647	1.922	1.872	1.696	1.585	1.424	1.838	1.533	1.859	1.746	1.782	1.825	2.102	1.669	2.091	1.542
DDX42	ENSG00000198231	0.02535	2.373	2.449	2.572	2.505	2.420	2.452	2.507	2.599	2.576	2.476	2.400	2.425	2.416	2.446	2.544	2.590	2.664	2.422	2.526	2.545	2.639	2.433	2.650	2.539	2.519	2.572	2.460	2.586	2.411
RPL23A	ENSG00000198242	0.13284	2.570	2.718	2.428	2.853	2.698	2.620	2.536	2.812	2.470	2.537	2.493	2.438	2.545	2.644	2.743	3.110	2.838	2.629	2.646	2.684	2.857	2.757	2.671	2.793	2.664	2.324	2.554	3.034	2.530
HELZ	ENSG00000198265	0.04996	1.760	1.799	1.665	1.640	1.586	1.816	1.591	1.646	1.714	1.662	1.625	1.860	1.867	1.549	1.940	1.960	1.723	1.887	1.611	1.750	1.677	1.661	1.779	1.852	1.697	1.900	1.775	1.718	1.606
DDX39B	ENSG00000198563	0.02572	2.814	2.985	2.904	3.039	2.878	2.943	2.824	2.974	2.914	2.852	2.996	2.742	2.898	2.822	3.060	3.032	3.016	2.854	2.888	2.994	2.847	2.899	2.960	3.006	2.888	2.795	2.875	3.028	2.863
NUDT16	ENSG00000198585	0.18367	1.905	1.642	1.907	2.046	2.063	1.616	1.713	1.901	2.198	1.786	2.306	2.280	2.190	1.703	1.534	1.963	1.875	1.628	1.767	1.965	1.842	2.178	1.880	1.747	1.752	1.700	1.938	1.584	1.728
EIF1AY	ENSG00000198692	2.13531	NA	NA	NA	2.192	NA	NA	2.167	NA	NA	NA	NA	NA	NA	NA	NA	NA	NA	2.112	2.141	NA	NA	2.252	NA	NA	2.078	NA	NA	2.501	NA
IPO9	ENSG00000198700	0.03751	1.840	1.765	2.058	1.911	1.621	1.908	1.857	1.900	1.753	1.708	1.815	1.939	1.954	1.868	1.848	1.909	1.759	1.776	1.739	1.841	1.749	1.669	1.954	1.762	1.729	1.740	1.947	1.885	1.774
RPL10A	ENSG00000198755	0.16283	3.496	3.693	3.190	3.862	3.716	3.751	3.694	3.982	3.646	3.534	3.365	3.332	3.645	3.578	3.821	4.149	3.970	3.607	3.697	3.673	3.877	3.702	3.781	3.663	3.634	3.154	3.763	3.944	3.654
CNOT7	ENSG00000198791	0.03840	1.993	1.943	1.957	2.043	1.951	1.995	1.959	2.109	1.805	1.809	2.048	2.048	2.185	1.900	2.107	2.063	1.967	1.933	1.928	1.977	2.041	2.010	1.981	1.976	1.995	2.001	2.237	2.183	1.903
TSEN15	ENSG00000198860	0.28175	2.112	2.087	NA	1.943	1.972	2.166	2.141	1.961	1.899	1.911	NA	1.910	2.103	2.135	2.101	1.754	1.953	2.139	2.008	2.097	2.122	NA	2.040	NA	1.964	2.160	2.409	2.201	2.151
TYW1	ENSG00000198874	0.03365	1.861	1.752	1.828	1.900	1.844	1.868	1.708	2.029	1.782	1.688	1.866	1.915	2.009	1.794	1.857	2.027	1.788	1.786	1.830	1.904	1.704	1.796	1.937	1.786	1.755	1.799	1.993	1.913	1.839
TOP1	ENSG00000198900	0.06697	2.391	2.656	2.425	2.427	2.522	2.398	2.490	2.300	2.684	2.210	2.085	2.544	2.459	2.382	2.489	2.233	2.363	2.460	2.379	2.453	2.343	2.516	2.252	2.411	2.375	2.294	2.526	2.673	2.388
RPL39	ENSG00000198918	0.43545	2.040	2.152	1.758	2.141	2.280	1.645	1.781	2.092	1.895	1.685	2.005	1.828	NA	2.128	1.800	NA	NA	NA	2.152	2.140	2.279	2.191	1.847	NA	2.146	1.506	2.012	2.317	1.616
DZIP3	ENSG00000198919	0.35120	1.968	1.707	2.206	1.494	1.407	1.803	1.681	2.420	1.608	1.741	1.898	2.048	1.570	1.512	1.983	1.906	1.706	1.588	1.734	1.661	1.345	1.475	1.713	1.865	1.916	2.469	1.982	1.850	1.711
SMG5	ENSG00000198952	0.09708	2.374	2.231	2.438	2.306	2.366	2.200	NA	2.393	2.241	2.216	2.681	2.339	2.244	2.266	2.364	2.249	2.370	2.352	2.295	2.222	2.267	2.357	2.296	2.218	2.250	2.309	2.291	2.263	2.320
METTL10	ENSG00000203791	0.14757	1.938	1.781	2.001	2.036	1.770	2.006	1.926	2.014	1.811	1.800	1.931	NA	2.132	1.896	1.878	2.040	1.772	NA	2.008	1.929	2.103	1.871	1.875	1.934	1.969	2.153	2.056	1.980	1.807
RBM20	ENSG00000203867	3.77391	NA	NA	NA	NA	NA	NA	NA	NA	NA	NA	2.659	NA	NA	NA	NA	NA	2.060	NA	NA	NA	1.729	NA	NA	NA	NA	NA	NA	NA	NA
MRPL38	ENSG00000204316	0.10197	2.142	2.032	2.128	2.097	2.251	1.996	2.015	2.248	2.058	2.094	2.498	1.922	2.465	2.115	2.155	2.182	2.428	2.060	2.177	1.887	2.336	2.184	2.065	2.127	2.063	2.010	1.964	2.005	2.084
RANBP17	ENSG00000204764	3.52673	NA	NA	NA	NA	NA	NA	NA	1.278	NA	NA	NA	NA	NA	1.137	NA	NA	NA	NA	NA	NA	NA	NA	NA	NA	NA	1.726	NA	NA	NA
MRPL53	ENSG00000204822	0.20566	2.311	2.132	1.921	1.728	2.204	1.819	1.784	1.979	1.950	1.982	2.440	1.712	2.064	2.177	1.959	2.182	2.459	1.998	2.295	1.695	2.461	2.223	1.677	2.134	2.049	1.924	1.732	1.864	1.990
IPO7	ENSG00000205339	0.07639	2.346	2.400	2.489	2.446	2.362	2.528	2.578	2.548	2.586	2.309	2.640	2.601	2.471	2.331	2.300	2.408	2.456	2.443	2.292	2.432	2.426	2.343	2.481	2.188	2.295	2.082	2.792	2.437	2.476
RNPS1	ENSG00000205937	0.02976	2.561	2.619	2.666	2.572	2.561	2.702	2.619	2.687	2.653	2.548	2.683	2.370	2.384	2.577	2.697	2.723	2.704	2.630	2.647	2.478	2.566	2.538	2.589	2.616	2.543	2.785	2.556	2.682	2.689
NYNRIN	ENSG00000205978	0.62837	1.538	1.230	1.294	1.707	1.507	1.897	1.755	1.797	1.621	2.018	1.523	NA	1.474	1.836	NA	2.546	1.291	2.057	1.447	1.651	1.504	1.693	2.022	1.541	1.845	1.612	NA	1.290	1.803
TRIM71	ENSG00000206557	4.85798	NA	NA	NA	NA	NA	NA	NA	NA	NA	NA	NA	NA	NA	NA	NA	NA	NA	NA	NA	NA	NA	NA	NA	NA	NA	1.805	NA	NA	NA
TSN	ENSG00000211460	0.03231	2.359	2.358	2.530	2.468	2.341	2.480	2.411	2.444	2.296	2.380	2.467	2.430	2.472	2.324	2.391	2.393	2.249	2.212	2.186	2.329	2.374	2.258	2.364	2.323	2.293	2.571	2.439	2.462	2.265
SCAF8	ENSG00000213079	0.03249	1.909	1.991	2.002	2.038	1.879	2.103	1.979	2.088	2.061	1.860	1.863	2.112	1.985	1.952	2.167	2.155	1.948	2.009	1.946	2.053	2.036	1.918	2.169	2.057	2.025	2.207	2.084	2.101	1.970
SUPT4H1	ENSG00000213246	1.31167	NA	NA	2.641	NA	NA	NA	NA	2.708	NA	NA	NA	NA	2.802	2.701	2.845	NA	NA	2.611	NA	NA	2.648	2.567	2.697	2.729	NA	NA	NA	2.922	2.693
QTRT1	ENSG00000213339	0.15388	2.250	2.227	2.474	1.985	2.377	2.118	2.042	2.342	2.050	2.364	2.333	1.680	2.061	2.143	2.285	2.396	2.635	2.121	2.507	2.033	2.565	2.405	2.126	2.291	2.224	2.019	2.162	1.909	2.131
RBMXL1	ENSG00000213516	0.03750	1.665	1.797	1.775	1.795	1.686	1.825	1.966	1.903	1.961	1.662	1.763	1.736	1.834	1.691	1.815	1.947	1.623	1.688	1.858	1.678	1.793	1.686	1.888	1.771	1.752	1.947	1.822	1.908	1.734
SRA1	ENSG00000213523	0.53115	2.347	2.090	1.977	1.989	1.926	1.919	1.897	2.003	2.101	2.092	2.214	1.917	3.005	2.062	1.913	1.625	2.021	1.945	2.004	1.939	2.146	1.727	1.927	1.900	2.038	2.125	1.893	2.046	1.892
ADAT3	ENSG00000213638	2.98449	NA	NA	NA	NA	1.518	NA	NA	NA	NA	NA	NA	NA	NA	NA	NA	NA	NA	NA	1.095	NA	1.181	1.517	NA	NA	NA	NA	NA	NA	NA
DDX47	ENSG00000213782	0.02791	2.273	2.393	2.355	2.468	2.286	2.434	2.394	2.462	2.460	2.270	2.289	2.465	2.439	2.371	2.476	2.426	2.418	2.398	2.312	2.457	2.322	2.239	2.467	2.342	2.248	2.396	2.479	2.610	2.429
REPIN1	ENSG00000214022	0.55514	2.183	1.997	2.023	2.116	NA	1.983	1.741	2.098	NA	NA	NA	1.689	2.198	2.062	2.044	2.177	2.352	NA	2.283	1.970	2.395	2.466	1.905	NA	2.149	NA	1.892	1.646	2.019
ANG	ENSG00000214274	3.60286	1.108	1.449	NA	2.312	2.210	1.479	1.576	1.651	2.016	2.245	1.589	2.078	4.228	2.069	1.265	2.404	2.211	1.592	2.378	2.276	2.307	2.205	1.977	1.364	2.658	1.728	NA	1.358	1.627
HNRNPUL2	ENSG00000214753	0.03106	2.326	2.565	2.647	2.575	2.574	2.455	2.498	2.453	2.423	2.381	2.428	2.564	2.323	2.562	2.511	2.531	2.484	2.472	2.448	2.560	2.537	2.609	2.613	2.555	2.488	2.422	2.384	2.689	2.395
ARHGEF28	ENSG00000214944	0.88862	2.177	NA	NA	1.409	1.271	1.316	1.479	1.780	1.203	1.629	NA	2.388	1.641	1.656	NA	2.066	2.136	NA	1.236	1.391	2.164	1.059	1.354	1.212	2.256	1.243	2.223	1.316	1.398
FASTKD5	ENSG00000215251	0.07580	2.020	1.850	1.676	1.966	1.854	1.747	1.765	1.723	2.008	1.626	2.053	2.123	1.989	1.731	1.942	1.656	1.610	1.756	1.609	1.769	1.830	1.864	1.748	1.823	1.693	1.939	1.775	1.963	1.816
DDX3X	ENSG00000215301	0.09626	2.883	2.795	2.741	2.610	2.680	2.732	2.773	2.712	3.192	2.624	2.528	2.899	2.879	2.703	2.950	2.702	2.669	2.643	2.397	2.613	2.680	2.654	2.837	2.736	2.607	2.732	2.798	2.714	2.737
ZNF579	ENSG00000218891	3.30183	NA	NA	NA	NA	1.057	NA	NA	NA	NA	NA	NA	NA	NA	NA	NA	NA	1.241	NA	NA	NA	1.071	NA	NA	NA	NA	NA	NA	NA	NA
EXOSC6	ENSG00000223496	0.20366	1.666	1.621	2.116	1.830	1.677	1.771	1.815	1.759	1.947	1.642	1.605	1.574	1.754	1.638	1.893	1.910	NA	1.697	1.759	1.756	1.616	1.583	1.744	1.882	1.867	1.655	2.323	1.825	1.617
ATXN1L	ENSG00000224470	0.38863	1.896	NA	1.914	1.906	1.853	2.000	1.954	1.946	2.120	1.896	NA	2.229	1.621	1.984	1.993	NA	NA	1.965	1.753	1.894	1.919	1.879	2.044	2.008	1.924	NA	1.973	NA	1.769
NOL7	ENSG00000225921	0.62431	NA	2.501	2.562	2.457	2.513	2.435	2.400	2.545	NA	NA	NA	NA	NA	2.500	NA	2.472	2.404	2.488	2.525	2.432	NA	2.540	NA	2.388	2.443	2.464	2.622	2.546	NA
WDR46	ENSG00000227057	3.88575	2.128	NA	NA	NA	NA	NA	NA	NA	NA	NA	NA	NA	NA	NA	NA	NA	NA	NA	NA	NA	NA	NA	NA	NA	NA	NA	NA	2.300	NA
MCTS1	ENSG00000232119	0.07912	2.313	2.343	2.215	2.447	2.360	2.282	2.315	2.274	2.215	2.176	2.458	2.238	2.569	2.150	2.239	1.929	2.390	2.255	2.116	2.366	2.357	2.370	2.071	2.108	2.270	2.100	2.450	2.583	2.235
RPS28	ENSG00000233927	0.57164	2.193	1.393	1.658	1.135	2.176	2.038	2.020	1.302	1.883	1.351	1.254	NA	1.922	1.403	2.538	1.747	1.754	1.379	1.647	1.742	2.319	1.347	1.673	2.198	2.282	1.789	1.421	1.858	1.210
RBM14	ENSG00000239306	0.04802	2.043	2.184	2.007	1.887	2.026	2.051	1.964	2.125	2.121	1.843	1.946	1.716	2.002	2.101	2.226	2.231	2.162	2.136	2.067	1.925	2.180	2.163	1.917	2.047	2.062	2.169	1.934	2.052	2.039
PPIL3	ENSG00000240344	0.05913	2.080	2.177	2.302	2.188	2.058	2.139	2.075	2.162	1.899	1.887	2.207	2.032	2.140	2.003	2.238	2.309	1.970	2.003	1.955	2.167	2.081	2.238	2.020	2.152	2.180	2.068	2.105	2.377	1.882
L1TD1	ENSG00000240563	3.14001	NA	1.096	NA	1.861	NA	NA	NA	NA	NA	NA	NA	NA	NA	NA	NA	NA	NA	1.684	NA	NA	NA	NA	NA	NA	NA	2.047	NA	NA	NA
ISY1	ENSG00000240682	0.03037	1.733	1.982	1.855	1.913	1.800	1.989	1.898	1.896	1.876	1.882	1.959	1.761	1.735	1.951	1.952	1.958	1.785	1.944	1.804	1.878	1.839	1.796	1.958	1.959	1.835	1.804	1.793	2.113	1.929
NSUN6	ENSG00000241058	0.49613	1.853	NA	2.019	1.823	1.806	1.672	1.465	1.806	1.542	NA	1.779	1.601	2.538	1.444	1.887	1.779	1.835	NA	1.931	1.863	1.866	NA	1.768	1.849	1.817	2.051	1.750	1.889	1.507
PWP2	ENSG00000241945	4.85798	NA	NA	NA	NA	NA	NA	NA	NA	NA	NA	NA	NA	NA	NA	NA	NA	1.231	NA	NA	NA	NA	NA	NA	NA	NA	NA	NA	NA	NA
EIF6	ENSG00000242372	0.12286	2.732	2.652	2.508	3.058	3.049	2.746	2.953	2.910	2.691	2.723	2.528	2.855	3.151	2.755	2.577	2.651	2.690	2.731	2.684	2.845	2.670	2.998	2.752	2.538	2.646	2.575	2.583	2.933	2.717
MRPL20	ENSG00000242485	0.07359	2.709	2.726	2.472	2.748	2.704	2.549	2.592	2.790	2.584	2.574	2.927	2.599	2.822	2.693	2.490	2.530	2.979	2.626	2.771	2.649	2.921	2.673	2.540	2.627	2.621	2.551	2.551	2.805	2.601
MRPL33	ENSG00000243147	0.74888	3.273	NA	2.529	2.477	2.594	NA	NA	2.643	2.485	NA	2.999	2.690	2.650	2.697	2.073	2.420	NA	NA	2.705	2.590	2.562	2.532	2.462	NA	2.534	2.688	2.459	2.507	NA
MRPS6	ENSG00000243927	0.36605	2.430	NA	2.161	2.333	2.097	2.281	2.206	2.293	2.160	2.169	2.067	2.976	2.392	2.295	2.204	NA	1.886	2.387	2.054	2.464	2.023	2.167	2.267	2.112	1.936	2.456	2.418	2.502	2.321
RBM12	ENSG00000244462	0.04198	2.121	2.162	2.025	2.103	1.958	2.184	2.141	2.164	2.200	1.946	1.904	1.997	1.993	1.912	2.273	2.133	1.921	2.092	2.057	2.018	2.048	1.987	2.030	2.114	2.012	2.173	2.042	2.306	2.026
ZCCHC3	ENSG00000247315	0.16597	1.808	1.941	NA	1.771	1.799	1.818	1.648	1.952	1.927	1.761	1.806	1.799	1.673	1.900	2.004	2.096	NA	2.095	1.686	1.713	1.822	1.837	1.704	1.932	1.838	1.906	1.704	1.989	1.652
MARS2	ENSG00000247626	0.10567	1.548	1.592	1.526	1.735	1.562	1.340	1.601	1.339	1.621	1.285	1.441	1.560	1.579	1.256	1.689	1.054	1.674	1.281	1.227	1.407	1.344	1.527	1.349	1.514	1.277	1.143	1.518	1.681	1.244
PRKDC	ENSG00000253729	0.04866	1.881	2.111	1.934	2.075	1.840	2.177	1.980	2.003	2.017	1.769	1.845	2.030	1.938	1.709	2.165	2.098	1.937	1.966	1.882	1.993	1.937	1.822	1.971	1.978	1.880	2.026	2.035	2.105	1.793
PINX1	ENSG00000254093	0.26159	1.576	1.693	1.545	1.486	NA	1.755	1.726	1.582	1.657	1.329	1.630	1.479	1.613	1.569	1.740	1.677	1.741	1.774	NA	1.433	1.678	1.629	1.622	1.588	NA	1.798	NA	1.828	1.580
EEF1G	ENSG00000254772	0.13072	3.122	3.314	3.136	3.652	3.415	3.277	3.373	3.608	3.298	3.273	3.260	3.223	3.292	3.237	3.435	3.721	3.752	3.278	3.413	3.410	3.592	3.575	3.383	3.403	3.395	3.011	3.331	3.668	3.314
LSM14A	ENSG00000257103	0.04165	2.600	2.732	2.442	2.605	2.575	2.722	2.615	2.703	2.588	2.514	2.609	2.693	2.590	2.612	2.738	2.786	2.559	2.799	2.629	2.657	2.515	2.632	2.716	2.696	2.585	2.708	2.901	2.861	2.639
RNASE4	ENSG00000258818	0.89300	1.741	1.767	1.105	2.525	2.400	2.230	2.165	1.935	2.623	2.725	1.752	2.416	3.394	2.436	1.939	2.852	2.289	1.746	2.677	2.451	2.605	2.363	2.450	1.738	2.903	2.019	1.352	NA	2.402
MRPL46	ENSG00000259494	0.32529	2.415	1.920	2.084	2.277	2.170	1.991	2.100	2.108	2.078	2.006	2.915	2.292	2.575	2.026	1.956	1.989	2.073	2.107	1.929	2.178	2.037	2.127	2.107	1.942	2.042	2.135	2.012	2.160	1.972
RBM15B	ENSG00000259956	0.03163	1.704	1.846	1.774	1.925	1.865	1.948	2.011	1.906	2.014	1.898	1.817	1.709	1.581	1.957	1.877	2.012	1.967	1.816	1.801	1.811	1.927	1.922	1.949	1.898	1.918	1.795	1.865	1.860	1.934
SRSF8	ENSG00000263465	0.38509	2.093	2.081	2.169	2.223	2.168	NA	2.115	2.155	1.934	NA	NA	2.268	2.136	2.158	NA	2.302	2.275	2.124	NA	2.164	2.299	2.248	2.285	2.272	2.226	1.849	2.436	2.135	NA
RBM8A	ENSG00000265241	0.04231	2.458	2.680	2.550	2.443	2.528	2.503	2.746	2.519	2.501	2.405	2.520	2.330	2.411	2.634	2.616	2.472	2.531	2.599	2.508	2.376	2.521	2.486	2.406	2.513	2.434	2.581	2.438	2.755	2.476
MRPS21	ENSG00000266472	0.30900	2.542	2.360	2.486	2.301	2.425	2.294	2.280	2.569	2.364	NA	2.625	2.355	2.351	2.441	2.336	NA	2.435	NA	2.431	2.303	2.344	2.369	2.430	NA	2.383	2.277	NA	2.521	2.364
CALR3	ENSG00000269058	4.85798	NA	NA	NA	NA	NA	NA	NA	NA	NA	NA	NA	NA	NA	NA	NA	NA	NA	NA	NA	NA	NA	NA	NA	NA	NA	2.343	NA	NA	NA
DCP1A	ENSG00000272886	0.04332	1.919	1.870	1.859	1.940	1.835	1.934	1.813	1.935	2.041	1.745	1.574	1.833	1.810	1.762	2.047	2.068	1.774	1.930	1.695	1.896	1.804	1.766	1.982	1.914	1.817	1.902	1.775	1.949	1.769
CWC25	ENSG00000273559	0.42751	1.843	NA	NA	1.856	1.972	1.769	1.842	1.787	NA	1.874	NA	NA	1.861	1.887	2.084	1.862	NA	1.885	NA	2.000	1.946	2.004	1.962	2.054	1.954	2.040	1.847	2.029	1.910
MRM1	ENSG00000278619	0.72922	1.360	1.325	1.141	1.286	1.533	1.067	1.115	1.432	NA	NA	1.538	1.161	1.359	1.100	1.343	NA	NA	1.161	NA	NA	1.455	1.649	1.159	NA	NA	NA	1.088	1.213	NA
MRPL45	ENSG00000278845	0.07155	2.197	2.044	2.165	2.413	2.313	2.262	2.221	2.340	2.153	2.260	2.429	2.411	2.519	2.078	2.129	2.284	2.324	2.111	2.145	2.286	2.260	2.280	2.208	2.001	2.142	1.799	2.392	2.320	2.192
MATR3	ENSG00000280987	0.03990	2.169	2.181	2.452	2.212	2.069	2.209	2.104	2.318	2.148	2.015	2.114	2.249	2.154	2.158	2.150	2.326	2.057	2.132	2.117	2.101	2.162	2.143	2.249	2.181	2.111	2.292	2.201	2.301	1.998
