# Supplementary material for: Quantification and discovery of sequence determinants of protein‐per‐mRNA amount in 29 human tissues
Source: Mol Syst Biol. 2019 Feb 18;15(2):e8513. doi: 10.15252/msb.20188513 (PMC6379048; doi:10.15252/msb.20188513)
Supplement: Supplementary file 7 — Table EV5 [file MSB-15-e8513-s007.zip › Table_EV5/README.txt]

#### Table EV5 ####

Tissue specificity scores and tissue specific mRNA expression levels (FPKM-log10) of 1,233 RNA binding proteins that are measured in at least one tissue in our data set.
