# Supplementary material for: Quantification and discovery of sequence determinants of protein‐per‐mRNA amount in 29 human tissues
Source: Mol Syst Biol. 2019 Feb 18;15(2):e8513. doi: 10.15252/msb.20188513 (PMC6379048; doi:10.15252/msb.20188513)
Supplement: Supplementary file 8 — Table EV6 [file MSB-15-e8513-s008.zip › Table_EV6/Table_EV6.tsv]

GeneName	EnsemblGeneID	EnsemblTranscriptID	EnsemblProteinID	Codon_AAA	Codon_AAC	Codon_AAG	Codon_AAU	Codon_ACA	Codon_ACC	Codon_ACG	Codon_ACU	Codon_AGA	Codon_AGC	Codon_AGG	Codon_AGU	Codon_AUA	Codon_AUC	Codon_AUG	Codon_AUU	Codon_CAA	Codon_CAC	Codon_CAG	Codon_CAU	Codon_CCA	Codon_CCC	Codon_CCG	Codon_CCU	Codon_CGA	Codon_CGC	Codon_CGG	Codon_CGU	Codon_CUA	Codon_CUC	Codon_CUG	Codon_CUU	Codon_GAA	Codon_GAC	Codon_GAG	Codon_GAU	Codon_GCA	Codon_GCC	Codon_GCG	Codon_GCU	Codon_GGA	Codon_GGC	Codon_GGG	Codon_GGU	Codon_GUA	Codon_GUC
A1BG	ENSG00000121410	ENST00000263100	ENSP00000263100	-7.1111	-5.7892	-5.9412	-7.5262	-6.5262	-5.1111	-5.9412	-7.1111	-9.1111	-5.1111	-6.3038	-7.5262	-8.1111	-6.5262	-7.5262	-7.1111	-8.1111	-5.4107	-5.2042	-6.7892	-5.9412	-4.8632	-6.3038	-5.5262	-7.5262	-5.0237	-5.9412	-8.1111	-8.1111	-5.4107	-3.7188	-8.1111	-6.5262	-5.3038	-3.9412	-6.3038	-6.5262	-5.0237	-5.3038	-6.3038	-6.3038	-5.0237	-5.4107	-6.5262	-8.1111	-5.6517
A1CF	ENSG00000148584	ENST00000373993	ENSP00000363105	-4.6483	-6.3487	-5.6483	-5.1788	-6.0268	-5.1008	-8.3487	-6.0268	-5.6483	-6.7638	-6.5414	-6.5414	-7.3487	-5.8893	-5.3487	-5.1788	-6.0268	-7.0268	-5.4418	-7.0268	-5.4418	-5.8893	-9.3487	-5.5414	-5.8893	-7.3487	-9.3487	-8.3487	-6.7638	-6.3487	-5.7638	-6.1788	-4.7049	-5.7638	-5.5414	-5.3487	-4.7638	-5.4418	-7.3487	-4.9564	-4.8252	-5.1008	-6.3487	-6.0268	-6.3487	-5.7638
A2M	ENSG00000175899	ENST00000318602	ENSP00000323929	-5.4519	-5.6270	-4.7998	-5.4519	-5.3717	-5.5812	-7.5812	-5.7738	-7.5812	-5.9962	-6.8808	-6.7738	-7.2593	-5.6270	-5.8808	-6.3333	-6.0576	-6.2593	-4.8808	-6.1218	-5.7738	-6.0576	-9.5812	-5.7232	-7.4113	-7.5812	-7.9962	-7.5812	-6.5812	-5.3333	-5.0266	-6.1218	-4.8808	-5.7738	-4.8263	-5.8263	-5.9962	-5.4113	-7.9962	-5.6270	-5.5368	-5.8808	-6.1889	-6.7738	-5.8808	-5.1889
A2ML1	ENSG00000166535	ENST00000299698	ENSP00000299698	-5.7043	-5.6080	-4.8898	-5.6080	-5.8618	-5.4330	-7.2403	-5.4748	-7.2403	-5.9184	-7.1028	-6.1699	-7.3923	-5.7549	-5.6080	-5.6080	-6.1028	-6.5622	-4.6080	-7.2403	-5.6080	-5.7549	-7.9773	-5.9773	-7.9773	-7.9773	-7.3923	-7.9773	-6.4748	-5.8074	-4.8343	-6.3143	-5.4330	-5.3923	-4.9773	-5.5622	-5.8618	-5.7043	-7.2403	-5.7043	-5.6554	-5.6554	-5.9773	-6.4748	-6.5622	-6.1028
A4GALT	ENSG00000128274	ENST00000401850	ENSP00000384794	-6.6830	-4.9826	-5.2236	-7.6830	-7.0980	-5.3611	-5.6830	-6.6830	-7.6830	-6.3611	-6.6830	-7.6830	-8.6830	-4.8756	-5.3611	-7.6830	-8.6830	-5.2236	-5.2236	-7.6830	-6.3611	-4.2907	-6.0980	-7.6830	-8.6830	-5.6830	-4.8756	-8.6830	-8.6830	-5.2236	-3.6386	-7.0980	-7.6830	-4.9826	-4.5955	-8.6830	-6.6830	-4.5955	-6.6830	-7.6830	-7.6830	-4.7761	-6.6830	-7.0980	-8.6830	-5.5131
A4GNT	ENSG00000118017	ENST00000236709	ENSP00000236709	-6.0517	-4.9362	-6.0517	-6.0517	-5.8293	-6.3147	-8.6366	-6.6366	-6.0517	-5.6366	-5.4667	-7.6366	-6.6366	-5.3147	-5.3147	-6.0517	-6.6366	-5.3147	-5.8293	-7.0517	-5.8293	-5.4667	-7.6366	-5.8293	-7.6366	-6.6366	-7.0517	-7.6366	-7.6366	-5.1772	-4.8293	-6.3147	-5.4667	-5.8293	-4.5492	-6.0517	-6.6366	-5.8293	-7.6366	-6.0517	-7.0517	-5.8293	-6.0517	-6.3147	-7.0517	-6.0517
AAAS	ENSG00000094914	ENST00000209873	ENSP00000209873	-6.9165	-6.2384	-5.7790	-6.2384	-5.7790	-5.5380	-7.2384	-5.9165	-7.6534	-5.4310	-6.6534	-6.6534	-7.6534	-5.6534	-7.2384	-6.0685	-6.6534	-5.7790	-5.5380	-6.0685	-5.1509	-4.9905	-7.2384	-5.1509	-6.0685	-7.6534	-6.2384	-6.4310	-6.4310	-5.5380	-4.4310	-5.7790	-6.0685	-6.0685	-4.9905	-5.7790	-6.0685	-4.9165	-8.2384	-5.7790	-5.9165	-5.4310	-5.1509	-6.2384	-7.2384	-5.3315
AACS	ENSG00000081760	ENST00000316519	ENSP00000324842	-5.4243	-5.0523	-4.8679	-6.9268	-7.5118	-5.8113	-6.5118	-6.9268	-7.5118	-5.9268	-6.1898	-6.0523	-7.9268	-4.7044	-5.1194	-6.1898	-7.5118	-5.7044	-5.3418	-7.1898	-6.7044	-5.6049	-6.9268	-6.7044	-8.5118	-7.5118	-6.0523	-7.9268	-8.5118	-5.7044	-4.4243	-6.7044	-5.6049	-5.0523	-4.2264	-6.3418	-6.1898	-5.2638	-6.1898	-6.1898	-6.1898	-4.5576	-6.7044	-6.3418	-8.5118	-5.8113
AADAC	ENSG00000114771	ENST00000232892	ENSP00000232892	-4.8361	-5.3766	-5.8361	-5.2511	-6.8361	-6.0287	-7.8361	-5.8361	-5.1356	-7.8361	-6.5141	-5.6661	-6.2511	-6.0287	-6.0287	-5.6661	-6.0287	-7.2511	-6.2511	-5.3766	-5.5141	-7.8361	-7.8361	-5.6661	-7.8361	-7.8361	-7.8361	-7.2511	-5.8361	-5.3766	-5.5141	-5.0287	-5.5141	-6.5141	-5.5141	-4.5881	-5.2511	-6.5141	-8.8361	-5.8361	-5.3766	-6.8361	-6.0287	-6.5141	-6.2511	-5.5141
AADAT	ENSG00000109576	ENST00000515480	ENSP00000423341	-5.0090	-5.4564	-5.3309	-5.4564	-6.9159	-6.3309	-7.9159	-5.5940	-5.4564	-6.1085	-7.3309	-5.9159	-5.3309	-5.4564	-5.0090	-5.3309	-5.5940	-6.5940	-5.5940	-6.5940	-5.2154	-6.1085	-7.9159	-5.2154	-8.9159	-7.9159	-7.3309	-7.9159	-6.3309	-6.3309	-6.5940	-5.4564	-4.6680	-6.3309	-6.5940	-4.8284	-5.2154	-6.3309	-7.9159	-5.3309	-5.1085	-6.3309	-6.9159	-6.3309	-5.9159	-6.5940
AAGAB	ENSG00000103591	ENST00000261880	ENSP00000261880	-5.2211	-5.7357	-5.7357	-5.3731	-5.7357	-6.5430	-7.5430	-5.9581	-5.9581	-5.9581	-7.5430	-6.2211	-7.5430	-5.9581	-5.9581	-5.3731	-5.0836	-6.9581	-6.9581	-5.5430	-5.7357	-5.9581	-8.5430	-6.5430	-6.9581	-8.5430	-7.5430	-8.5430	-7.5430	-6.5430	-6.2211	-5.0836	-4.4556	-5.7357	-5.0836	-4.1507	-4.7357	-5.9581	-6.9581	-6.5430	-5.3731	-5.9581	-6.9581	-6.5430	-6.2211	-5.5430
AAK1	ENSG00000115977	ENST00000409085	ENSP00000386456	-5.2925	-5.8230	-5.4694	-5.9055	-5.9055	-5.7450	-6.9929	-5.5335	-7.1856	-6.2925	-6.6710	-5.9929	-7.4080	-6.1856	-6.2925	-5.4694	-5.1350	-6.8230	-3.5835	-6.9929	-4.7835	-5.4080	-7.1856	-5.0860	-7.4080	-7.1856	-7.6710	-8.4080	-6.9929	-5.4694	-5.1350	-6.1856	-5.4080	-5.6006	-5.6006	-5.2925	-5.3491	-5.2381	-7.9929	-5.2381	-5.8230	-5.4080	-5.9929	-6.5335	-6.4080	-6.4080
AAMDC	ENSG00000087884	ENST00000526415	ENSP00000431808	-5.1699	-7.4919	-4.6845	-5.9069	-5.4919	-5.9069	-7.4919	-5.1699	-6.4919	-7.4919	-6.4919	-5.9069	-7.4919	-7.4919	-5.9069	-5.4919	-5.9069	-7.4919	-5.1699	-5.4919	-6.4919	-7.4919	-7.4919	-5.1699	-6.4919	-7.4919	-5.9069	-7.4919	-7.4919	-5.9069	-7.4919	-6.4919	-5.4919	-6.4919	-4.6845	-5.4919	-5.9069	-5.4919	-7.4919	-6.4919	-5.9069	-5.4919	-5.1699	-5.1699	-5.4919	-5.4919
AAMP	ENSG00000127837	ENST00000420660	ENSP00000416394	-5.5638	-6.0783	-5.8857	-7.3007	-7.3007	-4.7982	-6.8857	-5.5638	-7.3007	-5.4263	-6.8857	-6.5638	-8.8857	-5.8857	-6.0783	-7.8857	-7.8857	-6.3007	-4.9788	-6.3007	-6.8857	-5.8857	-7.8857	-5.7158	-7.3007	-7.3007	-6.5638	-7.8857	-6.8857	-5.7158	-4.6378	-6.8857	-5.3007	-4.4934	-4.3621	-5.3007	-5.7158	-4.8857	-6.8857	-5.8857	-6.5638	-4.4263	-5.5638	-6.0783	-6.0783	-5.7158
AAR2	ENSG00000131043	ENST00000373932	ENSP00000363043	-7.2029	-5.6180	-4.3956	-6.4660	-6.2029	-5.4660	-7.2029	-7.2029	-7.2029	-5.2029	-7.2029	-8.7879	-7.7879	-5.0875	-5.0875	-6.4660	-6.7879	-5.4660	-4.9805	-7.7879	-5.7879	-5.4660	-7.2029	-5.7879	-7.7879	-6.2029	-5.9805	-7.7879	-6.2029	-4.8810	-4.4660	-6.7879	-5.6180	-5.2029	-4.0875	-6.4660	-7.2029	-4.6180	-7.7879	-5.7879	-7.7879	-5.7879	-5.6180	-6.4660	-6.7879	-6.7879
AARD	ENSG00000205002	ENST00000378279	ENSP00000367528	-5.7347	-6.1497	-6.7347	-6.7347	-6.7347	-6.7347	-5.7347	-6.7347	-5.1497	-5.4128	-5.7347	-7.7347	-7.7347	-6.1497	-6.1497	-6.1497	-5.7347	-6.7347	-4.4128	-6.7347	-5.7347	-6.7347	-6.1497	-6.7347	-6.7347	-5.1497	-5.7347	-6.7347	-6.7347	-5.4128	-4.4128	-6.7347	-5.4128	-4.7347	-4.1497	-6.1497	-7.7347	-4.9274	-3.9274	-6.1497	-6.7347	-6.1497	-5.7347	-6.7347	-7.7347	-7.7347
AARS	ENSG00000090861	ENST00000261772	ENSP00000261772	-5.4793	-5.6809	-4.5110	-6.0028	-6.1955	-6.1955	-6.5434	-5.9154	-7.1955	-6.0959	-6.6809	-7.4179	-9.0028	-5.3590	-5.4179	-5.3590	-7.4179	-6.5434	-4.7549	-7.0028	-6.8329	-6.0959	-9.0028	-6.3024	-6.4179	-7.1955	-6.0028	-8.4179	-7.6809	-5.6809	-4.5110	-6.8329	-5.1955	-4.5766	-4.7174	-4.9584	-5.7549	-4.7549	-8.4179	-4.9584	-6.0028	-5.0486	-5.8329	-5.9154	-7.6809	-5.6809
AASDH	ENSG00000157426	ENST00000602986	ENSP00000473564	-4.5107	-6.2697	-5.5107	-5.3262	-5.2152	-6.9701	-9.9701	-5.2697	-6.1628	-6.8002	-6.6482	-5.7222	-6.3851	-6.1628	-6.3851	-4.9257	-5.9701	-6.9701	-5.5778	-5.5778	-5.5778	-8.9701	-7.1628	-6.3851	-7.6482	-9.9701	-8.3851	-8.3851	-7.6482	-5.8826	-5.7222	-5.2697	-4.7222	-6.5107	-5.6482	-5.1121	-6.1628	-6.6482	-7.9701	-6.1628	-5.2152	-6.0632	-6.1628	-6.3851	-5.6482	-6.5107
AASDHPPT	ENSG00000149313	ENST00000278618	ENSP00000278618	-4.7123	-5.9347	-5.3497	-5.5196	-5.9347	-6.9347	-8.5196	-5.9347	-6.1977	-6.1977	-6.1977	-7.5196	-5.7123	-6.5196	-5.3497	-5.1977	-5.9347	-7.5196	-5.5196	-5.9347	-5.3497	-6.5196	-6.9347	-5.7123	-6.5196	-6.9347	-6.5196	-6.1977	-6.9347	-7.5196	-5.5196	-5.9347	-4.4322	-6.1977	-5.0602	-4.7123	-5.1977	-5.5196	-8.5196	-5.9347	-5.5196	-6.1977	-8.5196	-5.9347	-8.5196	-7.5196
AASS	ENSG00000008311	ENST00000417368	ENSP00000403768	-4.8132	-6.3576	-5.4190	-5.4831	-5.4190	-6.7726	-7.3576	-6.3576	-6.0356	-6.7726	-6.4831	-6.4831	-5.8551	-5.8551	-4.9883	-4.8551	-6.6206	-6.4831	-5.6206	-5.5502	-6.4831	-6.7726	-7.6206	-5.1876	-8.9425	-7.6206	-7.1352	-7.6206	-6.6206	-6.1352	-6.4831	-5.5502	-4.6571	-5.6946	-5.2987	-5.0845	-5.6206	-5.5502	-8.3576	-5.1352	-4.9425	-5.4190	-6.3576	-6.0356	-6.7726	-6.6206
AATK	ENSG00000181409	ENST00000417379	ENSP00000398796	-9.3761	-6.4692	-5.4219	-7.5688	-7.3761	-5.7323	-6.0542	-7.5688	-7.7912	-5.0186	-7.5688	-6.4692	-10.3761	-7.0542	-6.7912	-9.3761	-8.3761	-6.2887	-4.7037	-8.3761	-5.7912	-4.1863	-5.5181	-5.7323	-8.0542	-5.6212	-6.1282	-9.3761	-8.0542	-5.5688	-3.9838	-7.3761	-6.6757	-4.4692	-3.6619	-7.3761	-6.7912	-4.1863	-5.4219	-6.1282	-7.0542	-4.2887	-5.1667	-6.9167	-10.3761	-6.5688
ABAT	ENSG00000183044	ENST00000425191	ENSP00000411916	-5.5392	-5.5392	-4.8022	-5.5392	-8.1241	-5.9542	-6.3168	-7.5392	-6.1241	-5.8022	-6.3168	-7.5392	-7.1241	-4.8022	-5.2172	-5.8022	-6.8022	-5.5392	-4.9542	-6.5392	-7.1241	-5.5392	-7.1241	-5.8022	-7.1241	-7.1241	-5.8022	-7.5392	-8.1241	-5.5392	-4.3692	-8.1241	-6.1241	-4.9542	-4.6006	-5.5392	-6.1241	-4.8022	-7.1241	-6.3168	-6.1241	-5.3168	-5.8022	-6.3168	-9.1241	-6.1241
ABCA1	ENSG00000165029	ENST00000374736	ENSP00000363868	-5.5069	-5.2966	-4.8574	-5.6557	-5.7870	-5.6557	-7.7199	-6.5354	-6.3719	-5.5943	-6.4788	-6.2251	-7.3719	-4.9125	-5.2251	-5.8574	-6.7199	-6.9314	-5.0918	-6.6557	-6.3719	-6.0918	-8.1793	-5.8939	-7.4788	-7.4788	-6.5943	-9.1793	-7.0918	-5.6557	-4.2724	-6.1349	-5.3213	-5.2485	-5.0094	-5.3719	-6.3719	-5.5069	-8.5943	-5.7870	-5.8217	-5.5354	-5.7530	-7.0918	-7.5943	-5.6874
ABCA12	ENSG00000144452	ENST00000389661	ENSP00000374312	-4.9413	-5.2823	-5.3066	-5.2350	-5.6974	-5.5168	-8.6042	-5.6974	-5.9413	-5.9038	-6.6042	-6.1448	-6.0599	-5.4613	-5.1017	-4.8673	-6.1892	-6.2350	-5.5454	-6.6042	-5.9038	-7.2823	-7.8673	-6.1017	-7.6042	-8.6042	-8.1892	-9.1892	-6.3819	-5.4613	-5.0395	-5.6346	-4.8854	-5.8673	-5.6042	-5.3563	-5.7298	-6.0193	-8.8673	-5.9413	-5.6042	-6.1892	-6.4343	-6.7298	-6.3312	-6.1017
ABCA2	ENSG00000107331	ENST00000371605	ENSP00000360666	-8.2837	-5.1137	-4.7601	-7.2837	-7.3768	-5.1751	-5.9983	-8.1137	-8.9617	-5.4010	-8.2837	-7.3768	-11.2837	-4.8242	-5.3768	-7.3768	-8.4763	-5.6690	-4.6690	-8.9617	-6.5288	-5.1962	-6.1544	-7.2837	-8.6987	-5.5832	-5.5557	-7.6987	-8.6987	-4.8743	-3.7062	-8.2837	-8.1137	-4.9261	-4.2393	-6.5832	-6.8242	-4.4635	-6.0357	-6.7601	-8.1137	-4.5832	-5.8574	-7.1962	-9.2837	-5.4508
ABCA3	ENSG00000167972	ENST00000382381	ENSP00000371818	-6.6472	-5.5648	-4.8767	-7.9274	-7.0343	-5.1200	-7.0343	-7.2753	-7.4128	-5.4868	-5.9798	-6.7347	-9.7347	-4.6262	-5.2753	-7.2753	-8.1497	-5.5253	-4.8040	-7.9274	-6.9274	-5.7347	-6.6472	-6.6472	-8.1497	-6.4128	-5.7805	-8.4128	-9.7347	-4.8278	-3.6579	-6.7347	-6.1497	-4.8521	-4.4493	-7.2753	-6.6472	-4.2753	-6.7347	-6.6472	-6.7347	-5.1497	-5.5648	-7.2753	-8.7347	-5.4493
ABCA5	ENSG00000154265	ENST00000588877	ENSP00000467882	-4.4275	-7.0309	-5.3390	-5.2395	-5.7313	-6.9240	-8.7313	-5.5219	-6.1464	-6.3390	-8.4094	-5.6020	-5.4094	-5.9764	-5.0589	-4.4645	-6.0309	-7.7313	-5.6869	-6.0309	-5.7313	-7.5614	-9.7313	-6.2078	-7.4094	-9.1464	-8.7313	-8.7313	-6.1464	-7.4094	-6.0875	-4.9240	-4.4645	-6.0309	-6.0309	-5.2078	-5.6869	-7.0309	-8.7313	-5.2395	-5.5614	-7.0309	-7.7313	-6.2078	-5.9764	-6.8244
ABCA6	ENSG00000154262	ENST00000284425	ENSP00000284425	-4.6876	-6.3880	-5.3880	-5.0095	-5.7099	-6.0661	-8.1250	-5.6225	-5.5400	-6.4620	-6.9026	-6.3880	-5.3176	-5.3880	-5.0375	-5.0952	-5.5005	-6.4620	-5.7099	-6.6225	-6.3880	-6.9026	-9.7099	-5.9026	-8.7099	-9.1250	-9.7099	-8.1250	-6.1864	-5.8031	-5.3176	-5.4620	-4.5400	-6.2505	-5.7557	-5.2837	-6.0095	-7.0095	-8.7099	-5.5005	-5.3880	-6.4620	-7.0095	-6.5400	-6.8031	-6.6225
ABCA7	ENSG00000064687	ENST00000435683	ENSP00000465322	-8.0126	-6.1546	-5.6907	-7.5532	-6.7647	-5.5532	-6.7647	-7.5532	-8.0126	-5.1797	-6.7647	-6.8427	-9.4277	-6.0584	-5.8032	-7.6907	-7.4277	-5.6907	-4.8629	-8.0126	-5.9252	-5.2577	-6.5532	-5.9252	-7.4277	-5.3688	-5.5864	-7.3122	-7.5532	-4.8427	-3.4969	-7.2053	-6.8427	-4.9041	-4.4277	-6.9252	-5.9682	-4.4428	-5.9682	-6.1057	-6.1546	-4.4735	-5.6551	-6.6907	-7.8427	-5.9682
ABCA8	ENSG00000141338	ENST00000586539	ENSP00000467271	-5.0129	-6.4655	-4.9855	-5.2215	-5.5435	-6.3915	-8.7134	-6.1898	-5.6690	-6.3915	-6.8065	-6.5435	-6.1284	-5.6259	-5.1898	-5.1898	-5.6259	-6.8065	-5.7134	-6.4655	-5.9585	-7.0129	-9.1284	-6.0695	-7.9060	-8.1284	-7.7134	-9.7134	-6.2540	-5.7592	-4.9855	-5.4280	-4.7592	-5.9060	-5.3211	-5.2215	-6.1284	-5.6690	-7.2540	-5.7134	-5.3915	-7.2540	-6.1898	-6.3915	-6.2540	-6.8065
ABCA9	ENSG00000154258	ENST00000453985	ENSP00000394264	-4.7057	-6.3611	-5.5955	-5.4351	-5.6830	-6.5131	-8.6830	-5.7288	-5.9826	-6.3611	-6.3611	-6.8756	-5.4351	-5.8250	-5.1284	-5.0683	-5.5537	-6.6830	-5.5955	-6.2907	-6.2907	-6.8756	-8.0980	-6.0391	-7.0980	-9.0980	-8.0980	-9.0980	-6.5131	-5.8250	-4.7288	-5.5955	-4.8756	-6.0391	-5.1284	-5.0980	-5.8250	-6.2907	-8.0980	-5.5131	-5.5131	-6.3611	-6.2236	-6.2907	-6.8756	-6.5131
ABCB1	ENSG00000085563	ENST00000622132	ENSP00000478255	-4.8313	-6.1379	-5.0639	-5.2159	-5.6854	-5.8623	-7.3859	-6.3859	-6.0639	-6.5785	-6.6854	-5.6310	-5.5279	-5.5279	-5.3859	-4.7712	-6.6854	-7.2159	-4.9935	-6.8009	-7.0639	-7.5785	-8.8009	-6.6854	-6.9264	-7.2159	-7.5785	-7.2159	-6.9264	-6.2984	-5.0283	-6.2159	-4.6579	-5.9264	-5.8009	-5.2566	-5.0283	-5.2566	-9.3859	-4.9596	-4.9596	-6.2159	-5.8009	-6.2159	-6.3859	-5.9264
ABCB10	ENSG00000135776	ENST00000344517	ENSP00000355637	-5.3887	-6.0517	-6.3147	-5.9362	-7.6366	-6.4667	-7.6366	-5.6366	-6.6366	-6.0517	-6.3147	-6.3147	-7.6366	-6.0517	-5.7297	-5.1131	-6.8293	-8.6366	-5.8293	-7.0517	-6.3147	-5.8293	-6.0517	-6.0517	-7.6366	-5.6366	-5.5492	-7.0517	-6.0517	-4.9928	-4.3147	-6.4667	-5.6366	-6.0517	-5.1772	-6.1772	-5.7297	-4.5922	-5.8293	-4.9362	-5.4667	-5.4667	-4.8293	-5.7297	-7.0517	-6.4667
ABCB11	ENSG00000073734	ENST00000263817	ENSP00000263817	-5.0719	-6.3419	-5.6745	-5.4294	-5.5714	-5.7290	-8.4294	-6.1815	-5.8444	-6.3419	-6.2595	-5.9700	-6.1815	-5.5714	-5.2595	-4.5225	-5.6745	-8.8444	-5.1075	-6.5225	-6.4294	-6.8444	-10.4294	-6.7290	-7.2595	-6.9700	-7.8444	-7.6221	-6.8444	-6.1815	-5.3419	-6.0371	-4.8147	-5.5225	-5.5225	-5.2200	-5.5225	-4.9376	-8.1075	-5.2200	-5.0719	-6.5225	-5.6221	-6.0371	-6.5225	-6.0371
ABCB6	ENSG00000115657	ENST00000265316	ENSP00000265316	-7.8138	-5.6439	-5.7263	-6.4919	-6.0064	-5.5659	-7.0064	-6.0064	-8.2288	-5.9069	-6.3543	-6.4919	-8.2288	-4.9558	-5.8138	-5.9069	-7.8138	-6.6439	-4.4215	-8.2288	-7.2288	-6.1133	-8.2288	-6.3543	-6.8138	-5.9069	-5.4215	-6.8138	-7.4919	-5.0064	-3.8596	-6.2288	-6.1133	-5.6439	-4.8138	-6.1133	-5.7263	-4.8596	-7.2288	-5.3543	-6.6439	-4.8596	-5.2288	-6.6439	-8.8138	-5.9069
ABCB7	ENSG00000131269	ENST00000373394	ENSP00000362492	-5.0179	-5.6618	-5.4139	-5.4139	-5.4919	-6.2023	-8.0768	-5.7549	-5.4139	-6.3399	-6.8544	-5.7549	-5.9613	-6.2023	-5.4139	-5.1382	-6.2023	-6.6618	-5.3399	-5.8544	-6.3399	-6.6618	-8.6618	-6.8544	-6.8544	-7.6618	-7.0768	-8.0768	-7.0768	-5.8544	-5.4139	-5.3399	-4.9613	-6.3399	-6.3399	-5.1382	-4.8544	-5.7549	-7.0768	-4.8544	-4.8038	-6.6618	-7.3399	-5.2023	-5.6618	-5.8544
ABCB8	ENSG00000197150	ENST00000542328	ENSP00000438776	-6.6189	-6.4263	-5.7258	-6.8413	-5.8413	-5.4263	-6.4263	-6.8413	-9.4263	-5.8413	-6.2563	-7.4263	-8.4263	-5.3388	-5.3388	-6.6189	-7.1043	-6.2563	-4.5194	-7.8413	-6.8413	-5.4263	-6.8413	-7.4263	-7.1043	-5.6189	-5.4263	-6.8413	-7.4263	-5.3388	-3.7538	-6.4263	-5.9668	-5.6189	-4.6714	-6.4263	-5.8413	-4.2970	-6.8413	-5.9668	-6.6189	-4.6189	-5.1043	-6.4263	-6.6189	-5.2563
ABCB9	ENSG00000150967	ENST00000344275	ENSP00000456813	-7.9445	-5.5294	-5.1371	-6.7221	-6.7221	-5.1371	-6.2075	-7.2075	-7.9445	-4.9445	-7.5294	-6.9445	-8.5294	-4.5294	-5.3595	-6.5294	-9.5294	-6.2075	-4.9445	-9.5294	-7.2075	-5.4420	-7.9445	-7.9445	-8.5294	-5.9445	-5.3595	-8.5294	-9.5294	-5.0700	-3.8290	-7.9445	-7.9445	-5.5294	-4.4420	-6.2075	-6.5294	-4.3200	-6.7221	-6.3595	-7.2075	-4.5752	-5.8290	-7.5294	-9.5294	-4.8856
ABCC10	ENSG00000124574	ENST00000244533	ENSP00000244533	-7.4018	-5.8713	-5.7138	-7.2498	-6.1123	-5.5718	-7.9868	-7.5718	-8.2498	-5.7644	-6.8713	-6.9868	-9.5718	-5.1455	-6.4018	-7.1123	-7.1123	-6.2498	-4.4220	-6.8713	-5.8169	-5.4018	-7.7644	-6.4018	-6.9868	-6.4018	-5.7138	-7.7644	-6.2498	-4.6891	-3.4632	-5.9279	-6.4843	-5.8169	-4.7389	-6.2498	-5.6649	-4.3429	-7.1123	-5.1794	-5.9868	-5.1794	-5.1455	-6.4843	-6.8713	-6.4018
ABCC2	ENSG00000023839	ENST00000370449	ENSP00000359478	-5.3986	-5.6022	-4.8392	-5.3246	-5.5173	-5.3986	-8.6466	-6.3986	-6.5591	-5.8917	-6.2542	-6.2542	-6.1871	-4.9186	-5.3986	-5.2542	-5.9461	-6.5591	-5.2542	-7.1871	-6.9461	-6.7397	-9.0616	-6.3986	-7.1871	-8.0616	-7.0616	-7.8392	-6.1871	-5.4766	-4.2890	-6.0027	-5.5591	-5.3612	-5.0616	-5.6924	-6.2542	-5.3986	-8.3246	-5.8392	-5.7397	-5.8392	-6.6466	-6.7397	-6.3246	-5.8392
ABCC3	ENSG00000108846	ENST00000285238	ENSP00000285238	-7.1708	-5.3823	-5.0156	-6.8229	-6.5428	-5.5859	-7.4603	-6.3823	-7.3083	-6.0453	-6.9298	-6.6303	-8.3083	-4.4805	-5.4603	-6.6303	-7.4603	-5.9864	-4.7476	-7.6303	-6.6303	-5.5010	-7.4603	-6.9298	-8.0453	-5.9864	-6.3083	-8.0453	-7.4603	-5.3083	-3.6761	-6.8229	-6.4603	-5.2379	-4.8489	-6.0453	-5.8754	-4.5642	-7.0453	-5.8754	-7.0453	-5.2040	-5.7723	-6.4603	-7.8229	-5.5010
ABCC4	ENSG00000125257	ENST00000376887	ENSP00000366084	-5.0073	-6.2637	-5.3461	-5.4794	-6.0413	-6.0413	-6.6262	-5.5756	-5.7897	-7.1117	-6.5267	-6.1117	-5.8486	-5.7331	-5.5756	-4.9100	-5.8486	-6.2637	-5.3043	-6.8486	-6.4336	-6.3461	-7.8486	-6.9742	-7.8486	-7.4336	-7.1117	-7.6262	-6.5267	-5.9100	-4.9100	-5.8486	-5.0073	-6.8486	-5.3043	-4.8790	-5.2637	-5.5267	-7.8486	-5.7897	-5.4794	-6.9742	-6.1857	-6.4336	-6.6262	-6.5267
ABCC5	ENSG00000114770	ENST00000265586	ENSP00000265586	-5.3339	-5.8034	-4.9803	-6.2559	-6.1819	-5.6458	-6.5038	-6.4164	-6.1115	-6.0444	-6.1819	-5.9803	-7.9189	-4.7225	-5.0776	-5.3745	-7.1819	-5.9803	-5.0776	-6.8034	-7.0444	-6.1819	-7.6965	-6.6965	-6.5038	-7.3339	-6.5969	-7.9189	-7.5038	-5.5496	-4.3140	-6.1819	-5.2944	-5.2559	-4.7225	-6.1819	-5.6965	-4.9803	-8.5038	-5.5038	-5.8600	-5.6965	-5.8034	-6.9189	-7.3339	-6.1819
ABCC6	ENSG00000091262	ENST00000205557	ENSP00000205557	-6.8009	-6.2159	-5.3603	-7.1488	-6.5208	-5.8009	-6.8009	-6.9078	-6.5208	-5.4383	-5.8534	-7.2863	-8.0233	-5.2507	-6.0233	-7.0233	-7.1488	-6.0233	-4.3794	-7.8009	-6.4383	-5.4383	-8.6083	-6.0233	-7.8009	-7.0233	-5.9078	-8.0233	-7.4383	-4.4383	-3.8009	-6.7014	-6.4383	-5.3603	-4.8269	-6.7014	-5.5208	-4.4585	-7.4383	-5.3988	-6.2863	-5.1820	-5.3603	-6.8009	-7.6083	-5.4383
ABCC8	ENSG00000006071	ENST00000389817	ENSP00000374467	-7.3567	-5.3210	-4.8206	-7.2192	-6.2863	-5.0639	-7.0936	-6.8712	-7.6786	-5.5911	-6.0936	-7.2192	-8.3567	-4.2523	-5.5087	-6.0936	-6.8712	-5.8206	-4.7960	-7.2192	-6.2863	-5.9237	-8.0936	-7.3567	-7.2192	-6.4307	-6.2192	-7.8712	-6.7717	-4.7717	-3.9104	-6.5911	-6.5911	-5.0347	-4.6342	-6.5087	-6.2192	-4.3210	-7.6786	-6.2863	-6.5911	-5.5493	-5.8712	-7.6786	-8.6786	-5.1867
ABCD1	ENSG00000101986	ENST00000218104	ENSP00000218104	-7.6493	-5.9488	-4.9488	-8.6493	-6.8419	-6.3273	-6.1898	-7.3273	-8.6493	-6.0643	-6.3273	-8.6493	-8.6493	-4.8419	-5.5618	-7.3273	-7.6493	-5.7424	-4.5618	-7.6493	-7.6493	-5.1898	-6.8419	-7.3273	-8.6493	-5.2569	-5.1257	-6.8419	-7.6493	-4.8944	-3.7913	-7.3273	-6.3273	-5.4013	-4.2230	-6.8419	-7.0643	-3.9213	-5.8419	-6.1898	-7.0643	-4.7913	-5.8419	-6.3273	-8.0643	-6.0643
ABCD2	ENSG00000173208	ENST00000308666	ENSP00000310688	-4.2479	-7.0553	-5.5528	-5.7334	-5.7334	-5.8329	-8.6402	-5.7334	-5.7334	-6.6402	-6.8329	-6.0553	-6.1808	-5.8329	-5.0553	-4.6402	-5.5528	-6.1808	-6.1808	-6.1808	-6.6402	-6.8329	-9.6402	-5.7334	-7.6402	-8.0553	-7.0553	-7.0553	-5.7334	-6.1808	-5.4703	-6.0553	-4.3548	-6.8329	-6.6402	-4.8854	-5.2479	-6.0553	-8.6402	-4.6402	-5.1167	-6.3183	-6.4703	-6.6402	-6.6402	-6.1808
ABCD3	ENSG00000117528	ENST00000370214	ENSP00000359233	-4.9623	-6.1639	-5.0264	-5.3159	-5.3984	-8.4858	-7.4858	-6.1639	-5.6785	-7.4858	-6.9009	-5.3984	-6.1639	-6.0264	-5.1639	-4.9623	-5.9009	-7.1639	-5.7854	-5.6785	-6.3159	-7.4858	-9.4858	-6.0264	-5.4858	-7.1639	-7.1639	-6.9009	-6.1639	-5.9009	-5.3159	-5.2379	-4.7309	-6.0264	-5.7854	-5.2379	-6.9009	-6.1639	-7.1639	-5.7854	-5.3984	-5.9009	-6.3159	-5.4858	-6.3159	-6.1639
ABCD4	ENSG00000119688	ENST00000356924	ENSP00000349396	-6.7901	-5.9156	-5.1271	-7.3750	-6.0531	-5.5677	-6.0531	-6.5677	-6.7901	-5.1271	-5.9156	-6.5677	-7.7901	-4.6746	-5.5677	-6.7901	-6.5677	-6.7901	-4.6202	-6.7901	-6.7901	-5.5677	-7.0531	-7.3750	-7.7901	-7.0531	-5.6746	-8.3750	-7.0531	-4.8515	-3.9488	-5.9156	-6.7901	-5.0531	-4.5677	-5.7901	-6.2051	-6.0531	-6.7901	-6.5677	-6.0531	-5.1271	-5.3750	-7.7901	-9.3750	-6.2051
ABCE1	ENSG00000164163	ENST00000296577	ENSP00000296577	-4.4056	-5.6593	-4.7748	-5.7748	-5.4529	-6.7748	-7.3597	-6.1898	-5.6593	-7.3597	-7.7748	-6.0378	-6.0378	-5.9003	-5.4529	-4.6593	-6.0378	-7.3597	-5.3597	-6.5524	-5.4529	-7.3597	-9.3597	-5.4529	-6.0378	-7.7748	-9.3597	-7.0378	-5.6593	-7.7748	-7.3597	-5.6593	-4.5018	-6.1898	-6.0378	-4.5524	-5.7748	-6.1898	-8.3597	-5.2723	-4.9674	-6.7748	-7.7748	-6.0378	-5.7748	-6.0378
ABCF2	ENSG00000033050	ENST00000287844	ENSP00000287844	-5.6042	-5.9521	-4.0192	-5.6042	-5.8265	-5.8265	-7.4115	-6.4115	-7.0896	-6.8265	-6.2416	-6.8265	-8.4115	-5.0896	-4.8265	-5.7111	-6.8265	-5.6042	-5.0192	-5.7111	-6.6042	-5.8265	-9.4115	-6.0896	-6.4115	-7.4115	-6.2416	-7.0896	-5.9521	-5.4115	-4.3240	-7.0896	-5.4115	-5.3240	-4.0192	-5.1636	-6.0896	-5.0896	-7.8265	-5.8265	-5.9521	-6.2416	-6.0896	-6.0896	-7.8265	-5.7111
ABCF3	ENSG00000161204	ENST00000429586	ENSP00000411471	-6.9981	-5.6762	-4.6289	-6.2612	-6.9981	-5.9981	-7.2612	-7.2612	-7.5831	-5.7757	-5.7757	-6.2612	-8.5831	-5.4956	-5.8826	-5.8826	-6.9981	-5.6762	-4.5387	-8.5831	-6.9981	-6.7757	-7.9981	-5.7757	-7.2612	-5.7757	-5.4132	-6.5831	-6.2612	-5.8826	-3.9684	-6.7757	-5.2612	-5.1237	-4.1237	-5.2612	-5.9981	-4.9392	-6.9981	-5.4132	-5.8826	-5.2612	-5.7757	-6.9981	-7.2612	-5.9981
ABCG1	ENSG00000160179	ENST00000347800	ENSP00000291524	-6.3239	-5.4939	-5.1719	-6.6865	-7.1719	-5.9089	-5.9089	-6.9089	-7.4939	-5.6865	-5.7934	-7.1719	-8.4939	-4.8500	-4.7934	-6.3239	-7.4939	-6.0344	-5.3239	-7.1719	-6.4939	-6.0344	-7.4939	-6.6865	-9.4939	-6.3239	-5.7934	-9.4939	-8.4939	-5.0344	-3.9089	-6.4939	-5.7934	-5.1719	-4.9089	-6.0344	-6.3239	-4.6865	-6.9089	-7.4939	-6.0344	-5.4939	-5.4939	-6.3239	-7.9089	-5.4939
ABCG2	ENSG00000118777	ENST00000515655	ENSP00000426917	-5.0639	-5.6854	-5.1379	-5.2984	-5.6854	-6.2159	-7.3859	-5.6854	-6.3859	-6.5785	-6.8009	-5.9264	-5.6854	-4.9264	-4.9264	-6.0639	-6.2159	-7.3859	-5.5785	-6.0639	-6.3859	-7.0639	-8.3859	-6.0639	-6.8009	-9.3859	-7.3859	-7.8009	-7.8009	-6.0639	-5.4790	-5.6854	-5.3859	-6.2159	-5.5785	-5.2984	-5.3859	-5.5785	-7.3859	-5.6854	-4.9935	-6.3859	-6.8009	-5.9264	-6.3859	-6.0639
ABCG5	ENSG00000138075	ENST00000260645	ENSP00000260645	-5.5628	-6.0102	-6.0102	-5.5628	-6.2997	-5.3822	-6.2997	-6.6623	-6.2997	-5.1477	-6.4696	-6.6623	-6.6623	-5.5628	-5.1477	-5.0773	-6.4696	-6.4696	-4.9461	-6.6623	-6.4696	-6.2997	-7.8847	-6.0102	-6.8847	-6.1477	-6.4696	-7.8847	-6.8847	-5.2217	-4.1121	-6.0102	-6.0102	-5.6623	-5.2997	-6.4696	-6.4696	-5.4696	-6.8847	-6.0102	-6.0102	-5.4696	-6.0102	-6.0102	-7.1477	-5.3822
ABCG8	ENSG00000143921	ENST00000272286	ENSP00000272286	-5.8133	-5.3438	-5.9288	-7.1918	-6.9288	-5.1214	-6.9288	-6.9288	-6.0543	-5.2658	-5.8133	-6.7064	-7.9288	-4.6557	-5.1214	-6.0543	-8.5137	-6.1918	-4.4693	-7.9288	-6.9288	-5.5137	-7.5137	-6.0543	-7.5137	-6.7064	-6.9288	-7.1918	-6.9288	-4.6557	-4.1562	-6.9288	-6.3438	-4.9902	-5.2658	-6.1918	-7.1918	-4.6557	-6.3438	-6.9288	-7.9288	-5.3438	-5.1214	-6.7064	-9.5137	-5.8133
ABHD10	ENSG00000144827	ENST00000273359	ENSP00000273359	-4.8074	-5.9228	-5.3379	-6.5078	-5.7004	-7.5078	-7.5078	-6.9228	-6.5078	-5.5078	-6.9228	-6.1859	-5.9228	-6.5078	-5.5078	-4.8074	-6.9228	-5.9228	-5.9228	-5.9228	-5.1859	-6.5078	-8.5078	-5.7004	-5.9228	-7.5078	-6.1859	-7.5078	-6.5078	-5.5078	-6.5078	-4.7004	-5.5078	-5.9228	-5.7004	-4.7004	-5.5078	-6.1859	-5.9228	-5.1859	-5.7004	-5.9228	-6.5078	-5.7004	-5.9228	-6.5078
ABHD11	ENSG00000106077	ENST00000222800	ENSP00000222800	-6.9581	-5.3731	-6.5430	-8.5430	-6.2211	-6.5430	-6.9581	-6.9581	-8.5430	-4.5430	-5.2211	-7.5430	-7.5430	-5.0836	-5.2211	-6.9581	-7.5430	-4.8426	-4.3731	-7.5430	-5.7357	-5.5430	-5.7357	-6.2211	-6.2211	-6.2211	-6.5430	-5.9581	-6.9581	-4.8426	-4.5430	-5.7357	-6.5430	-5.0836	-5.2211	-5.9581	-5.5430	-4.6361	-6.9581	-5.7357	-6.2211	-4.8426	-5.9581	-6.5430	-6.5430	-5.3731
ABHD12	ENSG00000100997	ENST00000339157	ENSP00000341408	-5.5110	-6.0255	-5.2479	-6.2479	-7.2479	-6.0255	-6.5110	-7.2479	-6.2479	-6.2479	-6.5110	-6.5110	-6.2479	-5.6630	-6.8329	-5.5110	-7.2479	-5.2479	-5.6630	-6.2479	-5.5110	-6.0255	-6.8329	-5.6630	-6.2479	-5.6630	-6.2479	-8.8329	-7.2479	-6.2479	-4.6630	-5.8329	-6.0255	-4.8329	-4.9260	-5.8329	-5.8329	-5.0255	-5.6630	-6.2479	-6.0255	-5.0255	-6.5110	-6.0255	-7.8329	-6.2479
ABHD13	ENSG00000139826	ENST00000375898	ENSP00000365063	-4.9253	-5.8184	-7.0407	-5.4558	-6.3038	-7.6257	-8.6257	-5.1663	-5.8184	-6.6257	-7.0407	-7.0407	-5.0407	-6.0407	-5.0407	-4.7188	-6.6257	-7.0407	-6.0407	-5.6257	-5.1663	-6.6257	-7.6257	-6.0407	-7.0407	-8.6257	-7.6257	-6.0407	-7.6257	-6.0407	-6.0407	-4.8184	-4.7188	-6.3038	-7.6257	-5.6257	-5.6257	-6.3038	-8.6257	-6.0407	-5.3038	-6.0407	-7.0407	-6.6257	-6.3038	-7.6257
ABHD14A	ENSG00000248487	ENST00000273596	ENSP00000273596	-8.3619	-5.5546	-5.7770	-6.3619	-6.3619	-5.5546	-7.3619	-6.3619	-8.3619	-6.3619	-6.7770	-6.7770	-8.3619	-5.7770	-6.3619	-8.3619	-6.7770	-4.9025	-4.6615	-6.0400	-6.0400	-5.1920	-6.0400	-6.0400	-6.7770	-5.7770	-5.5546	-8.3619	-5.7770	-5.0400	-3.5546	-5.3619	-8.3619	-5.5546	-4.7770	-8.3619	-5.3619	-5.0400	-6.3619	-6.3619	-6.0400	-4.7770	-6.0400	-6.7770	-6.3619	-6.3619
ABHD14B	ENSG00000114779	ENST00000525795	ENSP00000433388	-6.4811	-6.0661	-5.7442	-7.0661	-6.4811	-6.0661	-7.0661	-6.4811	-8.0661	-6.0661	-7.0661	-5.7442	-8.0661	-5.4811	-6.0661	-5.7442	-8.0661	-5.4811	-4.2587	-6.4811	-5.4811	-5.0661	-6.4811	-5.7442	-7.0661	-6.0661	-6.4811	-8.0661	-8.0661	-5.7442	-3.5425	-8.0661	-7.0661	-5.2587	-4.7442	-7.0661	-6.4811	-4.3656	-6.4811	-5.2587	-7.0661	-4.7442	-5.0661	-5.7442	-6.4811	-8.0661
ABHD15	ENSG00000168792	ENST00000307201	ENSP00000302657	-7.4540	-6.4540	-6.7170	-8.0389	-6.4540	-6.0389	-8.0389	-6.7170	-7.4540	-5.1320	-6.0389	-7.4540	-9.0389	-5.4540	-9.0389	-8.0389	-8.0389	-5.3385	-5.8690	-7.4540	-6.7170	-5.2316	-5.4540	-6.2316	-6.2316	-4.9515	-5.4540	-6.7170	-8.0389	-4.7170	-3.9945	-6.0389	-7.0389	-4.8690	-4.2316	-6.7170	-8.0389	-4.3951	-5.2316	-7.0389	-5.8690	-4.5795	-5.2316	-7.4540	-7.4540	-5.8690
ABHD17A	ENSG00000129968	ENST00000292577	ENSP00000292577	-8.5236	-5.9386	-5.3536	-7.5236	-8.5236	-5.2016	-5.9386	-8.5236	-7.5236	-5.0641	-6.2016	-7.5236	-8.5236	-4.5236	-6.5236	-7.5236	-8.5236	-5.5236	-5.3536	-8.5236	-8.5236	-4.9386	-5.5236	-5.9386	-8.5236	-4.6167	-8.5236	-6.9386	-8.5236	-5.0641	-4.2016	-8.5236	-8.5236	-4.7162	-4.2756	-8.5236	-7.5236	-4.0000	-6.5236	-7.5236	-8.5236	-4.6167	-5.3536	-6.5236	-8.5236	-6.2016
ABHD17B	ENSG00000107362	ENST00000333421	ENSP00000330222	-5.4346	-6.4346	-5.8497	-5.4346	-6.1127	-6.1127	-8.4346	-5.6273	-5.8497	-6.1127	-6.8497	-5.8497	-5.6273	-7.4346	-5.8497	-4.8497	-6.4346	-7.4346	-6.1127	-5.8497	-5.6273	-6.8497	-7.4346	-5.4346	-6.4346	-7.4346	-7.4346	-6.4346	-6.8497	-5.8497	-6.1127	-5.2647	-4.7342	-6.1127	-5.8497	-4.9752	-5.8497	-6.8497	-6.8497	-4.8497	-5.2647	-6.1127	-6.1127	-6.4346	-6.1127	-7.4346
ABHD17C	ENSG00000136379	ENST00000258884	ENSP00000258884	-6.5962	-5.5962	-6.2743	-7.0112	-7.0112	-6.0112	-6.2743	-7.5962	-7.5962	-5.4263	-6.5962	-7.5962	-6.5962	-5.7888	-6.0112	-5.7888	-7.5962	-6.5962	-5.0112	-6.2743	-7.5962	-4.7888	-5.2743	-6.5962	-7.5962	-5.1368	-6.5962	-7.5962	-6.5962	-5.4263	-5.0112	-6.5962	-6.2743	-5.1368	-4.5962	-6.2743	-6.5962	-4.2039	-5.0112	-6.2743	-7.5962	-4.5962	-6.2743	-6.0112	-7.0112	-5.5962
ABHD18	ENSG00000164074	ENST00000444616	ENSP00000397229	-4.7127	-5.7127	-5.5607	-5.7127	-5.4232	-7.2977	-7.8826	-6.0753	-5.7127	-5.7127	-5.8826	-5.7127	-6.5607	-6.5607	-4.8826	-4.9758	-5.1822	-5.8826	-7.2977	-6.0753	-5.7127	-6.8826	-8.8826	-5.4232	-6.0753	-7.2977	-6.8826	-7.8826	-6.0753	-5.8826	-6.8826	-5.4232	-4.7127	-6.5607	-6.5607	-4.9758	-6.2977	-6.5607	-7.2977	-5.7127	-4.7127	-7.2977	-7.2977	-6.5607	-6.0753	-6.5607
ABHD2	ENSG00000140526	ENST00000565973	ENSP00000455639	-5.9159	-5.2154	-4.8284	-6.5940	-5.9159	-5.9159	-6.9159	-6.3309	-8.9159	-6.1085	-6.1085	-6.5940	-8.9159	-5.4564	-4.9159	-5.7460	-6.3309	-5.5940	-5.2154	-6.5940	-6.1085	-5.7460	-7.3309	-6.1085	-7.9159	-6.9159	-5.9159	-7.9159	-7.9159	-5.5940	-4.2154	-6.5940	-5.4564	-5.2154	-4.8284	-5.7460	-6.3309	-5.1085	-8.9159	-5.9159	-5.7460	-5.9159	-5.9159	-6.9159	-8.9159	-5.9159
ABHD3	ENSG00000158201	ENST00000289119	ENSP00000289119	-5.8673	-6.0599	-5.5454	-5.5454	-6.2823	-6.2823	-6.0599	-5.2823	-5.8673	-5.8673	-7.2823	-6.0599	-7.8673	-5.8673	-5.0599	-5.5454	-5.8673	-6.2823	-6.0599	-5.5454	-6.2823	-6.5454	-6.8673	-5.6974	-6.8673	-7.8673	-6.8673	-7.8673	-6.8673	-6.2823	-5.0599	-5.4078	-5.5454	-6.5454	-5.4078	-5.0599	-6.2823	-6.0599	-7.8673	-5.5454	-5.0599	-6.0599	-6.0599	-6.5454	-6.5454	-5.8673
ABHD4	ENSG00000100439	ENST00000428304	ENSP00000414558	-5.8365	-6.0589	-5.4739	-5.8365	-6.3219	-5.8365	-6.6439	-6.0589	-7.0589	-6.3219	-6.6439	-5.8365	-6.6439	-4.9434	-5.0589	-6.3219	-7.0589	-5.6439	-5.1844	-7.0589	-5.4739	-5.1844	-6.6439	-6.3219	-5.6439	-5.8365	-6.3219	-7.0589	-7.6439	-5.4739	-4.8365	-7.0589	-7.0589	-5.1844	-4.6439	-5.1844	-5.8365	-5.3219	-8.6439	-6.0589	-6.3219	-5.8365	-5.4739	-6.0589	-7.0589	-6.3219
ABHD5	ENSG00000011198	ENST00000458276	ENSP00000390849	-5.2095	-6.3470	-5.4990	-5.2095	-5.8615	-6.6689	-7.6689	-5.6689	-6.0839	-7.6689	-5.8615	-6.0839	-6.0839	-5.8615	-5.8615	-5.3470	-7.0839	-6.3470	-5.8615	-6.0839	-5.2095	-6.3470	-8.6689	-5.2095	-5.8615	-8.6689	-8.6689	-7.0839	-5.8615	-6.0839	-6.6689	-5.4990	-4.9684	-5.0839	-5.0839	-5.6689	-5.4990	-6.3470	-8.6689	-5.3470	-4.8615	-6.3470	-6.6689	-5.3470	-7.0839	-7.0839
ABHD6	ENSG00000163686	ENST00000478253	ENSP00000420315	-6.0407	-5.0407	-4.5382	-7.6257	-6.6257	-6.3038	-7.0407	-7.6257	-6.6257	-7.6257	-6.3038	-6.6257	-6.3038	-4.9253	-5.0407	-6.6257	-5.8184	-5.3038	-4.9253	-6.3038	-6.0407	-6.3038	-7.0407	-6.0407	-7.6257	-6.3038	-6.6257	-8.6257	-8.6257	-5.4558	-4.4558	-6.0407	-5.4558	-5.1663	-6.0407	-5.6257	-6.6257	-5.6257	-7.6257	-5.8184	-7.0407	-5.1663	-5.8184	-7.6257	-6.3038	-5.4558
ABI1	ENSG00000136754	ENST00000376138	ENSP00000365308	-5.4094	-5.8244	-5.5349	-4.8244	-4.9069	-6.4094	-8.9944	-5.0875	-5.8244	-7.9944	-6.1870	-4.9944	-5.9944	-5.8244	-5.6724	-5.2939	-6.4094	-6.6724	-5.0875	-6.1870	-4.6020	-5.8244	-6.6724	-4.6724	-6.4094	-7.9944	-6.4094	-8.9944	-6.9944	-7.9944	-5.5349	-6.9944	-6.1870	-6.1870	-4.9944	-4.6724	-5.4094	-6.1870	-7.4094	-5.2939	-5.2939	-5.6724	-7.4094	-5.8244	-6.9944	-7.4094
ABI2	ENSG00000138443	ENST00000261017	ENSP00000261017	-6.0580	-5.8881	-5.7361	-4.9705	-5.2506	-6.0580	-9.0580	-5.7361	-6.0580	-5.4730	-6.7361	-5.1511	-7.0580	-6.2506	-5.3576	-4.9705	-6.4730	-7.4730	-4.8881	-6.0580	-4.6657	-5.7361	-6.7361	-4.2000	-6.7361	-6.7361	-6.7361	-6.4730	-6.7361	-8.0580	-5.5986	-6.4730	-4.8101	-6.2506	-5.1511	-5.2506	-6.4730	-5.5986	-9.0580	-5.7361	-5.5986	-7.4730	-5.4730	-6.4730	-6.2506	-6.4730
ABI3	ENSG00000108798	ENST00000225941	ENSP00000225941	-7.7279	-5.7279	-5.4060	-7.7279	-6.4060	-5.9206	-6.1430	-5.7279	-6.4060	-5.2685	-6.7279	-7.7279	-8.7279	-5.9206	-6.1430	-7.1430	-8.7279	-6.7279	-4.7279	-7.1430	-4.6405	-4.3356	-7.1430	-4.8210	-7.1430	-6.7279	-5.7279	-7.7279	-7.1430	-5.9206	-4.0275	-8.7279	-6.4060	-5.0275	-4.2685	-6.4060	-6.4060	-4.0275	-7.1430	-7.1430	-6.7279	-4.8210	-5.2685	-7.1430	-7.7279	-5.5580
ABI3BP	ENSG00000154175	ENST00000471714	ENSP00000420524	-4.1834	-6.7541	-5.5936	-6.1977	-3.8758	-5.4840	-7.5196	-4.5936	-5.5562	-6.5936	-7.0342	-5.7541	-6.3821	-6.1411	-7.3821	-5.9836	-5.5196	-6.8416	-5.7972	-7.3821	-4.0734	-5.0867	-7.5196	-4.1551	-7.1411	-7.0342	-8.5196	-6.1977	-6.5936	-6.3821	-5.7972	-6.4492	-4.4322	-6.1977	-5.5196	-6.1411	-5.9836	-6.8416	-8.8416	-5.7123	-5.9836	-7.3821	-6.6716	-6.7541	-7.1411	-6.5936
ABLIM1	ENSG00000099204	ENST00000369256	ENSP00000358260	-5.1311	-5.8473	-4.8997	-6.6546	-6.4847	-5.4847	-7.0697	-6.0697	-5.7477	-5.6546	-6.8473	-6.8473	-7.6546	-5.4847	-5.3327	-5.9542	-6.6546	-5.6546	-5.0108	-5.7477	-5.3327	-6.0697	-6.4847	-5.1311	-6.6546	-6.1952	-5.7477	-7.6546	-8.6546	-6.0697	-5.5672	-6.1952	-5.1952	-5.1311	-4.8473	-5.3327	-5.6546	-6.3327	-7.6546	-6.4847	-5.6546	-5.4847	-5.5672	-7.0697	-8.0697	-6.4847
ABLIM2	ENSG00000163995	ENST00000447017	ENSP00000393511	-6.1355	-6.6500	-4.5994	-6.2875	-7.1355	-5.6500	-6.8724	-6.6500	-6.2875	-4.5032	-5.9979	-6.6500	-9.4574	-5.0651	-6.2875	-7.1355	-7.1355	-5.3699	-4.9338	-6.8724	-6.4574	-5.0651	-6.4574	-6.2875	-6.2875	-6.2875	-6.1355	-7.8724	-8.4574	-5.7569	-4.9979	-6.8724	-5.9979	-4.3281	-5.0651	-6.1355	-6.1355	-5.2875	-6.8724	-6.6500	-6.8724	-4.9338	-5.2875	-6.6500	-7.4574	-6.6500
ABLIM3	ENSG00000173210	ENST00000508983	ENSP00000420855	-5.8826	-6.1457	-4.6603	-6.2977	-6.1457	-5.1457	-8.4676	-7.4676	-6.0082	-4.9440	-6.6603	-6.4676	-8.4676	-4.8826	-5.7672	-6.2977	-6.4676	-5.1457	-5.1457	-6.8826	-6.8826	-5.0753	-7.8826	-5.8826	-6.6603	-6.0082	-5.3801	-7.8826	-9.4676	-5.7672	-4.9440	-8.4676	-5.6603	-4.8826	-4.7127	-6.2977	-6.4676	-5.4676	-8.4676	-6.4676	-5.6603	-5.2977	-6.2977	-7.1457	-7.1457	-6.1457
ABO	ENSG00000175164	ENST00000611156	ENSP00000483265	-6.3611	-5.6830	-5.0980	-8.6830	-7.0980	-5.3611	-6.6830	-6.6830	-7.6830	-5.8756	-5.6830	-7.0980	-7.6830	-5.5131	-4.9826	-7.0980	-7.6830	-5.0980	-4.6830	-7.6830	-6.3611	-5.0980	-6.3611	-6.6830	-7.6830	-5.2236	-5.5131	-7.6830	-6.6830	-5.8756	-4.0980	-6.6830	-7.0980	-4.9826	-4.5131	-6.6830	-7.6830	-5.0980	-6.3611	-6.6830	-6.6830	-5.5131	-5.5131	-7.0980	-8.6830	-4.9826
ABRA	ENSG00000174429	ENST00000311955	ENSP00000311436	-4.6906	-6.1931	-5.0776	-6.7781	-5.7781	-6.1931	-6.7781	-6.4561	-5.6082	-5.0776	-5.3186	-6.7781	-7.1931	-5.4561	-5.6082	-6.1931	-6.1931	-5.3186	-4.6082	-6.7781	-5.6082	-5.7781	-7.7781	-5.7781	-6.7781	-5.9707	-7.1931	-6.7781	-6.4561	-5.6082	-5.9707	-7.7781	-5.3186	-5.1931	-4.0776	-5.3186	-8.7781	-5.0776	-7.7781	-5.4561	-4.9707	-5.0776	-6.1931	-7.1931	-6.4561	-6.7781
ABRACL	ENSG00000146386	ENST00000367660	ENSP00000356632	-4.5340	-5.5340	-5.5340	-6.1189	-6.1189	-7.1189	-7.1189	-6.1189	-7.1189	-6.1189	-6.1189	-7.1189	-6.1189	-7.1189	-7.1189	-5.1189	-5.5340	-6.1189	-7.1189	-5.5340	-6.1189	-7.1189	-7.1189	-7.1189	-6.1189	-7.1189	-7.1189	-5.5340	-7.1189	-5.1189	-5.1189	-5.5340	-5.5340	-6.1189	-5.1189	-4.1189	-5.5340	-6.1189	-7.1189	-5.5340	-5.1189	-7.1189	-6.1189	-5.5340	-5.5340	-6.1189
ABT1	ENSG00000146109	ENST00000274849	ENSP00000274849	-6.0444	-6.0444	-4.6659	-8.3663	-6.3663	-6.0444	-6.7814	-6.7814	-6.7814	-5.7814	-5.7814	-6.7814	-7.3663	-6.7814	-6.7814	-7.3663	-6.0444	-5.7814	-5.1964	-7.3663	-6.0444	-6.3663	-6.0444	-6.0444	-8.3663	-4.3663	-5.3663	-5.3663	-6.7814	-5.7814	-5.5590	-5.7814	-5.0444	-5.3663	-4.0444	-6.0444	-5.3663	-4.2789	-5.7814	-5.7814	-5.1964	-6.0444	-6.0444	-6.7814	-7.3663	-6.0444
ABTB1	ENSG00000114626	ENST00000232744	ENSP00000232744	-8.0661	-6.7442	-4.8962	-7.4811	-8.0661	-6.0661	-6.7442	-6.7442	-9.0661	-5.3656	-6.4811	-6.2587	-8.0661	-5.7442	-6.2587	-7.4811	-8.0661	-5.7442	-5.3656	-7.0661	-6.0661	-5.4811	-8.0661	-6.7442	-6.2587	-5.2587	-5.4811	-7.4811	-7.0661	-5.4811	-3.7807	-6.7442	-9.0661	-4.0661	-3.9368	-5.8962	-6.0661	-4.4811	-6.0661	-6.4811	-8.0661	-5.2587	-6.2587	-6.4811	-6.7442	-5.8962
ABTB2	ENSG00000166016	ENST00000435224	ENSP00000410157	-6.7589	-5.1739	-5.7589	-7.4959	-7.7589	-5.1266	-6.7589	-7.7589	-8.4959	-4.7589	-6.2735	-7.0808	-10.0808	-4.9109	-4.9109	-8.4959	-8.4959	-5.1266	-4.6546	-7.4959	-6.7589	-5.3804	-7.0808	-7.4959	-7.4959	-5.3259	-5.6885	-8.4959	-7.7589	-5.0364	-3.7954	-10.0808	-6.3804	-4.9109	-4.1982	-6.1739	-6.2735	-4.3529	-6.1739	-6.1739	-6.9109	-5.1266	-5.9109	-6.7589	-10.0808	-6.1739
AC004381.6	ENSG00000005189	ENST00000348433	ENSP00000261378	-4.6457	-5.7388	-4.7388	-5.9452	-5.7388	-5.8383	-7.3237	-6.3237	-5.6457	-6.1862	-5.7388	-6.4757	-6.4757	-6.3237	-6.0607	-6.0607	-6.1862	-6.3237	-4.9452	-6.3237	-5.4757	-6.0607	-8.0607	-5.7388	-8.6457	-7.0607	-7.6457	-8.0607	-6.0607	-5.1862	-4.8908	-5.0607	-4.6013	-6.3237	-5.1221	-5.1862	-5.8383	-5.5582	-8.6457	-5.8383	-5.8383	-5.3977	-6.4757	-6.4757	-7.0607	-6.6457
AC013461.1	ENSG00000091436	ENST00000409176	ENSP00000387259	-4.7906	-5.1010	-4.9375	-6.4229	-5.8379	-6.2854	-8.1599	-5.6574	-5.2213	-6.0444	-6.1599	-5.3525	-6.1599	-6.7448	-5.4229	-5.1010	-6.7448	-5.8379	-4.9899	-6.1599	-5.9375	-6.4229	-8.1599	-5.4229	-7.7448	-9.7448	-6.9375	-7.1599	-6.7448	-5.7448	-5.6574	-6.9375	-4.9375	-5.2854	-4.7004	-5.2213	-6.2854	-6.1599	-8.1599	-5.9375	-5.4229	-6.5749	-6.5749	-6.1599	-6.4229	-6.2854
ACAA1	ENSG00000060971	ENST00000333167	ENSP00000333664	-6.9129	-6.5910	-4.8254	-5.7430	-7.3279	-5.2124	-6.9129	-6.1055	-6.3279	-5.9129	-6.1055	-6.9129	-7.3279	-4.8254	-5.3279	-6.1055	-7.3279	-6.9129	-4.8254	-7.9129	-6.9129	-6.3279	-6.3279	-5.3279	-6.9129	-6.3279	-6.3279	-7.9129	-7.3279	-6.5910	-4.4535	-6.9129	-6.9129	-5.2124	-4.7430	-5.9129	-5.0060	-4.2124	-6.5910	-5.5910	-5.9129	-5.0060	-4.5910	-6.1055	-7.3279	-5.7430
ACAA2	ENSG00000167315	ENST00000285093	ENSP00000285093	-4.8297	-7.8297	-5.2448	-5.2448	-6.0224	-6.0224	-7.2448	-6.0224	-6.2448	-6.5078	-6.5078	-5.8297	-6.5078	-6.0224	-5.6598	-5.1293	-6.8297	-6.5078	-4.9228	-6.5078	-6.0224	-6.0224	-8.8297	-6.5078	-6.8297	-8.8297	-7.8297	-6.8297	-8.8297	-6.5078	-5.3703	-6.0224	-4.8297	-5.8297	-6.2448	-5.1293	-5.3703	-6.0224	-8.8297	-3.9717	-4.3703	-6.0224	-7.2448	-5.1293	-5.6598	-6.0224
ACACB	ENSG00000076555	ENST00000377848	ENSP00000367079	-6.0490	-5.2308	-4.8875	-6.5965	-6.2969	-5.2745	-7.9750	-7.1270	-6.3900	-5.8375	-6.6531	-7.2095	-7.7120	-4.5554	-5.1472	-6.0490	-7.8375	-5.4640	-4.6970	-7.7120	-6.3427	-5.4389	-6.6531	-6.9046	-7.3900	-6.4389	-5.9750	-7.7120	-7.9750	-5.6531	-4.2745	-6.9750	-5.4389	-5.0115	-4.3781	-5.6822	-6.2525	-4.7891	-7.4896	-6.1270	-6.0490	-5.3196	-5.9394	-6.9046	-8.2969	-5.9394
ACAD10	ENSG00000111271	ENST00000455480	ENSP00000389813	-5.5211	-6.0774	-5.4645	-6.4645	-5.9170	-5.8430	-7.3576	-6.5799	-5.9950	-6.1649	-5.7726	-7.3576	-6.9950	-5.5799	-5.2580	-5.8430	-6.9950	-5.7726	-4.8795	-6.8430	-5.3069	-5.3576	-8.1649	-5.7726	-6.5799	-6.8430	-6.8430	-6.8430	-7.3576	-5.7726	-4.4645	-5.8430	-5.3069	-5.4645	-4.6731	-5.9950	-5.5211	-5.0356	-6.8430	-5.4645	-5.9950	-5.6413	-5.9950	-6.1649	-7.3576	-6.3576
ACAD11	ENSG00000240303	ENST00000264990	ENSP00000264990	-5.0104	-6.1258	-5.2514	-5.3185	-5.6233	-6.9035	-7.7108	-5.9035	-6.2514	-5.9035	-6.9035	-6.7108	-5.6233	-6.1258	-5.4629	-4.9035	-5.5409	-6.0104	-5.0670	-5.9035	-5.9035	-6.9035	-9.7108	-5.5409	-6.9035	-7.1258	-7.3889	-7.3889	-6.5409	-6.7108	-5.3889	-5.7108	-4.8528	-6.1258	-5.3185	-5.3889	-5.7108	-5.3889	-8.7108	-4.9035	-5.0104	-6.3889	-6.9035	-5.8039	-6.1258	-6.9035
ACAD8	ENSG00000151498	ENST00000281182	ENSP00000281182	-6.3007	-6.0783	-4.9788	-5.7158	-5.7158	-5.5638	-8.8857	-7.8857	-6.8857	-5.5638	-6.0783	-6.5638	-6.5638	-5.3007	-5.0783	-6.0783	-6.8857	-5.8857	-4.7158	-7.8857	-6.0783	-7.3007	-7.8857	-6.5638	-6.5638	-7.3007	-5.8857	-7.3007	-7.3007	-5.3007	-4.9788	-6.5638	-5.5638	-5.8857	-4.9788	-5.4263	-6.0783	-4.6378	-7.3007	-4.8857	-5.4263	-4.8857	-5.1853	-6.5638	-8.8857	-5.4263
ACAD9	ENSG00000177646	ENST00000308982	ENSP00000312618	-5.0853	-5.3198	-5.0150	-6.2373	-6.0853	-5.4073	-7.0853	-5.7068	-7.0853	-5.5999	-6.5999	-6.4073	-7.4073	-4.6524	-5.5004	-5.8223	-7.4073	-6.4073	-5.2373	-7.0853	-6.5999	-7.0853	-7.8223	-6.8223	-7.0853	-6.0853	-5.7068	-7.8223	-6.5999	-5.1593	-4.5999	-6.2373	-5.0150	-5.4073	-4.5493	-5.9478	-6.2373	-4.8223	-6.5999	-5.8223	-5.9478	-5.0150	-5.3198	-7.0853	-7.4073	-5.9478
ACADL	ENSG00000115361	ENST00000233710	ENSP00000233710	-4.4072	-6.9307	-5.7608	-5.4713	-5.6088	-6.9307	-8.9307	-6.9307	-6.6088	-7.3458	-6.6088	-5.4713	-6.1234	-6.3458	-5.4713	-4.5384	-6.1234	-6.6088	-5.4713	-5.1234	-6.1234	-6.9307	-7.9307	-6.6088	-6.3458	-6.9307	-7.3458	-6.9307	-6.1234	-6.6088	-5.7608	-6.1234	-4.4072	-5.9307	-5.1234	-5.7608	-5.2303	-6.1234	-6.3458	-4.8433	-4.6088	-5.9307	-6.6088	-5.6088	-6.1234	-6.1234
ACADM	ENSG00000117054	ENST00000370841	ENSP00000359878	-4.6560	-6.5820	-5.3189	-5.2034	-6.3189	-5.9039	-8.9039	-5.4445	-5.0965	-8.9039	-6.9039	-6.5820	-6.5820	-6.9039	-5.2034	-4.4445	-5.5820	-6.9039	-5.3189	-7.3189	-5.9039	-7.9039	-8.9039	-5.9039	-6.5820	-8.9039	-8.9039	-6.0965	-6.5820	-8.9039	-6.9039	-6.0965	-4.2600	-7.3189	-5.7340	-4.8164	-5.0965	-5.9039	-8.9039	-4.1490	-4.3803	-6.9039	-6.0965	-5.4445	-5.9039	-6.9039
ACADS	ENSG00000122971	ENST00000242592	ENSP00000242592	-6.8765	-5.8765	-4.5546	-6.8765	-6.8765	-5.0692	-6.2916	-7.8765	-7.2916	-5.7066	-7.2916	-6.2916	-7.8765	-4.3530	-4.8765	-6.8765	-7.2916	-6.5546	-4.8765	-7.2916	-6.5546	-5.8765	-7.8765	-6.2916	-8.8765	-5.8765	-5.5546	-7.8765	-8.8765	-5.0692	-4.4171	-6.8765	-6.2916	-5.2916	-4.4842	-6.2916	-6.2916	-3.5190	-6.0692	-5.5546	-6.8765	-4.4842	-5.4171	-7.2916	-8.8765	-6.0692
ACADSB	ENSG00000196177	ENST00000358776	ENSP00000357873	-4.6887	-6.3517	-5.3517	-5.3517	-5.3517	-5.6147	-7.3517	-6.3517	-5.7667	-7.3517	-6.9366	-6.1293	-5.3517	-6.1293	-5.4772	-5.0297	-5.2362	-6.6147	-5.7667	-6.3517	-6.6147	-7.9366	-7.3517	-5.9366	-7.9366	-7.9366	-7.9366	-7.9366	-6.6147	-5.7667	-5.4772	-6.9366	-4.5443	-6.6147	-5.4772	-5.3517	-5.1293	-6.1293	-7.3517	-4.7667	-4.5443	-5.9366	-6.1293	-6.6147	-6.3517	-6.6147
ACADVL	ENSG00000072778	ENST00000356839	ENSP00000349297	-5.4778	-6.0183	-4.7773	-6.1558	-6.0183	-5.6704	-7.1558	-6.8928	-7.8928	-5.8928	-6.6704	-6.1558	-7.8928	-5.0183	-5.0854	-6.6704	-7.4778	-6.6704	-4.8339	-6.8928	-6.8928	-5.5709	-7.4778	-7.1558	-7.4778	-7.8928	-5.3078	-7.1558	-7.1558	-5.2298	-4.3903	-6.1558	-6.4778	-5.6704	-4.2298	-6.1558	-5.7773	-4.4778	-6.8928	-5.0854	-5.7773	-4.5709	-5.0183	-6.0183	-6.8928	-7.1558
ACAP1	ENSG00000072818	ENST00000158762	ENSP00000158762	-6.3183	-5.9398	-4.9398	-6.8329	-7.0553	-5.4703	-7.3183	-8.0553	-7.0553	-5.3183	-5.9398	-6.8329	-8.6402	-5.8329	-5.9398	-6.3183	-7.3183	-5.6402	-4.5959	-6.4703	-5.8329	-6.1808	-7.3183	-6.0553	-6.1808	-5.9398	-5.4703	-7.0553	-7.3183	-5.5528	-3.9678	-5.9398	-5.6402	-5.0553	-4.1484	-5.9398	-6.1808	-4.5528	-6.4703	-5.0553	-5.9398	-5.4703	-5.3183	-6.0553	-9.6402	-5.9398
ACAP2	ENSG00000114331	ENST00000326793	ENSP00000324287	-4.2479	-6.2479	-5.2479	-4.8005	-6.3854	-6.5374	-8.1224	-6.3854	-5.8005	-6.5374	-6.5374	-5.8005	-6.1224	-6.7074	-5.6199	-5.9000	-5.1838	-7.1224	-4.9000	-6.2479	-6.1224	-7.3854	-8.7074	-6.9000	-6.3854	-7.7074	-7.1224	-7.7074	-6.9000	-7.3854	-6.0069	-5.1838	-4.3150	-5.8005	-5.0635	-4.6199	-5.3150	-5.4594	-7.3854	-5.7074	-5.5374	-7.1224	-6.2479	-6.7074	-6.5374	-6.1224
ACAP3	ENSG00000131584	ENST00000354700	ENSP00000346733	-7.2159	-6.1005	-4.5155	-8.2159	-7.2159	-6.2159	-6.8009	-7.4790	-8.2159	-4.7565	-5.8940	-6.6310	-9.8009	-5.5530	-6.1005	-7.4790	-7.4790	-5.6310	-4.3415	-9.8009	-8.2159	-5.7134	-6.4790	-7.2159	-8.2159	-5.3415	-5.5530	-6.9935	-7.8009	-5.7134	-3.8467	-7.2159	-6.8009	-4.1862	-3.8702	-6.8009	-6.2159	-4.3415	-5.4086	-6.2159	-8.2159	-4.8940	-6.4790	-6.9935	-9.8009	-5.9935
ACAT1	ENSG00000075239	ENST00000265838	ENSP00000265838	-4.5999	-6.9218	-5.3369	-4.8344	-5.2214	-6.9218	-7.9218	-6.3369	-6.3369	-5.9218	-6.5999	-5.9218	-6.5999	-7.3369	-4.8344	-4.5295	-6.1145	-8.9218	-5.9218	-6.3369	-5.4624	-6.5999	-8.9218	-6.3369	-7.9218	-6.9218	-7.3369	-7.9218	-6.5999	-6.9218	-5.1145	-5.9218	-4.4624	-6.9218	-6.9218	-5.2214	-4.5999	-5.2214	-7.3369	-4.7519	-4.6739	-6.3369	-6.1145	-5.4624	-5.0150	-6.9218
ACAT2	ENSG00000120437	ENST00000367048	ENSP00000356015	-5.2448	-6.5078	-5.3703	-5.5078	-5.5078	-6.8297	-7.8297	-6.2448	-5.8297	-6.5078	-7.2448	-6.5078	-4.9228	-6.0224	-5.2448	-5.3703	-6.5078	-6.5078	-5.6598	-6.5078	-5.8297	-7.8297	-7.8297	-5.5078	-7.8297	-7.8297	-7.2448	-7.2448	-7.2448	-7.8297	-5.8297	-5.5078	-4.9228	-6.0224	-5.6598	-5.3703	-4.6598	-5.3703	-7.2448	-4.7423	-4.9228	-5.5078	-5.6598	-5.1293	-6.8297	-5.1293
ACBD3	ENSG00000182827	ENST00000366812	ENSP00000355777	-4.8728	-6.0248	-5.6098	-5.8728	-6.1948	-8.1948	-8.1948	-6.0248	-6.1948	-6.6098	-5.8728	-7.6098	-6.8728	-7.1948	-6.0248	-6.6098	-5.6098	-7.1948	-4.3874	-6.1948	-5.2879	-6.8728	-6.1948	-6.1948	-6.1948	-6.8728	-5.8728	-7.1948	-9.1948	-5.8728	-5.2879	-6.3874	-3.9094	-5.3874	-3.9094	-6.1948	-5.2879	-5.6098	-6.1948	-6.1948	-6.0248	-5.6098	-5.7353	-7.1948	-6.6098	-5.8728
ACBD4	ENSG00000181513	ENST00000398322	ENSP00000381367	-5.9189	-6.1819	-5.1819	-7.5038	-5.9189	-6.5038	-8.5038	-7.5038	-7.5038	-5.1819	-5.1819	-6.5038	-8.5038	-6.1819	-5.0444	-7.5038	-7.5038	-8.5038	-4.2559	-7.5038	-5.9189	-3.7489	-5.6965	-6.1819	-6.1819	-7.5038	-5.6965	-7.5038	-7.5038	-5.9189	-4.3339	-7.5038	-6.1819	-5.1819	-3.9189	-6.5038	-5.5038	-6.1819	-6.9189	-6.5038	-6.1819	-6.9189	-5.3339	-6.1819	-8.5038	-5.9189
ACBD5	ENSG00000107897	ENST00000375888	ENSP00000365049	-4.8875	-6.4021	-5.4021	-4.9615	-6.6245	-6.6245	-6.8875	-5.5090	-5.3026	-5.8875	-6.4021	-5.6245	-6.6245	-6.8875	-5.0395	-5.3026	-5.6245	-6.6245	-4.8171	-6.0395	-6.2095	-6.4021	-8.2095	-6.0395	-7.2095	-8.2095	-7.2095	-7.6245	-8.2095	-7.2095	-5.5090	-6.8875	-4.0802	-5.5090	-5.1220	-4.8171	-5.8875	-5.8875	-7.6245	-6.6245	-4.7500	-5.5090	-6.8875	-5.7500	-7.6245	-6.2095
ACBD6	ENSG00000230124	ENST00000367595	ENSP00000356567	-4.4094	-6.4094	-5.8244	-5.2395	-5.6020	-6.0875	-8.4094	-6.4094	-7.4094	-5.4094	-5.8244	-6.8244	-6.4094	-5.8244	-7.4094	-5.8244	-5.8244	-6.4094	-5.0875	-5.6020	-5.8244	-6.0875	-8.4094	-6.4094	-6.8244	-8.4094	-7.4094	-8.4094	-5.8244	-6.4094	-4.6020	-6.8244	-4.7090	-5.0875	-4.4094	-5.0875	-6.0875	-5.0875	-6.8244	-5.4094	-5.8244	-5.6020	-6.0875	-5.4094	-6.8244	-6.8244
ACBD7	ENSG00000176244	ENST00000356189	ENSP00000367453	-3.7304	-6.1898	-5.6049	-6.1898	-7.1898	-7.1898	-5.6049	-7.1898	-6.1898	-7.1898	-5.6049	-6.1898	-5.6049	-7.1898	-6.1898	-4.8679	-6.1898	-7.1898	-6.1898	-7.1898	-5.6049	-7.1898	-7.1898	-7.1898	-7.1898	-7.1898	-7.1898	-7.1898	-6.1898	-5.6049	-5.1898	-6.1898	-4.3825	-5.6049	-6.1898	-4.3825	-4.6049	-5.6049	-5.6049	-5.6049	-4.8679	-6.1898	-5.6049	-7.1898	-7.1898	-7.1898
ACCS	ENSG00000110455	ENST00000263776	ENSP00000263776	-6.3193	-5.8048	-5.1267	-7.5417	-6.8048	-5.5417	-7.5417	-7.5417	-6.3193	-6.3193	-5.5417	-5.8048	-9.1267	-5.6673	-5.4263	-7.1267	-7.1267	-6.1267	-4.6673	-6.5417	-6.5417	-5.4263	-8.1267	-6.1267	-9.1267	-5.8048	-6.3193	-6.8048	-7.1267	-5.0392	-3.9974	-6.8048	-5.4263	-4.8788	-4.4263	-5.8048	-6.5417	-5.3193	-9.1267	-5.6673	-6.8048	-5.1267	-5.8048	-6.3193	-7.1267	-5.5417
ACD	ENSG00000102977	ENST00000219251	ENSP00000219251	-7.2264	-7.2264	-6.2264	-7.2264	-6.4191	-5.3195	-6.4191	-7.2264	-7.6414	-5.3195	-5.9045	-6.0565	-8.2264	-7.2264	-6.0565	-7.2264	-7.6414	-5.9045	-4.5826	-6.6414	-5.0565	-4.4191	-6.0565	-5.3195	-6.9045	-6.6414	-5.5260	-6.4191	-6.4191	-5.6414	-4.2722	-5.7670	-6.6414	-5.2264	-4.3684	-6.6414	-5.9045	-4.7029	-5.7670	-5.6414	-6.4191	-5.3195	-5.0565	-6.4191	-6.9045	-5.5260
ACE	ENSG00000159640	ENST00000290866	ENSP00000290866	-7.2437	-4.7412	-4.8901	-7.2437	-7.2437	-5.3262	-6.6063	-7.2437	-8.4136	-5.5556	-6.1657	-7.4136	-8.0917	-5.1657	-5.5067	-7.6063	-8.0917	-5.4136	-4.2437	-6.6063	-6.6063	-5.4136	-5.9542	-6.3262	-7.8287	-6.0917	-6.0917	-8.0917	-7.6063	-5.2843	-3.8137	-8.8287	-5.9542	-4.7698	-4.5067	-6.1657	-6.6063	-4.4363	-6.7132	-6.2437	-7.6063	-5.0561	-5.6587	-8.4136	-8.4136	-6.3262
ACE2	ENSG00000130234	ENST00000427411	ENSP00000389326	-4.9459	-5.6658	-5.3609	-4.4678	-5.5833	-6.4313	-8.1683	-6.1683	-6.2938	-6.2938	-6.1683	-6.7532	-6.4313	-5.7532	-4.9983	-5.6658	-5.7532	-8.1683	-5.1683	-5.8463	-5.7532	-6.4313	-9.7532	-5.9459	-7.4313	-8.7532	-7.7532	-8.1683	-6.7532	-6.4313	-5.2938	-5.4313	-4.4678	-5.1683	-5.5053	-5.3609	-5.2938	-6.1683	-9.7532	-5.4313	-5.4313	-6.9459	-5.9459	-7.1683	-6.7532	-6.5833
ACHE	ENSG00000087085	ENST00000428317	ENSP00000414858	-7.3923	-5.6919	-6.3923	-6.8074	-6.2224	-6.3923	-6.0704	-7.8074	-9.3923	-5.6919	-6.8074	-6.8074	-9.3923	-6.2224	-6.2224	-8.3923	-7.3923	-5.5850	-4.9329	-7.8074	-5.9329	-4.8074	-6.0704	-6.2224	-6.3923	-5.8074	-5.4854	-6.8074	-8.3923	-5.3049	-3.8377	-7.3923	-7.3923	-4.9329	-4.3923	-6.2224	-6.8074	-4.2224	-6.5850	-6.0704	-6.0704	-4.9329	-5.0704	-6.0704	-6.8074	-5.8074
ACIN1	ENSG00000100813	ENST00000605057	ENSP00000474349	-4.9628	-7.2192	-4.7167	-6.9297	-5.8041	-5.9297	-9.3891	-5.9297	-5.2598	-5.4822	-5.8041	-6.3891	-7.5817	-6.5817	-6.8041	-6.6887	-6.6887	-7.0672	-4.4584	-6.1412	-5.2192	-5.5311	-8.3891	-5.0672	-5.9968	-6.5817	-5.2598	-6.2192	-6.9297	-6.9297	-5.1412	-6.9297	-3.9297	-5.3447	-3.6209	-5.3447	-5.6887	-5.7452	-8.0672	-5.5817	-6.5817	-6.3891	-6.2192	-7.2192	-6.6887	-6.2192
ACKR1	ENSG00000213088	ENST00000537147	ENSP00000441985	-7.6221	-6.3001	-6.0371	-6.6221	-6.6221	-5.6221	-7.0371	-6.0371	-7.0371	-5.4521	-7.0371	-6.3001	-7.6221	-6.3001	-6.6221	-6.3001	-8.6221	-5.8147	-5.3001	-6.6221	-6.0371	-5.4521	-8.6221	-5.8147	-8.6221	-6.6221	-8.6221	-8.6221	-5.8147	-4.8147	-3.4126	-6.6221	-6.3001	-6.0371	-6.6221	-6.0371	-5.6221	-4.3001	-7.6221	-5.3001	-5.4521	-5.4521	-5.8147	-5.3001	-7.0371	-5.4521
ACKR3	ENSG00000144476	ENST00000272928	ENSP00000272928	-6.3923	-5.0138	-5.2548	-6.7142	-6.3923	-5.1293	-5.5443	-8.7142	-7.1293	-4.9069	-7.1293	-7.1293	-8.7142	-4.1293	-5.5443	-5.9069	-8.7142	-5.3923	-5.9069	-7.1293	-6.7142	-5.7142	-8.7142	-6.7142	-8.7142	-6.7142	-6.7142	-7.7142	-8.7142	-4.8074	-4.2548	-7.7142	-8.7142	-5.2548	-5.0138	-7.7142	-8.7142	-4.8074	-6.7142	-7.7142	-8.7142	-5.9069	-7.1293	-8.7142	-7.7142	-4.3923
ACLY	ENSG00000131473	ENST00000590151	ENSP00000466259	-5.8567	-5.4238	-4.4238	-6.8567	-6.5937	-5.2718	-7.1787	-6.0912	-7.5937	-6.0912	-6.7192	-7.1787	-8.5937	-4.4507	-5.0912	-5.5937	-8.1787	-5.7863	-5.2245	-7.5937	-6.1787	-5.6551	-7.5937	-6.0912	-6.8567	-7.1787	-6.3713	-7.8567	-9.1787	-5.2245	-5.0087	-6.4782	-5.8567	-5.1787	-4.6868	-5.3207	-6.0912	-4.3973	-7.3713	-6.3713	-5.6551	-4.9307	-5.2245	-6.3713	-6.8567	-5.1343
ACMSD	ENSG00000153086	ENST00000356140	ENSP00000348459	-4.5346	-5.6221	-5.1626	-6.6221	-5.8147	-6.0371	-7.6221	-7.6221	-6.3001	-6.0371	-6.3001	-7.6221	-6.6221	-6.6221	-4.8147	-6.0371	-6.0371	-6.6221	-5.8147	-5.8147	-5.8147	-5.4521	-7.6221	-5.6221	-7.0371	-7.0371	-8.6221	-7.6221	-6.3001	-6.0371	-4.8147	-5.8147	-5.0371	-5.6221	-4.8147	-5.0371	-6.0371	-5.0371	-6.6221	-7.6221	-5.1626	-6.0371	-6.3001	-5.4521	-6.6221	-5.4521
ACO1	ENSG00000122729	ENST00000541043	ENSP00000438733	-5.1323	-5.3023	-5.3023	-5.4949	-6.5653	-6.0799	-7.3023	-5.7173	-6.3023	-6.7173	-7.3023	-6.5653	-7.0799	-5.1323	-5.4949	-5.3637	-6.5653	-6.4278	-4.9803	-6.8872	-5.4278	-6.5653	-7.8872	-5.3023	-6.7173	-6.7173	-7.3023	-7.5653	-7.3023	-6.5653	-5.3023	-5.9803	-5.0799	-5.3023	-5.5653	-5.0292	-5.4278	-5.7998	-9.8872	-4.9803	-5.2434	-5.5653	-5.9803	-5.9803	-5.8872	-5.7998
ACO2	ENSG00000100412	ENST00000216254	ENSP00000216254	-6.2514	-4.8528	-4.1872	-6.7108	-7.1258	-5.1258	-6.5409	-6.3889	-8.7108	-5.8039	-6.7108	-8.1258	-9.7108	-4.6664	-6.2514	-4.9559	-7.7108	-5.4629	-4.9559	-6.3889	-6.7108	-5.6233	-7.3889	-5.7108	-7.7108	-6.2514	-6.1258	-8.1258	-7.1258	-5.9035	-4.2190	-7.3889	-5.8039	-4.6664	-4.8039	-5.8039	-5.9035	-4.9559	-7.1258	-5.7108	-6.7108	-4.5014	-5.5409	-5.7108	-8.7108	-6.3889
ACOT1	ENSG00000184227	ENST00000311148	ENSP00000311224	-5.7340	-6.0965	-5.4445	-6.9039	-7.3189	-6.0965	-6.0965	-7.3189	-7.3189	-6.5820	-6.9039	-6.5820	-8.9039	-5.5820	-6.0965	-6.0965	-7.9039	-5.7340	-5.7340	-6.3189	-6.5820	-4.9039	-6.0965	-5.4445	-6.9039	-4.9970	-5.7340	-8.9039	-7.9039	-5.7340	-4.0459	-6.3189	-5.9039	-5.2034	-4.2034	-6.3189	-7.3189	-5.2034	-5.7340	-5.0965	-5.9039	-4.6560	-5.0965	-6.0965	-7.3189	-6.3189
ACOT11	ENSG00000162390	ENST00000343744	ENSP00000340260	-7.7638	-5.1788	-4.6483	-5.8893	-6.5414	-4.9564	-6.5414	-8.3487	-7.3487	-5.6483	-6.7638	-6.3487	-9.3487	-5.3487	-5.3487	-6.5414	-7.7638	-5.2613	-4.5938	-7.7638	-7.3487	-5.4418	-7.3487	-6.7638	-6.7638	-5.6483	-5.4418	-6.5414	-8.3487	-5.3487	-4.4418	-7.7638	-7.7638	-4.6483	-4.1008	-6.3487	-6.7638	-4.3043	-7.0268	-6.3487	-6.7638	-5.5414	-6.7638	-7.0268	-7.7638	-5.5414
ACOT12	ENSG00000172497	ENST00000307624	ENSP00000303246	-4.9378	-6.4524	-5.2597	-5.6748	-5.3529	-6.0898	-8.2597	-5.9378	-6.0898	-5.4524	-7.2597	-6.0898	-5.9378	-5.2597	-5.9378	-5.2597	-6.6748	-6.2597	-5.5593	-5.4524	-6.0898	-5.9378	-7.2597	-6.6748	-6.6748	-6.4524	-7.6748	-7.2597	-7.6748	-5.6748	-5.5593	-6.4524	-4.8674	-5.8003	-5.0898	-4.8003	-5.8003	-5.5593	-6.2597	-5.1723	-5.5593	-6.0898	-7.2597	-6.9378	-6.0898	-5.9378
ACOT13	ENSG00000112304	ENST00000537591	ENSP00000445552	-4.6439	-5.1293	-5.4512	-6.4512	-4.6439	-5.4512	-5.4512	-5.8662	-6.4512	-7.4512	-6.4512	-6.4512	-4.8662	-7.4512	-5.1293	-5.4512	-5.8662	-5.4512	-7.4512	-5.8662	-7.4512	-6.4512	-7.4512	-5.8662	-7.4512	-7.4512	-7.4512	-7.4512	-6.4512	-6.4512	-5.1293	-5.8662	-4.8662	-7.4512	-6.4512	-5.1293	-4.6439	-5.8662	-7.4512	-5.4512	-4.4512	-5.8662	-6.4512	-6.4512	-5.8662	-5.4512
ACOT2	ENSG00000119673	ENST00000622407	ENSP00000483704	-5.7340	-6.0965	-5.4445	-6.9039	-7.3189	-6.3189	-5.9039	-6.9039	-7.3189	-6.5820	-6.9039	-6.5820	-8.9039	-5.5820	-5.9039	-6.0965	-7.9039	-5.5820	-5.5820	-6.3189	-6.5820	-4.9970	-6.0965	-5.3189	-6.9039	-5.0965	-5.9039	-8.9039	-7.9039	-5.7340	-4.0459	-6.3189	-5.9039	-5.2034	-4.2034	-6.3189	-7.3189	-5.0965	-5.9039	-5.2034	-5.9039	-4.7340	-4.9970	-6.0965	-7.3189	-6.3189
ACOT4	ENSG00000177465	ENST00000326303	ENSP00000323071	-6.0965	-5.5820	-5.3189	-6.5820	-6.5820	-7.9039	-6.5820	-7.9039	-6.9039	-6.5820	-6.9039	-6.9039	-6.5820	-5.3189	-6.3189	-5.2034	-6.9039	-5.9039	-5.2034	-5.9039	-5.5820	-5.0965	-6.5820	-5.7340	-7.3189	-5.2034	-5.9039	-8.9039	-6.9039	-5.2034	-4.4445	-6.5820	-5.7340	-5.3189	-4.7340	-6.3189	-7.9039	-4.5820	-5.9039	-5.5820	-5.4445	-4.8164	-5.2034	-6.5820	-6.3189	-6.5820
ACOT7	ENSG00000097021	ENST00000608083	ENSP00000476610	-6.6294	-5.3074	-4.3814	-6.0444	-7.0444	-4.6294	-7.0444	-7.6294	-7.6294	-5.3074	-7.0444	-7.6294	-8.6294	-4.3814	-5.1699	-7.6294	-8.6294	-5.6294	-4.7225	-6.6294	-6.3074	-6.0444	-7.0444	-5.8220	-7.6294	-5.6294	-5.4594	-7.6294	-8.6294	-6.3074	-4.7225	-8.6294	-6.3074	-5.0444	-3.9855	-6.6294	-7.0444	-4.6294	-6.3074	-6.6294	-7.0444	-5.4594	-5.6294	-6.6294	-8.6294	-4.9289
ACOT8	ENSG00000101473	ENST00000217455	ENSP00000217455	-7.5584	-6.2365	-4.9735	-8.5584	-6.9735	-6.5584	-7.5584	-6.9735	-6.9735	-5.7511	-6.2365	-7.5584	-8.5584	-5.7511	-5.2365	-6.2365	-6.5584	-5.0990	-4.1661	-6.2365	-5.3885	-4.9735	-6.2365	-6.5584	-5.9735	-6.9735	-5.9735	-6.9735	-7.5584	-5.3885	-4.5584	-7.5584	-6.2365	-4.8580	-4.8580	-6.2365	-6.5584	-4.6515	-7.5584	-5.9735	-6.9735	-5.0990	-5.5584	-6.5584	-6.5584	-5.3885
ACOT9	ENSG00000123130	ENST00000379303	ENSP00000368605	-5.2826	-5.9830	-4.8131	-5.6611	-5.9830	-6.1756	-7.3980	-6.1756	-5.6611	-5.6611	-6.3980	-5.6611	-6.3980	-6.3980	-4.8131	-5.5236	-6.3980	-6.3980	-5.1756	-5.3980	-5.9830	-6.3980	-7.3980	-5.5236	-6.6611	-8.9830	-6.1756	-7.9830	-8.9830	-6.3980	-5.8131	-5.5236	-4.8131	-6.1756	-4.8955	-5.3980	-5.5236	-6.1756	-7.3980	-6.3980	-5.8131	-6.1756	-6.1756	-6.3980	-5.8131	-6.9830
ACOX1	ENSG00000161533	ENST00000301608	ENSP00000301608	-4.9643	-5.0955	-5.0955	-6.3179	-6.6805	-5.1659	-7.4878	-5.6805	-7.4878	-6.1659	-6.4878	-6.0284	-7.4878	-5.4878	-5.2399	-5.0955	-6.6805	-6.0284	-4.7330	-6.0284	-5.9029	-6.9029	-7.9029	-5.9029	-7.1659	-6.4878	-6.9029	-6.9029	-7.4878	-5.4004	-4.9029	-5.6805	-4.9643	-5.6805	-5.0955	-5.5809	-5.7874	-5.5809	-7.9029	-5.3179	-6.0284	-5.3179	-6.1659	-6.4878	-6.4878	-6.3179
ACOX2	ENSG00000168306	ENST00000302819	ENSP00000307697	-6.3595	-5.8290	-5.5294	-6.5294	-6.3595	-5.2815	-6.7221	-6.0700	-6.5294	-5.9445	-5.8290	-6.5294	-6.2075	-5.2075	-5.5294	-6.9445	-6.3595	-5.7221	-4.2815	-6.0700	-5.6225	-6.7221	-7.9445	-6.5294	-8.5294	-6.0700	-5.8290	-7.9445	-7.9445	-5.0059	-4.4001	-6.5294	-6.0700	-4.8856	-4.8856	-6.2075	-5.3595	-4.4850	-8.5294	-5.8290	-5.7221	-5.8290	-7.2075	-6.3595	-8.5294	-5.6225
ACP1	ENSG00000143727	ENST00000272065	ENSP00000272065	-4.7549	-5.7549	-5.7549	-5.1699	-6.7549	-5.4330	-6.7549	-6.7549	-5.7549	-5.1699	-5.4330	-6.7549	-6.1699	-6.7549	-5.7549	-4.7549	-5.4330	-5.7549	-5.1699	-7.7549	-6.7549	-5.4330	-7.7549	-6.7549	-6.1699	-7.7549	-6.7549	-7.7549	-6.1699	-7.7549	-5.7549	-5.7549	-5.1699	-5.4330	-5.4330	-4.7549	-5.7549	-5.7549	-6.1699	-6.1699	-7.7549	-6.7549	-5.1699	-6.7549	-6.1699	-6.7549
ACP2	ENSG00000134575	ENST00000256997	ENSP00000256997	-8.9099	-5.4505	-5.3249	-6.3249	-5.5880	-5.2095	-7.9099	-6.5880	-8.9099	-6.1025	-7.3249	-6.5880	-6.9099	-6.5880	-5.4505	-7.3249	-6.1025	-5.4505	-4.1550	-7.9099	-6.5880	-5.0030	-6.3249	-5.7400	-7.9099	-5.5880	-5.1025	-6.9099	-6.5880	-4.6620	-4.1025	-6.5880	-5.9099	-5.0030	-4.6620	-6.5880	-6.3249	-5.1025	-6.5880	-6.3249	-6.5880	-5.7400	-5.7400	-6.9099	-7.9099	-5.9099
ACP5	ENSG00000102575	ENST00000592828	ENSP00000468767	-6.5812	-6.2593	-4.8808	-5.2593	-6.2593	-5.9962	-6.9962	-5.7738	-8.5812	-6.5812	-5.7738	-7.5812	-7.5812	-5.2593	-6.2593	-6.9962	-6.5812	-5.1218	-4.9962	-7.5812	-6.5812	-5.2593	-7.5812	-6.2593	-6.9962	-5.4113	-6.2593	-8.5812	-5.9962	-6.2593	-4.0576	-6.9962	-6.9962	-4.6743	-5.1218	-6.2593	-6.9962	-4.2593	-6.5812	-6.2593	-6.9962	-5.2593	-5.5812	-5.9962	-6.9962	-5.7738
ACP6	ENSG00000162836	ENST00000583509	ENSP00000463574	-5.7549	-5.7549	-5.1175	-6.6029	-7.3399	-5.1175	-8.9248	-6.1175	-5.9248	-5.9248	-6.1175	-6.6029	-7.3399	-5.7549	-4.9248	-6.3399	-6.3399	-5.6029	-4.4013	-7.3399	-5.4654	-5.7549	-5.7549	-6.9248	-7.9248	-7.3399	-6.3399	-7.3399	-6.9248	-5.4654	-4.2810	-6.6029	-5.2244	-5.0179	-4.8373	-5.7549	-6.3399	-5.4654	-7.3399	-5.7549	-6.6029	-5.9248	-5.9248	-6.6029	-7.3399	-5.9248
ACPP	ENSG00000014257	ENST00000336375	ENSP00000337471	-5.4725	-6.4725	-5.3350	-5.9871	-6.2095	-6.2095	-6.7944	-5.2095	-6.2095	-5.6245	-6.2095	-5.6245	-6.4725	-5.9871	-5.3350	-6.4725	-5.9871	-5.7944	-5.2095	-5.9871	-6.7944	-5.3350	-7.2095	-5.2095	-6.7944	-8.7944	-6.7944	-7.7944	-5.7944	-5.2095	-5.2095	-5.4725	-5.0940	-5.0940	-4.5465	-6.4725	-6.2095	-6.4725	-7.2095	-6.4725	-5.6245	-5.7944	-7.2095	-6.7944	-7.7944	-6.4725
ACR	ENSG00000100312	ENST00000216139	ENSP00000216139	-5.7340	-5.5820	-5.2034	-5.9039	-5.9039	-5.2034	-6.9039	-6.9039	-6.9039	-5.7340	-6.9039	-8.9039	-6.9039	-5.3189	-6.0965	-5.5820	-6.3189	-6.0965	-5.4445	-6.5820	-4.6560	-4.2034	-6.0965	-5.0965	-6.0965	-6.3189	-7.9039	-6.9039	-7.3189	-5.7340	-5.4445	-6.5820	-6.3189	-5.5820	-5.5820	-6.9039	-6.0965	-4.9039	-6.9039	-6.0965	-5.5820	-5.3189	-5.3189	-6.9039	-6.9039	-5.9039
ACRBP	ENSG00000111644	ENST00000229243	ENSP00000229243	-6.9093	-5.3243	-5.1438	-6.6463	-6.0613	-5.4239	-7.6463	-5.5308	-6.9093	-5.5308	-7.6463	-7.6463	-6.6463	-6.2312	-5.9093	-7.2312	-5.9093	-5.3243	-4.1438	-9.2312	-6.2312	-5.4239	-8.2312	-5.5308	-6.6463	-6.6463	-6.2312	-7.2312	-7.2312	-5.2312	-4.7718	-6.2312	-4.7077	-5.9093	-4.1438	-6.0613	-6.6463	-5.2312	-7.6463	-6.4239	-6.4239	-5.6463	-5.9093	-7.2312	-7.2312	-5.7718
ACRV1	ENSG00000134940	ENST00000527795	ENSP00000436819	-6.3980	-6.3980	-5.9830	-5.1756	-5.3980	-6.9830	-6.9830	-6.3980	-6.9830	-6.9830	-6.9830	-5.9830	-5.9830	-5.9830	-4.9830	-6.3980	-4.9830	-6.3980	-4.0761	-5.9830	-5.9830	-7.9830	-7.9830	-4.8131	-6.9830	-7.9830	-7.9830	-6.9830	-6.9830	-5.6611	-6.9830	-5.1756	-4.5236	-7.9830	-4.8131	-5.9830	-6.9830	-6.3980	-7.9830	-5.9830	-4.6611	-5.9830	-6.3980	-4.5236	-7.9830	-7.9830
ACSBG1	ENSG00000103740	ENST00000258873	ENSP00000258873	-6.1516	-5.6110	-4.6568	-6.2891	-6.4411	-5.5236	-6.4411	-6.0261	-7.0261	-5.7041	-7.0261	-7.2891	-7.2891	-4.6110	-4.9672	-6.4411	-6.6110	-6.4411	-4.6110	-7.2891	-6.1516	-5.2187	-8.0261	-7.2891	-8.6110	-6.1516	-5.7041	-9.6110	-7.6110	-5.4411	-4.3256	-8.6110	-5.8037	-4.8561	-4.2535	-6.4411	-6.2891	-4.5666	-6.8037	-6.2891	-7.0261	-4.8037	-5.9106	-6.4411	-7.6110	-6.4411
ACSF2	ENSG00000167107	ENST00000427954	ENSP00000401831	-6.2772	-5.1992	-4.5402	-6.8621	-5.5402	-5.3596	-6.6397	-7.4471	-7.1252	-6.1252	-6.2772	-6.6397	-7.8621	-4.8621	-4.9877	-5.7466	-7.1252	-6.6397	-4.5891	-6.2772	-6.2772	-5.6397	-7.4471	-6.4471	-6.8621	-6.8621	-6.1252	-9.4471	-8.4471	-5.3596	-4.4027	-7.4471	-5.7466	-5.5402	-4.4471	-6.2772	-5.5402	-4.8621	-7.4471	-6.2772	-6.2772	-5.2772	-5.1992	-5.9877	-9.4471	-5.4471
ACSF3	ENSG00000176715	ENST00000614302	ENSP00000479130	-6.9864	-6.3083	-4.9864	-7.3083	-6.5010	-4.9160	-6.7234	-6.7234	-6.9864	-5.9864	-5.2209	-6.7234	-8.3083	-5.0604	-5.7234	-6.9864	-8.3083	-5.0604	-5.2209	-6.9864	-5.9864	-5.9864	-5.6079	-6.5010	-7.3083	-6.3083	-6.1384	-7.7234	-8.3083	-5.4014	-4.0989	-6.9864	-5.5010	-5.6079	-4.5535	-6.5010	-6.1384	-4.7848	-6.1384	-6.5010	-5.8489	-5.2209	-5.5010	-6.9864	-7.7234	-4.9864
ACSL1	ENSG00000151726	ENST00000504342	ENSP00000425006	-4.9773	-6.1028	-5.1028	-5.6554	-5.7549	-6.2403	-6.9773	-6.1028	-5.7549	-6.5622	-6.7549	-7.2403	-5.9773	-5.4748	-5.1699	-6.1028	-6.3923	-6.7549	-5.4748	-7.2403	-5.3923	-6.3923	-6.9773	-6.1028	-6.3923	-8.5622	-6.3923	-8.5622	-8.5622	-5.8618	-4.8618	-5.7549	-4.8074	-5.2403	-5.1699	-5.3923	-5.3143	-5.3923	-7.2403	-6.1028	-5.1699	-5.1028	-6.5622	-6.7549	-6.5622	-5.9773
ACSL3	ENSG00000123983	ENST00000392066	ENSP00000375918	-4.2461	-5.7963	-5.2817	-5.0801	-5.6036	-6.2817	-8.6036	-5.6036	-7.0187	-7.0187	-7.2817	-5.7963	-7.0187	-5.7963	-5.2817	-4.6036	-6.4337	-7.2817	-5.9032	-6.2817	-5.3557	-7.2817	-7.2817	-6.2817	-6.7963	-7.6036	-7.6036	-6.7963	-6.1442	-7.0187	-5.9032	-5.4337	-4.4743	-7.2817	-5.4337	-5.1442	-5.2817	-6.0187	-8.0187	-5.7963	-4.7456	-7.2817	-6.0187	-6.1442	-6.2817	-6.4337
ACSL4	ENSG00000068366	ENST00000348502	ENSP00000262835	-4.4203	-5.9228	-4.8074	-5.0484	-5.7004	-6.5078	-8.5078	-5.3379	-6.5078	-6.5078	-6.5078	-6.0484	-6.3379	-5.6009	-5.1155	-4.8639	-6.7004	-7.5078	-5.7004	-6.3379	-5.8074	-7.1859	-7.1859	-5.5078	-6.7004	-7.5078	-9.5078	-8.5078	-6.3379	-7.5078	-5.2599	-5.6009	-4.3379	-5.5078	-5.8074	-5.5078	-5.5078	-6.3379	-9.5078	-5.4203	-4.7529	-6.0484	-5.9228	-6.1859	-5.9228	-6.9228
ACSL5	ENSG00000197142	ENST00000393081	ENSP00000376796	-5.2114	-5.8329	-4.6264	-5.6264	-5.2114	-6.3634	-8.5333	-6.5333	-6.3634	-6.5333	-6.5333	-6.3634	-7.2114	-4.8329	-5.9484	-5.4459	-5.5333	-6.9484	-5.7260	-6.5333	-5.9484	-5.7260	-7.2114	-5.8329	-7.9484	-8.5333	-6.9484	-7.9484	-7.2114	-6.3634	-5.0739	-5.8329	-5.4459	-4.9484	-5.0098	-5.5333	-6.2114	-5.5333	-7.9484	-5.2854	-5.0739	-6.3634	-5.8329	-6.2114	-5.9484	-6.3634
ACSL6	ENSG00000164398	ENST00000379240	ENSP00000368542	-5.2384	-6.5603	-4.9754	-5.9754	-5.8599	-5.9754	-7.9754	-6.3904	-6.5603	-6.3904	-6.5603	-6.7530	-7.2384	-4.8054	-5.5603	-5.5603	-6.3904	-6.2384	-4.8599	-6.5603	-5.6534	-6.7530	-6.9754	-5.5603	-7.5603	-6.9754	-6.1009	-7.5603	-6.7530	-5.3904	-4.8599	-5.7530	-5.6534	-5.2384	-4.7530	-5.3904	-5.8599	-5.2384	-7.2384	-5.8599	-5.2384	-5.6534	-5.3904	-6.5603	-7.2384	-6.5603
ACSM2A	ENSG00000183747	ENST00000575690	ENSP00000460349	-5.8512	-5.7257	-4.4526	-6.3106	-5.6102	-6.5033	-7.3106	-5.8512	-7.3106	-5.9887	-6.7257	-6.1407	-6.3106	-5.2231	-4.9887	-5.7257	-6.9887	-6.9887	-4.7871	-6.5033	-5.7257	-5.7257	-8.3106	-6.5033	-5.9887	-8.3106	-6.9887	-7.3106	-6.5033	-5.9887	-4.5557	-6.1407	-5.2231	-5.4037	-5.3106	-5.4037	-5.5033	-5.3106	-8.3106	-5.8512	-5.1407	-5.6102	-5.8512	-6.5033	-7.3106	-5.9887
ACSM2B	ENSG00000066813	ENST00000567001	ENSP00000456378	-5.7257	-5.7257	-4.4526	-6.5033	-5.5033	-6.3106	-7.3106	-5.9887	-7.3106	-5.9887	-6.7257	-6.1407	-6.3106	-5.1407	-4.9887	-5.7257	-6.9887	-6.9887	-4.7871	-6.5033	-5.7257	-5.8512	-8.3106	-6.5033	-5.9887	-8.3106	-6.9887	-7.3106	-6.3106	-5.8512	-4.6102	-6.1407	-5.1407	-5.5033	-5.4037	-5.3106	-5.6102	-5.4037	-8.3106	-5.7257	-5.0627	-5.5033	-5.8512	-6.5033	-7.7257	-6.5033
ACSM3	ENSG00000005187	ENST00000289416	ENSP00000289416	-4.6871	-6.1610	-4.7460	-4.8715	-5.5236	-5.7460	-7.3309	-5.6305	-5.6305	-6.5236	-6.7460	-6.0090	-6.7460	-5.7460	-5.7460	-5.1610	-6.0090	-6.1610	-6.0090	-6.3309	-5.7460	-6.3309	-7.3309	-5.6305	-6.5236	-8.3309	-8.3309	-7.3309	-5.7460	-7.3309	-5.3309	-7.0090	-5.1610	-6.1610	-5.3309	-4.9386	-5.2435	-6.0090	-9.3309	-6.1610	-4.9386	-6.1610	-6.1610	-7.7460	-5.4240	-6.3309
ACSM5	ENSG00000183549	ENST00000331849	ENSP00000327916	-5.9932	-6.1452	-4.8557	-5.8557	-6.3151	-5.6147	-6.9932	-5.8557	-6.7302	-5.7302	-5.3151	-5.9932	-7.7302	-5.1452	-5.8557	-6.9932	-7.7302	-6.5078	-5.1452	-6.5078	-5.5078	-5.9932	-6.9932	-5.5078	-6.9932	-7.7302	-5.7302	-8.3151	-6.9932	-5.6147	-4.4572	-7.7302	-5.5078	-5.3151	-4.6713	-5.8557	-5.7302	-4.8557	-7.7302	-5.9932	-5.4083	-5.9932	-5.5078	-6.9932	-7.7302	-5.7302
ACSS1	ENSG00000154930	ENST00000323482	ENSP00000316924	-6.5450	-6.5450	-4.9011	-6.9600	-6.5450	-5.1526	-6.9600	-6.5450	-9.5450	-5.6381	-5.5450	-6.3750	-8.5450	-4.5450	-5.5450	-7.2230	-8.5450	-5.6381	-5.2970	-7.2230	-6.0855	-5.4575	-6.7376	-6.5450	-7.5450	-6.5450	-5.7376	-7.5450	-8.5450	-6.0855	-4.6381	-7.2230	-6.2230	-4.8445	-4.6381	-5.8445	-5.4575	-4.5450	-6.3750	-5.3750	-5.8445	-4.8445	-5.2230	-6.3750	-7.9600	-5.0855
ACSS2	ENSG00000131069	ENST00000360596	ENSP00000353804	-5.9830	-6.5680	-4.8675	-6.2460	-5.3980	-5.4805	-8.5680	-6.1085	-7.9830	-5.9830	-7.2460	-6.7606	-9.5680	-5.1756	-5.6611	-5.4805	-7.2460	-5.7606	-5.1756	-6.2460	-5.7606	-5.5680	-7.2460	-5.8675	-7.2460	-5.9830	-5.6611	-8.5680	-7.9830	-5.7606	-5.3200	-6.2460	-5.6611	-5.3200	-4.2826	-5.6611	-5.5680	-5.4805	-7.9830	-5.9830	-6.2460	-5.1756	-5.3980	-5.5680	-6.7606	-5.9830
ACSS3	ENSG00000111058	ENST00000261206	ENSP00000261206	-4.8934	-6.7299	-5.1449	-5.7299	-5.7299	-5.8368	-7.9523	-6.3673	-6.7299	-6.9523	-6.2153	-6.9523	-6.5372	-5.9523	-5.5372	-5.1449	-6.3673	-6.2153	-6.0778	-5.9523	-5.6303	-5.7299	-7.5372	-5.5372	-7.2153	-8.5372	-7.2153	-6.7299	-7.2153	-6.5372	-6.0778	-6.0778	-5.0137	-5.8368	-5.4498	-5.5372	-5.0137	-5.8368	-6.9523	-5.1449	-4.9523	-5.2153	-5.6303	-5.8368	-5.9523	-5.8368
ACTA1	ENSG00000143632	ENST00000366684	ENSP00000355645	-6.1799	-5.3054	-4.8580	-7.1799	-7.7649	-4.2413	-6.7649	-7.7649	-7.7649	-6.4429	-6.7649	-8.7649	-8.7649	-3.9069	-4.6774	-7.1799	-8.7649	-5.4429	-5.1799	-8.7649	-7.7649	-5.4429	-6.1799	-6.4429	-7.7649	-5.0644	-8.7649	-7.7649	-8.7649	-5.7649	-4.5169	-7.7649	-7.1799	-4.5949	-4.0100	-6.4429	-7.7649	-4.4429	-6.1799	-6.4429	-8.7649	-4.3726	-6.4429	-6.4429	-8.7649	-5.9575
ACTB	ENSG00000075624	ENST00000331789	ENSP00000349960	-6.7582	-5.7582	-4.6708	-7.1733	-7.1733	-4.5883	-7.1733	-6.1733	-7.7582	-5.9509	-7.1733	-8.7582	-8.7582	-4.1144	-4.6708	-6.4363	-7.7582	-5.5883	-5.1733	-7.7582	-7.7582	-5.0578	-8.7582	-5.9509	-8.7582	-5.7582	-6.4363	-6.4363	-7.7582	-5.9509	-4.3659	-8.7582	-7.1733	-4.5103	-4.1144	-6.7582	-7.1733	-4.5103	-7.1733	-5.7582	-8.7582	-4.1733	-6.7582	-7.1733	-8.7582	-5.5883
ACTC1	ENSG00000159251	ENST00000290378	ENSP00000290378	-6.7649	-6.1799	-4.6774	-5.7649	-6.1799	-5.0644	-8.7649	-5.4429	-7.7649	-6.1799	-8.7649	-8.7649	-8.7649	-4.5949	-4.7649	-4.9575	-6.7649	-5.9575	-5.5949	-6.7649	-7.7649	-5.4429	-6.7649	-5.9575	-8.7649	-5.9575	-6.7649	-5.5949	-7.7649	-5.9575	-4.5169	-8.7649	-5.7649	-5.0644	-4.3054	-5.4429	-7.1799	-4.9575	-7.1799	-5.0644	-7.1799	-4.7649	-6.7649	-5.5949	-7.1799	-5.3054
ACTG1	ENSG00000184009	ENST00000615544	ENSP00000477968	-6.7582	-5.7582	-4.6708	-7.1733	-8.7582	-4.3659	-6.7582	-6.7582	-7.1733	-6.1733	-7.7582	-8.7582	-8.7582	-4.2347	-4.6708	-5.7582	-8.7582	-5.5883	-5.0578	-7.7582	-7.1733	-5.1733	-6.4363	-7.1733	-7.1733	-5.7582	-6.4363	-7.1733	-8.7582	-6.4363	-4.1733	-8.7582	-7.1733	-4.4363	-4.0578	-7.7582	-7.1733	-4.3659	-6.7582	-6.4363	-7.7582	-4.3659	-6.4363	-6.7582	-8.7582	-5.4363
ACTG2	ENSG00000163017	ENST00000409624	ENSP00000386857	-7.1766	-6.7616	-4.5916	-5.4396	-5.7616	-4.7616	-7.1766	-7.7616	-7.1766	-6.1766	-6.7616	-8.7616	-8.7616	-4.5136	-4.7616	-5.0611	-7.7616	-5.7616	-5.4396	-7.1766	-7.1766	-5.1766	-8.7616	-5.7616	-7.1766	-5.9542	-7.1766	-6.7616	-7.1766	-5.1766	-5.0611	-8.7616	-5.9542	-5.1766	-4.2380	-5.4396	-6.1766	-4.9542	-7.7616	-5.3021	-6.7616	-4.5916	-5.9542	-7.1766	-7.7616	-5.4396
ACTL6A	ENSG00000136518	ENST00000429709	ENSP00000397552	-5.0209	-6.6058	-5.9278	-5.0209	-5.6058	-6.3428	-7.9278	-5.2273	-5.6058	-7.3428	-6.6058	-5.7579	-6.6058	-6.9278	-4.8403	-4.8403	-5.4683	-6.9278	-5.7579	-6.1204	-5.9278	-6.9278	-7.3428	-5.4683	-8.9278	-8.9278	-6.9278	-6.9278	-6.6058	-6.6058	-6.6058	-6.3428	-4.6058	-5.6058	-5.6058	-5.0209	-5.3428	-6.1204	-8.9278	-5.4683	-5.1204	-5.4683	-6.1204	-5.7579	-6.3428	-6.3428
ACTL6B	ENSG00000077080	ENST00000160382	ENSP00000160382	-6.5969	-5.4594	-4.4594	-6.1115	-6.1115	-5.2184	-7.3339	-6.9189	-8.9189	-6.1115	-7.9189	-7.3339	-8.9189	-4.9189	-4.9189	-5.7489	-7.3339	-5.7489	-4.9189	-7.3339	-6.1115	-5.3339	-6.9189	-6.1115	-6.3339	-6.5969	-6.1115	-8.9189	-7.9189	-5.9189	-4.3339	-7.9189	-7.3339	-4.9189	-4.0120	-6.1115	-6.5969	-4.9189	-6.9189	-6.1115	-6.9189	-4.5969	-4.9189	-6.9189	-7.9189	-5.2184
ACTL7A	ENSG00000187003	ENST00000333999	ENSP00000334300	-6.1381	-5.1381	-4.5531	-7.3605	-6.1381	-5.1381	-6.6235	-6.6235	-6.6235	-6.3605	-6.3605	-6.3605	-8.9454	-4.8580	-5.2450	-7.3605	-6.6235	-6.1381	-4.8580	-6.1381	-5.7755	-5.6235	-6.3605	-5.7755	-7.3605	-6.3605	-6.9454	-7.9454	-7.9454	-5.1381	-4.3605	-7.3605	-5.4860	-5.3605	-4.5531	-5.9454	-6.3605	-4.9454	-6.6235	-7.9454	-7.3605	-4.6975	-5.6235	-6.9454	-7.9454	-6.1381
ACTL7B	ENSG00000148156	ENST00000374667	ENSP00000363799	-7.3007	-6.0783	-4.5638	-7.8857	-6.8857	-5.3007	-6.3007	-6.5638	-8.8857	-5.0783	-6.3007	-8.8857	-7.3007	-4.8857	-5.5638	-7.8857	-7.8857	-5.4263	-5.0783	-7.8857	-7.8857	-5.0783	-5.7158	-6.0783	-8.8857	-5.7158	-6.5638	-7.8857	-7.8857	-4.7158	-4.2418	-8.8857	-7.8857	-4.5638	-3.8413	-7.8857	-6.5638	-4.9788	-5.7158	-5.8857	-6.8857	-4.1308	-6.5638	-6.5638	-8.8857	-6.3007
ACTL8	ENSG00000117148	ENST00000617065	ENSP00000481590	-8.7279	-5.4060	-5.2685	-6.7279	-6.4060	-5.4060	-6.7279	-7.7279	-6.4060	-5.7279	-6.1430	-6.7279	-8.7279	-5.2685	-5.1430	-6.7279	-7.7279	-5.9206	-4.5580	-6.7279	-6.7279	-5.2685	-6.1430	-5.7279	-7.1430	-5.7279	-6.4060	-6.7279	-7.1430	-5.2685	-4.3356	-7.7279	-7.1430	-5.7279	-3.9206	-5.9206	-8.7279	-4.9206	-7.1430	-6.7279	-7.1430	-4.8210	-5.9206	-6.7279	-8.7279	-5.4060
ACTN1	ENSG00000072110	ENST00000394419	ENSP00000377941	-6.7549	-5.0668	-4.3101	-5.8373	-6.0179	-5.1699	-6.9248	-7.3399	-7.9248	-6.6029	-6.9248	-7.6029	-8.3399	-4.3101	-4.9706	-6.2244	-7.3399	-5.4654	-4.3399	-7.3399	-7.1175	-5.9248	-7.6029	-7.3399	-6.9248	-6.0179	-5.4654	-7.9248	-8.3399	-5.7549	-4.0422	-8.9248	-6.2244	-4.4013	-3.7350	-5.6029	-6.7549	-4.3101	-7.1175	-6.4654	-7.1175	-5.4654	-6.3399	-7.3399	-8.3399	-6.2244
ACTN2	ENSG00000077522	ENST00000366578	ENSP00000355537	-5.7249	-4.9406	-4.6854	-5.8948	-7.3099	-5.7249	-6.4354	-6.3099	-6.3099	-6.3099	-5.8074	-7.8948	-7.5729	-4.5729	-5.0368	-5.3099	-6.7249	-5.6469	-4.3402	-7.3099	-7.5729	-5.9879	-8.3099	-6.7249	-8.3099	-6.4354	-5.8074	-7.3099	-7.5729	-6.3099	-4.2224	-6.3099	-5.4354	-5.0368	-3.7249	-5.1399	-7.5729	-4.8074	-6.0875	-5.1944	-6.7249	-5.8948	-7.3099	-6.8948	-8.8948	-6.5729
ACTN3	ENSG00000248746	ENST00000513398	ENSP00000426797	-6.7355	-4.9054	-4.5835	-6.7355	-6.9054	-5.2049	-8.3204	-7.0980	-9.9054	-5.9985	-6.9054	-7.9054	-8.9054	-4.7761	-5.2049	-6.2049	-8.3204	-5.5835	-4.1775	-8.9054	-7.9054	-5.9054	-7.0980	-7.3204	-6.3204	-5.3818	-5.3204	-7.9054	-7.3204	-5.6575	-3.9054	-7.5835	-5.9985	-4.5478	-3.6766	-6.0980	-5.9985	-4.3818	-6.4460	-6.0980	-6.9054	-5.6575	-5.7355	-6.7355	-7.5835	-7.0980
ACTR10	ENSG00000131966	ENST00000254286	ENSP00000254286	-4.8918	-7.8918	-5.4324	-4.9849	-6.5699	-7.3068	-6.8918	-5.3068	-5.7219	-6.5699	-6.5699	-6.5699	-5.3068	-5.7219	-5.7219	-5.5699	-5.7219	-6.5699	-6.5699	-6.5699	-5.1913	-6.0844	-7.3068	-5.7219	-6.8918	-7.8918	-8.8918	-6.3068	-5.3068	-6.8918	-6.0844	-5.1913	-4.6439	-6.0844	-5.1913	-5.4324	-5.5699	-6.5699	-7.3068	-5.7219	-4.8918	-6.3068	-5.8918	-6.5699	-6.5699	-5.8918
ACTR1A	ENSG00000138107	ENST00000369905	ENSP00000358921	-5.1766	-5.5916	-5.0611	-7.7616	-6.7616	-5.7616	-6.7616	-7.1766	-6.7616	-7.1766	-6.4396	-7.1766	-6.7616	-4.7616	-5.5916	-5.3021	-6.7616	-5.9542	-5.7616	-6.7616	-6.4396	-5.5916	-8.7616	-5.7616	-5.9542	-5.9542	-6.4396	-7.1766	-6.7616	-5.9542	-4.9542	-5.9542	-5.4396	-5.0611	-4.3021	-5.4396	-7.1766	-5.3021	-7.1766	-5.3021	-6.1766	-5.0611	-6.4396	-5.7616	-7.7616	-5.3021
ACTR1B	ENSG00000115073	ENST00000289228	ENSP00000289228	-5.5916	-5.4396	-4.7616	-8.7616	-6.4396	-6.4396	-5.7616	-6.7616	-8.7616	-7.7616	-8.7616	-6.4396	-7.7616	-4.6741	-5.4396	-6.1766	-8.7616	-6.1766	-5.3021	-6.1766	-6.1766	-6.4396	-5.9542	-6.4396	-6.1766	-5.5916	-5.4396	-7.7616	-7.7616	-5.3021	-4.5916	-6.4396	-6.1766	-4.5916	-4.1766	-5.9542	-6.1766	-4.9542	-7.1766	-5.7616	-5.9542	-5.3021	-5.3021	-7.1766	-8.7616	-5.7616
ACTR2	ENSG00000138071	ENST00000260641	ENSP00000260641	-4.7327	-5.4983	-5.4983	-6.0128	-6.2352	-5.4983	-7.8202	-5.8202	-5.4983	-8.8202	-6.8202	-7.8202	-6.8202	-5.2352	-5.2352	-5.2352	-6.4983	-5.8202	-5.8202	-7.8202	-5.4983	-7.8202	-8.8202	-5.8202	-5.8202	-6.8202	-7.8202	-7.2352	-6.8202	-6.8202	-5.6503	-5.2352	-4.2352	-5.6503	-5.4983	-5.1197	-6.0128	-6.8202	-7.8202	-5.8202	-5.2352	-6.0128	-6.4983	-5.2352	-5.3607	-7.8202
ACTR3	ENSG00000115091	ENST00000263238	ENSP00000263238	-4.9879	-7.3099	-5.5729	-5.7249	-5.7249	-6.5729	-6.5729	-5.8948	-5.8948	-7.3099	-6.0875	-6.5729	-6.3099	-5.3099	-5.7249	-4.7249	-5.4354	-6.3099	-6.0875	-6.5729	-5.1944	-8.8948	-7.8948	-5.0875	-6.8948	-6.8948	-6.8948	-6.8948	-7.3099	-7.3099	-6.3099	-7.3099	-4.3099	-5.5729	-5.5729	-4.8074	-5.7249	-6.8948	-8.8948	-5.1944	-4.9879	-6.8948	-6.8948	-5.4354	-5.4354	-5.8948
ACTR3B	ENSG00000133627	ENST00000256001	ENSP00000256001	-6.0875	-5.8948	-4.8948	-6.8948	-6.3099	-6.0875	-6.3099	-7.3099	-6.0875	-6.3099	-5.4354	-8.8948	-5.8948	-4.9879	-5.5729	-5.0875	-6.3099	-6.3099	-5.3099	-6.5729	-6.3099	-5.7249	-6.3099	-5.5729	-6.5729	-6.5729	-7.3099	-7.8948	-7.8948	-6.3099	-5.5729	-6.3099	-4.8948	-5.4354	-4.7249	-4.8948	-5.5729	-5.7249	-7.3099	-6.5729	-5.0875	-6.0875	-6.5729	-6.3099	-6.3099	-5.5729
ACTR5	ENSG00000101442	ENST00000243903	ENSP00000243903	-6.3772	-5.3772	-5.1293	-6.2073	-7.3772	-6.7922	-7.7922	-7.0553	-7.0553	-5.6768	-7.3772	-7.7922	-6.7922	-5.9178	-5.4703	-6.0553	-6.3772	-5.9178	-4.2479	-7.0553	-5.6768	-5.9178	-5.7922	-6.5699	-7.7922	-5.6768	-5.9178	-6.7922	-6.7922	-5.4703	-4.2479	-6.3772	-5.0553	-5.4703	-4.1678	-5.3772	-5.7922	-5.5699	-7.0553	-5.3772	-6.0553	-5.5699	-5.7922	-6.0553	-7.7922	-6.3772
ACTR6	ENSG00000075089	ENST00000188312	ENSP00000188312	-4.7391	-6.2416	-5.8265	-4.5786	-5.6566	-7.8265	-8.8265	-5.8265	-6.0192	-7.2416	-6.5046	-6.2416	-5.5046	-6.2416	-5.5046	-4.5046	-5.6566	-8.8265	-5.6566	-5.6566	-6.2416	-8.8265	-7.2416	-5.3671	-7.2416	-8.8265	-6.8265	-7.2416	-6.5046	-6.2416	-7.2416	-6.2416	-3.9197	-6.5046	-6.2416	-4.3671	-6.2416	-6.5046	-8.8265	-6.2416	-4.9197	-6.8265	-7.2416	-7.2416	-6.2416	-6.5046
ACTR8	ENSG00000113812	ENST00000335754	ENSP00000336842	-5.0213	-6.8287	-5.0917	-5.5067	-5.7132	-7.8287	-7.4136	-6.0917	-5.8287	-6.4136	-6.8287	-7.0917	-6.6063	-5.6063	-5.2437	-5.0917	-5.8287	-5.9542	-4.5556	-5.6063	-6.0917	-6.8287	-8.4136	-5.3262	-5.9542	-6.8287	-6.8287	-8.4136	-6.4136	-6.8287	-5.0917	-5.8287	-5.1657	-5.6063	-5.0213	-4.8287	-5.7132	-5.7132	-7.4136	-5.9542	-5.4136	-5.7132	-5.9542	-6.0917	-6.8287	-7.0917
ACTRT2	ENSG00000169717	ENST00000378404	ENSP00000367658	-6.4429	-6.1799	-4.5169	-7.1799	-7.7649	-5.1799	-6.4429	-7.1799	-6.7649	-5.3054	-6.4429	-7.7649	-8.7649	-4.9575	-5.9575	-6.7649	-8.7649	-5.3054	-4.6774	-8.7649	-8.7649	-4.5169	-6.4429	-7.7649	-8.7649	-8.7649	-6.4429	-7.1799	-7.7649	-5.0644	-3.9575	-6.7649	-7.7649	-4.5949	-4.0100	-6.4429	-6.1799	-5.1799	-6.1799	-5.9575	-7.1799	-5.3054	-4.9575	-7.1799	-8.7649	-5.3054
ACTRT3	ENSG00000184378	ENST00000330368	ENSP00000333037	-6.1632	-5.1632	-4.8413	-6.7482	-7.7482	-6.4263	-7.7482	-6.1632	-7.1632	-6.1632	-6.7482	-6.7482	-5.9408	-4.7482	-4.8413	-5.7482	-5.9408	-7.7482	-5.0478	-5.9408	-5.9408	-6.4263	-6.4263	-5.7482	-8.7482	-7.1632	-6.7482	-7.7482	-5.9408	-5.4263	-5.1632	-6.1632	-5.5783	-5.1632	-5.0478	-5.7482	-6.1632	-5.2888	-6.7482	-5.0478	-6.4263	-5.0478	-6.1632	-5.5783	-7.7482	-7.1632
ACVR1	ENSG00000115170	ENST00000434821	ENSP00000405004	-5.1472	-5.8253	-5.2403	-5.2403	-5.8253	-5.5622	-7.5622	-5.9773	-6.8253	-6.1472	-5.6878	-6.5622	-6.1472	-5.8253	-5.3399	-5.5622	-5.8253	-6.5622	-5.2403	-6.1472	-6.5622	-5.8253	-6.8253	-6.5622	-6.8253	-6.8253	-8.1472	-7.1472	-7.5622	-5.6878	-5.2403	-5.6878	-5.2403	-5.6878	-5.4468	-4.8993	-6.1472	-5.6878	-9.1472	-6.5622	-5.6878	-5.5622	-6.1472	-6.1472	-6.8253	-6.3399
ACVR1B	ENSG00000135503	ENST00000542485	ENSP00000442885	-5.8273	-5.5377	-4.9972	-5.9972	-6.6753	-5.5377	-6.9972	-7.4122	-7.4122	-7.4122	-6.4122	-6.9972	-6.9972	-5.1898	-5.0903	-4.9097	-7.4122	-5.6753	-5.2967	-5.9972	-7.9972	-5.8273	-6.6753	-6.4122	-6.1898	-5.8273	-6.4122	-6.6753	-8.9972	-5.5377	-4.4736	-6.1898	-5.2967	-4.9972	-4.9097	-5.4122	-6.1898	-5.4122	-8.9972	-5.6753	-6.6753	-5.4122	-5.2967	-6.6753	-6.4122	-5.6753
ACVR1C	ENSG00000123612	ENST00000409680	ENSP00000387168	-4.7987	-5.7987	-5.3837	-5.0618	-5.9687	-6.3837	-7.3837	-5.7987	-5.7987	-8.9687	-6.3837	-6.6467	-5.1613	-5.6467	-5.2682	-5.2682	-5.9687	-7.3837	-5.6467	-5.9687	-5.7987	-7.3837	-8.9687	-5.7987	-6.1613	-7.9687	-7.9687	-6.9687	-7.3837	-6.6467	-4.9687	-5.5092	-4.8812	-5.6467	-5.2682	-5.5092	-6.1613	-5.7987	-6.6467	-5.0618	-5.2682	-7.3837	-6.9687	-5.6467	-6.6467	-6.1613
ACVR2A	ENSG00000121989	ENST00000535787	ENSP00000439988	-4.7674	-6.0475	-5.6849	-5.8549	-5.5329	-5.8549	-8.8549	-6.8549	-6.2699	-8.8549	-5.6849	-6.5329	-5.8549	-6.8549	-4.9480	-5.1544	-6.8549	-6.5329	-5.1544	-5.5329	-5.0475	-6.5329	-7.8549	-5.3954	-7.8549	-7.8549	-7.8549	-8.8549	-6.0475	-7.2699	-5.8549	-6.0475	-4.3954	-5.5329	-5.5329	-5.2699	-5.2699	-6.0475	-7.8549	-5.1544	-5.5329	-6.0475	-7.2699	-5.8549	-6.2699	-5.6849
ACVRL1	ENSG00000139567	ENST00000388922	ENSP00000373574	-6.3245	-5.3245	-5.3245	-7.1319	-6.1319	-5.4314	-6.5469	-7.5469	-6.8099	-5.6724	-5.9619	-6.5469	-9.1319	-5.0444	-5.8099	-6.8099	-7.1319	-5.1319	-4.7395	-6.8099	-6.5469	-5.4314	-6.5469	-6.3245	-7.5469	-6.1319	-5.3245	-8.1319	-6.8099	-5.6724	-3.8465	-8.1319	-7.1319	-4.8099	-4.3770	-6.5469	-6.5469	-5.0444	-7.1319	-6.5469	-6.8099	-4.4880	-5.9619	-7.1319	-8.1319	-6.3245
ACY1	ENSG00000243989	ENST00000404366	ENSP00000384296	-7.2792	-5.4048	-5.0568	-7.8642	-6.0568	-5.5423	-7.2792	-5.6943	-7.8642	-5.8642	-6.0568	-6.2792	-6.8642	-5.6943	-5.5423	-8.8642	-7.2792	-5.1637	-5.0568	-6.8642	-6.5423	-5.4048	-7.8642	-4.9573	-8.8642	-5.6943	-5.8642	-6.8642	-6.8642	-6.2792	-4.4048	-7.8642	-6.5423	-5.2792	-4.0568	-5.5423	-5.6943	-4.7767	-7.8642	-5.2792	-7.8642	-5.0568	-6.0568	-6.5423	-7.2792	-5.8642
ACY3	ENSG00000132744	ENST00000255082	ENSP00000255082	-7.5584	-5.2365	-6.2365	-6.9735	-6.2365	-5.2365	-6.2365	-6.5584	-6.5584	-5.9735	-6.5584	-7.5584	-8.5584	-6.5584	-5.5584	-6.9735	-8.5584	-5.9735	-4.4710	-5.9735	-6.2365	-4.8580	-6.5584	-5.5584	-6.9735	-5.7511	-6.2365	-7.5584	-8.5584	-6.2365	-3.7511	-7.5584	-6.5584	-4.7511	-4.3885	-8.5584	-6.5584	-4.1661	-6.9735	-5.7511	-6.9735	-5.0990	-5.9735	-6.2365	-8.5584	-5.7511
ACYP1	ENSG00000119640	ENST00000555694	ENSP00000451581	-4.7097	-4.9727	-4.7097	-6.2946	-5.7097	-6.2946	-7.2946	-5.7097	-6.2946	-7.2946	-7.2946	-6.2946	-6.2946	-5.2946	-6.2946	-5.7097	-4.7097	-6.2946	-5.2946	-5.7097	-7.2946	-6.2946	-7.2946	-6.2946	-7.2946	-7.2946	-6.2946	-5.7097	-7.2946	-7.2946	-5.7097	-6.2946	-4.9727	-5.2946	-6.2946	-5.7097	-6.2946	-7.2946	-7.2946	-6.2946	-4.9727	-5.7097	-5.7097	-5.7097	-5.7097	-5.7097
ACYP2	ENSG00000170634	ENST00000394666	ENSP00000378161	-4.7097	-6.2946	-4.9727	-4.9727	-5.2946	-5.2946	-7.2946	-7.2946	-5.2946	-5.2946	-6.2946	-5.7097	-6.2946	-6.2946	-5.7097	-5.7097	-6.2946	-7.2946	-5.2946	-7.2946	-6.2946	-7.2946	-7.2946	-6.2946	-7.2946	-5.7097	-7.2946	-7.2946	-7.2946	-6.2946	-6.2946	-6.2946	-4.7097	-5.2946	-6.2946	-6.2946	-7.2946	-6.2946	-7.2946	-6.2946	-5.2946	-5.2946	-6.2946	-6.2946	-7.2946	-6.2946
ADA	ENSG00000196839	ENST00000372874	ENSP00000361965	-5.2582	-5.1327	-4.8108	-7.1327	-6.7177	-5.5478	-7.1327	-6.3957	-7.7177	-6.3957	-5.9103	-7.1327	-7.7177	-5.0172	-5.5478	-6.3957	-8.7177	-5.5478	-4.8108	-6.7177	-5.7177	-5.9103	-6.3957	-6.3957	-7.7177	-7.7177	-5.7177	-7.7177	-7.1327	-4.9103	-4.6302	-6.7177	-5.3957	-4.5478	-4.2582	-6.3957	-6.7177	-4.5478	-7.1327	-5.5478	-6.1327	-5.2582	-5.5478	-7.7177	-6.3957	-5.9103
ADAD2	ENSG00000140955	ENST00000315906	ENSP00000325153	-7.3242	-6.5168	-5.0763	-7.7392	-8.3242	-5.4173	-7.3242	-7.3242	-8.3242	-5.0763	-5.8647	-6.5168	-9.3242	-5.5168	-7.7392	-9.3242	-8.3242	-5.8647	-4.5693	-7.3242	-5.4173	-4.2798	-6.3242	-5.6237	-8.3242	-5.8647	-6.1543	-6.5168	-8.3242	-4.8006	-3.7392	-9.3242	-6.5168	-5.0763	-5.1543	-7.7392	-6.1543	-4.0763	-5.4173	-5.6237	-7.3242	-4.8647	-4.6803	-7.0023	-8.3242	-6.0023
ADAL	ENSG00000168803	ENST00000562188	ENSP00000456242	-4.6025	-6.1050	-4.8826	-6.3681	-5.3681	-6.3681	-8.6900	-5.1050	-5.5201	-6.3681	-6.3681	-6.3681	-5.6900	-6.1050	-6.1050	-5.5201	-5.5201	-6.1050	-5.1050	-5.3681	-6.1050	-7.1050	-8.6900	-5.6900	-8.6900	-8.6900	-7.6900	-8.6900	-7.1050	-6.3681	-5.1050	-4.9896	-4.3681	-4.9896	-5.5201	-5.1050	-5.5201	-6.1050	-8.6900	-6.3681	-5.3681	-6.6900	-7.6900	-5.8826	-6.6900	-6.3681
ADAM10	ENSG00000137845	ENST00000260408	ENSP00000260408	-4.5672	-5.8473	-5.5672	-5.1311	-5.4067	-7.3327	-8.6546	-5.6546	-5.5672	-7.6546	-6.3327	-5.4067	-6.6546	-6.3327	-5.6546	-5.0108	-5.7477	-6.6546	-5.2623	-5.1311	-5.4847	-7.0697	-9.6546	-5.4067	-6.8473	-8.0697	-7.6546	-6.6546	-7.3327	-6.8473	-6.3327	-6.1952	-4.7477	-5.8473	-5.6546	-4.7004	-5.7477	-6.8473	-7.6546	-5.7477	-4.8997	-6.1952	-6.3327	-5.5672	-6.0697	-7.3327
ADAM11	ENSG00000073670	ENST00000535346	ENSP00000443773	-6.2923	-4.9000	-5.0444	-7.7074	-6.9704	-5.3854	-6.2923	-7.2923	-8.2923	-5.2923	-6.9704	-6.2923	-7.7074	-5.3854	-5.8329	-6.7074	-9.2923	-5.5919	-4.8329	-6.9704	-6.2923	-5.9704	-7.7074	-6.4850	-6.9704	-5.3854	-5.9704	-8.2923	-7.7074	-5.7074	-4.4343	-7.7074	-6.7074	-4.5919	-4.3854	-6.4850	-6.4850	-5.2049	-6.9704	-6.2923	-5.9704	-4.4850	-4.7688	-5.9704	-9.2923	-5.7074
ADAM12	ENSG00000148848	ENST00000368679	ENSP00000357668	-5.5251	-5.5954	-5.0594	-5.2735	-6.4579	-5.3324	-7.3324	-6.9174	-5.8299	-5.5251	-5.9174	-6.4579	-7.3324	-5.9174	-5.7474	-6.1100	-5.8299	-5.5954	-5.2735	-6.2169	-5.1625	-5.5954	-7.1100	-5.6694	-6.9174	-7.1100	-6.3324	-7.9174	-7.9174	-5.4579	-4.6320	-6.3324	-5.5251	-5.0594	-5.4579	-6.1100	-5.4579	-5.2169	-7.3324	-6.1100	-5.3324	-5.5251	-5.3938	-6.3324	-7.5954	-5.9174
ADAM17	ENSG00000151694	ENST00000310823	ENSP00000309968	-4.6554	-5.4627	-4.9267	-5.1997	-5.7846	-6.7846	-7.4627	-5.7846	-5.6972	-5.6147	-6.7846	-6.0842	-6.4627	-5.7846	-5.8777	-6.1997	-6.7846	-6.6147	-5.0842	-6.0842	-5.8777	-6.1997	-6.7846	-5.8777	-7.4627	-6.9773	-8.7846	-7.4627	-6.6147	-6.7846	-5.8777	-6.4627	-4.7402	-4.9267	-5.0297	-4.5367	-6.0842	-6.6147	-7.4627	-5.8777	-5.9773	-6.0842	-6.4627	-6.1997	-6.4627	-6.6147
ADAM22	ENSG00000008277	ENST00000265727	ENSP00000265727	-4.6275	-5.5910	-5.3279	-5.2124	-6.3279	-6.0060	-7.3279	-5.4535	-6.0060	-6.5910	-6.4535	-5.8254	-6.2124	-6.2124	-6.0060	-5.1055	-6.1055	-6.4535	-5.7430	-5.9129	-6.3279	-7.5910	-7.9129	-5.4535	-6.9129	-7.3279	-6.7430	-7.5910	-7.5910	-6.5910	-6.1055	-5.4535	-4.7430	-5.2124	-5.3893	-5.0060	-6.1055	-6.2124	-7.3279	-6.9129	-5.0060	-5.4535	-5.9129	-5.5910	-6.9129	-7.5910
ADAM28	ENSG00000042980	ENST00000265769	ENSP00000265769	-4.6147	-6.2427	-4.6147	-4.8948	-5.1786	-6.2427	-8.1172	-6.0017	-6.1172	-6.1172	-6.2427	-6.7022	-6.1172	-6.3802	-5.1172	-5.7953	-5.7953	-6.5322	-5.4542	-5.7022	-5.5322	-6.1172	-9.7022	-5.7022	-9.7022	-8.7022	-7.7022	-8.1172	-7.3802	-5.8948	-6.2427	-6.2427	-4.8948	-5.3802	-5.1786	-4.7480	-5.4542	-6.5322	-8.7022	-6.1172	-5.7953	-6.2427	-5.7022	-6.2427	-6.8948	-6.8948
ADAM30	ENSG00000134249	ENST00000369400	ENSP00000358407	-4.4800	-5.8210	-5.3356	-5.1430	-6.1430	-6.7279	-8.7279	-6.1430	-6.5580	-6.7279	-6.2685	-5.9206	-5.7279	-6.2685	-5.5580	-5.5580	-5.8210	-6.9206	-5.4060	-5.6405	-6.1430	-6.4060	-8.7279	-5.8210	-7.4060	-7.1430	-6.9206	-7.4060	-5.9206	-6.2685	-6.0275	-5.6405	-4.5185	-5.9206	-5.2685	-5.2685	-5.9206	-6.7279	-8.1430	-6.2685	-5.0275	-6.0275	-6.0275	-6.0275	-6.5580	-6.4060
ADAM8	ENSG00000151651	ENST00000445355	ENSP00000453302	-7.4627	-5.3252	-5.3923	-7.4627	-6.6147	-5.4627	-6.7846	-7.4627	-8.7846	-5.2611	-6.0842	-7.4627	-9.7846	-6.1997	-5.9773	-7.7846	-7.7846	-4.8777	-4.5367	-7.1997	-5.6147	-4.6147	-6.1997	-6.4627	-7.4627	-6.1997	-5.6147	-6.7846	-8.1997	-5.6972	-4.2611	-8.7846	-7.1997	-5.0297	-4.4271	-7.4627	-6.3252	-4.4992	-6.3252	-5.6147	-6.9773	-4.6147	-4.9773	-6.3252	-8.1997	-5.4627
ADAM9	ENSG00000168615	ENST00000487273	ENSP00000419446	-5.3170	-5.6065	-5.1915	-4.7764	-6.7764	-6.6065	-8.7764	-5.6065	-5.3170	-6.6065	-6.7764	-5.9691	-6.9691	-6.3170	-5.9691	-5.0760	-6.0760	-7.1915	-5.2529	-5.8695	-5.6890	-6.3170	-8.1915	-5.1326	-6.9691	-8.7764	-6.7764	-7.7764	-6.9691	-7.4545	-5.9691	-5.7764	-5.0215	-5.6890	-5.2529	-5.2529	-5.6890	-6.6065	-7.4545	-5.4545	-4.7320	-5.8695	-6.0760	-5.6890	-6.6065	-6.6065
ADAMDEC1	ENSG00000134028	ENST00000522298	ENSP00000428993	-4.7231	-5.0032	-5.0032	-4.9037	-5.3511	-5.8106	-6.8106	-6.2256	-5.8106	-5.4886	-8.8106	-6.2256	-6.0032	-6.0032	-5.8106	-5.8106	-6.0032	-5.8106	-6.0032	-5.6406	-5.3511	-6.8106	-8.8106	-5.8106	-7.2256	-8.8106	-7.8106	-7.2256	-6.0032	-5.8106	-5.1101	-6.0032	-4.9037	-5.4886	-5.3511	-5.2256	-6.2256	-6.2256	-8.8106	-5.8106	-5.3511	-6.4886	-5.8106	-6.8106	-7.2256	-7.2256
ADAMTS1	ENSG00000154734	ENST00000284984	ENSP00000284984	-5.1941	-5.8315	-5.0014	-5.9139	-6.5420	-5.3576	-6.6795	-6.1941	-6.1941	-5.2465	-7.1941	-7.0014	-7.1941	-6.3010	-6.0945	-6.3010	-7.0014	-5.9139	-4.9570	-6.4164	-6.0945	-5.6795	-6.0945	-6.0945	-7.6795	-6.3010	-6.4164	-9.0014	-7.6795	-6.0945	-5.3576	-6.3010	-5.2465	-4.9570	-5.0472	-5.2465	-5.8315	-5.3010	-6.4164	-6.0945	-5.4164	-5.1941	-5.0945	-6.1941	-7.1941	-6.5420
ADAMTS12	ENSG00000151388	ENST00000504830	ENSP00000422554	-5.4805	-5.3324	-4.7831	-5.8826	-5.2977	-5.8320	-8.1050	-5.7358	-5.8320	-5.5201	-5.9896	-6.0461	-7.5201	-5.6456	-5.7831	-5.9896	-6.2306	-5.6025	-4.8826	-6.4421	-5.4421	-5.3681	-7.6900	-5.6456	-8.1050	-6.4421	-7.3681	-8.6900	-7.1050	-5.7358	-5.2637	-6.6900	-5.2637	-5.4421	-4.7831	-5.7831	-6.3681	-6.0461	-8.3681	-6.3681	-5.2977	-5.2637	-5.6900	-6.6025	-7.8826	-6.5201
ADAMTS16	ENSG00000145536	ENST00000274181	ENSP00000274181	-5.5693	-5.6237	-4.7696	-6.4173	-6.4173	-5.8006	-7.1543	-6.1543	-6.1543	-5.6237	-6.0763	-6.7392	-7.1543	-6.5168	-5.6237	-6.4173	-7.0023	-5.2367	-5.0023	-6.0023	-6.0763	-5.1543	-7.0023	-5.8006	-7.7392	-6.2367	-6.1543	-7.5168	-7.7392	-6.6237	-4.9666	-6.6237	-5.6237	-5.6237	-5.1543	-5.9319	-6.0763	-5.0763	-6.8647	-6.1543	-5.0763	-5.4662	-5.6237	-7.3242	-7.1543	-6.5168
ADAMTS2	ENSG00000087116	ENST00000251582	ENSP00000251582	-7.1396	-5.3095	-4.8832	-6.8500	-6.8500	-5.3095	-6.8500	-7.7245	-7.3095	-5.4026	-6.5021	-8.3095	-8.7245	-5.3553	-5.6090	-7.5021	-7.5021	-5.0241	-5.1000	-6.5021	-6.2220	-5.0615	-5.7859	-6.3095	-7.5021	-5.1000	-5.7245	-7.7245	-7.9875	-5.4026	-4.3322	-8.7245	-6.3095	-4.4515	-4.3553	-6.5021	-7.7245	-4.6948	-6.1396	-7.1396	-6.6090	-4.5021	-5.6090	-7.7245	-7.1396	-5.7859
ADAMTS4	ENSG00000158859	ENST00000367996	ENSP00000356975	-7.2208	-6.2208	-5.5578	-6.4838	-6.2208	-5.5578	-7.2208	-6.2208	-7.4838	-5.6358	-6.9984	-7.2208	-9.8057	-6.1053	-5.9984	-6.8057	-7.2208	-5.8989	-4.7613	-6.2208	-5.8989	-4.7613	-6.8057	-5.2208	-7.2208	-5.2208	-5.8057	-8.2208	-6.6358	-5.4134	-4.2512	-7.4838	-7.8057	-4.8989	-4.9984	-5.9984	-5.9984	-4.6765	-7.4838	-5.5578	-6.1053	-4.7183	-5.1053	-5.5578	-8.2208	-5.7183
ADAMTS5	ENSG00000154736	ENST00000284987	ENSP00000284987	-5.3634	-5.7784	-4.7389	-6.6264	-6.2479	-5.5560	-6.9484	-5.7784	-7.1410	-5.7004	-6.6264	-7.1410	-7.9484	-5.7004	-6.6264	-6.6264	-7.6264	-5.6264	-4.8609	-6.1410	-6.4889	-5.5560	-6.6264	-6.4889	-7.6264	-5.4248	-5.8609	-7.9484	-7.6264	-6.0415	-4.5908	-7.3634	-5.7784	-5.2479	-5.4889	-5.5560	-5.9484	-5.0904	-5.7784	-5.9484	-5.2479	-4.6630	-5.7004	-6.3634	-7.6264	-5.9484
ADAMTS7	ENSG00000136378	ENST00000388820	ENSP00000373472	-7.7682	-5.7682	-5.8613	-6.7682	-6.5983	-5.0403	-7.3088	-7.4463	-7.9608	-5.0958	-6.7682	-7.3088	-9.1832	-5.9608	-6.8613	-7.7682	-7.9608	-5.3088	-4.7682	-7.0677	-5.8613	-4.3252	-6.1243	-5.1243	-7.5983	-5.3088	-5.3419	-7.9608	-7.9608	-5.7238	-4.2604	-8.1832	-7.3088	-4.8140	-4.0817	-6.2446	-6.5203	-4.8374	-6.4463	-6.3088	-6.9608	-4.5587	-5.3088	-6.1832	-7.4463	-6.1832
ADAMTSL1	ENSG00000178031	ENST00000380548	ENSP00000369921	-5.6598	-5.6598	-5.3062	-6.4374	-5.8755	-5.0748	-6.6598	-6.6598	-6.9228	-5.5078	-6.0748	-6.7423	-8.2448	-5.3703	-6.7423	-6.9228	-6.5818	-5.6598	-4.5443	-7.1293	-5.8755	-5.5078	-7.0224	-5.5818	-7.3703	-6.0224	-6.3062	-7.6598	-7.6598	-5.5818	-4.6203	-6.4374	-5.9228	-5.4374	-4.7004	-5.8297	-5.8297	-5.2150	-6.8297	-6.1293	-5.8297	-5.4035	-5.5443	-6.5078	-9.2448	-5.5443
ADAMTSL2	ENSG00000197859	ENST00000393061	ENSP00000376781	-7.5417	-4.9974	-4.8048	-7.8048	-6.9568	-4.8048	-6.1267	-7.3193	-7.8048	-4.9568	-5.5417	-7.3193	-10.1267	-5.8048	-6.2198	-9.1267	-7.8048	-5.4828	-4.8413	-10.1267	-6.8048	-4.8048	-6.1267	-6.8048	-7.3193	-5.6031	-6.2198	-8.1267	-8.5417	-5.9568	-4.6673	-7.5417	-7.8048	-4.5721	-4.1494	-6.4263	-6.8048	-4.8413	-6.9568	-6.4263	-6.8048	-4.5721	-4.6673	-7.3193	-7.5417	-5.7344
ADAMTSL3	ENSG00000156218	ENST00000567476	ENSP00000456313	-5.2103	-5.7649	-5.3054	-5.5949	-5.2730	-5.8107	-7.3054	-6.3054	-5.8107	-6.1799	-6.0644	-5.9069	-6.7649	-5.9575	-5.9069	-5.9069	-6.0644	-5.9575	-4.6151	-6.2413	-5.9575	-5.5554	-7.5949	-5.1502	-7.3054	-7.7649	-6.2413	-7.3054	-8.1799	-6.1210	-5.4795	-6.4429	-4.9069	-5.7205	-5.1502	-5.4795	-5.5169	-5.5169	-9.1799	-6.3054	-5.0644	-5.8107	-6.1210	-6.5949	-6.7649	-6.3726
ADAMTSL4	ENSG00000143382	ENST00000369038	ENSP00000358034	-7.8227	-5.9747	-7.3373	-8.5597	-6.1447	-5.8227	-7.3373	-6.2378	-6.0572	-5.2378	-5.9747	-7.1447	-10.1447	-6.0572	-7.3373	-7.1447	-6.8227	-6.0572	-4.0786	-6.9747	-5.2378	-3.9158	-6.8227	-4.7871	-6.6852	-5.5597	-5.3373	-6.8227	-7.8227	-5.6211	-5.0154	-6.5597	-5.5597	-6.5597	-4.8593	-6.2378	-6.2378	-5.1447	-7.1447	-6.6852	-5.8967	-4.7184	-4.8593	-6.3373	-8.1447	-5.9747
ADAMTSL5	ENSG00000185761	ENST00000330475	ENSP00000327608	-9.0471	-5.7252	-7.4622	-7.4622	-7.0471	-5.2398	-7.4622	-8.0471	-8.0471	-5.4622	-7.0471	-7.4622	-8.0471	-6.7252	-7.0471	-9.0471	-8.0471	-5.0471	-4.3467	-6.7252	-5.7252	-4.5236	-6.4622	-5.3467	-6.7252	-4.4622	-5.8772	-6.7252	-7.0471	-5.3467	-4.3467	-6.4622	-7.0471	-4.8772	-4.9597	-7.4622	-6.2398	-4.4622	-6.7252	-5.8772	-7.4622	-4.4622	-4.9597	-6.4622	-9.0471	-5.3467
ADAP1	ENSG00000105963	ENST00000265846	ENSP00000265846	-6.7549	-5.5850	-4.2313	-6.7549	-7.7549	-5.9475	-5.9475	-7.7549	-7.1699	-6.1699	-5.9475	-7.7549	-8.7549	-5.1699	-5.9475	-7.1699	-7.1699	-5.4330	-4.8480	-6.4330	-6.7549	-4.9475	-5.9475	-7.7549	-6.1699	-5.7549	-5.5850	-6.7549	-8.7549	-6.1699	-4.5070	-7.7549	-6.4330	-4.6674	-4.1110	-6.4330	-6.1699	-4.5850	-5.7549	-6.7549	-7.7549	-5.0544	-5.4330	-7.1699	-7.7549	-5.7549
ADAP2	ENSG00000184060	ENST00000330889	ENSP00000329468	-5.6082	-4.9707	-4.3186	-6.4561	-6.4561	-5.7781	-7.7781	-6.7781	-5.7781	-5.9707	-5.6082	-6.1931	-7.1931	-5.4561	-6.4561	-6.4561	-7.1931	-6.1931	-5.0776	-6.7781	-5.7781	-5.6082	-7.7781	-6.7781	-6.1931	-6.4561	-5.7781	-6.4561	-7.7781	-4.9707	-4.4561	-6.4561	-4.6906	-5.0776	-4.8712	-6.1931	-6.4561	-4.9707	-6.7781	-6.4561	-5.9707	-5.6082	-5.6082	-6.7781	-7.7781	-5.7781
ADAR	ENSG00000160710	ENST00000368474	ENSP00000357459	-5.1170	-5.3264	-4.5715	-6.0785	-5.6826	-5.8029	-8.3264	-6.4195	-5.8029	-5.7415	-6.3264	-5.8029	-6.7415	-5.8029	-5.6260	-6.2390	-5.9341	-6.7415	-5.1170	-6.0045	-5.4195	-5.6826	-7.5191	-5.6826	-7.3264	-6.8670	-7.1565	-7.0045	-7.0045	-5.3264	-5.3264	-6.4195	-4.7415	-5.4684	-4.8670	-5.6826	-5.6260	-5.2820	-8.0045	-5.8029	-5.7415	-5.5191	-5.4684	-6.5191	-7.5191	-5.8029
ADAT1	ENSG00000065457	ENST00000307921	ENSP00000310015	-5.2224	-6.1293	-4.6057	-6.5443	-5.6699	-6.3219	-9.1293	-6.3219	-5.4288	-5.4288	-5.6699	-5.6699	-6.3219	-5.6699	-5.9594	-6.1293	-5.9594	-5.8074	-4.6057	-6.8074	-5.4288	-7.1293	-6.8074	-5.3219	-6.8074	-7.5443	-8.1293	-8.1293	-7.1293	-5.6699	-5.4288	-6.3219	-5.2224	-5.5443	-5.3219	-5.4288	-5.5443	-5.1293	-6.5443	-5.4288	-4.7370	-6.3219	-5.9594	-7.1293	-6.8074	-6.1293
ADAT2	ENSG00000189007	ENST00000237283	ENSP00000237283	-4.7901	-5.9600	-4.9600	-4.7901	-7.9600	-5.9600	-7.9600	-5.3750	-6.3750	-6.9600	-7.9600	-6.3750	-7.9600	-5.9600	-4.7901	-6.3750	-5.9600	-6.3750	-5.6381	-6.9600	-5.3750	-6.3750	-6.3750	-6.3750	-6.3750	-6.9600	-6.3750	-6.9600	-6.3750	-5.9600	-6.3750	-6.9600	-4.0531	-6.9600	-5.1526	-6.3750	-4.9600	-5.6381	-5.9600	-5.1526	-6.9600	-5.3750	-5.9600	-6.3750	-5.9600	-5.9600
ADAT3	ENSG00000213638	ENST00000329478	ENSP00000332448	-7.7313	-7.1464	-5.9240	-8.7313	-8.7313	-5.7313	-6.7313	-7.7313	-7.7313	-5.9240	-7.1464	-8.7313	-8.7313	-7.1464	-5.7313	-8.7313	-7.7313	-5.1464	-4.8244	-8.7313	-7.1464	-4.2719	-5.1464	-6.4094	-8.7313	-4.4834	-5.0309	-7.1464	-8.7313	-4.9240	-3.9764	-7.7313	-8.7313	-4.4834	-4.4094	-7.7313	-5.9240	-3.6439	-5.5614	-6.1464	-8.7313	-4.7313	-5.7313	-7.7313	-7.7313	-6.1464
ADCK1	ENSG00000063761	ENST00000238561	ENSP00000238561	-9.1824	-5.3750	-4.2755	-5.8605	-9.1824	-6.0125	-5.8605	-6.8605	-6.1824	-5.3750	-6.3750	-6.8605	-8.1824	-4.9345	-5.2755	-6.8605	-7.5974	-5.3750	-4.8605	-6.3750	-6.5974	-6.1824	-8.1824	-6.5974	-6.8605	-6.1824	-6.3750	-6.8605	-7.5974	-4.7901	-4.1380	-6.5974	-6.5974	-5.0125	-4.4820	-5.8605	-7.5974	-5.0125	-6.8605	-5.0949	-7.5974	-5.1824	-6.0125	-9.1824	-7.5974	-5.1824
ADCK3	ENSG00000163050	ENST00000366779	ENSP00000355741	-6.8765	-5.0692	-4.6035	-8.4615	-7.1396	-6.1396	-6.8765	-7.4615	-7.4615	-5.8765	-5.5546	-7.4615	-7.8765	-5.2136	-5.1396	-6.2916	-7.8765	-5.3740	-4.5073	-6.8765	-6.4615	-5.1396	-8.4615	-6.2916	-7.4615	-6.6541	-5.6541	-7.8765	-9.4615	-5.5546	-4.2136	-7.4615	-5.8765	-5.0020	-4.1761	-6.1396	-6.2916	-4.0352	-6.6541	-5.8765	-6.8765	-4.8176	-5.6541	-6.8765	-9.4615	-6.2916
ADCK4	ENSG00000123815	ENST00000324464	ENSP00000315118	-7.6487	-6.4263	-5.2336	-7.2336	-6.4263	-6.0637	-6.9117	-7.2336	-7.2336	-5.3267	-6.2336	-7.6487	-7.6487	-5.9117	-5.9117	-6.6487	-8.2336	-5.7742	-3.9857	-8.2336	-6.6487	-5.1462	-8.2336	-6.2336	-6.9117	-5.4263	-5.5332	-6.9117	-7.2336	-5.6487	-3.8413	-7.6487	-6.9117	-4.5898	-4.3756	-6.6487	-6.0637	-4.0637	-6.9117	-5.9117	-6.0637	-5.3267	-4.8413	-6.0637	-7.6487	-6.6487
ADCK5	ENSG00000173137	ENST00000308860	ENSP00000310547	-7.3174	-5.8580	-5.1475	-7.7325	-8.3174	-5.5101	-8.3174	-8.3174	-7.7325	-5.4105	-5.4105	-9.3174	-7.7325	-5.7325	-5.3174	-8.3174	-8.3174	-5.1475	-4.9251	-7.3174	-6.7325	-5.4105	-6.9955	-7.3174	-8.3174	-4.9955	-5.3174	-8.3174	-7.7325	-4.5625	-3.7325	-6.7325	-6.9955	-4.8580	-4.2299	-6.5101	-5.8580	-4.4594	-5.5101	-5.7325	-8.3174	-4.9251	-5.5101	-8.3174	-8.3174	-5.4105
ADCY1	ENSG00000164742	ENST00000297323	ENSP00000297323	-6.5005	-5.4460	-5.1565	-6.8790	-6.5005	-5.3935	-6.7415	-6.8790	-7.3935	-6.2009	-5.8086	-7.6159	-7.2009	-5.2467	-5.4460	-6.2940	-7.8790	-5.9530	-5.0716	-7.0310	-6.5005	-5.6773	-6.8790	-7.2009	-7.6159	-5.8790	-5.8086	-7.8790	-7.3935	-4.6773	-3.9530	-7.2009	-6.3935	-5.2940	-4.6159	-6.6159	-7.2009	-4.5862	-5.6159	-6.2009	-7.0310	-4.6773	-5.4460	-6.7415	-7.8790	-4.9914
ADCY3	ENSG00000138031	ENST00000260600	ENSP00000260600	-6.6463	-5.0218	-4.7077	-6.3243	-7.4239	-5.2312	-6.2312	-7.4239	-7.9093	-5.7077	-7.4239	-7.6463	-8.2312	-4.8737	-4.7718	-6.5308	-8.2312	-5.7718	-4.8737	-8.6463	-7.6463	-5.4763	-8.6463	-6.9093	-7.6463	-5.7718	-6.0613	-7.2312	-8.2312	-4.8389	-4.1438	-7.6463	-6.2312	-4.9093	-4.3005	-6.3243	-6.9093	-4.5033	-7.9093	-6.1438	-7.0613	-5.2770	-5.5874	-8.2312	-7.4239	-5.1019
ADCY4	ENSG00000129467	ENST00000554068	ENSP00000452250	-6.8265	-5.5635	-5.0610	-7.1485	-6.3411	-5.3936	-7.1485	-6.9786	-8.5635	-5.3936	-6.8265	-8.1485	-8.5635	-5.1943	-5.3411	-6.9786	-7.8265	-5.8265	-5.1485	-6.8265	-6.3411	-5.9786	-7.1485	-6.2416	-7.1485	-6.6890	-5.5635	-7.5635	-6.9786	-4.6566	-3.5338	-6.6890	-6.6890	-5.3936	-4.4480	-6.4480	-5.5046	-4.8265	-6.6890	-6.1485	-6.2416	-4.9390	-5.7562	-8.1485	-7.5635	-5.6249
ADCY5	ENSG00000173175	ENST00000462833	ENSP00000419361	-7.0433	-4.8734	-4.8734	-7.0433	-8.0433	-5.1558	-7.3652	-8.3652	-8.7803	-5.3652	-7.3652	-8.3652	-8.0433	-4.6648	-5.1953	-7.5579	-10.3652	-5.5579	-4.5839	-7.7803	-7.5579	-5.6648	-7.0433	-7.1953	-8.0433	-5.3208	-5.6648	-8.0433	-8.7803	-5.1173	-4.0984	-7.5579	-7.3652	-4.9390	-4.2567	-6.5579	-6.7803	-4.3208	-5.2778	-6.4583	-8.0433	-4.5839	-5.6103	-6.7803	-8.0433	-5.5072
ADCY6	ENSG00000174233	ENST00000550422	ENSP00000446730	-6.6110	-5.5521	-5.1516	-6.1960	-6.7366	-5.6724	-7.0261	-7.0261	-9.1960	-5.4411	-7.6110	-7.6110	-9.1960	-4.8037	-5.0667	-6.2891	-8.1960	-5.9481	-4.6724	-6.7366	-6.8741	-6.1085	-8.1960	-6.7366	-8.1960	-5.4411	-5.0667	-6.6110	-7.3886	-5.3886	-3.8561	-7.0261	-7.1960	-5.3886	-4.4146	-5.7366	-5.8037	-4.3886	-6.2891	-6.1085	-8.6110	-5.0261	-5.3886	-6.4955	-8.1960	-5.8037
ADCY7	ENSG00000121281	ENST00000394697	ENSP00000378187	-7.3449	-5.2454	-4.6604	-7.1523	-6.6929	-5.4518	-6.5673	-6.8304	-7.8304	-5.3974	-6.4518	-7.8304	-8.5673	-4.7947	-5.2943	-6.8304	-7.5673	-5.5084	-5.1523	-7.1523	-7.1523	-5.3974	-7.5673	-6.8304	-8.1523	-5.8304	-5.6929	-7.8304	-7.3449	-4.8669	-3.7429	-7.5673	-7.5673	-4.9428	-4.4244	-7.1523	-6.6929	-4.4799	-6.1523	-7.5673	-7.5673	-5.0230	-5.1981	-7.3449	-8.1523	-5.2943
ADCY9	ENSG00000162104	ENST00000294016	ENSP00000294016	-5.9389	-5.2146	-4.7076	-7.1406	-7.0031	-5.0362	-7.0031	-7.8775	-7.4625	-4.9389	-6.0031	-6.7621	-7.4625	-4.9706	-5.5083	-7.1406	-7.6551	-5.6045	-4.8775	-7.0031	-7.2926	-5.5556	-7.0031	-6.8775	-8.4625	-6.1406	-6.3750	-8.8775	-8.8775	-5.3750	-4.1227	-7.0031	-5.8775	-4.8775	-4.5799	-6.2926	-7.1406	-4.6296	-6.3750	-7.1406	-6.1406	-5.2530	-5.7076	-7.6551	-8.8775	-5.1050
ADCYAP1	ENSG00000141433	ENST00000579794	ENSP00000462647	-5.0630	-5.8704	-5.5484	-7.8704	-7.8704	-7.8704	-6.8704	-7.8704	-6.2854	-4.7004	-5.5484	-7.8704	-6.2854	-5.5484	-6.2854	-7.8704	-6.2854	-5.5484	-6.2854	-7.8704	-6.2854	-6.2854	-5.0630	-6.8704	-6.8704	-5.0630	-5.8704	-7.8704	-6.8704	-5.5484	-4.8704	-6.8704	-6.8704	-4.8704	-5.0630	-6.2854	-6.8704	-3.8704	-5.0630	-6.2854	-5.5484	-4.8704	-4.4109	-6.8704	-7.8704	-5.2854
ADCYAP1R1	ENSG00000078549	ENST00000409363	ENSP00000387335	-6.3952	-5.6582	-5.3952	-5.8102	-6.1728	-5.8102	-6.6582	-6.3952	-6.9801	-5.2797	-6.6582	-7.9801	-8.9801	-4.5207	-4.9801	-6.6582	-6.6582	-5.8102	-5.9801	-6.9801	-6.1728	-7.3952	-7.9801	-5.8102	-6.3952	-6.9801	-6.9801	-7.9801	-7.9801	-5.1728	-4.2253	-6.6582	-6.1728	-5.2797	-4.9801	-5.9801	-8.9801	-5.1728	-6.9801	-5.9801	-6.9801	-4.9801	-5.9801	-7.3952	-7.3952	-5.6582
ADD1	ENSG00000087274	ENST00000398125	ENSP00000381193	-5.6845	-5.1699	-4.6845	-5.7914	-6.3219	-6.0324	-6.9069	-5.7914	-6.0324	-6.0324	-6.3219	-6.1699	-7.9069	-6.1699	-5.5850	-5.4919	-6.9069	-6.0324	-4.7370	-6.6845	-5.5850	-5.7914	-6.6845	-5.4919	-7.1699	-7.4919	-6.9069	-7.1699	-7.4919	-5.9069	-5.3219	-6.0324	-5.2439	-5.4919	-4.3219	-5.5850	-5.7914	-6.0324	-6.6845	-5.4919	-5.4044	-5.6845	-6.0324	-6.6845	-6.9069	-5.7914
ADD2	ENSG00000075340	ENST00000407644	ENSP00000384677	-5.4448	-5.3668	-4.2572	-6.8074	-5.7078	-5.2928	-6.0297	-7.2928	-7.6147	-5.0297	-6.6147	-6.2928	-8.6147	-5.4448	-5.0911	-7.0297	-7.0297	-6.0297	-4.6147	-7.2928	-6.6147	-5.2928	-6.2928	-5.8074	-6.4448	-6.4448	-6.4448	-9.6147	-8.0297	-5.7078	-4.5272	-7.6147	-5.6147	-4.9143	-3.7567	-6.4448	-6.2928	-4.9709	-6.2928	-6.4448	-6.6147	-5.8074	-5.9143	-7.2928	-8.0297	-5.5272
ADD3	ENSG00000148700	ENST00000360162	ENSP00000353286	-4.7083	-5.8153	-4.9307	-5.1938	-5.3458	-6.5157	-8.5157	-5.7083	-6.3458	-6.9307	-6.0563	-5.8153	-6.5157	-5.5157	-5.3458	-5.2678	-5.4282	-6.7083	-5.5157	-5.8153	-5.5157	-7.1938	-8.5157	-4.8718	-6.7083	-7.5157	-7.5157	-7.5157	-6.5157	-6.5157	-5.7083	-5.4282	-4.3864	-5.4282	-4.9921	-5.3458	-5.4282	-6.1938	-8.5157	-6.0563	-5.3458	-6.0563	-7.1938	-6.1938	-6.0563	-7.1938
ADGB	ENSG00000118492	ENST00000397944	ENSP00000381036	-4.1085	-6.8455	-4.5429	-5.7080	-4.8455	-7.2929	-8.1674	-5.7982	-6.2288	-5.9975	-7.4305	-5.8455	-5.8944	-6.3601	-5.7982	-5.2929	-5.4670	-6.2929	-5.6231	-6.5045	-5.1978	-6.8455	-9.1674	-5.5429	-7.0519	-8.1674	-7.9450	-7.4305	-6.6649	-6.8455	-5.7982	-6.0519	-4.0659	-5.7982	-5.1978	-5.2288	-5.3601	-7.1674	-7.9450	-5.5429	-5.6231	-7.4305	-6.9450	-6.9450	-6.1674	-7.2929
ADGRA2	ENSG00000020181	ENST00000412232	ENSP00000406367	-8.4471	-5.2376	-5.6397	-6.9877	-7.1252	-5.0548	-7.2772	-7.8621	-9.4471	-4.8032	-6.1252	-6.9877	-8.8621	-5.2376	-6.1252	-7.8621	-7.8621	-5.2376	-5.1992	-7.6397	-6.9877	-4.7747	-5.7466	-6.3596	-7.4471	-5.3596	-5.9235	-7.4471	-7.2772	-4.9235	-3.8032	-7.2772	-7.6397	-5.5891	-4.5644	-7.6397	-6.8621	-4.1992	-5.6397	-5.8032	-6.4471	-4.2973	-4.9877	-7.1252	-8.1252	-6.5402
ADGRA3	ENSG00000152990	ENST00000334304	ENSP00000334952	-5.3419	-5.3850	-5.8444	-4.8444	-6.0371	-5.8444	-6.9700	-5.5714	-5.7290	-5.5714	-6.7290	-5.9058	-6.3419	-6.6221	-5.9058	-5.3001	-6.5225	-6.2595	-5.0031	-6.4294	-5.8444	-6.0371	-7.8444	-6.2595	-6.8444	-6.8444	-6.5225	-7.8444	-7.1075	-5.9058	-5.1440	-5.6745	-5.3850	-6.5225	-5.8444	-4.9700	-5.5714	-5.5714	-6.1815	-5.6745	-5.3001	-5.6221	-6.3419	-6.8444	-7.2595	-6.3419
ADGRB1	ENSG00000181790	ENST00000517894	ENSP00000430945	-8.0963	-5.3593	-4.8999	-7.5113	-7.3593	-5.1577	-5.6368	-7.8739	-8.0963	-5.1894	-7.2218	-8.3593	-10.6812	-5.1894	-6.2218	-7.6812	-9.0963	-6.3593	-4.5727	-8.0963	-6.9808	-4.4524	-5.6368	-6.7743	-8.0963	-5.1577	-5.2889	-7.6812	-9.0963	-5.2218	-4.0230	-9.0963	-7.6812	-4.8739	-4.2889	-6.5938	-6.7743	-4.3237	-6.1577	-6.9808	-6.6812	-4.7743	-5.1894	-7.3593	-9.0963	-6.0374
ADGRB2	ENSG00000121753	ENST00000398556	ENSP00000381564	-7.4356	-6.1460	-5.2132	-7.0205	-6.2836	-5.1136	-6.7981	-6.6055	-8.6055	-5.2479	-6.6055	-7.4356	-9.6055	-5.7981	-5.5611	-7.6055	-7.6055	-6.0205	-4.9908	-7.4356	-5.9616	-4.9908	-6.4356	-5.6986	-7.7981	-5.1792	-5.6055	-8.6055	-7.7981	-5.1136	-4.1136	-8.6055	-6.6986	-5.5611	-4.3387	-5.9050	-6.2836	-4.5394	-6.6055	-5.8506	-7.0205	-4.7228	-5.4356	-6.5180	-9.0205	-6.2836
ADGRE2	ENSG00000127507	ENST00000392965	ENSP00000376692	-5.6847	-4.9843	-5.6847	-5.8774	-6.0998	-4.7779	-6.8774	-6.3628	-6.8774	-5.0998	-6.8774	-7.0998	-8.6847	-5.2924	-5.9843	-7.0998	-6.3628	-5.8774	-4.7306	-7.6847	-5.9843	-6.5148	-6.5148	-5.7779	-8.6847	-6.5148	-7.0998	-8.6847	-8.6847	-4.5148	-4.1929	-6.8774	-6.3628	-5.2253	-5.0998	-6.2253	-6.2253	-5.3628	-7.6847	-6.6847	-6.0998	-5.1612	-6.0998	-7.0998	-8.6847	-5.1612
ADGRE3	ENSG00000131355	ENST00000253673	ENSP00000253673	-5.0122	-5.2237	-5.4717	-5.5648	-5.3842	-5.2237	-8.4717	-5.3842	-6.3018	-5.8867	-7.1497	-5.6643	-7.8867	-5.0794	-5.6643	-5.8867	-5.5648	-6.0122	-5.1497	-7.4717	-6.0122	-6.0122	-9.4717	-7.8867	-7.8867	-9.4717	-7.4717	-8.4717	-7.4717	-4.7168	-4.5648	-6.3018	-5.5648	-6.1497	-5.6643	-6.0122	-7.1497	-5.4717	-7.4717	-5.4717	-5.7712	-6.0122	-6.4717	-6.8867	-7.1497	-5.3018
ADGRE5	ENSG00000123146	ENST00000242786	ENSP00000242786	-6.6326	-5.1021	-5.0476	-5.9952	-6.8025	-4.5546	-6.9952	-6.4806	-7.2176	-4.8483	-6.8025	-8.2176	-7.2176	-4.8483	-6.2176	-7.4806	-6.6326	-5.8956	-5.1021	-7.8025	-6.6326	-6.4806	-6.2176	-5.9952	-8.8025	-5.8956	-6.4806	-8.8025	-8.8025	-5.1021	-4.2176	-6.8025	-5.6326	-5.2176	-5.1021	-6.3431	-6.9952	-5.0476	-6.6326	-6.6326	-6.1021	-4.6326	-5.9952	-7.8025	-8.8025	-5.4102
ADGRF4	ENSG00000153294	ENST00000327753	ENSP00000328319	-4.8561	-5.6496	-5.4690	-4.8016	-5.6496	-5.6496	-7.9715	-6.0971	-6.3866	-5.8561	-5.8561	-6.9715	-5.6496	-4.9715	-4.9126	-4.6985	-5.8561	-5.8561	-5.9715	-7.2346	-6.2346	-6.5565	-8.5565	-7.2346	-7.5565	-7.5565	-8.5565	-7.2346	-6.7492	-5.6496	-5.4690	-6.3866	-5.3866	-6.0971	-5.6496	-6.0971	-5.7492	-5.2346	-7.9715	-5.5565	-5.6496	-6.3866	-6.7492	-7.2346	-6.9715	-6.5565
ADGRF5	ENSG00000069122	ENST00000283296	ENSP00000283296	-5.6480	-5.2074	-5.0978	-4.9318	-5.5011	-5.2074	-7.1334	-5.7004	-6.6480	-5.3260	-6.5484	-5.9318	-5.9959	-4.9959	-5.7549	-5.3260	-6.2854	-6.4553	-5.4553	-6.7549	-5.6480	-7.2854	-8.4553	-5.8704	-9.4553	-8.1334	-7.8704	-9.4553	-7.1334	-5.5011	-5.2854	-6.2854	-4.8406	-5.8115	-5.9318	-5.8704	-6.2854	-5.7004	-8.8704	-6.0630	-5.8704	-6.4553	-6.2854	-6.5484	-6.8704	-5.5973
ADGRG1	ENSG00000205336	ENST00000568908	ENSP00000457456	-6.5411	-5.6342	-5.7337	-7.5411	-6.0817	-5.3712	-6.5411	-7.2192	-7.2192	-4.4967	-5.7337	-6.7337	-9.5411	-5.0175	-5.7337	-7.9561	-6.5411	-5.2192	-4.7337	-6.5411	-7.9561	-5.3712	-7.2192	-5.9561	-6.9561	-7.2192	-6.2192	-8.5411	-7.5411	-4.4967	-3.8132	-6.7337	-7.2192	-5.2192	-4.8972	-8.5411	-7.9561	-4.4536	-9.5411	-6.0817	-9.5411	-4.8972	-6.5411	-7.5411	-7.9561	-5.2932
ADGRG2	ENSG00000173698	ENST00000379873	ENSP00000369202	-5.4150	-5.4150	-6.0931	-4.9125	-5.4150	-5.4764	-7.1926	-5.6077	-6.1926	-5.9125	-6.2996	-6.1926	-5.9125	-5.3561	-5.5406	-5.6077	-5.6781	-7.1926	-5.6077	-6.5406	-5.8301	-6.0931	-8.0000	-5.2996	-7.6781	-9.0000	-7.4150	-8.4150	-6.8301	-6.1926	-4.6781	-5.6077	-5.4150	-5.9125	-5.7521	-5.9125	-6.5406	-6.0000	-9.0000	-5.0458	-6.0931	-5.6781	-7.0000	-7.1926	-6.4150	-5.2451
ADGRG5	ENSG00000159618	ENST00000340339	ENSP00000342981	-8.1948	-4.9468	-5.8728	-6.8728	-5.6098	-5.1073	-7.1948	-6.8728	-8.1948	-5.2879	-6.1948	-6.6098	-7.6098	-5.1948	-5.7353	-9.1948	-6.8728	-5.6098	-4.8024	-6.6098	-6.8728	-5.4943	-9.1948	-6.6098	-9.1948	-6.3874	-5.8728	-7.1948	-7.6098	-4.5509	-3.6098	-6.3874	-6.6098	-6.6098	-5.2879	-7.1948	-5.7353	-4.5509	-7.1948	-7.1948	-6.8728	-5.1073	-6.3874	-6.6098	-8.1948	-5.4943
ADGRG6	ENSG00000112414	ENST00000296932	ENSP00000296932	-4.7039	-4.9669	-6.2014	-4.4815	-5.8294	-5.7653	-8.2889	-6.1189	-6.0409	-5.5340	-7.2889	-5.6450	-6.8294	-5.4309	-5.9669	-4.9313	-6.3820	-6.9669	-5.5884	-6.4815	-6.0409	-6.8294	-9.2889	-6.3820	-7.4815	-8.2889	-7.7039	-9.2889	-6.2014	-5.8294	-5.6450	-5.9669	-5.1596	-6.1189	-6.2014	-5.2889	-5.6450	-6.0409	-8.2889	-5.7039	-5.6450	-6.2889	-6.4815	-6.7039	-6.4815	-6.2014
ADGRG7	ENSG00000144820	ENST00000273352	ENSP00000273352	-5.0959	-5.5699	-5.4919	-4.3822	-4.9849	-5.7398	-7.4179	-5.2803	-6.2803	-6.2803	-6.0393	-5.7398	-5.6523	-5.2803	-5.8329	-5.0393	-5.5699	-8.7398	-5.6523	-7.4179	-6.1548	-7.4179	-7.4179	-6.5699	-8.7398	-7.4179	-7.4179	-8.1548	-6.4179	-6.1548	-5.3475	-5.9324	-5.2162	-5.9324	-6.1548	-5.5699	-5.9324	-6.4179	-7.4179	-5.4919	-5.4179	-6.2803	-8.1548	-6.9324	-6.4179	-5.9324
ADGRL1	ENSG00000072071	ENST00000340736	ENSP00000340688	-7.7738	-4.5812	-5.1218	-6.4113	-6.8808	-4.7738	-6.4937	-7.4113	-8.9962	-5.4519	-7.7738	-7.4113	-10.5812	-4.9962	-5.9373	-7.2593	-8.9962	-5.9373	-5.1218	-8.9962	-6.2593	-4.7232	-6.6743	-5.8808	-6.9962	-5.5368	-5.7738	-7.7738	-7.4113	-5.4519	-3.9962	-8.9962	-7.4113	-4.9962	-4.2958	-6.6743	-7.1218	-4.3144	-6.6743	-6.7738	-7.9962	-4.8533	-5.2236	-7.2593	-9.5812	-5.2236
ADGRL2	ENSG00000117114	ENST00000359929	ENSP00000353006	-5.1552	-5.3835	-5.7579	-4.9582	-5.2648	-5.9278	-7.9278	-5.4253	-6.1204	-5.4683	-6.5127	-5.9278	-6.2648	-5.9278	-5.5127	-4.7848	-6.1908	-6.3428	-5.5585	-7.0533	-5.7579	-6.3428	-8.5127	-5.9892	-6.6058	-8.9278	-7.9278	-7.9278	-6.6058	-6.4253	-5.5585	-5.4253	-4.7579	-5.5585	-5.9892	-5.0865	-5.5585	-6.7054	-8.9278	-5.1204	-5.3835	-6.1908	-6.9278	-6.2648	-7.0533	-6.5127
ADGRL4	ENSG00000162618	ENST00000370742	ENSP00000359778	-5.3770	-5.6400	-5.8465	-4.2250	-4.8465	-5.6400	-8.5469	-5.6400	-6.0875	-6.2250	-6.0875	-6.3770	-5.2250	-5.9619	-5.9619	-4.9030	-6.0875	-6.3770	-7.5469	-6.0875	-6.5469	-7.9619	-8.5469	-6.3770	-8.5469	-7.9619	-9.5469	-8.5469	-6.0875	-5.7395	-6.7395	-5.4594	-4.9030	-6.9619	-6.5469	-5.4594	-5.5469	-6.7395	-9.5469	-5.6400	-5.4594	-6.2250	-7.2250	-6.7395	-6.5469	-5.9619
ADH1A	ENSG00000187758	ENST00000209668	ENSP00000209668	-4.3659	-5.7582	-5.0578	-6.4363	-6.4363	-5.0578	-8.7582	-6.1733	-7.1733	-6.4363	-6.7582	-6.1733	-7.1733	-4.9509	-5.2988	-5.1733	-7.1733	-6.4363	-6.1733	-6.4363	-6.1733	-6.7582	-7.7582	-5.1733	-8.7582	-8.7582	-7.7582	-6.7582	-6.1733	-6.7582	-5.7582	-5.9509	-5.4363	-5.9509	-5.1733	-5.1733	-5.0578	-5.5883	-7.7582	-5.2988	-5.2988	-5.0578	-5.7582	-5.7582	-5.9509	-5.4363
ADH1B	ENSG00000196616	ENST00000305046	ENSP00000306606	-4.4363	-5.5883	-4.9509	-6.4363	-6.7582	-5.0578	-7.1733	-5.9509	-7.1733	-6.7582	-6.7582	-6.4363	-6.7582	-5.1733	-5.7582	-5.5883	-7.7582	-6.1733	-6.1733	-6.7582	-6.7582	-6.1733	-7.1733	-5.2988	-8.7582	-7.1733	-7.1733	-7.7582	-6.1733	-6.7582	-5.2988	-6.1733	-5.4363	-5.9509	-5.2988	-5.1733	-5.1733	-5.7582	-7.1733	-5.1733	-5.2988	-4.9509	-5.5883	-5.7582	-6.1733	-5.5883
ADH1C	ENSG00000248144	ENST00000515683	ENSP00000426083	-4.3659	-5.7582	-4.9509	-6.1733	-6.4363	-5.4363	-7.1733	-5.9509	-7.1733	-6.7582	-7.1733	-6.1733	-6.7582	-5.2988	-5.7582	-5.1733	-7.7582	-7.1733	-6.1733	-6.4363	-6.7582	-5.9509	-7.7582	-5.2988	-8.7582	-6.7582	-7.1733	-7.1733	-6.1733	-6.7582	-5.2988	-6.4363	-5.1733	-5.9509	-5.2988	-5.2988	-4.9509	-5.9509	-8.7582	-5.1733	-4.9509	-5.0578	-5.7582	-6.1733	-6.4363	-5.0578
ADH4	ENSG00000198099	ENST00000505590	ENSP00000425416	-4.3125	-6.5141	-5.3766	-5.3766	-6.0287	-5.2511	-8.8361	-5.2511	-6.2511	-6.5141	-7.8361	-5.5141	-6.5141	-4.7486	-6.5141	-5.2511	-6.8361	-7.8361	-6.2511	-5.8361	-5.5141	-6.8361	-7.8361	-6.2511	-7.2511	-7.8361	-8.8361	-7.8361	-5.8361	-6.5141	-5.3766	-6.0287	-5.5141	-5.3766	-5.5141	-5.3766	-5.0287	-5.5141	-8.8361	-5.0287	-4.8361	-5.8361	-6.5141	-5.1356	-6.2511	-6.2511
ADH5	ENSG00000197894	ENST00000296412	ENSP00000296412	-4.7549	-6.4330	-4.5850	-6.4330	-6.1699	-5.9475	-8.7549	-5.0544	-6.7549	-6.4330	-7.7549	-6.1699	-6.1699	-5.0544	-5.7549	-5.1699	-7.7549	-6.7549	-6.1699	-6.4330	-5.7549	-7.1699	-8.7549	-5.7549	-7.1699	-7.7549	-7.7549	-7.7549	-7.1699	-7.1699	-5.9475	-6.4330	-4.7549	-6.7549	-5.1699	-5.1699	-5.5850	-5.4330	-7.1699	-4.8480	-4.4330	-5.9475	-7.7549	-4.8480	-6.4330	-5.4330
ADH6	ENSG00000172955	ENST00000237653	ENSP00000237653	-4.5648	-7.1497	-4.7347	-5.4128	-5.9274	-5.4128	-8.7347	-5.7347	-7.1497	-5.9274	-7.1497	-6.4128	-5.9274	-5.2753	-5.9274	-5.5648	-6.1497	-6.7347	-5.9274	-7.1497	-5.7347	-7.1497	-8.7347	-6.1497	-8.7347	-7.7347	-8.7347	-7.7347	-6.4128	-5.9274	-5.4128	-7.7347	-5.0343	-6.1497	-5.2753	-5.5648	-5.0343	-5.2753	-8.7347	-5.5648	-4.8278	-5.5648	-6.1497	-5.1497	-6.7347	-5.9274
ADH7	ENSG00000196344	ENST00000209665	ENSP00000209665	-4.4021	-5.7944	-4.9871	-7.2095	-5.4725	-5.4725	-7.2095	-5.0940	-6.7944	-6.2095	-6.7944	-6.4725	-6.4725	-5.6245	-5.3350	-4.7070	-6.4725	-6.7944	-6.7944	-6.4725	-5.3350	-6.7944	-7.7944	-6.2095	-7.7944	-6.4725	-8.7944	-7.7944	-7.7944	-6.2095	-5.3350	-6.7944	-5.2095	-5.3350	-5.2095	-5.3350	-5.9871	-5.9871	-8.7944	-5.3350	-4.6245	-5.2095	-6.2095	-5.9871	-6.4725	-5.3350
ADHFE1	ENSG00000147576	ENST00000396623	ENSP00000379865	-5.4512	-6.7142	-5.1293	-5.7142	-6.2288	-5.7142	-6.2288	-5.8662	-6.7142	-6.7142	-6.4512	-6.4512	-8.0362	-5.5767	-5.1293	-5.7142	-6.2288	-5.8662	-6.4512	-5.8662	-5.8662	-5.3357	-9.0362	-5.3357	-7.0362	-7.4512	-6.4512	-9.0362	-6.4512	-6.4512	-4.5126	-6.2288	-5.5767	-6.0362	-6.2288	-4.6439	-5.1293	-4.9487	-6.4512	-4.7142	-5.4512	-5.5767	-6.7142	-6.2288	-7.0362	-6.2288
ADI1	ENSG00000182551	ENST00000327435	ENSP00000333666	-5.5668	-5.8887	-4.7188	-6.3038	-6.8887	-6.3038	-5.8887	-7.8887	-6.8887	-7.8887	-6.3038	-6.8887	-6.3038	-4.8887	-5.0814	-6.8887	-6.8887	-5.8887	-5.5668	-6.3038	-5.8887	-5.3038	-5.8887	-7.8887	-6.8887	-5.3038	-5.0814	-7.8887	-6.8887	-5.8887	-5.0814	-7.8887	-5.0814	-4.1883	-4.5668	-5.0814	-6.8887	-5.3038	-6.3038	-6.3038	-6.3038	-5.5668	-5.5668	-7.8887	-7.8887	-7.8887
ADIPOQ	ENSG00000181092	ENST00000444204	ENSP00000389814	-6.2384	-5.9165	-4.9165	-5.2384	-6.2384	-5.2384	-7.2384	-5.9165	-7.2384	-7.2384	-7.2384	-7.2384	-8.2384	-5.4310	-5.9165	-6.2384	-5.9165	-6.2384	-5.4310	-5.6534	-6.2384	-5.0685	-6.6534	-5.9165	-7.2384	-6.6534	-8.2384	-6.6534	-6.6534	-5.4310	-5.0685	-6.2384	-5.2384	-5.0685	-5.6534	-5.2384	-7.2384	-5.6534	-7.2384	-5.6534	-4.6534	-4.6534	-5.2384	-4.7790	-6.6534	-5.9165
ADIPOR1	ENSG00000159346	ENST00000367254	ENSP00000356223	-5.8392	-5.5173	-5.2542	-6.8392	-5.8392	-6.8392	-6.2542	-6.8392	-6.8392	-6.8392	-6.2542	-6.8392	-7.8392	-5.5173	-5.8392	-6.8392	-6.2542	-5.5173	-6.2542	-4.5173	-5.8392	-5.0318	-6.8392	-5.2542	-7.8392	-6.8392	-5.8392	-6.2542	-5.5173	-6.2542	-4.6693	-6.2542	-4.3798	-5.5173	-4.6693	-6.8392	-6.2542	-5.2542	-7.8392	-5.0318	-5.5173	-5.8392	-5.8392	-6.8392	-6.2542	-6.2542
ADIPOR2	ENSG00000006831	ENST00000357103	ENSP00000349616	-5.9871	-6.7944	-6.2095	-6.4725	-5.7944	-6.7944	-8.7944	-7.7944	-6.4725	-6.2095	-7.2095	-6.4725	-6.2095	-5.0940	-5.2095	-5.3350	-6.2095	-5.4725	-5.9871	-5.2095	-5.9871	-7.2095	-8.7944	-5.0940	-6.7944	-7.2095	-5.9871	-7.7944	-6.7944	-5.3350	-5.0940	-6.4725	-5.0940	-6.2095	-5.3350	-5.3350	-6.4725	-5.2095	-8.7944	-5.7944	-5.3350	-5.3350	-5.7944	-5.9871	-6.4725	-5.7944
ADK	ENSG00000156110	ENST00000286621	ENSP00000286621	-4.3219	-6.1293	-4.8074	-5.2548	-5.9069	-6.3923	-8.7142	-5.3923	-5.9069	-7.1293	-6.7142	-7.7142	-5.7142	-5.5443	-5.7142	-5.2548	-5.5443	-6.1293	-5.5443	-6.1293	-5.9069	-7.7142	-6.7142	-6.3923	-7.7142	-8.7142	-7.7142	-7.7142	-7.7142	-7.1293	-5.1293	-5.7142	-4.7142	-5.2548	-4.8074	-5.1293	-5.3923	-6.1293	-7.1293	-4.2548	-5.5443	-6.1293	-6.7142	-6.7142	-6.7142	-6.3923
ADM	ENSG00000148926	ENST00000534464	ENSP00000431438	-7.6147	-5.6147	-4.4448	-7.6147	-6.6147	-6.0297	-6.0297	-6.6147	-7.6147	-4.6147	-6.6147	-5.6147	-7.6147	-5.6147	-6.0297	-6.6147	-6.6147	-5.6147	-4.4448	-7.6147	-6.0297	-4.4448	-5.6147	-6.6147	-6.0297	-4.6147	-5.0297	-7.6147	-7.6147	-6.0297	-5.6147	-6.0297	-6.6147	-5.0297	-6.6147	-6.0297	-6.0297	-4.4448	-7.6147	-5.6147	-6.6147	-5.0297	-5.2928	-6.0297	-7.6147	-6.0297
ADM2	ENSG00000128165	ENST00000395738	ENSP00000379087	-6.6865	-7.6865	-6.6865	-6.6865	-7.6865	-6.1015	-6.6865	-7.6865	-6.6865	-4.3646	-5.3646	-7.6865	-7.6865	-6.1015	-6.1015	-7.6865	-5.6865	-4.8791	-4.3646	-7.6865	-6.6865	-4.2271	-5.6865	-4.8791	-5.3646	-5.3646	-5.3646	-7.6865	-7.6865	-4.5166	-4.3646	-6.6865	-7.6865	-5.6865	-6.6865	-6.6865	-6.1015	-4.5166	-7.6865	-6.6865	-6.6865	-4.2271	-6.6865	-5.3646	-7.6865	-6.1015
ADNP	ENSG00000101126	ENST00000621696	ENSP00000483881	-4.3726	-5.5361	-4.6881	-4.9705	-6.2730	-6.5949	-8.5949	-5.7205	-7.1799	-6.0100	-6.3726	-5.2257	-6.7205	-6.7205	-5.5949	-6.0100	-5.9320	-6.3726	-5.0100	-5.4795	-5.4250	-6.0100	-9.1799	-5.3219	-7.1799	-7.8580	-7.5949	-8.1799	-6.8580	-6.4795	-6.2730	-5.9320	-4.6253	-5.4250	-5.0924	-4.9705	-5.5361	-6.0100	-10.1799	-5.5361	-6.0924	-6.4795	-6.5949	-6.1799	-6.4795	-6.3726
ADO	ENSG00000181915	ENST00000373783	ENSP00000362888	-8.3576	-5.7726	-5.1876	-8.3576	-6.7726	-5.5502	-6.7726	-8.3576	-8.3576	-5.1876	-7.3576	-8.3576	-8.3576	-5.0356	-5.5502	-8.3576	-6.7726	-5.3576	-5.0356	-8.3576	-6.3576	-5.0356	-4.1096	-6.3576	-6.7726	-5.5502	-4.8981	-7.3576	-7.3576	-5.3576	-4.1096	-8.3576	-6.3576	-4.3576	-4.4507	-6.3576	-8.3576	-4.2701	-6.3576	-6.3576	-7.3576	-4.1876	-6.3576	-7.3576	-8.3576	-6.3576
ADORA1	ENSG00000163485	ENST00000618295	ENSP00000483953	-8.0661	-5.0661	-4.3656	-6.4811	-8.0661	-5.4811	-7.0661	-8.0661	-8.0661	-5.7442	-6.4811	-7.0661	-7.0661	-4.3656	-5.2587	-5.7442	-8.0661	-6.0661	-5.7442	-7.0661	-7.0661	-5.2587	-6.0661	-5.4811	-8.0661	-5.7442	-6.4811	-8.0661	-7.0661	-4.2587	-5.0661	-6.0661	-7.0661	-5.7442	-4.7442	-6.4811	-6.4811	-4.4811	-6.0661	-8.0661	-7.0661	-5.4811	-6.4811	-8.0661	-8.0661	-5.2587
ADPGK	ENSG00000159322	ENST00000311669	ENSP00000312250	-6.3064	-5.9438	-5.9438	-6.1137	-7.1137	-6.5288	-8.1137	-6.1137	-7.1137	-5.9438	-6.1137	-6.5288	-7.5288	-6.1137	-5.7918	-5.5288	-7.1137	-5.0263	-5.3064	-6.1137	-5.3064	-5.7918	-8.1137	-6.5288	-7.1137	-6.3064	-7.1137	-8.1137	-7.5288	-5.2069	-4.7214	-5.7918	-5.6543	-5.7918	-4.5288	-5.5288	-5.2069	-4.9438	-5.7918	-6.1137	-5.1137	-5.6543	-5.6543	-6.7918	-5.9438	-5.6543
ADPRH	ENSG00000144843	ENST00000478399	ENSP00000420200	-5.5270	-6.3750	-5.3750	-6.1120	-5.6970	-6.3750	-8.6970	-7.1120	-6.3750	-5.8896	-6.1120	-5.8896	-7.6970	-6.6970	-5.1120	-5.8896	-5.6970	-5.2375	-5.8896	-6.3750	-6.1120	-6.1120	-7.6970	-6.6970	-7.6970	-8.6970	-6.1120	-8.6970	-6.3750	-6.3750	-4.9965	-5.3750	-5.2375	-5.3750	-5.1120	-5.3750	-6.3750	-4.5270	-7.6970	-4.6095	-5.3750	-5.1120	-5.2375	-5.5270	-7.1120	-7.6970
ADPRHL2	ENSG00000116863	ENST00000373178	ENSP00000362273	-6.7177	-7.1327	-5.3957	-6.3957	-5.9103	-6.1327	-7.1327	-7.1327	-7.7177	-5.7177	-6.1327	-6.3957	-8.7177	-5.9103	-5.3957	-6.1327	-6.3957	-5.7177	-4.8108	-7.7177	-6.7177	-6.3957	-7.7177	-6.3957	-7.7177	-6.1327	-6.3957	-6.7177	-6.3957	-5.5478	-4.3957	-7.1327	-6.7177	-4.8108	-4.1327	-5.7177	-6.7177	-3.9103	-5.9103	-5.2582	-6.3957	-4.7177	-5.5478	-5.7177	-7.1327	-5.3957
ADPRM	ENSG00000170222	ENST00000609540	ENSP00000477021	-5.6521	-5.8745	-5.8745	-4.8745	-5.4594	-5.8745	-6.4594	-6.4594	-6.8745	-6.4594	-6.1375	-5.4594	-7.4594	-5.8745	-5.0000	-6.1375	-5.8745	-6.4594	-5.0000	-5.4594	-5.8745	-5.8745	-8.4594	-5.4594	-7.4594	-8.4594	-6.4594	-7.4594	-5.8745	-7.4594	-6.1375	-4.8745	-4.7590	-5.6521	-5.4594	-5.2895	-5.8745	-6.1375	-8.4594	-6.8745	-5.2895	-6.4594	-8.4594	-6.8745	-6.8745	-5.8745
ADRA1B	ENSG00000170214	ENST00000306675	ENSP00000306662	-6.8530	-4.9270	-4.7826	-8.1749	-7.1749	-4.8530	-6.8530	-8.1749	-8.1749	-5.1749	-6.5900	-7.1749	-7.5900	-4.7155	-6.3676	-6.8530	-9.1749	-6.3676	-6.0050	-8.1749	-7.1749	-4.6514	-6.0050	-6.8530	-8.1749	-4.7826	-6.3676	-7.5900	-6.3676	-5.7155	-4.0456	-6.8530	-7.1749	-5.2680	-5.0875	-7.1749	-6.5900	-4.5311	-5.8530	-6.8530	-7.1749	-4.2207	-5.8530	-8.1749	-9.1749	-5.0875
ADRA2A	ENSG00000150594	ENST00000280155	ENSP00000280155	-7.4457	-5.2233	-5.0307	-9.0307	-8.0307	-5.5712	-5.3302	-9.0307	-8.0307	-5.5712	-7.4457	-9.0307	-9.0307	-4.0765	-6.7087	-9.0307	-8.0307	-7.0307	-5.4457	-9.0307	-7.0307	-5.3302	-4.5071	-6.7087	-8.0307	-4.3868	-5.8607	-8.0307	-9.0307	-5.1238	-4.5071	-9.0307	-8.0307	-5.3302	-4.6383	-8.0307	-7.4457	-4.2758	-5.1238	-6.7087	-8.0307	-4.3302	-4.9432	-7.0307	-9.0307	-5.3302
ADRA2B	ENSG00000274286	ENST00000620793	ENSP00000480573	-7.4037	-5.4037	-5.2882	-8.9887	-7.9887	-5.2882	-6.9887	-6.9887	-7.4037	-5.6668	-6.9887	-7.9887	-7.4037	-4.2882	-7.9887	-7.4037	-8.9887	-6.9887	-4.5293	-7.4037	-6.4037	-5.1813	-5.9887	-6.1813	-7.4037	-4.9012	-6.1813	-6.9887	-7.9887	-5.1813	-4.1307	-7.4037	-6.1813	-5.9887	-4.4651	-7.4037	-7.4037	-4.0818	-6.1813	-5.5293	-6.9887	-5.1813	-5.5293	-6.1813	-8.9887	-6.4037
ADRB2	ENSG00000169252	ENST00000305988	ENSP00000305372	-6.0722	-5.2946	-5.4202	-5.2946	-6.8796	-5.8796	-5.8796	-6.0722	-7.8796	-5.7097	-6.0722	-7.2946	-7.8796	-4.7097	-5.5577	-5.0722	-6.8796	-6.2946	-4.8796	-6.0722	-7.2946	-5.8796	-7.8796	-7.2946	-8.8796	-6.5577	-6.5577	-7.2946	-7.8796	-5.7097	-4.4873	-6.2946	-5.8796	-5.7097	-5.1791	-5.7097	-6.8796	-4.4873	-7.8796	-7.8796	-6.8796	-4.8796	-5.8796	-7.2946	-8.8796	-5.1791
ADRBK1	ENSG00000173020	ENST00000308595	ENSP00000312262	-6.5450	-5.4575	-3.9600	-7.9600	-7.2230	-6.2230	-6.7376	-7.5450	-8.5450	-5.4575	-7.9600	-6.9600	-9.5450	-4.8445	-4.9600	-6.7376	-7.9600	-5.7376	-4.5908	-6.3750	-6.9600	-5.5450	-6.5450	-7.2230	-7.2230	-5.0855	-5.5450	-8.5450	-8.5450	-5.4575	-3.8445	-8.5450	-7.2230	-4.4575	-3.7121	-6.7376	-8.5450	-4.7901	-6.9600	-6.7376	-8.5450	-5.0855	-5.3750	-7.9600	-9.5450	-5.8445
ADRBK2	ENSG00000100077	ENST00000324198	ENSP00000317578	-4.6361	-6.3731	-4.5430	-5.4556	-6.5430	-5.9581	-7.9581	-6.5430	-5.7357	-6.2211	-6.9581	-6.0836	-6.9581	-6.0836	-5.1507	-5.2211	-5.4556	-5.7357	-5.5430	-5.9581	-5.9581	-7.2211	-7.5430	-6.2211	-6.9581	-7.2211	-6.3731	-7.5430	-7.5430	-6.0836	-5.2951	-5.2211	-4.2576	-5.3731	-5.0836	-5.1507	-6.5430	-5.4556	-7.9581	-6.3731	-5.7357	-6.0836	-6.3731	-6.2211	-6.5430	-6.3731
ADRM1	ENSG00000130706	ENST00000491935	ENSP00000478877	-6.5392	-5.2761	-4.8611	-7.2761	-7.2761	-5.2761	-6.2761	-6.8611	-8.8611	-4.3375	-7.2761	-6.8611	-7.8611	-5.8611	-5.2761	-7.2761	-7.8611	-6.8611	-4.2761	-7.8611	-5.5392	-5.2761	-5.6912	-6.0537	-8.8611	-7.8611	-5.8611	-7.8611	-7.8611	-5.8611	-4.1606	-6.5392	-6.2761	-4.8611	-4.7736	-6.2761	-5.6912	-4.3375	-5.5392	-6.5392	-5.6912	-4.9542	-4.7736	-6.5392	-7.8611	-6.5392
ADSL	ENSG00000239900	ENST00000623063	ENSP00000485525	-5.3817	-6.0821	-5.1753	-6.4972	-5.1753	-6.4972	-8.0821	-6.2748	-6.4972	-6.2748	-8.0821	-6.2748	-7.0821	-5.4972	-5.0821	-5.3817	-7.4972	-6.0821	-4.3817	-6.2748	-6.7602	-6.0821	-7.4972	-6.4972	-6.4972	-5.9122	-5.9122	-6.0821	-7.4972	-6.4972	-4.8342	-5.1753	-5.0821	-5.1753	-4.8342	-5.0821	-5.3817	-5.1753	-7.4972	-5.7602	-6.0821	-6.4972	-6.7602	-5.9122	-6.7602	-6.4972
ADSS	ENSG00000035687	ENST00000366535	ENSP00000355493	-4.6133	-6.1983	-5.6837	-5.0056	-6.0056	-7.0056	-7.4207	-5.5462	-5.8357	-9.0056	-6.0056	-7.4207	-6.1983	-6.0056	-6.0056	-4.9182	-5.0056	-9.0056	-6.4207	-5.8357	-5.6837	-6.4207	-8.0056	-6.1983	-8.0056	-7.4207	-7.0056	-9.0056	-6.0056	-5.8357	-7.0056	-6.6837	-4.4207	-5.3052	-6.0056	-5.3052	-5.3052	-6.6837	-6.1983	-5.6837	-4.5462	-5.5462	-7.4207	-4.8357	-6.4207	-7.4207
ADSSL1	ENSG00000185100	ENST00000330877	ENSP00000331260	-5.5490	-5.1015	-4.6865	-7.0084	-6.6865	-5.1015	-6.2011	-7.4235	-6.4235	-7.4235	-6.0084	-9.0084	-7.0084	-4.8385	-6.0084	-6.2011	-7.4235	-5.4235	-4.7605	-9.0084	-6.6865	-5.3080	-8.0084	-8.0084	-7.4235	-6.0084	-6.4235	-8.0084	-8.0084	-5.6865	-4.3646	-7.0084	-6.0084	-4.6865	-4.6161	-6.4235	-6.2011	-4.9210	-6.4235	-6.4235	-6.0084	-4.1015	-5.5490	-6.0084	-8.0084	-5.5490
AEBP1	ENSG00000106624	ENST00000223357	ENSP00000223357	-6.4406	-5.2937	-4.4150	-6.6630	-6.4406	-4.6041	-6.9260	-6.5475	-8.6630	-6.1605	-6.5475	-7.6630	-7.6630	-5.3899	-5.7885	-6.9260	-7.4406	-6.2479	-5.1605	-7.2479	-5.7885	-4.2937	-6.0780	-5.4406	-6.9260	-5.4406	-5.7885	-8.2479	-7.6630	-6.0780	-4.6041	-8.2479	-6.6630	-4.8217	-3.2479	-6.1605	-6.4406	-4.8217	-6.9260	-7.2479	-7.2479	-5.0000	-5.3410	-7.2479	-8.2479	-6.7885
AES	ENSG00000104964	ENST00000327141	ENSP00000317537	-5.6724	-5.6724	-4.9944	-7.9944	-7.9944	-5.1870	-7.9944	-7.9944	-7.9944	-5.9944	-5.9944	-6.9944	-7.9944	-5.4094	-5.6724	-6.4094	-5.4094	-4.6724	-3.7464	-6.9944	-6.4094	-5.4094	-6.4094	-6.9944	-6.9944	-6.9944	-7.9944	-6.9944	-5.9944	-4.8244	-4.2939	-7.9944	-5.9944	-5.1870	-4.5349	-5.6724	-6.9944	-4.8244	-6.4094	-5.9944	-6.9944	-5.4094	-5.9944	-6.4094	-7.9944	-5.4094
AFAP1	ENSG00000196526	ENST00000360265	ENSP00000353402	-4.7152	-5.5346	-3.9782	-6.8147	-6.4521	-5.2297	-6.6221	-7.0371	-7.6221	-5.4521	-6.3001	-6.1626	-7.3001	-5.7152	-6.6221	-5.9216	-8.0371	-6.6221	-4.7641	-6.8147	-5.9216	-5.6221	-5.7152	-6.1626	-7.3001	-7.3001	-6.0371	-7.3001	-7.3001	-5.9216	-4.2645	-7.0371	-5.2297	-5.3001	-4.1302	-5.7152	-6.4521	-5.3001	-6.1626	-6.0371	-6.6221	-5.4521	-5.7152	-6.6221	-8.0371	-5.9216
AFAP1L1	ENSG00000157510	ENST00000296721	ENSP00000296721	-5.9896	-5.6900	-4.1354	-7.1050	-7.3681	-5.5201	-7.6900	-7.6900	-7.1050	-4.6456	-5.7831	-7.1050	-8.1050	-5.8826	-6.2306	-7.1050	-7.1050	-5.6900	-4.8320	-7.6900	-5.8826	-5.4421	-7.1050	-6.1050	-6.6900	-5.9896	-6.1050	-7.1050	-7.6900	-5.8826	-3.9351	-7.1050	-5.2306	-4.9896	-3.8320	-5.6900	-5.6900	-4.8320	-7.6900	-6.6900	-6.6900	-5.6025	-5.6900	-7.6900	-8.1050	-5.9896
AFAP1L2	ENSG00000169129	ENST00000369271	ENSP00000358276	-5.3759	-5.5983	-4.0403	-6.3088	-5.9608	-5.3759	-7.1832	-7.7682	-7.4463	-4.8613	-6.3088	-6.9608	-8.1832	-5.7682	-6.5983	-6.7682	-7.4463	-6.0677	-4.6389	-8.7682	-5.3759	-6.0677	-6.5983	-5.5983	-8.7682	-6.5983	-6.1832	-8.7682	-7.1832	-5.1832	-4.2136	-6.5983	-5.2446	-4.6389	-3.7238	-5.8613	-6.1832	-5.0677	-7.1832	-6.1832	-6.9608	-5.1243	-7.4463	-7.7682	-8.7682	-5.7682
AFF1	ENSG00000172493	ENST00000395146	ENSP00000378578	-4.6170	-6.0695	-4.3632	-6.4105	-5.7325	-5.6170	-7.1475	-6.3174	-6.3174	-4.7628	-6.1475	-5.1080	-7.1475	-7.3174	-5.9955	-6.5101	-5.9251	-5.7325	-4.6736	-6.5101	-4.8580	-4.9251	-6.8580	-4.8911	-7.5101	-7.5101	-6.6170	-8.3174	-7.9955	-6.2299	-6.1475	-6.0695	-4.9955	-4.8580	-4.8256	-6.4105	-5.5625	-5.3632	-7.5101	-6.1475	-6.5101	-6.0695	-6.6170	-6.9955	-7.9955	-6.4105
AFF2	ENSG00000155966	ENST00000370457	ENSP00000359486	-4.7668	-5.0596	-4.6002	-5.0961	-5.6811	-5.2941	-7.7966	-4.7966	-6.0596	-5.2523	-6.9221	-5.8580	-7.5742	-5.8580	-5.6267	-5.9221	-5.7966	-6.1336	-5.3371	-7.0596	-4.7377	-5.5236	-8.3815	-5.0240	-8.3815	-7.0596	-7.5742	-7.5742	-7.2116	-5.9892	-5.2941	-6.3815	-4.5742	-5.4273	-5.1721	-5.5742	-5.7377	-5.2941	-8.7966	-5.5742	-6.6811	-6.2116	-6.6811	-7.2116	-7.3815	-5.9892
AFF4	ENSG00000072364	ENST00000265343	ENSP00000265343	-4.2997	-5.8615	-4.2997	-5.2095	-5.7303	-6.7944	-7.2538	-5.7944	-6.6689	-4.8615	-6.3470	-4.6993	-7.0839	-7.0839	-5.8615	-6.7944	-6.1664	-6.3470	-5.0059	-6.0059	-5.2538	-5.7944	-7.9319	-4.9319	-7.2538	-8.6689	-6.5534	-7.0839	-7.4465	-7.2538	-5.9319	-6.3470	-4.5534	-5.8615	-5.0839	-4.9319	-5.3470	-6.7944	-10.2538	-5.7303	-5.7944	-5.8615	-6.3470	-7.9319	-6.9319	-8.6689
AFG3L2	ENSG00000141385	ENST00000269143	ENSP00000269143	-4.6523	-6.5699	-4.8329	-5.4179	-5.9324	-6.1548	-7.4179	-5.7398	-5.5699	-7.7398	-6.5699	-6.4179	-6.9324	-5.6523	-5.9324	-5.6523	-6.5699	-7.4179	-5.3475	-7.7398	-5.6523	-6.7398	-7.1548	-6.0393	-6.1548	-7.7398	-6.5699	-7.4179	-6.9324	-5.6523	-5.4179	-6.0393	-4.4919	-5.4179	-5.0959	-5.0959	-6.1548	-5.7398	-7.1548	-5.1548	-5.0959	-4.7398	-6.2803	-5.5699	-6.5699	-5.9324
AFM	ENSG00000079557	ENST00000226355	ENSP00000226355	-4.3154	-5.2723	-5.1118	-5.1898	-5.5524	-6.3597	-7.0378	-5.9003	-5.7748	-7.3597	-6.3597	-6.0378	-5.7748	-6.3597	-6.1898	-5.9003	-5.1898	-6.7748	-5.9003	-6.1898	-5.7748	-6.7748	-9.3597	-5.6593	-7.7748	-8.3597	-8.3597	-7.7748	-6.7748	-6.0378	-5.9003	-5.7748	-4.2305	-5.6593	-4.9003	-4.9003	-6.0378	-6.7748	-7.3597	-5.7748	-6.5524	-7.3597	-7.0378	-7.3597	-6.5524	-6.5524
AFMID	ENSG00000183077	ENST00000409257	ENSP00000386890	-6.1739	-6.1739	-5.0364	-6.4959	-6.9109	-4.9109	-6.9109	-7.4959	-7.4959	-5.4959	-6.1739	-6.9109	-6.9109	-6.1739	-5.9109	-5.9109	-7.4959	-5.3259	-4.2479	-6.9109	-6.9109	-5.1739	-6.9109	-6.9109	-6.4959	-7.4959	-6.9109	-7.4959	-8.4959	-5.9109	-4.2479	-8.4959	-5.4959	-4.7954	-4.6885	-6.9109	-6.1739	-4.5890	-7.4959	-6.1739	-5.0364	-5.9109	-6.1739	-6.9109	-6.9109	-5.4959
AFTPH	ENSG00000119844	ENST00000238856	ENSP00000238856	-5.0105	-6.3324	-5.3938	-4.7881	-5.2735	-6.5954	-7.5954	-4.9632	-6.0105	-5.7474	-7.5954	-5.4579	-6.2169	-6.7474	-6.0105	-5.9174	-6.0105	-7.3324	-5.3324	-6.0105	-5.5251	-6.9174	-8.3324	-5.5251	-7.5954	-8.9174	-8.3324	-8.9174	-6.7474	-7.9174	-6.5954	-6.0105	-3.9866	-5.4579	-5.2735	-4.0594	-5.6694	-6.4579	-9.9174	-5.3938	-5.6694	-6.2169	-6.9174	-5.5954	-6.1100	-7.9174
AGA	ENSG00000038002	ENST00000264595	ENSP00000264595	-5.0732	-7.0732	-6.0732	-4.9578	-5.1988	-6.0732	-8.6582	-5.1988	-6.0732	-6.6582	-7.0732	-6.3363	-5.6582	-5.6582	-5.3363	-5.8509	-6.3363	-7.6582	-5.6582	-5.4883	-5.4883	-6.3363	-7.6582	-5.8509	-7.6582	-7.0732	-7.0732	-7.0732	-7.0732	-6.6582	-5.8509	-5.8509	-4.9578	-5.8509	-6.0732	-4.7513	-5.1988	-5.3363	-7.6582	-4.7513	-4.7513	-5.6582	-6.3363	-5.6582	-5.4883	-7.0732
AGAP1	ENSG00000157985	ENST00000304032	ENSP00000307634	-5.7502	-4.9307	-5.0303	-5.9307	-6.6677	-5.7502	-5.6677	-6.8376	-7.5157	-4.6677	-6.2527	-5.6677	-7.5157	-4.8376	-6.1372	-6.5157	-7.8376	-5.7502	-4.5897	-7.2527	-6.8376	-5.3782	-6.8376	-7.0303	-6.3782	-6.5157	-5.5157	-8.2527	-7.8376	-6.5157	-4.2229	-7.5157	-5.8376	-4.9307	-4.4801	-6.3782	-7.2527	-4.3782	-7.0303	-6.8376	-6.6677	-5.4453	-5.6677	-7.2527	-8.2527	-5.3782
AGFG1	ENSG00000173744	ENST00000373671	ENSP00000362775	-5.2730	-6.1799	-5.4795	-5.0100	-4.6563	-5.5949	-7.1799	-6.3726	-7.1799	-5.4795	-7.5949	-4.8580	-9.1799	-7.1799	-6.1799	-6.8580	-5.1799	-6.8580	-4.7876	-6.3726	-5.0100	-6.1799	-7.5949	-5.2730	-7.5949	-8.1799	-7.5949	-8.1799	-7.1799	-7.5949	-6.3726	-6.8580	-6.1799	-5.7205	-6.5949	-6.0100	-4.4250	-6.0100	-7.1799	-4.3726	-5.2730	-5.7205	-6.5949	-5.4795	-6.5949	-6.5949
AGFG2	ENSG00000106351	ENST00000300176	ENSP00000300176	-6.2668	-5.9042	-5.4892	-7.0741	-6.0741	-5.3737	-8.0741	-5.4892	-7.4892	-4.6818	-7.4892	-6.2668	-9.0741	-6.4892	-6.2668	-8.0741	-6.7522	-7.0741	-4.3193	-8.0741	-4.9867	-4.4892	-5.7522	-5.0741	-9.0741	-7.4892	-6.0741	-7.0741	-9.0741	-6.0741	-5.1673	-7.0741	-7.0741	-6.2668	-5.7522	-6.2668	-5.6147	-4.5506	-6.2668	-5.2668	-5.9042	-4.4303	-4.6818	-6.0741	-7.0741	-5.7522
AGGF1	ENSG00000164252	ENST00000312916	ENSP00000316109	-4.2349	-5.8920	-5.0075	-5.0689	-5.5050	-6.7851	-7.5925	-5.0689	-5.7851	-6.7851	-8.0075	-5.2705	-7.0075	-6.4225	-6.5925	-5.4225	-5.4225	-6.7851	-5.3445	-5.5925	-5.8920	-7.0075	-6.2705	-5.6856	-7.0075	-8.0075	-6.2705	-7.2705	-8.0075	-6.5925	-6.4225	-6.1330	-3.8920	-5.8920	-4.8376	-4.2705	-5.7851	-6.7851	-8.0075	-6.1330	-5.5925	-6.1330	-6.7851	-6.1330	-6.0075	-6.7851
AGK	ENSG00000006530	ENST00000355413	ENSP00000347581	-4.8194	-6.5850	-5.0000	-5.5850	-5.3219	-5.5850	-6.5850	-5.4475	-6.0995	-5.7370	-5.9069	-5.9069	-6.9069	-5.5850	-6.3219	-5.3219	-5.4475	-6.5850	-5.2065	-6.3219	-6.5850	-6.0995	-6.5850	-5.2065	-6.0995	-8.9069	-7.9069	-8.9069	-6.9069	-5.4475	-5.2065	-5.3219	-5.0995	-6.5850	-4.7370	-5.0995	-5.7370	-5.2065	-7.3219	-6.0995	-4.9069	-5.9069	-6.5850	-7.3219	-7.3219	-6.5850
AGL	ENSG00000162688	ENST00000370165	ENSP00000359184	-4.8019	-6.3869	-5.8275	-4.6124	-5.8799	-7.0498	-8.3129	-5.6806	-5.3494	-7.6348	-6.5473	-6.1754	-5.9910	-6.8275	-5.5904	-4.8535	-5.9910	-6.8275	-5.5904	-5.6348	-5.5904	-7.4649	-9.0498	-5.1754	-6.7279	-8.3129	-8.3129	-7.4649	-6.7279	-7.4649	-5.8275	-5.1112	-4.2773	-6.0498	-5.8275	-4.9069	-5.4649	-6.5473	-8.6348	-5.2773	-5.1754	-6.3869	-7.3129	-5.9344	-6.4649	-7.1754
AGMAT	ENSG00000116771	ENST00000375826	ENSP00000364986	-6.3576	-5.6795	-6.0945	-6.6795	-5.6795	-5.8721	-6.3576	-7.0945	-7.0945	-5.8721	-7.0945	-7.6795	-7.6795	-5.6795	-5.2200	-5.6795	-6.6795	-6.3576	-5.0945	-7.0945	-6.6795	-4.8721	-6.0945	-5.3576	-7.6795	-5.6795	-5.2200	-7.0945	-6.6795	-5.6795	-4.3576	-6.0945	-5.8721	-5.3576	-5.5096	-5.2200	-6.3576	-5.3576	-5.3576	-5.3576	-6.3576	-4.8721	-4.5920	-6.3576	-7.0945	-5.6795
AGMO	ENSG00000187546	ENST00000342526	ENSP00000341662	-5.3895	-6.9744	-5.9744	-5.5150	-5.3895	-6.3895	-7.3895	-5.6525	-6.3895	-6.6525	-6.6525	-6.3895	-6.1671	-6.1671	-5.5150	-4.7265	-5.9744	-6.6525	-5.8045	-5.2740	-5.5150	-6.1671	-7.9744	-5.6525	-7.3895	-7.3895	-8.9744	-6.9744	-7.3895	-5.9744	-4.9744	-5.1671	-4.8045	-6.9744	-6.1671	-5.8045	-5.9744	-6.3895	-8.9744	-5.5150	-5.6525	-6.6525	-7.9744	-5.8045	-6.6525	-6.1671
AGO1	ENSG00000092847	ENST00000373204	ENSP00000362300	-5.8376	-5.5157	-4.4801	-6.6677	-5.9307	-5.5897	-7.2527	-6.5157	-7.8376	-6.3782	-7.5157	-7.2527	-7.2527	-4.7502	-5.5157	-5.5897	-6.6677	-5.7502	-4.2527	-6.5157	-6.1372	-5.4453	-7.2527	-5.4453	-6.2527	-5.5897	-6.1372	-6.8376	-7.0303	-5.9307	-4.8834	-7.2527	-6.2527	-5.3782	-4.9307	-5.5157	-5.7502	-5.2527	-7.8376	-6.0303	-6.5157	-5.6677	-5.2527	-7.0303	-7.8376	-5.5897
AGO2	ENSG00000123908	ENST00000220592	ENSP00000220592	-5.5929	-5.9339	-4.6709	-6.6709	-6.2558	-5.3813	-5.7533	-7.0334	-6.8408	-6.6709	-5.7533	-6.6709	-8.2558	-4.7115	-5.4485	-6.1403	-6.2558	-5.0334	-4.2862	-7.2558	-6.2558	-4.9828	-6.5188	-6.3813	-7.8408	-5.8408	-6.0334	-7.8408	-7.5188	-6.3813	-4.8408	-7.2558	-5.5929	-5.0859	-5.2558	-6.0334	-6.2558	-5.1969	-6.0334	-7.0334	-6.2558	-5.3813	-5.5188	-8.2558	-8.2558	-5.3172
AGO3	ENSG00000126070	ENST00000373191	ENSP00000362287	-5.1985	-6.8424	-5.2574	-5.9355	-5.0350	-6.5204	-9.8424	-5.4500	-5.3188	-6.8424	-6.5204	-6.3829	-6.6724	-5.5204	-5.4500	-5.6724	-5.4500	-6.0350	-4.8882	-5.5204	-5.3829	-6.5204	-7.8424	-5.1985	-6.5204	-7.8424	-6.1419	-6.8424	-6.3829	-6.8424	-5.7549	-5.8424	-5.0875	-5.7549	-6.0350	-5.0875	-5.5944	-5.9355	-7.8424	-5.5944	-5.1985	-6.5204	-5.9355	-6.6724	-5.1985	-6.5204
AGO4	ENSG00000134698	ENST00000373210	ENSP00000362306	-4.7995	-6.2590	-5.5960	-5.9370	-5.3204	-6.1435	-8.8439	-5.7565	-6.3845	-6.8439	-6.2590	-6.0366	-6.8439	-5.6740	-5.2001	-5.5960	-5.3845	-6.0366	-4.5220	-5.7565	-5.4516	-6.1435	-8.2590	-5.2590	-6.6740	-8.2590	-5.9370	-6.5220	-6.5220	-6.2590	-5.5220	-5.8439	-5.4516	-6.0366	-5.5960	-5.0366	-5.3204	-6.3845	-7.8439	-5.7565	-5.2001	-5.8439	-6.8439	-6.1435	-5.8439	-6.0366
AGPAT2	ENSG00000169692	ENST00000538402	ENSP00000438919	-7.3923	-5.3923	-5.0704	-7.3923	-6.3923	-5.5850	-6.8074	-5.8074	-8.3923	-5.5850	-6.3923	-8.3923	-8.3923	-4.8074	-5.0704	-8.3923	-8.3923	-6.0704	-4.8074	-8.3923	-8.3923	-5.3923	-6.0704	-6.8074	-7.3923	-5.2224	-5.8074	-7.3923	-8.3923	-4.9329	-3.9329	-7.3923	-7.3923	-5.3923	-4.8074	-8.3923	-6.8074	-4.3923	-5.2224	-8.3923	-7.3923	-4.9329	-5.5850	-7.3923	-8.3923	-4.8074
AGPAT3	ENSG00000160216	ENST00000546158	ENSP00000443510	-6.7616	-5.4396	-4.2380	-7.7616	-7.1766	-5.3021	-5.7616	-7.1766	-6.7616	-5.9542	-6.7616	-7.1766	-6.7616	-5.5916	-5.9542	-7.1766	-7.1766	-6.1766	-5.4396	-7.7616	-7.7616	-6.7616	-6.1766	-6.4396	-8.7616	-5.4396	-6.1766	-8.7616	-8.7616	-4.4396	-3.7172	-7.1766	-5.9542	-5.5916	-4.3692	-7.1766	-6.1766	-5.9542	-6.4396	-5.9542	-5.7616	-5.9542	-5.1766	-7.7616	-6.7616	-4.7616
AGPAT4	ENSG00000026652	ENST00000320285	ENSP00000314036	-6.7682	-5.7682	-4.3088	-5.7682	-6.7682	-5.5983	-5.5983	-7.7682	-6.7682	-5.5983	-6.1832	-7.7682	-8.7682	-4.9608	-5.7682	-5.5983	-8.7682	-5.9608	-5.1832	-6.7682	-6.1832	-5.9608	-7.7682	-6.7682	-7.1832	-6.1832	-5.9608	-8.7682	-7.1832	-4.8613	-4.0133	-8.7682	-5.5983	-5.3088	-4.9608	-6.4463	-7.7682	-4.7682	-7.7682	-7.7682	-6.4463	-5.4463	-5.9608	-7.7682	-7.1832	-5.5983
AGPAT5	ENSG00000155189	ENST00000285518	ENSP00000285518	-4.4732	-6.7211	-5.5512	-5.5512	-6.3992	-5.9137	-6.3992	-6.1361	-5.9137	-6.3992	-6.7211	-6.1361	-5.9137	-5.7211	-5.1361	-5.7211	-6.1361	-6.7211	-5.7211	-5.7211	-5.1361	-6.7211	-7.7211	-7.7211	-6.7211	-6.3992	-7.1361	-6.7211	-6.3992	-5.9137	-5.0207	-5.9137	-4.9137	-5.7211	-5.9137	-5.2617	-5.5512	-5.9137	-6.7211	-5.9137	-5.5512	-6.3992	-5.7211	-7.1361	-7.1361	-5.9137
AGPS	ENSG00000018510	ENST00000264167	ENSP00000264167	-5.0244	-6.6765	-5.2359	-5.0244	-5.2359	-6.6765	-7.4838	-5.7834	-5.6765	-7.4838	-6.4838	-6.1619	-6.0244	-5.6765	-5.8989	-5.3964	-5.6765	-7.8989	-6.0244	-5.4838	-6.3139	-7.1619	-7.4838	-5.5769	-7.1619	-7.4838	-6.1619	-7.8989	-7.4838	-6.8989	-5.7834	-5.7834	-4.7289	-5.4838	-5.2359	-5.2359	-5.5769	-6.3139	-5.8989	-5.1619	-4.9603	-5.3964	-6.3139	-5.6765	-5.3964	-7.4838
AGR2	ENSG00000106541	ENST00000419304	ENSP00000391490	-4.4048	-6.2792	-4.8642	-5.8642	-4.8642	-6.2792	-7.8642	-5.2792	-5.5423	-6.8642	-6.8642	-6.8642	-7.8642	-5.8642	-5.8642	-5.5423	-6.2792	-5.8642	-5.2792	-6.8642	-5.8642	-5.5423	-7.8642	-5.8642	-6.8642	-7.8642	-7.8642	-6.8642	-6.8642	-4.6943	-5.0568	-5.8642	-4.8642	-5.0568	-6.2792	-5.2792	-5.8642	-5.5423	-7.8642	-5.0568	-6.2792	-6.8642	-7.8642	-6.2792	-7.8642	-5.8642
AGR3	ENSG00000173467	ENST00000310398	ENSP00000308606	-5.4854	-5.4854	-4.6374	-5.8074	-5.4854	-6.8074	-7.8074	-5.8074	-5.0000	-7.8074	-6.8074	-6.8074	-5.4854	-5.8074	-5.0000	-5.8074	-4.8074	-6.2224	-5.8074	-6.2224	-6.8074	-6.8074	-7.8074	-5.0000	-7.8074	-7.8074	-6.8074	-7.8074	-5.4854	-5.2224	-6.8074	-5.8074	-4.6374	-5.8074	-5.8074	-5.2224	-5.8074	-6.2224	-7.8074	-5.2224	-5.8074	-7.8074	-6.8074	-6.2224	-5.8074	-6.8074
AGRN	ENSG00000188157	ENST00000379370	ENSP00000368678	-8.4533	-5.8288	-5.7163	-8.0382	-6.9508	-4.9721	-6.3378	-7.4533	-9.4533	-5.3378	-6.6459	-7.2309	-11.0382	-6.5788	-7.3378	-8.4533	-9.0382	-5.8683	-4.6632	-8.4533	-6.7163	-4.4991	-5.4836	-6.3378	-7.5788	-5.4836	-5.2569	-6.9508	-9.0382	-5.7528	-4.1679	-8.7163	-7.2309	-4.7345	-4.3240	-6.6459	-6.1803	-4.3658	-5.8683	-6.1803	-6.3944	-4.1803	-4.8683	-6.7903	-8.7163	-5.7163
AGT	ENSG00000135744	ENST00000366667	ENSP00000355627	-6.7629	-5.3844	-4.9973	-7.0848	-6.0848	-4.9149	-7.4998	-6.4998	-8.0848	-5.7629	-6.2775	-6.7629	-7.0848	-6.0848	-5.4998	-6.7629	-5.9149	-5.2775	-4.5612	-8.0848	-6.4998	-5.4998	-7.4998	-6.0848	-8.0848	-6.7629	-7.0848	-8.0848	-6.2775	-5.4998	-3.5930	-7.0848	-6.7629	-4.7629	-4.8369	-6.2775	-6.0848	-4.3844	-7.4998	-4.9973	-6.7629	-5.0848	-6.4998	-6.7629	-8.0848	-5.6254
AGTPBP1	ENSG00000135049	ENST00000357081	ENSP00000349592	-4.5985	-6.0045	-5.5191	-4.5451	-5.4684	-6.5191	-7.7415	-5.6826	-6.0785	-6.2390	-6.6260	-5.8029	-6.5191	-6.5191	-5.5715	-4.8029	-5.7415	-7.5191	-5.6260	-5.6260	-5.5191	-7.5191	-8.3264	-5.4195	-6.7415	-7.7415	-8.0045	-7.5191	-7.0045	-7.1565	-5.6826	-5.6260	-4.3957	-6.1565	-5.5715	-4.4684	-5.9341	-6.8670	-10.3264	-5.6826	-5.3722	-8.0045	-7.0045	-5.8670	-5.5191	-6.5191
AGTRAP	ENSG00000177674	ENST00000314340	ENSP00000319713	-7.7616	-6.1766	-6.1766	-7.7616	-6.7616	-5.7616	-5.7616	-6.7616	-7.7616	-5.4396	-6.7616	-6.1766	-6.7616	-4.7616	-5.7616	-5.7616	-6.7616	-5.4396	-5.7616	-7.7616	-6.7616	-6.1766	-6.1766	-6.7616	-6.7616	-6.1766	-5.7616	-6.7616	-6.7616	-4.9542	-4.4396	-6.7616	-7.7616	-4.9542	-5.4396	-6.1766	-5.7616	-4.5916	-6.7616	-5.7616	-7.7616	-4.5916	-5.7616	-5.4396	-6.7616	-5.4396
AGXT	ENSG00000172482	ENST00000307503	ENSP00000302620	-7.8138	-6.0064	-4.4215	-6.4919	-6.4919	-5.4919	-6.8138	-7.8138	-7.2288	-6.0064	-6.4919	-7.8138	-7.2288	-4.6439	-5.3543	-6.8138	-7.8138	-5.2288	-4.7263	-7.2288	-6.8138	-5.0064	-7.2288	-5.8138	-7.2288	-5.6439	-6.8138	-8.8138	-8.8138	-5.3543	-3.5284	-6.4919	-6.8138	-4.7263	-4.9069	-6.8138	-6.8138	-4.5659	-6.2288	-7.2288	-6.8138	-4.7263	-4.7263	-7.2288	-7.8138	-6.0064
AGXT2	ENSG00000113492	ENST00000231420	ENSP00000231420	-5.8379	-5.9899	-4.9899	-6.3525	-5.5749	-5.8379	-7.5749	-6.5749	-5.8379	-5.9899	-6.5749	-6.5749	-6.5749	-6.1599	-4.9119	-5.1599	-5.8379	-5.4594	-5.4594	-5.8379	-5.7004	-5.9899	-9.1599	-5.3525	-7.1599	-7.5749	-7.1599	-6.8379	-6.8379	-5.9899	-5.1599	-5.5749	-4.6363	-6.3525	-5.7004	-5.5749	-5.4594	-5.5749	-7.1599	-5.9899	-5.2530	-5.2530	-5.8379	-6.5749	-6.5749	-5.7004
AHCTF1	ENSG00000153207	ENST00000326225	ENSP00000355465	-4.5586	-6.2811	-5.4875	-5.1219	-5.5155	-7.2811	-8.1880	-5.0180	-5.4601	-5.9785	-6.3300	-5.6961	-6.1436	-6.5441	-6.1005	-5.6030	-5.4066	-7.7285	-5.2338	-6.2338	-5.4601	-7.1880	-8.8660	-5.2572	-7.0180	-8.1880	-8.1880	-7.3806	-7.0180	-7.4875	-6.0180	-5.3806	-4.0281	-6.0587	-5.6961	-5.0180	-5.4875	-6.7285	-9.1880	-5.6030	-5.3551	-7.3806	-7.1005	-6.6030	-5.8660	-6.7285
AHCY	ENSG00000101444	ENST00000217426	ENSP00000217426	-7.3517	-4.9366	-4.1293	-6.3517	-7.3517	-4.7667	-6.9366	-7.3517	-8.9366	-6.9366	-8.9366	-7.9366	-7.9366	-4.5443	-4.9366	-5.3517	-7.9366	-5.7667	-5.2362	-6.9366	-6.9366	-5.9366	-6.3517	-7.9366	-7.9366	-6.1293	-5.6147	-7.9366	-7.9366	-5.4772	-4.3517	-7.3517	-7.3517	-4.9366	-4.2362	-5.4772	-6.9366	-4.2928	-6.6147	-5.7667	-6.9366	-4.3517	-6.1293	-6.3517	-7.3517	-5.4772
AHCYL1	ENSG00000168710	ENST00000369799	ENSP00000358814	-5.2928	-5.6147	-4.5558	-5.6147	-5.1997	-5.6147	-8.1997	-6.3923	-7.6147	-6.0297	-6.8777	-7.6147	-7.1997	-5.1997	-5.4992	-5.8777	-6.3923	-6.3923	-5.0297	-7.6147	-6.8777	-6.0297	-7.1997	-7.1997	-6.1997	-6.3923	-7.1997	-7.1997	-7.6147	-5.7402	-5.1122	-7.1997	-5.7402	-5.6147	-4.6147	-4.7402	-5.6147	-5.6147	-7.1997	-4.9517	-6.3923	-5.6147	-5.6147	-6.6147	-6.1997	-5.8777
AHCYL2	ENSG00000158467	ENST00000446544	ENSP00000413639	-5.5763	-5.6833	-4.5257	-5.9243	-5.5763	-6.0618	-8.3837	-5.9243	-6.7987	-5.6833	-6.5763	-7.0618	-7.0618	-5.6833	-5.3837	-5.7987	-5.9243	-6.0618	-5.2962	-7.3837	-6.7987	-5.4768	-7.0618	-5.7987	-6.7987	-6.7987	-7.0618	-6.7987	-7.3837	-6.7987	-4.8601	-6.3837	-5.4768	-5.1358	-4.7398	-5.3837	-7.0618	-4.5763	-6.2138	-4.8601	-5.2138	-5.5763	-6.2138	-6.5763	-6.7987	-6.0618
AHDC1	ENSG00000126705	ENST00000374011	ENSP00000363123	-6.9974	-6.0540	-4.7436	-8.3759	-6.6978	-5.6104	-7.2384	-6.9974	-9.6978	-4.8905	-7.8905	-6.2384	-9.6978	-7.2384	-6.5279	-8.6978	-7.8905	-6.1743	-4.8399	-7.3759	-4.7436	-4.1587	-5.7436	-5.3403	-7.3759	-5.7436	-5.1129	-7.2384	-8.1129	-6.0540	-4.1743	-7.2384	-7.3759	-4.7909	-4.6755	-7.2384	-5.8905	-4.0113	-7.1129	-5.8399	-6.5279	-4.3580	-5.3055	-6.0540	-7.6978	-6.6104
AHI1	ENSG00000135541	ENST00000457866	ENSP00000388650	-4.2479	-6.0444	-4.8005	-5.0829	-5.4850	-6.8329	-7.7074	-5.1630	-5.9000	-6.2049	-7.1224	-5.9000	-5.6485	-6.4850	-5.5919	-5.2479	-5.7074	-6.2049	-5.5374	-5.3854	-5.2923	-6.9704	-8.7074	-5.7688	-6.7074	-7.7074	-7.2923	-7.4850	-6.5919	-7.7074	-6.4850	-5.7688	-4.1838	-6.0444	-5.2049	-4.4850	-5.7688	-7.1224	-9.2923	-6.0444	-5.5374	-6.9704	-7.7074	-6.7074	-6.0444	-6.5919
AHNAK	ENSG00000124942	ENST00000378024	ENSP00000367263	-3.7900	-6.3884	-3.9016	-6.2714	-7.5382	-7.5840	-9.2163	-7.4089	-8.6313	-6.5382	-9.0788	-6.9532	-7.4507	-5.5382	-4.5382	-5.5270	-7.6313	-6.6555	-7.2163	-7.1459	-4.7053	-4.5270	-8.2163	-4.7833	-10.2163	-9.9532	-9.9532	-9.7308	-8.0146	-7.0463	-5.2163	-6.7568	-4.8871	-4.6740	-5.3287	-3.9798	-6.7568	-6.3484	-8.8377	-6.3287	-5.2903	-4.8377	-5.6075	-5.1895	-6.8103	-5.9683
AHNAK2	ENSG00000185567	ENST00000333244	ENSP00000353114	-4.8355	-8.6081	-3.8893	-9.3450	-6.1399	-6.9914	-7.8711	-6.3251	-7.0555	-5.4815	-6.9003	-6.6081	-7.7601	-6.9914	-4.9076	-6.8711	-7.0555	-6.6570	-4.7601	-8.4275	-5.6201	-4.2670	-6.5842	-5.9914	-9.3450	-8.8145	-7.7076	-10.5150	-8.6081	-5.2296	-4.4706	-6.9914	-5.4815	-4.2435	-4.3301	-5.1226	-6.5608	-4.6141	-6.7870	-6.0887	-6.1056	-4.9681	-5.3450	-6.7601	-8.3450	-5.9451
AHSA1	ENSG00000100591	ENST00000216479	ENSP00000216479	-4.7225	-5.4594	-4.9289	-5.8220	-5.8220	-4.9289	-6.0444	-5.8220	-6.0444	-6.3074	-7.6294	-7.0444	-8.6294	-5.1699	-5.6294	-6.0444	-6.6294	-6.6294	-5.4594	-6.6294	-6.0444	-7.0444	-8.6294	-5.3074	-7.0444	-6.3074	-6.6294	-8.6294	-7.0444	-6.6294	-5.4594	-6.0444	-4.7225	-5.8220	-4.0444	-5.4594	-5.6294	-5.8220	-7.6294	-6.0444	-5.1699	-5.4594	-6.3074	-6.3074	-6.6294	-6.0444
AHSG	ENSG00000145192	ENST00000411641	ENSP00000393887	-5.9240	-5.5614	-5.4094	-6.7313	-5.7313	-5.4094	-8.7313	-7.1464	-6.7313	-7.1464	-6.7313	-6.7313	-7.1464	-7.1464	-7.1464	-6.4094	-5.9240	-5.4094	-4.9240	-6.4094	-4.9240	-5.1464	-6.4094	-5.1464	-8.7313	-6.7313	-6.7313	-8.7313	-7.7313	-5.9240	-4.5614	-5.9240	-5.1464	-5.0309	-5.1464	-5.7313	-5.0309	-5.2719	-7.1464	-4.9240	-5.9240	-5.5614	-6.1464	-6.4094	-7.1464	-6.1464
AHSP	ENSG00000169877	ENST00000302312	ENSP00000307199	-7.3219	-5.0000	-4.5146	-5.3219	-6.3219	-7.3219	-7.3219	-5.7370	-7.3219	-6.3219	-5.7370	-6.3219	-7.3219	-6.3219	-5.7370	-6.3219	-5.7370	-6.3219	-4.7370	-6.3219	-6.3219	-5.7370	-5.7370	-5.7370	-6.3219	-7.3219	-6.3219	-7.3219	-7.3219	-5.3219	-4.3219	-5.7370	-5.7370	-5.0000	-4.3219	-5.7370	-6.3219	-5.3219	-7.3219	-6.3219	-6.3219	-7.3219	-6.3219	-7.3219	-7.3219	-5.7370
AIDA	ENSG00000186063	ENST00000340020	ENSP00000339161	-4.3379	-8.5078	-4.7004	-5.5078	-5.5078	-5.7004	-8.5078	-5.7004	-5.3379	-7.5078	-6.5078	-6.1859	-5.9228	-6.1859	-6.5078	-5.1859	-5.3379	-6.5078	-5.3379	-5.9228	-5.3379	-6.5078	-8.5078	-5.3379	-7.5078	-7.5078	-7.5078	-8.5078	-5.9228	-6.9228	-5.7004	-6.5078	-3.9842	-5.5078	-5.1859	-5.1859	-5.7004	-6.5078	-7.5078	-5.3379	-6.9228	-5.9228	-6.5078	-5.7004	-6.9228	-7.5078
AIF1L	ENSG00000126878	ENST00000247291	ENSP00000247291	-5.3785	-4.8931	-4.1155	-6.7004	-6.1155	-6.7004	-7.7004	-6.7004	-6.7004	-5.3785	-5.3785	-6.1155	-6.7004	-6.1155	-4.2410	-6.1155	-6.7004	-6.7004	-6.1155	-7.7004	-5.7004	-5.3785	-7.7004	-6.7004	-6.7004	-7.7004	-5.7004	-7.7004	-7.7004	-5.3785	-4.7004	-6.1155	-5.3785	-4.8931	-3.8931	-6.7004	-7.7004	-5.3785	-6.7004	-6.1155	-5.7004	-5.7004	-5.7004	-6.7004	-7.7004	-5.3785
AIFM1	ENSG00000156709	ENST00000287295	ENSP00000287295	-5.1422	-6.0682	-4.8052	-5.6897	-5.6897	-7.0682	-7.8052	-6.0682	-5.5828	-6.2202	-6.0682	-6.0682	-6.5828	-5.9307	-5.8052	-5.0682	-6.3902	-7.3902	-5.3902	-6.3902	-6.2202	-5.9307	-7.0682	-5.9307	-6.2202	-8.3902	-6.3902	-9.3902	-6.8052	-6.2202	-5.3902	-6.2202	-4.8666	-5.4833	-4.9979	-5.3902	-5.4833	-5.6897	-7.0682	-4.8666	-5.2202	-5.2202	-6.0682	-5.3027	-6.0682	-5.8052
AIFM2	ENSG00000042286	ENST00000613322	ENSP00000478931	-5.7515	-5.2921	-4.9442	-6.1666	-6.4296	-6.4296	-6.1666	-6.7515	-6.7515	-5.2921	-6.7515	-6.7515	-7.7515	-5.1666	-5.4296	-5.9442	-7.1666	-5.7515	-4.5036	-7.7515	-7.7515	-6.1666	-7.1666	-6.4296	-7.1666	-7.1666	-5.4296	-8.7515	-7.1666	-5.0511	-4.2280	-7.1666	-6.7515	-5.1666	-4.4296	-8.7515	-6.1666	-4.3592	-7.7515	-5.7515	-6.4296	-4.8447	-5.7515	-5.9442	-7.7515	-5.5816
AIFM3	ENSG00000183773	ENST00000440238	ENSP00000390798	-6.2029	-5.7879	-4.1249	-6.5655	-7.0509	-6.3729	-6.2029	-6.3729	-8.3729	-5.1249	-6.3729	-7.0509	-9.3729	-5.6724	-5.4660	-6.7879	-8.3729	-5.7879	-5.0509	-7.3729	-6.5655	-5.3729	-8.3729	-6.5655	-6.7879	-6.0509	-5.5655	-7.0509	-7.3729	-6.3729	-4.1249	-7.3729	-7.3729	-5.3729	-3.9134	-6.3729	-6.2029	-4.7290	-7.3729	-5.5655	-7.0509	-4.3729	-5.7879	-6.5655	-9.3729	-5.3729
AIM1	ENSG00000112297	ENST00000633556	ENSP00000488010	-4.9261	-5.7741	-5.0737	-5.5725	-6.0086	-5.9668	-7.5111	-5.9261	-6.0961	-5.4236	-6.1892	-5.5415	-6.7741	-7.0086	-5.8866	-5.8866	-6.0961	-6.1419	-5.2381	-7.0086	-5.4236	-5.2887	-6.3956	-5.2632	-7.1892	-7.7741	-7.5111	-8.0961	-6.9261	-6.3956	-5.8481	-6.5111	-4.4522	-5.2887	-4.8107	-5.3147	-5.9668	-5.4522	-6.4522	-6.0086	-5.3412	-5.5725	-6.2887	-5.9261	-6.7741	-6.5111
AIM1L	ENSG00000176092	ENST00000308182	ENSP00000310435	-6.3550	-6.9400	-4.9145	-7.7474	-6.2879	-5.4254	-7.2879	-6.4994	-7.4254	-5.1326	-5.8894	-6.4254	-8.7474	-6.0469	-6.4254	-7.5774	-7.1624	-5.9925	-4.6181	-7.4254	-5.4994	-4.5185	-6.7474	-5.1326	-7.5774	-6.8405	-6.1035	-8.1624	-7.1624	-5.7030	-4.5976	-6.9400	-5.8894	-5.4254	-4.0059	-6.4254	-6.4254	-4.6388	-10.7474	-5.4254	-5.9400	-4.5185	-5.6181	-6.2879	-7.9400	-5.8405
AIM2	ENSG00000163568	ENST00000368130	ENSP00000357112	-4.1880	-5.6475	-4.0036	-5.3255	-4.8401	-6.0625	-7.0625	-6.3255	-5.6475	-7.0625	-7.6475	-6.3255	-5.6475	-6.0625	-5.3255	-5.3255	-5.4775	-7.6475	-5.0625	-6.3255	-6.0625	-7.0625	-7.0625	-6.6475	-7.6475	-7.6475	-7.6475	-6.3255	-6.0625	-7.6475	-5.3255	-5.8401	-4.7406	-6.0625	-5.1880	-5.4775	-5.3255	-6.0625	-7.6475	-5.3255	-6.3255	-6.6475	-6.3255	-6.6475	-5.4775	-6.3255
AIMP1	ENSG00000164022	ENST00000442366	ENSP00000405248	-4.2095	-6.9464	-4.2835	-5.0719	-5.9464	-6.5314	-8.5314	-5.9464	-6.5314	-7.5314	-6.2095	-6.2095	-5.5314	-5.9464	-5.5314	-4.9464	-5.2095	-6.5314	-5.0719	-7.5314	-5.3615	-7.5314	-8.5314	-5.3615	-6.9464	-8.5314	-7.5314	-7.5314	-6.9464	-8.5314	-5.2095	-5.5314	-4.4439	-6.2095	-4.6245	-5.0719	-5.2095	-6.9464	-7.5314	-5.0719	-4.7240	-7.5314	-6.9464	-6.2095	-5.9464	-6.5314
AIMP2	ENSG00000106305	ENST00000223029	ENSP00000223029	-5.2403	-4.9773	-4.9773	-5.5622	-6.9773	-5.7549	-5.7549	-6.9773	-8.5622	-5.7549	-5.9773	-6.9773	-6.9773	-5.7549	-5.7549	-5.7549	-5.9773	-5.5622	-4.8618	-7.5622	-6.5622	-5.5622	-6.5622	-5.9773	-8.5622	-6.5622	-7.5622	-6.5622	-8.5622	-4.9773	-4.7549	-5.3923	-5.3923	-5.9773	-5.5622	-5.2403	-5.7549	-6.2403	-5.7549	-5.3923	-6.2403	-5.1028	-5.7549	-8.5622	-5.9773	-6.5622
AIP	ENSG00000110711	ENST00000279146	ENSP00000279146	-6.5999	-5.5999	-4.1405	-7.5999	-7.5999	-6.2780	-6.2780	-8.5999	-7.5999	-6.2780	-8.5999	-7.0150	-7.5999	-4.6930	-5.5999	-6.5999	-7.0150	-5.4300	-4.2780	-6.2780	-6.5999	-6.2780	-6.5999	-6.0150	-6.5999	-7.0150	-5.0150	-6.5999	-8.5999	-5.2780	-4.1405	-7.5999	-5.5999	-4.2076	-4.1405	-7.0150	-6.0150	-4.4300	-6.5999	-6.0150	-7.5999	-5.1405	-5.7926	-7.5999	-8.5999	-6.5999
AJUBA	ENSG00000129474	ENST00000361265	ENSP00000354491	-6.8972	-6.8972	-5.6342	-6.4118	-7.6342	-6.0492	-7.6342	-7.6342	-7.6342	-5.0492	-7.2192	-6.6342	-8.2192	-6.0492	-6.4118	-7.2192	-6.4118	-5.6342	-5.5187	-7.6342	-6.4118	-4.6956	-5.2192	-5.8972	-6.0492	-5.6342	-5.2192	-8.2192	-6.6342	-6.4118	-4.9712	-8.2192	-6.2192	-5.2192	-4.4118	-6.2192	-6.6342	-4.4118	-5.8972	-5.7597	-5.3123	-4.6342	-4.4118	-6.0492	-8.2192	-6.8972
AK1	ENSG00000106992	ENST00000373176	ENSP00000362271	-5.1699	-6.9773	-4.1699	-6.3923	-5.9773	-4.5178	-7.9773	-6.9773	-7.9773	-6.3923	-6.9773	-6.9773	-7.9773	-5.1699	-5.6554	-5.9773	-6.9773	-6.3923	-4.9773	-7.9773	-6.9773	-6.9773	-6.9773	-5.9773	-6.9773	-6.9773	-5.1699	-5.9773	-6.9773	-5.6554	-4.3923	-7.9773	-5.9773	-4.9773	-4.0704	-6.3923	-6.9773	-5.1699	-7.9773	-6.9773	-5.9773	-4.5178	-5.3923	-6.9773	-7.9773	-5.1699
AK2	ENSG00000004455	ENST00000467905	ENSP00000447082	-4.5949	-6.5949	-5.1799	-6.1799	-6.5949	-5.3726	-8.1799	-5.8580	-6.5949	-6.1799	-5.5949	-6.5949	-7.1799	-4.7205	-5.1799	-6.1799	-6.5949	-5.8580	-6.1799	-7.1799	-5.8580	-5.0100	-8.1799	-5.8580	-6.5949	-7.1799	-6.1799	-6.5949	-6.5949	-5.8580	-4.7205	-6.5949	-5.1799	-5.8580	-4.5949	-4.7205	-5.1799	-5.0100	-7.1799	-5.8580	-6.5949	-5.8580	-5.1799	-6.5949	-7.1799	-6.5949
AK3	ENSG00000147853	ENST00000381809	ENSP00000371230	-4.8329	-5.5699	-5.1548	-6.5699	-5.1548	-6.1548	-7.1548	-5.1548	-6.1548	-6.1548	-7.1548	-7.1548	-8.1548	-5.5699	-6.1548	-4.8329	-5.5699	-6.5699	-5.3475	-6.5699	-5.1548	-5.8329	-7.1548	-6.5699	-6.5699	-6.1548	-5.8329	-7.1548	-6.1548	-5.5699	-4.4544	-6.1548	-5.1548	-5.3475	-5.3475	-5.1548	-7.1548	-5.5699	-6.5699	-5.3475	-7.1548	-5.1548	-5.5699	-7.1548	-7.1548	-5.8329
AK4	ENSG00000162433	ENST00000545314	ENSP00000445912	-4.9645	-5.3271	-5.3271	-6.5495	-5.5495	-6.5495	-6.5495	-7.1344	-7.1344	-5.5495	-5.5495	-6.5495	-7.1344	-4.9645	-6.1344	-5.5495	-6.5495	-5.8125	-4.8125	-5.8125	-5.8125	-6.1344	-6.5495	-5.5495	-7.1344	-6.1344	-7.1344	-6.1344	-6.1344	-5.1344	-6.1344	-5.8125	-4.9645	-5.5495	-5.1344	-5.3271	-5.8125	-5.5495	-7.1344	-7.1344	-5.8125	-5.5495	-7.1344	-5.5495	-6.5495	-5.8125
AK5	ENSG00000154027	ENST00000354567	ENSP00000346577	-5.1887	-6.2761	-4.8167	-5.9542	-5.4688	-5.6912	-8.2761	-6.4688	-5.6912	-5.8167	-6.4688	-6.2761	-6.1062	-5.3692	-5.4688	-5.0282	-5.8167	-7.6912	-5.1887	-7.6912	-5.4688	-6.9542	-9.2761	-5.6912	-6.9542	-6.9542	-6.2761	-7.2761	-6.4688	-5.8167	-5.5757	-6.2761	-4.5212	-4.6323	-4.6323	-5.0282	-5.9542	-5.6912	-8.2761	-6.1062	-5.0282	-5.8167	-7.2761	-5.9542	-6.2761	-9.2761
AK7	ENSG00000140057	ENST00000267584	ENSP00000267584	-5.0856	-5.6092	-4.8543	-5.2873	-6.6092	-6.6092	-7.0242	-6.4393	-5.8018	-6.1497	-7.6092	-7.6092	-5.9087	-5.2873	-5.5217	-5.2169	-6.0242	-6.2873	-5.7023	-6.8018	-6.6092	-6.8018	-8.0242	-5.7023	-6.4393	-7.2873	-6.8018	-8.6092	-6.6092	-6.0242	-4.9653	-6.1497	-3.8813	-5.6092	-4.0242	-4.7512	-5.4393	-6.1497	-6.6092	-5.0856	-5.8018	-6.2873	-6.8018	-7.2873	-7.0242	-6.1497
AK8	ENSG00000165695	ENST00000298545	ENSP00000298545	-5.4838	-5.2614	-5.7469	-5.8989	-6.4838	-5.6093	-6.4838	-6.4838	-6.0688	-6.4838	-5.3683	-6.2614	-7.4838	-4.3139	-5.3683	-5.8989	-6.4838	-5.7469	-4.3139	-6.7469	-5.6093	-4.7469	-6.7469	-6.4838	-9.0688	-6.7469	-7.4838	-6.7469	-8.0688	-4.9813	-3.8593	-7.4838	-5.6093	-4.8989	-4.4249	-6.0688	-6.7469	-5.7469	-8.0688	-5.6093	-8.0688	-6.0688	-5.4838	-8.0688	-8.0688	-5.1619
AK9	ENSG00000155085	ENST00000424296	ENSP00000410186	-4.1359	-6.2994	-5.0364	-5.2708	-5.5170	-7.2428	-9.3583	-6.1359	-5.8558	-7.7733	-6.3583	-6.5509	-5.7733	-6.1884	-5.5170	-4.7935	-5.4514	-7.0364	-5.5509	-6.4197	-5.2428	-6.9432	-8.9432	-5.4838	-8.1359	-8.3583	-9.9432	-7.1359	-6.3583	-6.4838	-6.2428	-5.4838	-3.3887	-6.4197	-4.5003	-4.9660	-5.2994	-6.3583	-9.3583	-5.8140	-5.7338	-7.4838	-7.2428	-6.5509	-6.2428	-6.8558
AKAP1	ENSG00000121057	ENST00000621116	ENSP00000478212	-6.4490	-6.5865	-4.7791	-6.2080	-5.7385	-5.3848	-7.9084	-6.9084	-6.4490	-4.9542	-6.5865	-6.0015	-7.5865	-5.6605	-6.3234	-6.5865	-6.5865	-6.2080	-4.9542	-7.1010	-5.1535	-5.4490	-6.9084	-5.5865	-7.3234	-7.9084	-7.1010	-7.5865	-7.3234	-6.0015	-4.6989	-6.4490	-5.0504	-5.2080	-4.2360	-5.2645	-5.3234	-5.1010	-6.7385	-6.1010	-6.5865	-5.4490	-5.6605	-6.1010	-6.9084	-5.4490
AKAP10	ENSG00000108599	ENST00000225737	ENSP00000225737	-4.6845	-6.4919	-5.4919	-5.4919	-5.5850	-6.3219	-9.4919	-5.4919	-6.3219	-6.3219	-7.1699	-5.2439	-6.0324	-6.6845	-5.1699	-5.4919	-5.3219	-6.3219	-5.0995	-5.7914	-5.7914	-6.4919	-7.4919	-6.1699	-6.6845	-7.9069	-7.1699	-7.4919	-7.1699	-6.3219	-5.6845	-5.9069	-4.7914	-5.6845	-5.0324	-4.9069	-5.4919	-5.2439	-7.1699	-5.4919	-5.6845	-6.1699	-6.6845	-7.9069	-7.1699	-6.4919
AKAP11	ENSG00000023516	ENST00000025301	ENSP00000025301	-4.4440	-6.3509	-5.1030	-4.8915	-5.4123	-6.6880	-7.9359	-5.5783	-6.6140	-6.0290	-6.8484	-4.9586	-6.3509	-7.7660	-5.9817	-5.4765	-5.8915	-6.2355	-5.0779	-5.8915	-5.4765	-7.6140	-8.9359	-5.7660	-8.1285	-9.3509	-9.3509	-8.1285	-6.3509	-6.8484	-6.3509	-5.8484	-4.2080	-5.9359	-5.2080	-4.4930	-5.3212	-6.4123	-9.9359	-5.2920	-5.9817	-7.9359	-7.9359	-6.1285	-6.5436	-6.6880
AKAP12	ENSG00000131016	ENST00000354675	ENSP00000346702	-4.3742	-7.9592	-4.7892	-7.4446	-5.2747	-5.3742	-6.9592	-5.5966	-6.5966	-6.0661	-7.1816	-6.1227	-7.0661	-6.9592	-6.4446	-6.6791	-5.5966	-6.9592	-4.8358	-7.3071	-5.7221	-5.9592	-7.3071	-5.5966	-9.7665	-9.1816	-8.1816	-8.7665	-7.7665	-7.5966	-6.3071	-6.8596	-3.4002	-5.3403	-3.6476	-5.0661	-5.0116	-5.5571	-7.9592	-5.1227	-5.4090	-6.5186	-5.6791	-6.5186	-6.1227	-5.9085
AKAP13	ENSG00000170776	ENST00000394518	ENSP00000378026	-5.0779	-5.8726	-4.7459	-5.8726	-5.4650	-6.1654	-7.7869	-5.9955	-6.6294	-5.3788	-6.5331	-5.3581	-6.7325	-6.3581	-5.5566	-6.3581	-6.1298	-6.7325	-4.6672	-6.1298	-5.4429	-6.2019	-8.4873	-5.7594	-7.3999	-7.5804	-6.8435	-7.4873	-6.8435	-6.3999	-5.2206	-5.7869	-4.6047	-5.2779	-4.2975	-4.8149	-5.4650	-5.8435	-8.1654	-5.4650	-5.4212	-6.3999	-6.0279	-6.3174	-6.7325	-6.3581
AKAP14	ENSG00000186471	ENST00000371431	ENSP00000360485	-4.5349	-5.4094	-4.9944	-5.4094	-5.9944	-5.9944	-7.9944	-5.1870	-6.9944	-5.9944	-6.9944	-6.4094	-7.9944	-5.4094	-5.1870	-5.6724	-5.1870	-5.4094	-6.4094	-6.9944	-6.4094	-5.9944	-6.4094	-6.9944	-5.9944	-6.9944	-7.9944	-6.9944	-6.4094	-6.9944	-6.9944	-6.4094	-5.1870	-5.4094	-4.8244	-5.1870	-5.1870	-6.4094	-7.9944	-5.4094	-6.9944	-6.9944	-7.9944	-5.6724	-5.1870	-5.9944
AKAP17A	ENSG00000197976	ENST00000313871	ENSP00000324827	-6.5565	-5.7492	-3.6985	-7.5565	-8.5565	-5.4690	-6.9715	-9.5565	-6.9715	-4.6496	-5.0971	-7.5565	-9.5565	-5.2346	-5.9715	-7.5565	-7.2346	-5.0971	-4.4272	-9.5565	-7.2346	-5.4690	-6.0971	-7.5565	-7.5565	-5.0329	-4.4690	-7.5565	-8.5565	-6.2346	-4.0019	-7.5565	-6.2346	-4.6023	-3.3866	-7.2346	-7.9715	-4.6496	-6.9715	-6.9715	-8.5565	-5.0971	-5.8561	-8.5565	-9.5565	-6.5565
AKAP3	ENSG00000111254	ENST00000545990	ENSP00000440994	-4.9733	-5.6614	-4.5094	-5.4390	-6.1309	-5.6614	-7.0240	-6.3719	-6.1309	-6.2463	-6.0240	-6.0240	-7.8313	-5.7438	-5.1875	-6.2463	-5.7438	-6.8313	-5.2463	-6.6614	-6.3719	-5.9244	-7.8313	-5.3077	-8.2463	-7.2463	-7.5094	-7.8313	-6.5094	-6.0240	-5.2463	-6.3719	-4.8313	-5.1309	-4.7020	-5.0240	-6.0240	-5.2463	-7.8313	-5.3077	-5.7438	-6.2463	-6.0240	-6.3719	-6.5094	-5.4390
AKAP4	ENSG00000147081	ENST00000376064	ENSP00000365232	-4.4263	-5.0112	-4.3923	-5.7311	-6.6487	-5.9117	-9.8186	-6.3592	-6.4967	-5.7311	-6.4967	-5.6487	-7.2336	-6.0112	-4.8644	-5.9117	-5.2336	-6.6487	-4.9117	-6.3592	-6.3592	-6.6487	-9.8186	-6.1181	-8.2336	-8.2336	-8.2336	-8.2336	-6.4967	-6.2336	-5.1181	-5.7311	-4.6091	-5.4263	-4.9606	-5.0112	-5.3592	-5.7311	-7.8186	-5.2336	-5.7311	-6.3592	-6.4967	-6.2336	-6.4967	-5.7311
AKAP5	ENSG00000179841	ENST00000394718	ENSP00000378207	-4.3369	-6.9218	-4.5999	-4.8344	-5.2214	-6.9218	-7.3369	-5.7519	-5.9218	-6.1145	-6.3369	-5.7519	-6.1145	-6.1145	-6.5999	-4.6739	-5.0150	-8.9218	-5.1145	-6.5999	-5.2214	-6.5999	-8.9218	-6.1145	-8.9218	-7.9218	-7.3369	-7.9218	-6.3369	-7.3369	-7.3369	-5.5999	-3.5295	-6.3369	-5.2214	-4.4624	-5.2214	-6.1145	-8.9218	-4.9218	-6.3369	-7.3369	-6.1145	-6.5999	-6.1145	-6.5999
AKAP6	ENSG00000151320	ENST00000280979	ENSP00000280979	-4.6914	-6.2607	-4.9670	-4.8574	-5.8226	-6.1275	-8.8930	-5.6300	-6.8930	-5.5145	-6.8226	-5.2607	-7.2149	-6.3080	-5.3569	-5.6300	-5.4600	-6.3569	-5.4336	-5.9670	-5.8574	-6.3569	-8.8930	-6.2607	-7.3080	-9.6300	-8.0450	-7.7555	-6.2607	-6.2607	-5.3323	-5.4336	-4.3446	-5.0450	-4.5425	-4.7392	-5.9670	-6.4600	-9.6300	-5.6603	-5.8930	-6.3569	-6.4600	-6.5711	-6.9670	-6.7555
AKAP7	ENSG00000118507	ENST00000431975	ENSP00000405252	-4.2730	-5.3434	-4.5779	-4.5779	-7.0804	-6.3434	-8.6653	-5.8580	-6.0804	-7.0804	-6.0804	-5.6653	-5.3434	-6.0804	-5.6653	-5.0804	-5.2059	-7.0804	-5.4954	-6.3434	-6.6653	-6.3434	-7.0804	-6.6653	-7.6653	-7.6653	-8.6653	-7.6653	-7.6653	-6.0804	-5.0804	-6.6653	-4.1418	-6.3434	-4.9649	-4.5779	-5.8580	-7.0804	-7.0804	-6.0804	-4.9649	-7.0804	-6.3434	-6.0804	-5.4954	-6.6653
AKAP8	ENSG00000105127	ENST00000269701	ENSP00000269701	-5.7434	-5.8503	-4.8503	-6.2288	-6.7434	-5.5507	-6.9658	-7.5507	-6.0913	-5.4633	-6.0913	-6.0913	-7.5507	-7.5507	-5.4633	-6.5507	-6.3808	-6.2288	-4.9658	-7.2288	-5.8503	-5.2288	-6.9658	-5.9658	-8.5507	-6.2288	-5.3028	-7.2288	-8.5507	-6.3808	-5.5507	-7.9658	-4.7959	-4.4215	-4.1584	-5.2288	-5.5507	-4.7959	-6.3808	-5.3808	-5.4633	-4.5064	-5.6439	-6.0913	-7.5507	-7.5507
AKAP8L	ENSG00000011243	ENST00000397410	ENSP00000380557	-6.6521	-5.5525	-4.3301	-6.8745	-6.2895	-4.8745	-7.8745	-6.8745	-6.6521	-5.8745	-6.6521	-6.6521	-9.4594	-5.8745	-4.8156	-7.1375	-7.1375	-7.1375	-4.4594	-6.8745	-6.4594	-5.7590	-6.1375	-6.6521	-7.1375	-5.5525	-6.0000	-8.4594	-8.4594	-6.0000	-5.7590	-7.1375	-5.5525	-4.5525	-3.7870	-5.2895	-6.4594	-4.6521	-7.1375	-7.1375	-6.2895	-3.9359	-5.4594	-6.2895	-8.4594	-7.4594
AKAP9	ENSG00000127914	ENST00000356239	ENSP00000348573	-4.1458	-6.6677	-5.0951	-5.0827	-5.5102	-7.1982	-8.4937	-5.6863	-5.2666	-6.6677	-6.5956	-5.5781	-5.7243	-7.2527	-5.4453	-5.3681	-4.3985	-7.7052	-4.4062	-6.0462	-7.2527	-8.9531	-10.3681	-7.3092	-7.1982	-8.4937	-8.2527	-9.1458	-5.7633	-6.8238	-5.7437	-5.1982	-3.1685	-6.2807	-4.6493	-5.0462	-5.6677	-6.9087	-10.3681	-5.7832	-6.2807	-7.6312	-7.9531	-6.6677	-6.4295	-8.0462
AKIP1	ENSG00000166452	ENST00000534147	ENSP00000431331	-5.4811	-7.0661	-5.2587	-6.0661	-6.4811	-5.7442	-8.0661	-6.0661	-5.2587	-6.4811	-5.7442	-6.4811	-6.0661	-7.0661	-5.7442	-8.0661	-6.4811	-6.0661	-5.2587	-5.7442	-5.7442	-6.0661	-6.0661	-6.0661	-7.0661	-7.0661	-7.0661	-5.7442	-6.4811	-6.4811	-5.0661	-6.0661	-5.4811	-4.8962	-4.4811	-7.0661	-5.2587	-5.4811	-5.7442	-5.4811	-5.7442	-5.4811	-5.2587	-6.4811	-6.4811	-5.7442
AKNA	ENSG00000106948	ENST00000374088	ENSP00000363201	-7.3779	-6.8474	-5.1555	-7.9629	-6.2259	-5.1903	-7.0884	-6.8474	-6.0243	-5.0884	-5.6899	-6.0884	-8.5479	-6.3779	-6.2259	-7.5479	-6.5479	-5.5479	-4.4818	-6.8474	-4.7405	-4.4186	-6.6410	-5.1903	-7.5479	-6.6410	-5.7405	-7.9629	-7.5479	-5.5035	-4.6899	-6.9629	-5.5035	-5.3384	-3.9933	-6.2259	-5.4604	-4.5035	-7.0884	-5.4186	-5.7405	-5.1216	-5.6410	-6.8474	-8.2259	-6.9629
AKR1A1	ENSG00000117448	ENST00000621846	ENSP00000480713	-6.2593	-5.7738	-4.4937	-5.7738	-7.5812	-6.2593	-7.5812	-5.7738	-6.9962	-6.5812	-6.9962	-6.2593	-6.9962	-5.5812	-6.2593	-5.7738	-6.9962	-5.4113	-4.9962	-7.5812	-5.5812	-5.9962	-7.5812	-4.8808	-6.9962	-7.5812	-5.9962	-6.2593	-6.5812	-6.2593	-4.0576	-6.5812	-6.2593	-5.4113	-4.3333	-5.2593	-5.7738	-5.5812	-6.9962	-4.8808	-6.9962	-5.5812	-5.7738	-6.5812	-6.2593	-5.9962
AKR1B1	ENSG00000085662	ENST00000285930	ENSP00000285930	-5.9619	-4.9619	-4.1546	-6.2250	-6.5469	-5.7395	-6.9619	-6.2250	-8.5469	-5.5469	-5.7395	-7.5469	-8.5469	-4.9619	-5.9619	-5.5469	-8.5469	-5.9619	-4.7395	-6.2250	-6.2250	-5.2250	-7.5469	-5.7395	-8.5469	-6.9619	-7.5469	-6.9619	-8.5469	-4.9619	-4.7395	-7.5469	-5.7395	-5.0875	-4.3770	-5.9619	-6.9619	-4.8465	-6.9619	-6.9619	-7.5469	-5.3770	-5.7395	-7.5469	-8.5469	-5.9619
AKR1B10	ENSG00000198074	ENST00000359579	ENSP00000352584	-4.5469	-5.7395	-4.2990	-5.9619	-6.9619	-5.9619	-6.9619	-6.5469	-6.5469	-5.9619	-6.5469	-6.9619	-7.5469	-5.0875	-6.5469	-5.2250	-6.5469	-5.7395	-5.2250	-6.5469	-5.9619	-5.3770	-7.5469	-6.2250	-8.5469	-7.5469	-6.9619	-7.5469	-8.5469	-5.9619	-4.7395	-5.9619	-5.5469	-5.3770	-4.2990	-5.2250	-5.3770	-4.7395	-8.5469	-6.9619	-6.2250	-5.9619	-6.2250	-6.9619	-8.5469	-5.7395
AKR1C1	ENSG00000187134	ENST00000380872	ENSP00000370254	-4.8732	-5.4037	-4.6668	-5.2517	-6.9887	-6.2517	-8.5736	-6.9887	-6.2517	-6.9887	-6.9887	-6.5736	-6.5736	-5.9887	-6.5736	-5.5736	-7.5736	-6.5736	-4.9887	-5.9887	-5.1142	-7.5736	-6.9887	-5.7663	-5.7663	-6.2517	-8.5736	-7.5736	-6.5736	-5.9887	-4.8732	-5.9887	-5.1142	-5.7663	-4.7663	-4.9887	-5.9887	-4.8732	-7.5736	-5.9887	-5.9887	-5.9887	-6.5736	-6.9887	-7.5736	-5.9887
AKR1C2	ENSG00000151632	ENST00000380753	ENSP00000370129	-4.8732	-5.4037	-4.6668	-5.2517	-6.9887	-6.5736	-8.5736	-6.9887	-6.2517	-6.5736	-6.9887	-6.5736	-6.2517	-5.9887	-6.2517	-5.7663	-7.5736	-6.2517	-5.1142	-5.7663	-5.1142	-7.5736	-6.9887	-5.7663	-5.7663	-6.9887	-8.5736	-7.5736	-6.5736	-5.9887	-4.6668	-5.9887	-5.1142	-5.5736	-4.7663	-5.1142	-5.7663	-4.7663	-7.5736	-6.5736	-5.9887	-6.2517	-6.2517	-6.9887	-7.5736	-5.7663
AKR1C4	ENSG00000198610	ENST00000380448	ENSP00000369814	-4.8732	-5.2517	-4.7663	-5.7663	-6.5736	-6.2517	-7.5736	-6.9887	-6.2517	-6.2517	-6.9887	-6.9887	-6.5736	-5.9887	-5.4037	-6.2517	-5.9887	-6.5736	-4.9887	-5.9887	-4.7663	-7.5736	-7.5736	-6.2517	-6.5736	-6.9887	-7.5736	-6.9887	-5.9887	-5.7663	-4.8732	-5.5736	-5.5736	-5.4037	-4.7663	-4.8732	-5.9887	-5.2517	-8.5736	-5.9887	-5.7663	-6.5736	-6.9887	-6.5736	-5.9887	-5.7663
AKR1D1	ENSG00000122787	ENST00000242375	ENSP00000242375	-5.0000	-5.7776	-4.8845	-4.8845	-6.0000	-6.0000	-8.5850	-6.5850	-7.5850	-6.2630	-5.4150	-6.2630	-6.5850	-5.0000	-6.0000	-5.2630	-6.2630	-6.2630	-5.7776	-5.7776	-5.2630	-7.0000	-7.5850	-5.4150	-7.0000	-6.0000	-7.5850	-7.5850	-6.2630	-5.5850	-6.0000	-6.2630	-4.4150	-6.0000	-5.4150	-5.1255	-5.7776	-5.7776	-7.5850	-5.7776	-5.4150	-7.0000	-5.7776	-7.5850	-7.0000	-5.5850
AKR7A2	ENSG00000053371	ENST00000235835	ENSP00000235835	-6.7039	-5.8965	-5.2445	-6.3820	-7.7039	-5.2445	-6.3820	-7.1189	-7.7039	-5.7039	-6.3820	-7.1189	-8.7039	-6.3820	-5.5340	-7.1189	-7.1189	-5.0035	-4.8965	-7.1189	-7.1189	-5.5340	-5.8965	-6.1189	-8.7039	-5.1189	-5.8965	-8.7039	-7.1189	-5.5340	-4.2445	-7.1189	-5.8965	-5.2445	-4.3820	-7.1189	-6.3820	-3.9490	-5.7039	-5.8965	-7.1189	-4.5340	-5.5340	-7.1189	-7.7039	-5.8965
AKR7A3	ENSG00000162482	ENST00000361640	ENSP00000355377	-7.0187	-5.7963	-5.1442	-6.0187	-7.6036	-5.0187	-6.0187	-7.0187	-7.6036	-5.4337	-6.6036	-7.6036	-7.6036	-6.0187	-5.2817	-6.6036	-7.6036	-5.0187	-4.6967	-7.0187	-6.6036	-5.4337	-7.0187	-7.0187	-7.6036	-5.6036	-5.6036	-7.6036	-8.6036	-5.4337	-3.9032	-7.0187	-6.0187	-5.2817	-4.2113	-7.6036	-6.0187	-4.1442	-6.2817	-7.0187	-7.6036	-4.4337	-5.4337	-7.6036	-8.6036	-6.6036
AKT1	ENSG00000142208	ENST00000554581	ENSP00000451828	-8.0715	-5.4865	-3.9015	-7.4865	-6.0715	-5.2641	-6.4865	-6.4865	-9.0715	-6.7495	-6.7495	-8.0715	-9.0715	-4.9840	-5.0715	-6.7495	-7.4865	-5.6120	-5.0715	-7.0715	-7.0715	-5.1646	-7.4865	-7.0715	-8.0715	-5.2641	-5.7495	-7.0715	-9.0715	-5.1646	-4.5479	-6.7495	-7.0715	-4.4865	-3.5169	-6.7495	-8.0715	-4.8235	-8.0715	-6.4865	-9.0715	-4.9840	-5.7495	-6.4865	-9.0715	-6.2641
AKT1S1	ENSG00000204673	ENST00000391834	ENSP00000375710	-7.2946	-6.7097	-5.7097	-6.7097	-5.4873	-5.1247	-7.2946	-6.7097	-7.2946	-5.7097	-6.7097	-6.2946	-8.2946	-6.7097	-6.7097	-7.2946	-8.2946	-6.7097	-5.2946	-7.2946	-4.9727	-3.9023	-5.7097	-5.9727	-6.7097	-5.4873	-5.1247	-7.2946	-7.2946	-6.2946	-4.2946	-6.7097	-8.2946	-4.7097	-3.5942	-5.4873	-6.2946	-4.2072	-5.1247	-5.7097	-6.7097	-5.4873	-5.4873	-7.2946	-8.2946	-6.7097
AKT2	ENSG00000105221	ENST00000392038	ENSP00000375892	-5.9042	-5.7522	-4.4892	-7.4892	-6.2668	-5.0741	-7.0741	-6.4892	-9.0741	-5.7522	-5.7522	-7.4892	-8.0741	-4.9042	-5.0741	-7.0741	-9.0741	-5.4892	-5.0741	-9.0741	-6.7522	-5.2668	-6.7522	-6.7522	-8.0741	-5.6147	-5.2668	-7.4892	-8.0741	-5.1673	-4.5506	-6.4892	-5.7522	-4.4892	-3.9867	-6.0741	-7.0741	-4.9867	-7.0741	-6.7522	-8.0741	-5.2668	-5.9042	-6.4892	-7.4892	-4.9042
AKTIP	ENSG00000166971	ENST00000570004	ENSP00000455874	-4.6439	-6.4512	-4.7508	-5.8662	-5.2813	-6.4512	-7.4512	-5.8662	-6.4512	-6.1293	-6.8662	-5.8662	-6.1293	-7.4512	-6.1293	-5.6439	-6.8662	-6.8662	-5.1293	-5.6439	-5.1293	-5.6439	-7.4512	-4.8662	-6.8662	-6.4512	-6.8662	-7.4512	-6.8662	-8.4512	-5.4512	-6.1293	-4.8662	-5.8662	-6.1293	-5.1293	-4.8662	-6.8662	-6.8662	-6.1293	-6.4512	-5.8662	-7.4512	-6.4512	-5.2813	-6.8662
ALAD	ENSG00000148218	ENST00000409155	ENSP00000386284	-7.0150	-6.2780	-5.1405	-7.5999	-7.0150	-5.5999	-7.5999	-7.5999	-7.0150	-5.7926	-6.2780	-7.0150	-7.5999	-5.1405	-5.1405	-7.5999	-8.5999	-6.0150	-5.2780	-6.2780	-6.2780	-5.4300	-6.5999	-5.7926	-7.0150	-5.7926	-5.2780	-8.5999	-7.0150	-5.1405	-4.4300	-7.0150	-5.7926	-5.0150	-4.6930	-5.5999	-5.1405	-4.4300	-7.5999	-4.8995	-5.1405	-5.7926	-6.5999	-6.2780	-6.0150	-6.0150
ALAS1	ENSG00000023330	ENST00000484952	ENSP00000418779	-4.9235	-5.8621	-5.3596	-6.1252	-6.6397	-5.7466	-7.8621	-5.9877	-6.1252	-5.9877	-7.4471	-5.7466	-9.4471	-5.4471	-4.9235	-6.1252	-5.7466	-5.6397	-5.1252	-5.9877	-5.7466	-5.6397	-7.8621	-5.9877	-6.6397	-6.4471	-5.8621	-8.4471	-6.8621	-6.2772	-4.9877	-6.1252	-5.5402	-5.6397	-5.1992	-5.0548	-5.1252	-5.1252	-8.4471	-5.6397	-5.5402	-5.8621	-5.5402	-7.1252	-7.4471	-5.6397
ALB	ENSG00000163631	ENST00000295897	ENSP00000295897	-4.0240	-6.5742	-5.0596	-5.7966	-5.7966	-6.0596	-7.7966	-6.3815	-5.5742	-7.3815	-6.7966	-6.5742	-8.3815	-7.0596	-6.5742	-7.0596	-5.7966	-6.7966	-6.0596	-5.7966	-6.3815	-6.5742	-8.3815	-5.9221	-7.3815	-8.3815	-7.7966	-7.3815	-7.0596	-6.3815	-5.6811	-5.0596	-4.0961	-5.7966	-4.7377	-4.6811	-5.2116	-5.4747	-7.7966	-4.4273	-6.5742	-7.3815	-8.3815	-7.3815	-6.2116	-6.3815
ALCAM	ENSG00000170017	ENST00000472644	ENSP00000419236	-4.5397	-5.2946	-4.9023	-5.1247	-4.8352	-6.4873	-8.2946	-5.2072	-6.1247	-6.4873	-6.2946	-5.8352	-5.7097	-5.5942	-5.8352	-5.2072	-6.2946	-7.7097	-5.5942	-6.7097	-5.2946	-6.4873	-8.2946	-5.9727	-7.7097	-8.2946	-9.2946	-8.2946	-6.2946	-5.8352	-5.9727	-6.1247	-4.4366	-5.5942	-5.7097	-5.4873	-5.8352	-6.1247	-8.2946	-5.9727	-5.3877	-5.9727	-7.2946	-6.4873	-5.7097	-6.1247
ALDH16A1	ENSG00000161618	ENST00000293350	ENSP00000293350	-8.7482	-6.2888	-6.0478	-7.7482	-7.1632	-5.7482	-7.1632	-7.7482	-7.1632	-6.4263	-6.4263	-6.7482	-8.7482	-6.0478	-6.1632	-8.1632	-8.1632	-6.0478	-4.5783	-7.7482	-6.2888	-5.1632	-5.9408	-5.7482	-6.5783	-6.2888	-5.2246	-7.4263	-9.7482	-5.5783	-3.6189	-7.1632	-6.9408	-5.2246	-4.3219	-6.9408	-5.2888	-3.8902	-5.5003	-5.6607	-5.9408	-4.7482	-4.7940	-6.5783	-7.7482	-5.9408
ALDH18A1	ENSG00000059573	ENST00000371224	ENSP00000360268	-5.4885	-5.6489	-5.3441	-6.1514	-6.1514	-5.7364	-8.1514	-6.2770	-5.8295	-5.9290	-7.7364	-6.0360	-8.1514	-5.0360	-5.7364	-5.3441	-6.9290	-5.7364	-4.7364	-5.8295	-6.2770	-6.1514	-8.7364	-6.5665	-6.5665	-6.1514	-7.1514	-6.7364	-7.7364	-5.7364	-4.5665	-6.0360	-5.0925	-5.5665	-4.9815	-5.0925	-5.7364	-4.8784	-8.1514	-5.4145	-5.2770	-5.8295	-5.7364	-6.9290	-6.2770	-5.6489
ALDH1A1	ENSG00000165092	ENST00000297785	ENSP00000297785	-4.8048	-6.8048	-4.8048	-5.0392	-5.0392	-6.8048	-8.1267	-6.1267	-6.5417	-7.1267	-6.8048	-6.8048	-5.9568	-5.5417	-5.9568	-5.0392	-6.3193	-6.8048	-5.4263	-6.8048	-6.5417	-7.5417	-7.1267	-5.2198	-7.5417	-7.5417	-8.1267	-7.1267	-7.5417	-6.1267	-5.5417	-7.1267	-5.2198	-5.6673	-4.8788	-5.0392	-4.9568	-5.6673	-8.1267	-5.6673	-4.7344	-5.4263	-5.6673	-6.3193	-6.3193	-6.1267
ALDH1A2	ENSG00000128918	ENST00000249750	ENSP00000249750	-6.0000	-5.8480	-4.5850	-5.2630	-6.0000	-6.3626	-6.8480	-6.1699	-5.7105	-7.1699	-6.8480	-6.3626	-6.3626	-5.0825	-5.4695	-5.2630	-6.3626	-7.1699	-5.1699	-7.5850	-6.0000	-5.3626	-8.1699	-6.5850	-7.5850	-7.1699	-6.8480	-8.1699	-8.1699	-5.8480	-5.7105	-6.5850	-4.9220	-5.4695	-4.8480	-5.5850	-5.0000	-5.1699	-8.1699	-5.0825	-5.0825	-5.2630	-5.5850	-6.3626	-6.3626	-6.5850
ALDH1A3	ENSG00000184254	ENST00000329841	ENSP00000332256	-4.9849	-5.0674	-4.5699	-6.5699	-5.5699	-5.6954	-6.8329	-6.8329	-6.8329	-7.1548	-6.3475	-6.8329	-6.8329	-5.0674	-6.3475	-6.1548	-6.8329	-7.1548	-5.2479	-7.1548	-5.9849	-5.4544	-6.8329	-6.3475	-9.1548	-6.8329	-5.9849	-8.1548	-8.1548	-5.9849	-4.5110	-7.1548	-4.9069	-4.9069	-4.6954	-6.3475	-5.6954	-4.5699	-6.8329	-5.5699	-5.6954	-5.6954	-4.9069	-7.1548	-9.1548	-5.5699
ALDH1B1	ENSG00000137124	ENST00000377698	ENSP00000366927	-5.9975	-4.9975	-4.5825	-7.1674	-7.1674	-4.7080	-6.8455	-7.5825	-7.1674	-6.5825	-6.5825	-9.1674	-9.1674	-4.9195	-5.9975	-6.8455	-7.5825	-6.5825	-4.6439	-6.8455	-6.5825	-5.5825	-7.1674	-6.1674	-7.5825	-6.8455	-5.4670	-7.5825	-7.5825	-5.5825	-4.8455	-6.8455	-5.9975	-5.4670	-4.2605	-5.3601	-5.2605	-4.5825	-7.5825	-5.8455	-7.1674	-4.8455	-5.2605	-5.7080	-7.5825	-5.4670
ALDH1L1	ENSG00000144908	ENST00000472186	ENSP00000420293	-5.8194	-5.2630	-4.4806	-6.5850	-6.0995	-5.4475	-7.3219	-6.9069	-7.5850	-7.0995	-6.4475	-6.7370	-7.9069	-4.8194	-5.5850	-6.3219	-8.3219	-6.0000	-5.0489	-7.0995	-6.9069	-5.7370	-6.9069	-6.4475	-7.9069	-7.0995	-5.9069	-8.9069	-8.9069	-5.6590	-4.2630	-8.3219	-5.7370	-4.8625	-4.3523	-5.3833	-5.8194	-4.5493	-7.0995	-5.8194	-5.5850	-5.0489	-5.0995	-7.0995	-7.9069	-5.6590
ALDH1L2	ENSG00000136010	ENST00000258494	ENSP00000258494	-4.6162	-5.9381	-4.8937	-5.4145	-5.5458	-6.3531	-7.3531	-5.9381	-5.8506	-6.7682	-7.3531	-7.6162	-6.4787	-5.4787	-5.4145	-5.1308	-6.1308	-6.9381	-5.5458	-7.1308	-5.7682	-6.6162	-8.3531	-6.0312	-7.6162	-7.6162	-7.3531	-7.9381	-7.3531	-6.4787	-5.2943	-5.8506	-4.3835	-5.6902	-5.4787	-4.9381	-5.1308	-5.8506	-7.6162	-5.1832	-4.8937	-5.5458	-6.0312	-5.7682	-6.4787	-5.8506
ALDH2	ENSG00000111275	ENST00000261733	ENSP00000261733	-6.3601	-5.1674	-4.5825	-6.3601	-6.3601	-5.5825	-7.1674	-5.9975	-7.5825	-6.1674	-7.5825	-8.1674	-7.5825	-5.0800	-5.8455	-6.1674	-7.5825	-6.8455	-4.5236	-7.5825	-7.5825	-5.3601	-6.8455	-6.3601	-9.1674	-5.8455	-5.7080	-8.1674	-9.1674	-5.8455	-4.7751	-9.1674	-6.1674	-5.4670	-4.7751	-5.0800	-6.1674	-4.0381	-7.1674	-5.5825	-6.3601	-4.8455	-4.8455	-6.8455	-7.1674	-5.4670
ALDH3A1	ENSG00000108602	ENST00000457500	ENSP00000411821	-6.9972	-5.2967	-4.3533	-6.9972	-7.9972	-5.4122	-5.9972	-6.9972	-7.4122	-5.6753	-6.6753	-6.4122	-7.9972	-4.2967	-5.2967	-6.1898	-7.4122	-5.8273	-4.5377	-7.4122	-7.4122	-5.0903	-6.6753	-6.1898	-7.9972	-5.8273	-6.9972	-7.4122	-7.9972	-5.5377	-4.1392	-8.9972	-6.9972	-5.1898	-3.9972	-6.1898	-6.9972	-4.6049	-6.4122	-6.1898	-6.9972	-5.0903	-5.1898	-7.4122	-7.9972	-5.6753
ALDH3A2	ENSG00000072210	ENST00000579855	ENSP00000463637	-4.9973	-6.0848	-4.6925	-5.1779	-6.2775	-5.9149	-6.7629	-6.0848	-7.0848	-8.0848	-7.0848	-5.7629	-5.4998	-5.9149	-5.7629	-4.6925	-6.4998	-7.0848	-5.2775	-6.2775	-5.9149	-6.7629	-9.0848	-5.4998	-7.0848	-7.0848	-5.9149	-7.0848	-8.0848	-5.1779	-4.7629	-5.4998	-4.4998	-6.0848	-5.3844	-5.1779	-6.4998	-5.3844	-7.4998	-5.4998	-4.9973	-6.7629	-6.7629	-5.9149	-6.4998	-5.9149
ALDH3B1	ENSG00000006534	ENST00000614849	ENSP00000478486	-8.0389	-4.7910	-5.0389	-9.0389	-7.0389	-5.5795	-6.2316	-8.0389	-9.0389	-4.8690	-6.7170	-8.0389	-9.0389	-5.1320	-5.4540	-6.7170	-6.4540	-6.0389	-4.5154	-7.4540	-7.0389	-5.2316	-6.4540	-6.0389	-8.0389	-5.4540	-5.3385	-6.7170	-7.4540	-5.5795	-3.6814	-7.4540	-8.0389	-4.9515	-4.2840	-7.0389	-7.0389	-4.1809	-7.0389	-6.4540	-7.0389	-4.7910	-5.2316	-8.0389	-9.0389	-6.2316
ALDH4A1	ENSG00000159423	ENST00000375341	ENSP00000364490	-6.6935	-5.4711	-4.2784	-7.2784	-7.2784	-5.3716	-6.4711	-6.9565	-9.2784	-5.3716	-7.6935	-6.9565	-8.2784	-4.7549	-6.2784	-6.9565	-7.2784	-5.8190	-4.9565	-7.2784	-6.6935	-5.1910	-6.1085	-6.4711	-7.6935	-5.8190	-5.8190	-7.6935	-7.6935	-5.9565	-4.2784	-8.2784	-7.6935	-4.8190	-4.4205	-6.1085	-5.8190	-4.4205	-5.8190	-5.9565	-6.6935	-4.8861	-5.1085	-7.2784	-8.2784	-6.2784
ALDH5A1	ENSG00000112294	ENST00000357578	ENSP00000350191	-5.8900	-6.2119	-4.8900	-5.7525	-6.6269	-6.0420	-7.6269	-5.7525	-7.6269	-6.8900	-6.4045	-6.8900	-6.6269	-5.8900	-6.0420	-5.7525	-6.4045	-6.8900	-5.6269	-7.2119	-6.4045	-6.2119	-6.6269	-6.0420	-6.8900	-5.4045	-6.6269	-8.2119	-8.2119	-6.0420	-4.7525	-6.4045	-5.5114	-5.6269	-4.6883	-6.2119	-5.1244	-4.0420	-6.6269	-5.4045	-5.6269	-4.8196	-5.3050	-6.2119	-6.0420	-6.0420
ALDH6A1	ENSG00000119711	ENST00000553458	ENSP00000450436	-4.8900	-5.7525	-5.2119	-5.0420	-6.2119	-5.1244	-9.2119	-5.8900	-7.2119	-7.6269	-7.6269	-6.8900	-9.2119	-4.9640	-4.9640	-5.4045	-6.6269	-7.6269	-5.1244	-6.2119	-5.4045	-6.6269	-8.2119	-5.6269	-6.4045	-7.2119	-7.2119	-7.2119	-7.2119	-6.8900	-5.6269	-5.4045	-5.3050	-6.4045	-5.4045	-5.2119	-5.3050	-4.8900	-7.2119	-5.2119	-4.5114	-5.7525	-6.8900	-6.6269	-6.4045	-5.6269
ALDH7A1	ENSG00000164904	ENST00000409134	ENSP00000387123	-5.1341	-5.5211	-5.3147	-5.5211	-6.0517	-6.4142	-7.6366	-5.6366	-6.0517	-5.8997	-6.2216	-6.2216	-6.6366	-5.1341	-5.8997	-5.1341	-7.6366	-6.6366	-5.2216	-7.2216	-6.2216	-7.6366	-7.6366	-5.4142	-6.6366	-6.8997	-7.6366	-9.2216	-8.2216	-5.6366	-5.3147	-6.0517	-4.8293	-6.2216	-5.1341	-5.6366	-4.8997	-5.3147	-6.8997	-5.5211	-4.5211	-5.2216	-6.0517	-5.6366	-6.0517	-6.2216
ALDH8A1	ENSG00000118514	ENST00000265605	ENSP00000265605	-5.3897	-5.3897	-5.0026	-6.5051	-7.0901	-5.1832	-6.2828	-6.7682	-5.7682	-5.2828	-6.2828	-6.0901	-5.7682	-5.3897	-5.7682	-6.0901	-7.5051	-5.9202	-5.3897	-8.0901	-5.7682	-5.3897	-7.5051	-6.7682	-9.0901	-7.0901	-6.5051	-9.0901	-9.0901	-6.2828	-4.5666	-6.7682	-5.3897	-5.7682	-4.5666	-5.7682	-5.9202	-5.0026	-6.5051	-5.3897	-6.0901	-6.5051	-5.6307	-5.6307	-8.0901	-5.2828
ALDH9A1	ENSG00000143149	ENST00000354775	ENSP00000346827	-5.1699	-5.8480	-5.4695	-5.7105	-6.0000	-5.8480	-8.1699	-5.8480	-6.0000	-7.5850	-6.5850	-6.8480	-6.3626	-5.3626	-5.1699	-5.8480	-6.5850	-7.5850	-5.3626	-7.5850	-6.0000	-6.0000	-7.1699	-5.8480	-6.5850	-6.8480	-7.1699	-7.5850	-7.1699	-6.1699	-6.0000	-5.7105	-5.0000	-6.0000	-4.7776	-5.5850	-5.8480	-5.2630	-6.8480	-4.6464	-5.2630	-5.1699	-6.0000	-5.5850	-6.0000	-6.0000
ALDOA	ENSG00000149925	ENST00000564546	ENSP00000455917	-7.7211	-5.3992	-4.0207	-6.1361	-6.1361	-5.0207	-8.7211	-6.1361	-8.7211	-6.3992	-8.7211	-6.7211	-8.7211	-4.9137	-6.7211	-5.7211	-6.3992	-6.1361	-4.9137	-6.3992	-7.1361	-5.1361	-7.1361	-6.7211	-7.1361	-5.5512	-7.1361	-6.7211	-8.7211	-5.9137	-4.0772	-7.7211	-6.7211	-5.3992	-4.2617	-6.1361	-6.3992	-4.3288	-6.1361	-4.9137	-6.7211	-4.9137	-5.1361	-6.7211	-7.7211	-5.5512
ALDOB	ENSG00000136872	ENST00000374855	ENSP00000363988	-6.3992	-4.9137	-4.3288	-6.3992	-6.7211	-5.1361	-7.7211	-5.9137	-7.7211	-6.1361	-7.1361	-6.3992	-8.7211	-4.9137	-5.9137	-5.9137	-6.7211	-6.3992	-4.3992	-6.3992	-6.1361	-7.1361	-8.7211	-5.9137	-7.1361	-6.3992	-6.7211	-7.1361	-6.7211	-5.1361	-4.9137	-6.3992	-5.0207	-5.5512	-5.1361	-6.1361	-5.9137	-4.5512	-7.7211	-4.3992	-5.2617	-6.1361	-5.7211	-5.7211	-6.1361	-7.1361
ALDOC	ENSG00000109107	ENST00000395321	ENSP00000378731	-6.1361	-5.5512	-4.6336	-5.9137	-6.7211	-5.3992	-8.7211	-5.9137	-8.7211	-6.7211	-8.7211	-6.1361	-7.7211	-5.5512	-6.7211	-5.1361	-6.1361	-7.7211	-5.2617	-6.1361	-6.3992	-5.5512	-7.1361	-6.3992	-6.7211	-5.9137	-6.1361	-5.9137	-7.7211	-5.7211	-4.7211	-6.1361	-5.3992	-5.5512	-4.6336	-5.2617	-5.5512	-4.1975	-7.1361	-5.1361	-5.9137	-5.2617	-5.2617	-6.1361	-6.7211	-5.7211
ALG1	ENSG00000033011	ENST00000262374	ENSP00000262374	-6.4429	-5.2206	-5.2206	-7.4429	-6.4429	-6.7060	-6.4429	-7.4429	-8.0279	-5.5685	-6.7060	-7.4429	-8.0279	-6.2206	-5.3275	-6.7060	-8.0279	-5.3275	-4.8580	-6.2206	-6.7060	-5.5685	-7.4429	-5.7060	-7.0279	-6.2206	-5.7060	-7.0279	-7.4429	-5.4429	-3.5685	-5.8580	-5.7060	-5.1210	-4.8580	-6.2206	-6.7060	-5.8580	-6.0279	-5.8580	-6.4429	-5.4429	-5.5685	-6.7060	-7.0279	-5.4429
ALG10B	ENSG00000175548	ENST00000308742	ENSP00000310120	-5.1457	-6.2452	-5.8826	-5.7306	-6.0526	-7.4676	-9.0526	-5.2452	-5.7306	-7.0526	-7.4676	-5.8826	-6.2452	-6.0526	-5.5931	-4.8826	-6.0526	-7.4676	-5.8826	-5.7306	-6.2452	-6.4676	-9.0526	-5.5931	-8.0526	-8.0526	-7.0526	-8.0526	-6.2452	-6.2452	-5.2452	-4.8826	-6.0526	-6.4676	-6.2452	-7.4676	-5.5931	-5.8826	-7.4676	-5.8826	-5.8826	-6.4676	-7.4676	-7.0526	-6.7306	-6.0526
ALG12	ENSG00000182858	ENST00000330817	ENSP00000333813	-6.7708	-5.5078	-5.7708	-7.0928	-5.7708	-6.5078	-5.7708	-7.0928	-6.5078	-6.2854	-5.7708	-8.0928	-8.0928	-5.3923	-5.6333	-7.5078	-6.7708	-5.1859	-5.5078	-7.0928	-7.0928	-5.1859	-6.2854	-7.5078	-8.0928	-6.7708	-5.9228	-9.0928	-7.5078	-4.8448	-3.3379	-5.9228	-7.0928	-5.7708	-5.6333	-8.0928	-6.0928	-4.2348	-6.5078	-7.5078	-6.0928	-5.5078	-5.6333	-7.0928	-6.7708	-5.1859
ALG13	ENSG00000101901	ENST00000394780	ENSP00000378260	-5.4679	-6.3159	-5.2686	-4.9749	-6.5224	-6.3159	-9.2228	-5.4679	-6.5224	-6.4154	-6.4154	-6.0529	-6.7634	-7.6378	-5.3159	-5.7634	-5.9749	-6.5224	-4.9374	-5.5789	-4.4414	-5.9749	-7.6378	-4.8305	-7.6378	-8.6378	-7.2228	-7.9009	-7.2228	-6.6378	-5.8305	-6.2228	-4.7634	-6.3159	-5.5224	-5.2228	-5.9749	-6.4154	-7.2228	-5.2228	-5.4679	-6.0529	-6.2228	-5.7634	-6.5224	-6.6378
ALG14	ENSG00000172339	ENST00000370205	ENSP00000359224	-5.5131	-6.5131	-5.7761	-6.0980	-7.0980	-5.5131	-6.5131	-6.5131	-6.0980	-6.0980	-6.5131	-6.0980	-5.7761	-5.2907	-5.5131	-4.9281	-8.0980	-6.0980	-6.0980	-6.0980	-6.0980	-5.7761	-7.0980	-6.0980	-5.7761	-8.0980	-6.5131	-6.5131	-5.5131	-5.5131	-5.5131	-5.5131	-5.5131	-6.0980	-6.0980	-5.5131	-7.0980	-5.7761	-6.5131	-5.2907	-5.5131	-8.0980	-5.5131	-7.0980	-5.7761	-6.5131
ALG2	ENSG00000119523	ENST00000476832	ENSP00000417764	-5.4293	-7.3038	-5.0814	-6.3038	-5.7188	-6.0814	-7.8887	-7.8887	-5.8887	-6.0814	-6.3038	-7.8887	-6.8887	-5.7188	-6.0814	-6.5668	-7.3038	-5.5668	-5.3038	-7.3038	-5.8887	-6.8887	-6.3038	-6.0814	-6.8887	-6.3038	-6.3038	-7.3038	-6.0814	-5.5668	-4.1883	-6.5668	-4.8887	-4.6408	-5.0814	-6.3038	-6.3038	-5.1883	-6.0814	-6.0814	-6.8887	-4.9819	-6.5668	-6.8887	-6.8887	-5.4293
ALG5	ENSG00000120697	ENST00000239891	ENSP00000239891	-4.1851	-7.5774	-5.7701	-5.7701	-5.9925	-6.5774	-7.5774	-5.5774	-6.9925	-6.5774	-6.9925	-6.5774	-5.4075	-6.5774	-5.2555	-5.7701	-6.2555	-6.9925	-5.2555	-6.5774	-6.2555	-7.5774	-8.5774	-5.7701	-5.4075	-8.5774	-6.5774	-6.2555	-5.5774	-6.2555	-5.4075	-5.4075	-4.4075	-6.2555	-6.2555	-5.1180	-5.2555	-5.9925	-5.7701	-5.2555	-5.5774	-6.5774	-6.5774	-5.9925	-5.9925	-6.5774
ALG6	ENSG00000088035	ENST00000371108	ENSP00000360149	-4.8942	-6.8202	-5.4417	-5.6827	-5.2352	-8.1421	-7.5571	-6.1421	-6.5571	-6.3348	-7.5571	-6.1421	-5.3348	-6.3348	-5.4417	-5.0546	-6.1421	-7.1421	-5.8202	-6.5571	-5.9722	-7.5571	-6.8202	-5.9722	-8.1421	-9.1421	-9.1421	-6.8202	-5.4417	-5.8202	-5.3348	-5.0546	-5.3348	-6.5571	-7.5571	-5.6827	-5.9722	-7.5571	-8.1421	-5.5571	-5.8202	-6.8202	-7.5571	-6.8202	-5.9722	-6.5571
ALG9	ENSG00000086848	ENST00000614444	ENSP00000484200	-5.6854	-6.8009	-5.5785	-5.6854	-6.3859	-6.5785	-7.8009	-5.5785	-5.9264	-5.8009	-7.3859	-6.3859	-7.0639	-6.0639	-5.6854	-5.2984	-7.0639	-5.9264	-5.8009	-6.5785	-5.2984	-6.3859	-7.8009	-5.6854	-6.3859	-7.0639	-6.3859	-9.3859	-6.5785	-5.9264	-4.7420	-5.1379	-5.4790	-6.0639	-5.6854	-6.0639	-5.2984	-5.8009	-7.3859	-4.9935	-5.8009	-6.0639	-5.8009	-7.0639	-7.3859	-6.0639
ALK	ENSG00000171094	ENST00000389048	ENSP00000373700	-6.3202	-5.1890	-5.0978	-6.3202	-6.4646	-5.4646	-7.7125	-7.0121	-6.5426	-5.5426	-6.2531	-6.8056	-7.7125	-5.3550	-5.3550	-6.3906	-7.0121	-5.9576	-5.0121	-6.8056	-5.6251	-5.2863	-6.5426	-5.5832	-7.5426	-6.4646	-6.7125	-7.7125	-7.1276	-5.5426	-4.2531	-7.5426	-5.5426	-5.2531	-4.6251	-6.6251	-6.2531	-4.9576	-7.3906	-5.9052	-5.1890	-5.0978	-5.0401	-6.3202	-8.1276	-6.2531
ALKBH1	ENSG00000100601	ENST00000216489	ENSP00000216489	-4.8041	-5.9968	-5.9968	-5.8041	-6.4822	-6.4822	-7.8041	-6.4822	-6.2192	-5.6342	-6.8041	-6.2192	-7.2192	-5.4822	-5.4822	-7.8041	-6.2192	-5.6342	-4.9968	-6.8041	-6.4822	-5.6342	-7.8041	-5.1037	-6.8041	-6.8041	-6.4822	-6.2192	-6.4822	-5.8041	-4.7167	-6.2192	-5.2192	-4.8972	-4.8972	-5.6342	-5.4822	-4.8972	-6.2192	-6.4822	-6.4822	-6.2192	-5.9968	-5.3447	-5.9968	-5.6342
ALKBH2	ENSG00000189046	ENST00000429722	ENSP00000398181	-4.9955	-5.9955	-5.1475	-6.7325	-5.9955	-6.3174	-6.3174	-5.9955	-5.7325	-5.7325	-4.9955	-6.3174	-8.3174	-5.9955	-6.7325	-5.9955	-6.3174	-4.8580	-5.9955	-7.3174	-5.5101	-5.5101	-6.7325	-6.7325	-7.3174	-7.3174	-5.7325	-6.7325	-6.7325	-6.7325	-4.7325	-6.3174	-5.5101	-5.7325	-4.6170	-5.5101	-5.9955	-5.5101	-7.3174	-5.5101	-5.5101	-5.1475	-4.8580	-7.3174	-6.7325	-5.5101
ALKBH3	ENSG00000166199	ENST00000302708	ENSP00000302232	-5.4263	-5.8413	-5.2563	-6.1043	-5.2563	-5.8413	-8.4263	-5.6189	-4.8413	-6.1043	-6.4263	-6.8413	-6.4263	-6.1043	-6.4263	-5.8413	-6.4263	-5.6189	-4.8413	-5.8413	-5.2563	-5.4263	-7.4263	-5.1043	-5.8413	-6.1043	-6.8413	-7.4263	-6.4263	-6.4263	-6.4263	-6.1043	-4.6189	-5.1043	-5.1043	-5.8413	-6.8413	-5.8413	-7.4263	-5.2563	-6.1043	-6.1043	-6.4263	-6.4263	-6.4263	-6.8413
ALKBH4	ENSG00000160993	ENST00000292566	ENSP00000292566	-6.4919	-6.4919	-5.6845	-8.4919	-6.9069	-5.4919	-8.4919	-7.4919	-6.9069	-5.6845	-6.4919	-7.4919	-7.4919	-5.4919	-6.1699	-6.9069	-7.4919	-6.1699	-5.0324	-7.4919	-6.9069	-4.4044	-6.1699	-7.4919	-8.4919	-5.9069	-4.3219	-6.9069	-6.9069	-5.0324	-4.3219	-7.4919	-5.9069	-4.7914	-3.9069	-8.4919	-6.9069	-4.4919	-6.4919	-6.4919	-6.1699	-4.6845	-5.9069	-7.4919	-8.4919	-5.4919
ALKBH6	ENSG00000239382	ENST00000252984	ENSP00000252984	-6.6245	-5.8875	-5.8875	-6.6245	-7.2095	-5.2095	-7.2095	-7.2095	-6.2095	-5.8875	-8.2095	-8.2095	-8.2095	-5.4021	-6.6245	-8.2095	-8.2095	-6.2095	-5.0395	-6.6245	-5.0395	-5.0395	-5.0395	-5.0395	-6.6245	-4.8875	-5.2095	-7.2095	-7.2095	-4.8875	-4.1220	-6.2095	-5.8875	-4.8875	-4.8875	-7.2095	-6.6245	-4.5090	-6.2095	-7.2095	-6.2095	-5.0395	-5.8875	-7.2095	-6.6245	-5.6245
ALKBH7	ENSG00000125652	ENST00000245812	ENSP00000245812	-8.1241	-8.1241	-6.1241	-8.1241	-7.1241	-6.1241	-6.1241	-7.1241	-8.1241	-5.1241	-7.1241	-8.1241	-8.1241	-4.8022	-6.5392	-7.1241	-8.1241	-5.5392	-5.3168	-7.1241	-6.1241	-5.1241	-6.1241	-6.1241	-6.1241	-4.5392	-4.9542	-7.1241	-8.1241	-5.5392	-3.8022	-6.5392	-5.1241	-5.5392	-4.2172	-6.5392	-7.1241	-4.5392	-5.8022	-8.1241	-7.1241	-4.4237	-5.1241	-8.1241	-8.1241	-8.1241
ALKBH8	ENSG00000137760	ENST00000428149	ENSP00000415885	-4.9109	-5.7954	-4.9723	-5.4084	-5.9109	-6.6885	-8.4959	-6.0364	-5.4959	-6.1739	-5.7954	-5.3259	-7.1739	-6.6885	-5.7954	-4.9723	-5.0364	-6.6885	-5.7954	-5.4959	-5.7954	-6.6885	-7.1739	-5.7954	-7.4959	-7.9109	-7.4959	-6.6885	-8.4959	-6.1739	-5.7954	-6.0364	-5.1035	-6.3259	-4.6379	-4.7954	-5.9109	-6.1739	-9.4959	-6.1739	-5.1035	-6.9109	-6.6885	-5.6885	-6.3259	-6.3259
ALMS1	ENSG00000116127	ENST00000484298	ENSP00000478155	-4.9754	-6.4160	-4.8508	-5.6213	-5.7827	-6.1480	-9.2233	-4.7360	-5.6908	-6.5388	-6.8607	-5.2892	-6.1978	-7.4457	-6.7827	-5.4160	-5.3725	-6.5712	-4.7639	-5.3868	-4.8408	-6.3582	-8.3302	-5.2105	-7.7087	-9.0307	-7.4457	-8.5712	-6.3302	-7.5712	-5.9432	-6.2758	-4.5877	-5.5229	-4.6643	-5.1603	-5.9863	-6.9014	-8.2233	-5.1603	-6.0083	-6.6044	-6.9863	-6.2233	-6.0307	-7.1727
ALOX12	ENSG00000108839	ENST00000251535	ENSP00000251535	-6.6865	-6.0344	-5.0344	-6.3239	-6.4939	-5.4064	-6.9089	-7.9089	-7.4939	-6.6865	-6.9089	-7.1719	-7.9089	-4.9703	-5.3239	-6.9089	-6.1719	-6.1719	-4.4939	-6.1719	-5.9089	-5.0344	-8.4939	-6.0344	-6.9089	-5.6865	-5.7934	-7.4939	-6.9089	-5.3239	-3.9703	-6.4939	-5.6865	-4.9089	-4.4939	-5.4939	-6.6865	-4.7390	-6.9089	-5.4939	-6.1719	-6.1719	-5.4939	-6.9089	-8.4939	-5.9089
ALOX12B	ENSG00000179477	ENST00000319144	ENSP00000315167	-6.3980	-5.3980	-5.0444	-6.7606	-6.2460	-5.2460	-6.3980	-7.2460	-7.5680	-5.8675	-6.3980	-7.5680	-7.5680	-4.8131	-5.7606	-5.6611	-7.9830	-5.3200	-5.1756	-7.2460	-6.9830	-4.9241	-6.1085	-5.9830	-6.9830	-5.5680	-5.7606	-7.9830	-8.5680	-4.8675	-4.2104	-7.9830	-7.5680	-4.8131	-4.2460	-6.5680	-6.5680	-4.9830	-6.7606	-6.5680	-6.3980	-5.1756	-5.7606	-7.9830	-7.9830	-5.6611
ALOX15	ENSG00000161905	ENST00000570836	ENSP00000458832	-6.1699	-5.9069	-4.9069	-6.9069	-6.6845	-6.0324	-7.4919	-6.4919	-7.4919	-6.4919	-6.4919	-7.9069	-7.4919	-5.4919	-5.4919	-6.3219	-7.1699	-5.6845	-4.5850	-7.1699	-6.6845	-5.4919	-7.1699	-5.4044	-6.9069	-5.9069	-5.5850	-9.4919	-6.6845	-5.4919	-3.8194	-6.4919	-5.4044	-4.7914	-4.6339	-5.9069	-7.1699	-4.9069	-7.1699	-5.4919	-6.0324	-5.2439	-5.3219	-7.4919	-8.4919	-5.9069
ALOX15B	ENSG00000179593	ENST00000380183	ENSP00000369530	-6.9347	-5.7123	-5.2717	-6.1977	-6.0602	-4.9961	-7.9347	-7.5196	-7.9347	-5.8192	-6.1977	-7.5196	-7.1977	-4.7647	-6.0602	-7.9347	-7.5196	-5.4322	-4.4322	-7.5196	-5.5196	-5.2717	-6.5196	-5.7123	-7.5196	-6.1977	-6.0602	-7.9347	-6.9347	-5.1273	-3.9049	-7.5196	-6.3497	-5.4322	-4.3102	-5.8192	-6.5196	-4.8192	-6.9347	-5.9347	-7.1977	-4.9961	-5.7123	-6.5196	-8.5196	-5.6127
ALOX5AP	ENSG00000132965	ENST00000380490	ENSP00000369858	-6.1898	-5.4529	-6.1898	-5.7748	-6.7748	-4.9674	-6.1898	-5.7748	-6.7748	-5.1898	-5.4529	-6.7748	-5.4529	-4.9674	-6.1898	-6.7748	-6.1898	-6.7748	-5.1898	-6.7748	-7.7748	-6.1898	-7.7748	-5.7748	-7.7748	-6.7748	-6.7748	-7.7748	-5.7748	-4.7748	-5.7748	-5.7748	-5.7748	-6.7748	-5.7748	-6.7748	-7.7748	-5.4529	-5.7748	-5.4529	-5.1898	-5.7748	-5.7748	-6.7748	-6.1898	-5.1898
ALPI	ENSG00000163295	ENST00000295463	ENSP00000295463	-7.1948	-5.2879	-5.2879	-6.3874	-6.0248	-5.1948	-6.0248	-7.1948	-8.1948	-5.6098	-6.6098	-8.1948	-9.1948	-5.2879	-5.4943	-7.6098	-8.1948	-6.0248	-4.4399	-6.1948	-5.8728	-5.1948	-7.1948	-6.8728	-7.1948	-5.4943	-7.6098	-9.1948	-7.6098	-5.6098	-3.9853	-8.1948	-7.6098	-4.6098	-4.5509	-6.6098	-6.1948	-4.1948	-5.3874	-5.3874	-6.3874	-4.7353	-5.3874	-6.6098	-7.6098	-6.0248
ALPK1	ENSG00000073331	ENST00000458497	ENSP00000398048	-4.9202	-5.7616	-5.3021	-5.1766	-5.8871	-6.2591	-7.0246	-5.9542	-5.5392	-5.8871	-6.2591	-5.8230	-6.6461	-6.1766	-6.2591	-5.8871	-5.5916	-6.3465	-4.8547	-5.6461	-6.1766	-6.2591	-7.7616	-5.8230	-8.0246	-8.3465	-8.7616	-8.3465	-6.8871	-5.7616	-5.0986	-6.5392	-4.6461	-5.3021	-4.8547	-5.3923	-5.7027	-5.8230	-7.5392	-5.8230	-5.5916	-6.0986	-5.8871	-6.3465	-7.3465	-6.2591
ALPK2	ENSG00000198796	ENST00000361673	ENSP00000354991	-4.9317	-5.7640	-5.0554	-5.5980	-5.4777	-5.8736	-7.1215	-5.8736	-5.9923	-5.6297	-6.0771	-5.6297	-6.7292	-6.3666	-6.1673	-5.7292	-5.2636	-6.2636	-5.1673	-6.1673	-5.6953	-6.0771	-7.7996	-5.5068	-9.5366	-8.1215	-8.7996	-8.3142	-7.4211	-6.1673	-5.7292	-6.2146	-4.2389	-5.3936	-4.5216	-5.3666	-5.6297	-5.7640	-8.3142	-5.2886	-5.6297	-6.1215	-5.7996	-5.9121	-7.0341	-6.6621
ALPK3	ENSG00000136383	ENST00000258888	ENSP00000258888	-6.6184	-6.6924	-4.7704	-7.7704	-5.6184	-5.3256	-6.8529	-6.3554	-6.4809	-5.0577	-5.7704	-6.2399	-8.1330	-6.1330	-6.2399	-7.3554	-6.7704	-6.6924	-4.2821	-7.9403	-5.4168	-5.1074	-6.2965	-5.1330	-7.6184	-6.6184	-5.5828	-8.1330	-8.6184	-5.9403	-4.6184	-7.2399	-5.7704	-5.5480	-4.0577	-6.3554	-5.8529	-4.6005	-5.9861	-5.6924	-5.5140	-4.7704	-4.6184	-5.9861	-7.6184	-6.4809
ALPL	ENSG00000162551	ENST00000374840	ENSP00000363973	-5.7254	-4.7926	-4.9369	-6.1849	-6.8629	-4.8629	-6.3775	-6.3775	-7.1849	-6.0150	-6.5999	-7.1849	-9.1849	-5.3775	-5.2780	-6.8629	-7.5999	-5.0150	-5.3775	-6.5999	-7.1849	-5.1849	-7.5999	-6.5999	-7.5999	-6.8629	-6.5999	-7.5999	-8.1849	-5.4844	-4.4300	-6.8629	-6.5999	-4.3775	-4.5410	-7.5999	-6.5999	-4.2780	-6.1849	-6.0150	-6.8629	-4.7254	-5.3775	-6.1849	-7.5999	-5.5999
ALPP	ENSG00000163283	ENST00000392027	ENSP00000375881	-6.6269	-5.4045	-5.2119	-7.2119	-6.0420	-5.2119	-5.8900	-6.8900	-9.2119	-5.8900	-6.2119	-7.6269	-7.6269	-5.4045	-5.3050	-7.2119	-8.2119	-5.7525	-4.8900	-6.6269	-6.2119	-5.5114	-6.6269	-6.2119	-6.8900	-5.4045	-6.2119	-9.2119	-6.8900	-5.6269	-3.8900	-8.2119	-7.2119	-4.3539	-4.4045	-7.2119	-6.2119	-4.0024	-5.8900	-6.2119	-6.2119	-4.9640	-5.3050	-5.8900	-7.6269	-6.2119
ALS2	ENSG00000003393	ENST00000264276	ENSP00000264276	-5.3864	-6.4961	-5.1293	-5.7440	-5.4961	-6.2204	-7.7440	-5.5741	-6.2204	-5.7440	-6.1001	-5.3517	-6.8371	-6.6565	-5.8860	-5.6565	-6.3517	-7.0436	-4.9111	-5.9366	-5.6147	-6.9366	-8.1590	-5.6565	-6.8371	-7.7440	-8.1590	-8.1590	-6.6565	-5.9891	-5.1001	-5.4221	-4.5345	-6.0436	-5.2521	-5.1001	-5.5741	-5.7440	-7.9366	-5.7440	-5.2521	-5.7898	-6.0436	-5.7440	-6.3517	-6.4961
ALS2CL	ENSG00000178038	ENST00000415953	ENSP00000413223	-8.3966	-6.9816	-5.0274	-7.3966	-6.6596	-5.1742	-6.2811	-9.9816	-7.1742	-5.5221	-5.4580	-7.3966	-8.9816	-6.6596	-6.0747	-6.9816	-7.6596	-4.9816	-4.0747	-6.8116	-6.6596	-5.3966	-7.1742	-6.9816	-7.6596	-6.8116	-5.7336	-7.3966	-9.9816	-4.7336	-3.5553	-7.1742	-6.2811	-4.7336	-4.0043	-6.1742	-6.2811	-5.0274	-8.3966	-6.0747	-6.8116	-4.4580	-5.8941	-6.2811	-7.9816	-5.8941
AMACR	ENSG00000242110	ENST00000335606	ENSP00000334424	-5.6114	-6.1964	-5.0809	-5.9740	-6.4594	-7.1964	-7.1964	-5.9740	-7.7814	-6.1964	-6.4594	-5.7814	-6.4594	-5.7814	-5.3219	-5.7814	-7.7814	-6.7814	-5.0809	-7.1964	-6.4594	-6.1964	-5.9740	-5.9740	-7.7814	-5.3219	-5.6114	-7.1964	-7.1964	-6.4594	-4.2578	-5.7814	-4.9740	-5.6114	-4.7814	-4.9740	-5.1964	-5.7814	-7.7814	-5.4594	-5.1964	-4.7814	-7.1964	-5.7814	-6.7814	-6.4594
AMBP	ENSG00000106927	ENST00000265132	ENSP00000265132	-5.8721	-5.0945	-4.9790	-6.6795	-6.0945	-5.2200	-6.6795	-5.6795	-6.6795	-5.6795	-6.3576	-8.6795	-7.0945	-5.0945	-5.3576	-7.0945	-6.6795	-7.0945	-5.2200	-7.0945	-7.0945	-5.3576	-6.6795	-6.3576	-6.6795	-7.0945	-6.0945	-7.6795	-7.6795	-5.5096	-4.5920	-8.6795	-5.3576	-6.0945	-4.3576	-5.6795	-7.6795	-5.2200	-6.3576	-5.8721	-6.0945	-5.2200	-5.2200	-5.0945	-7.6795	-5.2200
AMBRA1	ENSG00000110497	ENST00000534300	ENSP00000431926	-8.3399	-5.2106	-7.1699	-5.9475	-5.9475	-5.3399	-7.0179	-5.8163	-6.2524	-5.1304	-5.4819	-5.8804	-8.3399	-6.0919	-5.9475	-6.0179	-7.0179	-5.5325	-4.4819	-6.6394	-5.5325	-5.3399	-7.1699	-5.2955	-6.8804	-6.0919	-5.7549	-6.8804	-8.7549	-5.6394	-4.6394	-6.4330	-5.4819	-5.9475	-4.5585	-5.8804	-6.5325	-4.8804	-8.0179	-5.5325	-5.8804	-5.1304	-6.0179	-5.9475	-7.7549	-6.1699
AMD1	ENSG00000123505	ENST00000368885	ENSP00000357880	-5.6147	-7.0297	-4.7078	-5.1553	-6.0297	-5.4448	-8.6147	-5.4448	-7.0297	-6.6147	-7.0297	-4.8074	-6.2928	-6.0297	-5.0297	-5.4448	-5.6147	-6.6147	-4.8074	-7.6147	-5.1553	-6.6147	-8.6147	-7.0297	-8.6147	-7.0297	-6.6147	-5.8074	-8.6147	-7.0297	-5.2928	-5.6147	-5.1553	-5.2928	-5.4448	-4.9143	-5.4448	-7.6147	-8.6147	-6.0297	-5.6147	-8.6147	-6.0297	-6.2928	-6.6147	-6.2928
AMDHD1	ENSG00000139344	ENST00000266736	ENSP00000266736	-5.2184	-6.3339	-5.7489	-6.1115	-6.3339	-5.7489	-6.9189	-6.9189	-6.1115	-6.5969	-6.5969	-6.9189	-5.9189	-5.2184	-4.9189	-5.3339	-6.1115	-5.3339	-5.5969	-5.9189	-6.5969	-7.3339	-7.9189	-6.5969	-7.3339	-5.7489	-6.5969	-7.9189	-7.9189	-5.5969	-4.3953	-6.5969	-4.5969	-6.1115	-4.9189	-5.1115	-5.7489	-4.9189	-6.3339	-4.8314	-4.8314	-5.3339	-5.9189	-6.5969	-6.5969	-7.3339
AMDHD2	ENSG00000162066	ENST00000293971	ENSP00000293971	-7.8673	-6.2823	-5.8673	-7.8673	-7.8673	-5.2823	-5.8673	-7.2823	-8.8673	-6.0599	-6.8673	-6.8673	-7.8673	-4.6974	-6.5454	-7.8673	-7.8673	-4.7798	-5.0599	-7.2823	-6.2823	-5.4078	-7.8673	-6.5454	-8.8673	-5.4078	-5.0599	-6.8673	-7.8673	-5.6974	-3.9131	-7.8673	-6.8673	-4.5454	-4.6194	-6.2823	-5.6974	-4.1668	-6.0599	-6.0599	-6.0599	-4.6974	-4.9604	-5.6974	-8.8673	-5.6974
AMER1	ENSG00000184675	ENST00000330258	ENSP00000329117	-6.0505	-6.2204	-5.2662	-6.6354	-6.4130	-5.6354	-10.2204	-5.9725	-7.2204	-5.1760	-5.6968	-5.8281	-7.6354	-7.6354	-5.4130	-8.2204	-6.0505	-6.1329	-5.1329	-6.5199	-5.1329	-5.0911	-10.2204	-4.6354	-6.3135	-8.2204	-6.6354	-7.2204	-6.6354	-6.2204	-5.4655	-6.5199	-4.5480	-5.4655	-3.8985	-5.1329	-5.9725	-4.4130	-9.2204	-5.6968	-5.8281	-5.3624	-5.4130	-6.3135	-7.6354	-7.0505
AMER2	ENSG00000165566	ENST00000515384	ENSP00000426528	-5.6029	-6.0503	-4.4223	-8.5098	-7.5098	-5.2618	-6.1878	-8.5098	-6.9248	-4.5556	-5.8093	-7.5098	-9.5098	-6.3399	-6.5098	-6.5098	-7.1878	-6.3399	-6.3399	-6.9248	-5.8093	-4.4223	-5.4223	-6.9248	-7.5098	-5.8093	-5.7024	-8.5098	-7.9248	-6.3399	-5.4223	-6.9248	-6.1878	-4.3003	-3.9862	-6.9248	-5.8093	-4.4654	-5.2618	-6.1878	-6.0503	-4.1878	-4.4223	-7.1878	-7.9248	-5.7024
AMFR	ENSG00000159461	ENST00000290649	ENSP00000290649	-6.8683	-5.7528	-6.2833	-5.8683	-6.2833	-5.6459	-6.4533	-7.1313	-6.8683	-5.4533	-6.6459	-6.4533	-8.4533	-6.1313	-5.0610	-5.5464	-6.4533	-5.6459	-4.7528	-6.1313	-6.8683	-5.7528	-6.6459	-6.1313	-6.6459	-5.9938	-6.2833	-5.8683	-7.1313	-4.9297	-4.5464	-5.8683	-5.0610	-5.1313	-4.7528	-6.2833	-6.4533	-5.0610	-6.2833	-5.6459	-5.9938	-5.9938	-6.6459	-7.4533	-6.8683	-5.9938
AMH	ENSG00000104899	ENST00000221496	ENSP00000221496	-9.2715	-6.4641	-7.2715	-7.6865	-7.2715	-5.1840	-6.6865	-7.2715	-8.2715	-5.4641	-6.4641	-7.6865	-9.2715	-6.9495	-7.2715	-9.2715	-7.6865	-6.2715	-5.1840	-9.2715	-5.9495	-4.6276	-4.8791	-5.4641	-6.6865	-4.6276	-5.3646	-8.2715	-6.4641	-5.1015	-3.1629	-9.2715	-6.9495	-4.8791	-4.5166	-6.9495	-6.6865	-4.1422	-4.5166	-5.9495	-7.2715	-4.6276	-4.9495	-6.6865	-7.6865	-6.4641
AMICA1	ENSG00000160593	ENST00000526620	ENSP00000431218	-4.9896	-5.6900	-4.7831	-5.5201	-5.8826	-5.5201	-7.6900	-7.1050	-7.6900	-6.1050	-6.3681	-6.3681	-5.8826	-5.3681	-5.5201	-5.3681	-6.3681	-5.5201	-5.2306	-6.3681	-5.6900	-7.1050	-7.1050	-6.1050	-7.6900	-6.1050	-6.6900	-7.1050	-7.1050	-5.6900	-4.8826	-6.6900	-4.7831	-5.6900	-4.6025	-6.3681	-7.1050	-6.1050	-7.6900	-7.6900	-5.1050	-7.1050	-5.6900	-6.1050	-6.1050	-6.1050
AMIGO1	ENSG00000181754	ENST00000369864	ENSP00000358880	-6.7840	-4.6465	-4.8580	-5.9360	-5.9360	-5.1990	-7.1059	-8.1059	-7.5209	-5.5209	-8.1059	-5.7840	-8.1059	-5.9360	-5.7840	-8.1059	-6.1059	-5.4055	-5.0184	-6.5209	-6.5209	-5.7840	-6.7840	-5.7840	-8.1059	-6.5209	-5.9360	-7.1059	-6.1059	-5.0184	-3.6796	-6.5209	-6.2986	-5.0184	-5.0184	-5.5209	-8.1059	-5.0184	-8.1059	-6.7840	-6.5209	-5.6465	-6.7840	-6.1059	-7.1059	-6.1059
AMIGO2	ENSG00000139211	ENST00000550413	ENSP00000449034	-5.7205	-5.1799	-5.0924	-4.9320	-6.1799	-6.0100	-6.8580	-5.7205	-5.7205	-5.5949	-6.3726	-6.1799	-6.5949	-5.5949	-5.5949	-6.0100	-7.1799	-5.8580	-5.8580	-6.3726	-6.1799	-6.3726	-7.1799	-6.1799	-8.1799	-7.5949	-8.1799	-6.3726	-6.8580	-6.0100	-4.3726	-5.4795	-6.0100	-5.7205	-5.7205	-5.1799	-5.7205	-6.3726	-7.1799	-5.5949	-6.0100	-6.1799	-6.0100	-6.3726	-6.3726	-5.7205
AMMECR1	ENSG00000101935	ENST00000372059	ENSP00000361129	-5.2977	-6.1457	-5.8826	-6.4676	-7.4676	-4.6603	-7.4676	-6.8826	-7.4676	-5.4676	-6.1457	-6.8826	-6.1457	-6.8826	-6.1457	-6.4676	-6.8826	-6.8826	-5.4676	-5.2977	-6.1457	-5.0082	-5.6603	-7.4676	-6.8826	-6.8826	-6.1457	-6.8826	-6.1457	-6.1457	-5.1457	-5.8826	-5.6603	-6.4676	-5.2977	-5.8826	-6.8826	-5.0082	-8.4676	-6.1457	-4.7672	-4.5607	-5.4676	-5.2977	-7.4676	-7.4676
AMMECR1L	ENSG00000144233	ENST00000393001	ENSP00000376726	-5.3536	-5.9386	-5.2016	-5.2016	-5.5236	-5.5236	-6.2016	-5.5236	-6.5236	-6.2016	-6.5236	-5.2016	-7.5236	-6.2016	-6.5236	-5.7162	-6.9386	-5.9386	-5.5236	-5.9386	-6.2016	-5.0641	-6.9386	-5.3536	-5.5236	-7.5236	-6.2016	-6.9386	-8.5236	-5.2016	-5.7162	-5.2016	-5.9386	-5.2016	-5.0641	-6.5236	-5.7162	-5.9386	-7.5236	-6.5236	-5.2016	-5.7162	-5.7162	-6.9386	-6.9386	-5.9386
AMN	ENSG00000166126	ENST00000299155	ENSP00000299155	-7.9972	-5.9972	-6.9972	-7.9972	-7.9972	-6.1898	-6.4122	-8.9972	-8.9972	-5.6753	-6.6753	-7.4122	-7.9972	-6.9972	-6.9972	-8.9972	-7.9972	-5.4122	-5.4122	-7.9972	-7.9972	-5.4122	-5.0903	-6.1898	-8.9972	-4.9097	-5.1898	-7.4122	-7.9972	-4.9972	-3.6396	-8.9972	-6.9972	-4.4122	-4.6049	-7.4122	-6.1898	-4.1898	-4.3533	-5.9972	-6.4122	-4.1898	-5.4122	-7.4122	-8.9972	-4.8273
AMN1	ENSG00000151743	ENST00000537562	ENSP00000441419	-4.7597	-5.6342	-5.6342	-5.4118	-5.8972	-8.2192	-8.2192	-5.0492	-5.8972	-7.2192	-8.2192	-5.6342	-4.8972	-6.6342	-6.2192	-5.2192	-5.8972	-6.6342	-5.6342	-5.4118	-6.6342	-6.6342	-8.2192	-5.6342	-6.6342	-8.2192	-7.2192	-7.2192	-5.6342	-5.6342	-5.4118	-6.2192	-5.4118	-5.6342	-5.8972	-5.0492	-6.2192	-8.2192	-7.2192	-4.7597	-5.2192	-6.6342	-6.6342	-6.6342	-5.8972	-5.6342
AMOTL1	ENSG00000166025	ENST00000317829	ENSP00000320968	-5.5910	-5.4535	-4.6650	-6.5910	-6.4535	-5.5910	-6.9129	-6.1055	-6.0060	-5.2124	-6.5910	-6.9129	-7.3279	-6.1055	-5.2124	-7.1055	-6.1055	-5.3279	-4.0302	-6.2124	-5.5206	-5.7430	-7.1055	-5.5910	-6.5910	-6.9129	-5.8254	-7.9129	-7.9129	-6.4535	-4.5206	-6.1055	-4.9587	-5.5910	-3.9822	-6.4535	-5.3893	-4.4866	-6.9129	-6.2124	-6.3279	-6.1055	-5.5206	-6.5910	-7.9129	-6.1055
AMOTL2	ENSG00000114019	ENST00000249883	ENSP00000249883	-7.7108	-6.7108	-5.2514	-7.1258	-6.5409	-5.7108	-7.7108	-6.3889	-6.2514	-5.0670	-5.6233	-6.0104	-8.7108	-6.0104	-6.0104	-8.7108	-6.7108	-6.0104	-3.5210	-6.0104	-5.4629	-5.4629	-7.7108	-6.0104	-6.5409	-5.9035	-5.3889	-6.5409	-7.7108	-5.8039	-3.8528	-7.1258	-5.9035	-5.3185	-3.6884	-7.1258	-5.6233	-4.1258	-6.3889	-5.2514	-7.1258	-5.1258	-5.7108	-6.3889	-8.1258	-6.9035
AMPD1	ENSG00000116748	ENST00000369538	ENSP00000358551	-4.9490	-5.7039	-4.7970	-5.1803	-6.0035	-5.5340	-8.7039	-6.5340	-7.3820	-6.7039	-6.5340	-5.8965	-7.3820	-5.5340	-4.9490	-5.3820	-6.5340	-6.1189	-5.3820	-5.7039	-6.0035	-5.8965	-8.7039	-5.5340	-7.3820	-6.5340	-6.8965	-6.8965	-6.0035	-5.8965	-5.1803	-6.1189	-5.0035	-5.4560	-4.8459	-4.9490	-5.7970	-5.7970	-8.7039	-5.6164	-6.1189	-6.5340	-7.7039	-6.7039	-6.8965	-6.1189
AMPD3	ENSG00000133805	ENST00000529507	ENSP00000431648	-6.1033	-4.8809	-4.3307	-7.3663	-6.8809	-5.7814	-6.6883	-6.2288	-8.1033	-5.6008	-6.8809	-6.3663	-8.6883	-5.0444	-5.1033	-6.8809	-6.3663	-5.1647	-5.0444	-6.6883	-6.3663	-5.1033	-6.2288	-6.1033	-7.1033	-6.6883	-5.3663	-8.6883	-7.6883	-5.5183	-4.1647	-6.3663	-5.4403	-5.0444	-4.3307	-5.5183	-6.1033	-5.0444	-7.1033	-6.5183	-6.5183	-6.1033	-6.5183	-8.6883	-8.6883	-6.3663
AMPH	ENSG00000078053	ENST00000356264	ENSP00000348602	-5.3086	-5.9715	-4.8561	-6.7492	-5.0329	-5.7492	-7.2346	-6.2346	-7.5565	-6.7492	-6.9715	-6.2346	-6.9715	-5.8561	-6.2346	-7.2346	-6.3866	-7.2346	-4.6496	-6.5565	-5.8561	-5.8561	-6.5565	-4.6023	-6.7492	-6.7492	-6.9715	-9.5565	-6.9715	-6.0971	-5.3086	-6.5565	-4.3086	-5.1642	-4.0019	-5.1642	-4.8016	-5.3866	-6.7492	-5.3086	-5.7492	-6.7492	-6.3866	-5.9715	-7.9715	-5.7492
AMT	ENSG00000145020	ENST00000273588	ENSP00000273588	-6.5267	-5.8486	-5.0413	-6.5267	-5.5267	-5.8486	-8.8486	-6.0413	-7.2637	-6.8486	-6.0413	-5.2637	-7.8486	-6.8486	-4.9417	-6.0413	-7.8486	-5.3892	-4.8486	-7.8486	-6.2637	-5.2637	-6.8486	-7.2637	-7.8486	-5.6787	-6.0413	-6.5267	-6.5267	-5.8486	-3.9906	-6.8486	-7.8486	-5.1482	-4.6007	-5.8486	-5.2637	-5.3892	-6.5267	-5.5267	-6.5267	-4.7612	-5.5267	-6.0413	-6.0413	-6.8486
AMY1A	ENSG00000237763	ENST00000370083	ENSP00000359100	-5.2454	-4.9824	-5.8304	-4.5084	-5.5673	-7.1523	-9.1523	-5.8304	-5.5673	-6.5673	-7.1523	-5.8304	-7.1523	-7.5673	-5.6929	-4.5673	-6.1523	-7.5673	-6.5673	-5.6929	-5.5673	-8.1523	-8.1523	-5.8304	-6.3449	-7.1523	-8.1523	-6.8304	-8.1523	-7.1523	-6.3449	-5.9824	-5.1523	-5.6929	-6.5673	-4.4518	-5.9824	-7.1523	-8.1523	-5.1523	-4.5673	-5.8304	-5.9824	-5.4518	-6.5673	-6.3449
AMY2A	ENSG00000243480	ENST00000622339	ENSP00000481450	-5.3449	-4.9824	-5.8304	-4.4518	-5.6929	-7.1523	-9.1523	-5.8304	-5.5673	-6.5673	-7.1523	-5.8304	-7.5673	-8.1523	-5.8304	-4.3974	-5.9824	-8.1523	-6.3449	-5.6929	-5.4518	-9.1523	-8.1523	-5.6929	-6.5673	-7.1523	-7.5673	-6.8304	-8.1523	-7.5673	-6.1523	-5.6929	-5.3449	-5.6929	-6.3449	-4.5084	-5.6929	-7.5673	-8.1523	-5.1523	-4.5084	-5.9824	-5.9824	-5.5673	-6.3449	-6.3449
AMY2B	ENSG00000240038	ENST00000610648	ENSP00000481588	-5.2454	-5.0648	-5.9824	-4.3449	-5.5673	-7.1523	-9.1523	-5.9824	-5.5673	-6.5673	-7.1523	-5.8304	-7.5673	-7.5673	-5.6929	-4.5084	-5.9824	-7.5673	-6.3449	-5.6929	-5.4518	-8.1523	-9.1523	-5.6929	-6.5673	-7.1523	-7.5673	-6.8304	-7.5673	-7.5673	-6.1523	-5.6929	-5.4518	-5.5673	-6.1523	-4.5673	-5.5673	-7.5673	-9.1523	-5.1523	-4.5084	-5.9824	-5.9824	-5.5673	-6.5673	-6.3449
AMZ2	ENSG00000196704	ENST00000612294	ENSP00000483162	-4.6199	-5.5374	-5.1224	-5.9000	-5.3854	-6.3854	-7.7074	-6.7074	-5.7074	-6.3854	-7.1224	-5.7074	-5.5374	-5.9000	-6.3854	-5.1224	-6.1224	-5.2479	-5.5374	-6.7074	-5.5374	-6.3854	-7.7074	-5.7074	-7.1224	-7.1224	-7.1224	-7.7074	-5.9000	-5.7074	-6.3854	-6.1224	-4.6199	-5.7074	-5.9000	-5.2479	-6.1224	-5.9000	-8.7074	-5.9000	-5.7074	-5.7074	-6.3854	-7.7074	-6.3854	-7.1224
ANAPC1	ENSG00000153107	ENST00000341068	ENSP00000339109	-5.6097	-5.9672	-5.6453	-5.3525	-6.0603	-6.4437	-7.5078	-5.5078	-6.1092	-5.9672	-6.7193	-5.8798	-6.2123	-6.7193	-5.1343	-5.4754	-6.2123	-5.9672	-5.1092	-5.7578	-5.3525	-6.7193	-9.3823	-5.2393	-7.5078	-7.9672	-7.1599	-8.3823	-6.6453	-5.4754	-5.5410	-5.2668	-4.7004	-6.0603	-5.4437	-5.2123	-5.8379	-6.2668	-8.1599	-5.2668	-5.2668	-6.6453	-6.9672	-6.3823	-6.7193	-6.5078
ANAPC10	ENSG00000164162	ENST00000613466	ENSP00000478501	-5.3399	-5.9248	-5.1175	-5.1175	-4.7549	-6.9248	-7.9248	-5.1175	-5.1175	-5.9248	-6.3399	-6.9248	-5.6029	-6.3399	-5.6029	-4.9248	-5.1175	-6.3399	-5.3399	-5.6029	-5.1175	-6.3399	-7.9248	-5.6029	-6.9248	-7.9248	-6.3399	-6.3399	-6.3399	-6.9248	-7.9248	-6.3399	-4.9248	-5.3399	-6.3399	-5.3399	-6.9248	-6.9248	-7.9248	-5.9248	-5.3399	-6.9248	-6.9248	-5.9248	-5.9248	-6.9248
ANAPC13	ENSG00000129055	ENST00000514612	ENSP00000427327	-6.0444	-6.0444	-5.4594	-5.0444	-5.4594	-6.0444	-7.0444	-7.0444	-6.0444	-7.0444	-6.0444	-7.0444	-6.0444	-6.0444	-6.0444	-5.4594	-5.4594	-7.0444	-5.4594	-6.0444	-6.0444	-5.4594	-7.0444	-5.0444	-6.0444	-7.0444	-7.0444	-7.0444	-7.0444	-6.0444	-5.4594	-6.0444	-4.2370	-5.0444	-4.7225	-4.4594	-6.0444	-6.0444	-7.0444	-6.0444	-5.4594	-6.0444	-7.0444	-6.0444	-7.0444	-5.4594
ANAPC16	ENSG00000166295	ENST00000621663	ENSP00000477760	-4.8074	-7.3923	-6.3923	-7.3923	-7.3923	-5.8074	-6.3923	-6.3923	-6.3923	-6.3923	-7.3923	-5.3923	-7.3923	-6.3923	-5.8074	-7.3923	-5.8074	-7.3923	-5.3923	-6.3923	-5.8074	-5.3923	-7.3923	-7.3923	-7.3923	-7.3923	-5.3923	-7.3923	-6.3923	-6.3923	-5.3923	-5.3923	-5.0704	-5.8074	-4.5850	-5.8074	-6.3923	-5.8074	-7.3923	-4.8074	-4.8074	-6.3923	-6.3923	-5.0704	-6.3923	-5.3923
ANAPC4	ENSG00000053900	ENST00000315368	ENSP00000318775	-4.6289	-6.2988	-5.5883	-5.1144	-5.3659	-6.4363	-8.7582	-5.7582	-5.8513	-6.4363	-7.4363	-5.3659	-6.0578	-7.1733	-5.3659	-5.2988	-6.2988	-7.4363	-5.4363	-5.9509	-6.2988	-7.4363	-8.1733	-5.9509	-6.9509	-9.7582	-7.1733	-7.1733	-6.2988	-6.1733	-6.1733	-4.9509	-4.2988	-6.5883	-5.0033	-4.7138	-5.7582	-6.9509	-9.7582	-5.0578	-5.6708	-7.1733	-7.1733	-6.9509	-6.1733	-6.2988
ANAPC5	ENSG00000089053	ENST00000261819	ENSP00000261819	-5.2748	-5.4972	-4.9667	-5.6671	-6.2077	-6.6671	-7.6671	-7.3452	-6.3452	-5.6671	-6.8598	-6.2077	-7.3452	-5.4192	-5.2077	-6.8598	-5.9667	-5.5796	-4.3817	-6.0821	-7.0821	-6.8598	-7.3452	-7.3452	-8.0821	-7.3452	-6.8598	-7.3452	-7.0821	-4.9667	-4.2748	-5.7602	-5.1435	-6.3452	-4.5796	-5.2748	-5.4972	-4.9667	-6.3452	-5.1435	-7.0821	-6.0821	-6.3452	-6.8598	-6.4972	-6.8598
ANG	ENSG00000214274	ENST00000397990	ENSP00000381077	-6.0945	-4.6795	-5.0945	-6.0945	-5.6795	-5.0945	-7.6795	-6.6795	-5.0945	-5.6795	-6.0945	-7.6795	-6.6795	-5.3576	-6.6795	-6.0945	-7.6795	-5.3576	-4.8721	-6.0945	-5.6795	-6.0945	-6.0945	-5.6795	-6.6795	-6.6795	-6.0945	-6.0945	-6.0945	-7.6795	-4.6795	-7.6795	-5.3576	-6.0945	-7.6795	-5.3576	-7.6795	-5.6795	-6.6795	-6.0945	-6.0945	-4.8721	-6.6795	-5.6795	-7.6795	-5.6795
ANGEL1	ENSG00000013523	ENST00000251089	ENSP00000251089	-7.5078	-6.1859	-5.9228	-6.0484	-6.9228	-6.1859	-7.9228	-6.1859	-6.9228	-5.8074	-6.3379	-7.9228	-7.1859	-5.7004	-5.4203	-7.9228	-7.9228	-6.3379	-4.3379	-6.5078	-5.4203	-5.6009	-7.9228	-5.3379	-6.3379	-6.3379	-6.9228	-7.5078	-6.3379	-5.1155	-4.2224	-5.8074	-5.1155	-5.7004	-4.2599	-5.0484	-6.0484	-5.1859	-7.1859	-5.5078	-5.9228	-5.2599	-6.1859	-6.9228	-6.7004	-5.8074
ANGEL2	ENSG00000174606	ENST00000366962	ENSP00000355929	-5.0637	-5.6487	-5.5332	-5.3267	-5.9117	-7.6487	-7.2336	-6.6487	-5.5332	-7.2336	-5.9117	-5.4263	-6.4263	-6.9117	-6.2336	-5.2336	-5.7742	-5.9117	-5.5332	-5.2336	-5.3267	-6.0637	-8.2336	-5.6487	-6.6487	-7.6487	-6.6487	-9.2336	-6.2336	-6.9117	-5.3267	-5.9117	-4.7742	-5.5332	-5.7742	-5.2336	-6.0637	-7.2336	-9.2336	-5.9117	-5.3267	-6.0637	-8.2336	-6.2336	-6.2336	-7.6487
ANGPT1	ENSG00000154188	ENST00000297450	ENSP00000297450	-4.8684	-4.9464	-5.2095	-4.7240	-5.7944	-5.7944	-7.5314	-5.3090	-5.6569	-6.5314	-7.5314	-5.7944	-5.9464	-6.3090	-5.0289	-5.6569	-5.0289	-5.6569	-4.6569	-6.1163	-6.5314	-6.7944	-8.1163	-8.1163	-6.7944	-8.1163	-8.1163	-6.7944	-6.3090	-6.7944	-5.2095	-5.5314	-4.5928	-6.1163	-4.8684	-5.3090	-6.7944	-6.3090	-8.1163	-5.6569	-5.1163	-6.7944	-5.7944	-6.3090	-7.1163	-6.7944
ANGPT2	ENSG00000091879	ENST00000338312	ENSP00000343517	-4.6496	-4.8016	-4.9715	-5.0647	-5.2711	-6.6496	-6.6496	-5.8016	-7.3866	-5.3866	-6.3866	-6.9715	-6.1642	-5.6496	-5.1642	-5.8016	-5.3866	-6.3866	-4.6496	-6.9715	-6.6496	-7.3866	-7.9715	-6.9715	-7.3866	-7.3866	-7.9715	-7.9715	-5.9715	-5.8016	-5.9715	-5.8016	-4.3866	-5.2711	-5.8016	-5.3866	-6.9715	-6.1642	-7.9715	-5.9715	-5.2711	-5.8016	-6.6496	-7.3866	-6.9715	-7.3866
ANGPTL1	ENSG00000116194	ENST00000367629	ENSP00000356601	-4.7787	-5.0132	-5.2933	-5.1007	-6.1007	-5.7787	-9.1007	-5.7787	-5.1007	-5.9307	-6.2933	-6.5157	-6.5157	-5.9307	-5.0132	-5.2933	-5.1007	-7.5157	-5.5157	-5.7787	-5.7787	-7.1007	-8.1007	-5.6412	-8.1007	-8.1007	-8.1007	-6.5157	-6.2933	-7.1007	-5.1007	-6.1007	-4.4568	-5.5157	-6.2933	-4.9307	-5.5157	-6.7787	-9.1007	-7.5157	-5.0132	-6.7787	-5.9307	-5.9307	-6.5157	-6.1007
ANGPTL2	ENSG00000136859	ENST00000373425	ENSP00000362524	-7.1059	-4.1990	-4.7136	-7.5209	-6.5209	-5.2986	-6.5209	-7.1059	-6.5209	-6.1059	-6.5209	-7.5209	-9.1059	-5.1990	-5.7840	-6.5209	-6.7840	-5.5209	-4.2479	-6.7840	-6.2986	-5.2986	-6.7840	-7.1059	-7.1059	-5.5209	-5.9360	-9.1059	-7.5209	-5.4055	-4.0184	-7.5209	-7.1059	-4.9360	-4.0615	-6.7840	-7.5209	-5.2986	-6.7840	-6.7840	-6.2986	-4.7840	-6.2986	-7.1059	-9.1059	-5.6465
ANGPTL3	ENSG00000132855	ENST00000371129	ENSP00000360170	-4.1588	-5.0168	-5.5574	-4.8469	-6.4318	-6.2095	-7.0168	-5.5574	-5.2095	-6.6949	-6.6949	-6.4318	-5.5574	-6.4318	-6.6949	-4.9293	-4.5574	-6.6949	-6.2095	-5.4318	-5.4318	-6.6949	-8.0168	-7.0168	-7.4318	-9.0168	-9.0168	-9.0168	-5.3164	-6.0168	-7.4318	-5.4318	-3.9724	-5.8469	-5.6949	-5.1099	-6.6949	-7.4318	-8.0168	-7.4318	-5.6949	-6.0168	-8.0168	-6.2095	-6.4318	-6.6949
ANGPTL6	ENSG00000130812	ENST00000592641	ENSP00000467930	-9.0444	-6.2370	-5.8745	-8.0444	-9.0444	-5.5850	-7.0444	-7.4594	-7.4594	-5.5850	-6.4594	-6.7225	-9.0444	-7.4594	-6.4594	-8.0444	-7.4594	-5.2370	-4.1375	-6.7225	-6.4594	-5.1375	-6.0444	-6.4594	-7.0444	-4.7965	-5.8745	-6.0444	-8.0444	-5.7225	-3.7965	-6.7225	-6.4594	-5.2370	-4.5208	-6.0444	-6.0444	-4.6521	-4.4005	-6.4594	-6.0444	-4.4005	-5.5850	-5.7225	-7.4594	-5.8745
ANGPTL7	ENSG00000171819	ENST00000376819	ENSP00000366015	-6.0732	-4.4883	-4.3363	-6.0732	-6.3363	-5.6582	-7.6582	-6.6582	-7.0732	-4.9578	-7.6582	-7.0732	-8.6582	-5.1988	-5.4883	-7.0732	-7.0732	-5.6582	-4.5707	-7.0732	-6.0732	-8.6582	-8.6582	-6.0732	-7.6582	-5.6582	-6.0732	-7.0732	-8.6582	-4.7513	-4.7513	-6.6582	-6.0732	-4.6582	-4.4883	-6.3363	-6.0732	-5.6582	-7.0732	-6.6582	-6.3363	-4.9578	-6.3363	-7.0732	-7.6582	-6.0732
ANK1	ENSG00000029534	ENST00000347528	ENSP00000339620	-6.2772	-4.9438	-4.8987	-6.1662	-6.0142	-5.1137	-6.3361	-7.5992	-7.5992	-5.7918	-6.2772	-6.7512	-7.9211	-5.3064	-5.7512	-6.6732	-6.6732	-5.0385	-4.7512	-7.0142	-6.7512	-5.4617	-6.5288	-6.6732	-7.2207	-6.4617	-6.2207	-7.7512	-7.4617	-5.7512	-4.0385	-6.5992	-5.4617	-4.9211	-4.2207	-5.6357	-5.7512	-4.4617	-7.0142	-6.0631	-6.0631	-5.4948	-5.7512	-6.6732	-7.4617	-5.5635
ANK2	ENSG00000145362	ENST00000357077	ENSP00000349588	-4.5961	-6.4476	-5.1383	-5.9712	-5.0885	-5.6136	-7.8013	-5.4320	-6.2707	-5.7617	-6.4476	-5.6858	-6.8837	-6.1898	-5.9712	-5.9268	-5.7814	-5.9268	-5.2433	-6.3565	-5.5961	-6.2163	-8.1638	-5.2163	-7.0643	-7.9712	-7.9712	-8.0643	-6.8419	-6.3862	-5.4320	-6.0885	-4.0464	-5.4166	-4.4793	-4.7814	-5.7617	-5.6674	-8.3862	-5.3418	-5.9268	-6.2433	-6.3862	-6.2988	-6.1383	-6.3565
ANK3	ENSG00000151150	ENST00000280772	ENSP00000280772	-4.2444	-6.3074	-5.0379	-5.3203	-5.2199	-5.5756	-7.4143	-5.5449	-5.9053	-6.1147	-6.9854	-5.7397	-6.3598	-6.5912	-5.6885	-5.6718	-5.7053	-6.5601	-5.3598	-5.9249	-5.1722	-6.2321	-8.7928	-5.6885	-7.7224	-8.1147	-7.6553	-8.2078	-6.9854	-6.4423	-5.8293	-6.1840	-4.2755	-5.5912	-5.0594	-4.8109	-5.2692	-5.5000	-8.2078	-5.9053	-5.8109	-6.4423	-6.2321	-6.6229	-6.1840	-6.7928
ANKEF1	ENSG00000132623	ENST00000378392	ENSP00000367644	-4.4945	-5.6164	-4.6164	-4.9490	-5.7039	-6.3820	-8.1189	-6.3820	-6.0035	-6.5340	-6.2445	-7.1189	-5.7039	-5.8965	-5.7039	-5.2445	-7.1189	-7.1189	-6.2445	-5.6164	-5.8965	-6.8965	-7.3820	-6.0035	-6.8965	-7.3820	-6.5340	-8.7039	-6.7039	-8.1189	-5.2445	-5.3116	-4.4185	-5.7039	-5.6164	-4.5746	-5.0600	-5.7039	-7.3820	-4.8965	-5.1803	-6.1189	-6.3820	-6.0035	-6.8965	-6.5340
ANKFY1	ENSG00000185722	ENST00000341657	ENSP00000343362	-6.0130	-4.7374	-5.1316	-5.6171	-6.1735	-6.0910	-6.5605	-6.3540	-6.2609	-5.6760	-7.2609	-6.4536	-7.6760	-5.4536	-5.6171	-5.9390	-7.0910	-5.5060	-4.6171	-6.0130	-7.0910	-6.8015	-6.8015	-6.6760	-7.2609	-6.6760	-6.8015	-8.2609	-6.8015	-5.4029	-4.1112	-5.9390	-5.8686	-5.3067	-4.5330	-5.0515	-5.0910	-4.5330	-6.8015	-5.4536	-5.9390	-5.9390	-5.9390	-6.9390	-7.6760	-5.7374
ANKH	ENSG00000154122	ENST00000284268	ENSP00000284268	-5.7814	-5.7814	-5.2959	-6.5183	-5.2959	-5.6439	-5.9334	-9.1033	-6.2959	-5.7814	-7.1033	-6.1033	-6.5183	-4.5797	-4.9334	-5.9334	-9.1033	-5.6439	-6.7814	-7.1033	-7.1033	-5.9334	-6.7814	-5.9334	-9.1033	-8.1033	-5.9334	-8.1033	-7.5183	-5.1964	-4.4028	-6.7814	-6.1033	-5.1964	-5.1033	-6.7814	-5.6439	-4.6439	-6.1033	-5.5183	-6.5183	-5.4028	-5.9334	-6.7814	-8.1033	-5.1964
ANKHD1-EIF4EBP3	ENSG00000254996	ENST00000532219	ENSP00000432016	-5.0455	-5.8004	-5.8004	-5.0634	-5.1759	-6.2154	-7.5780	-5.4080	-6.1374	-6.4311	-7.2154	-5.6849	-6.6304	-7.2154	-5.7706	-5.8618	-5.6304	-6.8618	-5.0634	-5.6304	-5.2560	-6.3853	-7.8004	-5.0634	-7.1374	-8.5780	-7.6849	-8.3853	-6.5780	-6.9930	-5.5524	-5.6849	-4.5027	-6.1374	-5.8004	-4.8155	-4.6849	-5.9259	-8.0634	-4.8775	-5.0815	-6.2560	-6.3409	-5.5027	-6.5780	-7.2979
ANKIB1	ENSG00000001629	ENST00000265742	ENSP00000265742	-4.8417	-6.0762	-6.0762	-5.1636	-5.8417	-6.7042	-8.5787	-5.6401	-5.6401	-6.1636	-6.7042	-5.4632	-6.5787	-6.5787	-5.4088	-5.9937	-5.5787	-6.0762	-5.6401	-6.2568	-5.3563	-6.5787	-9.1636	-5.2095	-7.3563	-6.5787	-7.3563	-7.5787	-6.8417	-5.9937	-5.9157	-5.3563	-4.0344	-5.0344	-5.3563	-4.7374	-5.3563	-5.8417	-8.5787	-5.1193	-5.5198	-6.8417	-6.8417	-6.1636	-6.5787	-7.3563
ANKLE2	ENSG00000176915	ENST00000357997	ENSP00000350686	-4.9156	-6.0531	-5.3750	-5.6381	-5.9600	-6.2596	-7.3750	-6.5006	-5.5006	-5.3161	-5.5677	-6.1526	-7.3750	-6.1526	-6.2596	-6.9600	-6.6381	-6.1526	-5.5677	-6.6381	-5.3750	-5.3161	-6.1526	-6.0531	-7.1526	-6.9600	-6.3750	-7.6381	-7.9600	-5.9600	-4.5006	-6.6381	-4.6381	-5.0531	-4.7121	-5.3750	-6.2596	-5.1526	-6.0531	-5.0531	-5.6381	-5.6381	-6.0531	-6.7901	-7.3750	-5.9600
ANKMY2	ENSG00000106524	ENST00000306999	ENSP00000303570	-4.3190	-6.1555	-4.7930	-4.9629	-5.6410	-5.9629	-7.9629	-5.9629	-5.7930	-6.3779	-8.9629	-7.3779	-6.6410	-5.2625	-5.1555	-5.9629	-5.5035	-6.9629	-5.2625	-5.6410	-6.3779	-6.9629	-7.9629	-5.7930	-6.6410	-8.9629	-8.9629	-7.9629	-6.9629	-6.6410	-5.1555	-6.1555	-4.3190	-6.3779	-4.7150	-4.8754	-5.5035	-6.1555	-8.9629	-5.1555	-5.3779	-5.9629	-6.9629	-5.9629	-6.1555	-5.9629
ANKRA2	ENSG00000164331	ENST00000296785	ENSP00000296785	-5.0758	-6.5353	-5.9503	-4.4478	-5.3654	-6.2133	-7.5353	-5.7279	-6.9503	-6.9503	-7.5353	-5.9503	-6.2133	-5.9503	-5.2133	-5.5353	-5.5353	-6.2133	-5.3654	-5.5353	-6.2133	-6.2133	-7.5353	-5.9503	-6.5353	-8.5353	-8.5353	-7.5353	-5.9503	-6.9503	-5.0758	-5.7279	-4.5353	-6.2133	-5.5353	-4.8348	-5.9503	-6.2133	-8.5353	-4.9503	-4.8348	-6.5353	-6.5353	-6.5353	-5.7279	-6.2133
ANKRD1	ENSG00000148677	ENST00000371697	ENSP00000360762	-4.2365	-5.5584	-4.4710	-5.5584	-5.9735	-6.2365	-6.5584	-6.2365	-5.7511	-5.9735	-6.5584	-8.5584	-6.5584	-5.5584	-5.9735	-5.9735	-6.2365	-6.2365	-6.2365	-5.9735	-6.2365	-8.5584	-6.9735	-5.9735	-6.5584	-6.9735	-7.5584	-6.9735	-6.5584	-5.7511	-4.6515	-5.5584	-4.3885	-5.9735	-4.3885	-4.7511	-5.3885	-5.7511	-5.9735	-5.3885	-5.2365	-6.5584	-6.2365	-8.5584	-6.2365	-7.5584
ANKRD10	ENSG00000088448	ENST00000267339	ENSP00000267339	-6.5789	-5.2004	-5.9009	-5.0935	-5.4414	-6.3159	-6.3159	-6.3159	-6.3159	-5.5789	-6.9009	-5.0935	-7.9009	-6.5789	-6.5789	-5.5789	-6.5789	-4.9940	-5.0935	-5.7309	-6.0935	-6.5789	-6.3159	-6.5789	-7.9009	-6.9009	-7.3159	-7.9009	-7.9009	-5.5789	-4.6529	-7.9009	-5.4414	-4.9940	-4.9940	-6.0935	-6.0935	-4.8134	-5.7309	-5.7309	-5.0935	-5.3159	-5.3159	-6.3159	-6.3159	-6.3159
ANKRD11	ENSG00000167522	ENST00000378330	ENSP00000367581	-4.3765	-5.9181	-3.8175	-7.3225	-7.0880	-6.2005	-6.3655	-7.5030	-6.6026	-5.3655	-5.5030	-7.0880	-8.6026	-6.0524	-6.4557	-7.9505	-8.6026	-5.7952	-5.0005	-7.7095	-6.2400	-4.9342	-5.9505	-5.8553	-7.3225	-6.8864	-6.3655	-8.0880	-7.8250	-6.0176	-4.7806	-7.5030	-5.0524	-3.9837	-3.7375	-5.9181	-6.6026	-4.5770	-6.1620	-6.2806	-7.2400	-5.5770	-5.7661	-7.7095	-8.8250	-6.3225
ANKRD12	ENSG00000101745	ENST00000400020	ENSP00000382897	-3.3975	-6.1272	-5.0117	-4.9466	-5.4491	-7.1272	-10.0341	-5.4491	-5.8247	-6.0799	-6.3337	-5.2012	-5.9897	-7.7122	-5.8642	-5.5423	-5.3337	-7.3337	-5.6418	-5.4491	-5.3337	-7.4491	-9.0341	-5.6078	-7.0341	-9.0341	-8.7122	-8.2268	-6.4491	-7.4491	-7.0341	-6.0341	-3.6332	-5.7122	-5.2268	-4.3476	-6.0341	-7.1272	-10.0341	-6.0799	-6.5747	-9.0341	-7.7122	-6.7862	-6.3903	-8.0341
ANKRD13A	ENSG00000076513	ENST00000261739	ENSP00000261739	-4.8163	-5.6394	-6.5325	-5.2524	-5.1699	-5.8804	-7.0179	-6.1699	-6.1699	-5.3399	-6.1699	-7.0179	-6.5325	-5.8804	-5.6394	-5.8804	-5.7549	-6.7549	-5.0919	-5.8804	-6.7549	-6.1699	-7.3399	-6.5325	-6.5325	-6.5325	-6.7549	-7.7549	-7.3399	-5.0919	-5.0179	-7.0179	-4.3399	-5.0919	-4.3399	-5.2524	-6.0179	-5.7549	-7.7549	-5.5325	-5.6394	-6.3399	-7.0179	-7.0179	-7.7549	-5.7549
ANKRD13D	ENSG00000172932	ENST00000511455	ENSP00000427130	-6.5655	-5.2854	-5.9134	-7.3729	-6.2029	-5.2854	-7.3729	-6.2029	-8.3729	-4.9805	-6.2029	-7.0509	-9.3729	-5.6724	-5.7879	-6.7879	-9.3729	-5.5655	-4.1634	-6.7879	-6.3729	-4.5655	-6.5655	-6.3729	-7.7879	-5.2854	-5.1249	-8.3729	-8.3729	-5.4660	-3.9805	-6.3729	-5.5655	-5.1249	-3.7879	-6.7879	-6.3729	-4.5655	-6.5655	-7.7879	-7.0509	-5.3729	-6.2029	-6.7879	-7.7879	-6.5655
ANKRD16	ENSG00000134461	ENST00000380094	ENSP00000369436	-6.3889	-6.1258	-5.0104	-6.7108	-5.5409	-6.1258	-7.7108	-6.1258	-6.3889	-6.7108	-5.7108	-6.7108	-8.7108	-5.5409	-5.7108	-6.7108	-7.7108	-5.3889	-4.9035	-5.2514	-6.3889	-7.7108	-6.7108	-6.3889	-6.1258	-6.3889	-6.1258	-8.7108	-8.7108	-5.1258	-3.9559	-5.9035	-5.2514	-4.6233	-5.3889	-5.5409	-5.0104	-4.1872	-6.3889	-5.7108	-6.7108	-4.8039	-5.2514	-6.7108	-7.7108	-5.5409
ANKRD2	ENSG00000165887	ENST00000307518	ENSP00000306163	-5.5374	-6.3854	-4.7074	-6.1224	-6.3854	-5.5374	-6.7074	-6.7074	-7.7074	-6.7074	-6.3854	-7.1224	-8.7074	-5.2479	-5.5374	-7.1224	-7.1224	-5.5374	-4.7074	-5.7074	-7.1224	-6.1224	-6.3854	-5.9000	-6.7074	-5.9000	-5.3854	-7.7074	-7.1224	-5.9000	-3.7074	-7.1224	-6.3854	-4.6199	-3.7074	-5.3854	-5.3854	-4.7074	-6.1224	-5.2479	-6.7074	-5.7074	-4.7074	-7.7074	-8.7074	-7.1224
ANKRD22	ENSG00000152766	ENST00000371930	ENSP00000360998	-4.7901	-5.6381	-5.3750	-4.9600	-5.9600	-5.9600	-6.9600	-7.9600	-5.3750	-5.9600	-6.3750	-7.9600	-6.9600	-5.3750	-5.3750	-5.3750	-5.9600	-7.9600	-5.3750	-5.6381	-7.9600	-5.9600	-7.9600	-6.3750	-6.3750	-7.9600	-6.3750	-6.9600	-5.3750	-5.6381	-5.6381	-5.3750	-5.3750	-5.6381	-5.6381	-5.3750	-5.3750	-5.6381	-7.9600	-5.1526	-6.3750	-5.9600	-6.3750	-6.9600	-6.3750	-6.3750
ANKRD24	ENSG00000089847	ENST00000600132	ENSP00000471252	-7.0637	-6.3267	-5.1462	-7.6487	-5.5332	-5.9857	-6.5332	-7.6487	-6.9117	-5.5898	-6.2336	-7.0637	-8.2336	-6.3267	-5.7742	-7.6487	-6.5332	-6.0637	-4.0242	-7.4263	-7.0637	-5.9117	-6.7742	-7.0637	-7.2336	-6.3267	-4.7742	-7.4263	-6.4263	-5.5332	-4.0048	-7.4263	-5.1892	-5.4787	-3.2794	-6.1462	-5.6487	-3.6945	-5.3756	-5.3267	-6.3267	-5.2336	-5.4787	-6.9117	-8.2336	-6.3267
ANKRD27	ENSG00000105186	ENST00000306065	ENSP00000304292	-5.2069	-5.4133	-4.9438	-5.9438	-6.6543	-6.0263	-7.1137	-6.4133	-5.7214	-5.5902	-6.0263	-6.5288	-7.1137	-6.3064	-6.0263	-5.7918	-6.4133	-5.3589	-4.5592	-6.3064	-6.6543	-6.1137	-7.1137	-5.9438	-7.7918	-7.5288	-7.3064	-8.1137	-7.5288	-5.4133	-4.3858	-6.2069	-5.3589	-5.1595	-4.4699	-5.4699	-6.1137	-5.2069	-6.5288	-5.3589	-5.8658	-6.0263	-6.6543	-6.9438	-6.9438	-5.7918
ANKRD29	ENSG00000154065	ENST00000592179	ENSP00000468354	-5.1659	-5.3179	-5.4878	-5.4878	-5.4878	-5.9029	-8.4878	-5.9029	-5.4878	-6.1659	-6.1659	-6.4878	-6.4878	-6.4878	-5.9029	-6.4878	-6.1659	-6.1659	-5.4878	-6.1659	-6.4878	-6.4878	-7.4878	-8.4878	-7.4878	-6.9029	-6.4878	-6.9029	-6.1659	-5.3179	-4.2399	-5.9029	-5.3179	-4.9029	-6.1659	-5.9029	-4.6805	-4.5809	-5.6805	-5.4878	-5.1659	-5.4878	-5.6805	-5.9029	-8.4878	-6.4878
ANKRD34A	ENSG00000272031	ENST00000606888	ENSP00000475189	-6.3064	-6.7918	-5.7918	-6.7918	-7.5288	-5.2069	-6.5288	-6.5288	-7.5288	-6.1137	-6.3064	-6.7918	-9.1137	-5.7918	-6.3064	-8.1137	-6.5288	-5.6543	-5.3064	-8.1137	-4.8658	-4.7214	-5.7918	-4.4699	-6.3064	-4.6543	-5.9438	-6.7918	-6.3064	-5.5288	-4.7214	-5.7918	-5.9438	-5.0263	-4.4699	-6.7918	-6.3064	-4.6543	-5.6543	-6.1137	-6.1137	-5.2069	-4.6543	-5.5288	-7.1137	-6.5288
ANKRD35	ENSG00000198483	ENST00000355594	ENSP00000347802	-6.2411	-6.7266	-4.5249	-6.0485	-6.1416	-6.8786	-8.0485	-7.2411	-7.2411	-5.5891	-5.8786	-6.7266	-10.0485	-5.8786	-6.3480	-8.0485	-5.8006	-6.3480	-4.0261	-6.5891	-5.8786	-6.7266	-7.7266	-6.4635	-6.7266	-7.0485	-5.0943	-8.0485	-5.6562	-6.7266	-3.8786	-6.4635	-4.9192	-5.7266	-3.6562	-5.9610	-4.9192	-4.4939	-7.0485	-4.8390	-5.6562	-6.0485	-5.3480	-6.5891	-8.0485	-7.4635
ANKRD40	ENSG00000154945	ENST00000285243	ENSP00000285243	-5.7347	-5.5648	-5.2753	-5.1497	-5.5648	-6.4128	-7.7347	-6.1497	-5.7347	-6.7347	-5.9274	-7.1497	-7.1497	-6.7347	-5.9274	-5.9274	-5.9274	-7.1497	-4.6472	-7.7347	-4.8278	-5.0343	-7.1497	-5.4128	-6.4128	-7.7347	-6.7347	-8.7347	-7.1497	-5.7347	-4.4868	-6.7347	-4.7347	-5.9274	-4.6472	-4.7347	-5.4128	-5.7347	-7.1497	-6.4128	-6.1497	-6.7347	-5.9274	-6.4128	-7.7347	-6.4128
ANKRD42	ENSG00000137494	ENST00000531895	ENSP00000434666	-4.9594	-6.3219	-5.0418	-5.2224	-5.8074	-7.1293	-7.5443	-5.8074	-5.4288	-6.3219	-6.3219	-5.8074	-5.6699	-6.5443	-5.8074	-5.8074	-6.1293	-5.9594	-5.0418	-5.0418	-7.1293	-6.8074	-9.1293	-6.8074	-6.8074	-9.1293	-7.5443	-7.1293	-6.8074	-6.5443	-5.8074	-5.1293	-4.3744	-6.3219	-5.2224	-4.2713	-4.9594	-5.6699	-7.5443	-5.1293	-4.9594	-5.9594	-6.8074	-6.3219	-5.9594	-7.5443
ANKRD44	ENSG00000065413	ENST00000282272	ENSP00000282272	-5.2302	-5.4526	-5.3371	-4.5781	-5.5781	-6.0375	-7.7156	-6.4526	-6.3371	-6.7156	-6.7156	-6.4526	-6.7156	-5.7896	-6.2302	-5.6452	-6.5781	-5.3937	-5.7896	-5.1796	-6.2302	-7.0375	-8.4526	-6.8676	-8.4526	-7.4526	-7.2302	-7.7156	-7.4526	-6.1307	-4.8676	-5.4526	-4.7896	-5.1796	-5.3937	-4.9083	-4.8676	-5.1307	-7.0375	-4.4830	-5.5140	-6.2302	-5.8676	-6.2302	-6.0375	-6.3371
ANKRD45	ENSG00000183831	ENST00000333279	ENSP00000331268	-4.7549	-6.3399	-5.5325	-5.1699	-5.1699	-5.7549	-8.3399	-5.5325	-5.5325	-7.3399	-6.7549	-5.7549	-6.7549	-6.3399	-6.3399	-6.0179	-5.1699	-8.3399	-5.3399	-5.7549	-6.3399	-7.3399	-8.3399	-5.5325	-7.3399	-8.3399	-7.3399	-6.7549	-8.3399	-5.7549	-5.3399	-6.0179	-3.6394	-5.5325	-4.7549	-5.0179	-5.0179	-6.0179	-8.3399	-4.7549	-6.7549	-7.3399	-5.7549	-6.3399	-6.3399	-7.3399
ANKRD49	ENSG00000168876	ENST00000544612	ENSP00000440396	-4.8924	-5.4070	-6.2143	-4.8924	-5.6294	-5.6294	-7.2143	-5.4070	-5.8924	-6.6294	-6.2143	-5.8924	-7.2143	-6.6294	-6.6294	-5.6294	-5.4070	-5.4070	-5.8924	-5.6294	-6.2143	-6.6294	-8.2143	-6.2143	-6.6294	-8.2143	-6.6294	-7.2143	-7.2143	-5.4070	-5.8924	-4.8924	-4.1269	-5.8924	-5.4070	-4.2143	-5.6294	-5.6294	-8.2143	-5.4070	-5.8924	-5.8924	-6.2143	-7.2143	-7.2143	-7.2143
ANKRD50	ENSG00000151458	ENST00000504087	ENSP00000425658	-5.1459	-6.2903	-5.7833	-4.9235	-5.4507	-7.7308	-8.2163	-5.7308	-5.7308	-6.7308	-7.2163	-5.4089	-6.3683	-7.7308	-5.8377	-5.4938	-5.1806	-6.2163	-5.0463	-5.3287	-5.9532	-8.2163	-10.5382	-5.8943	-6.8377	-7.5382	-7.9532	-7.7308	-6.2903	-6.6313	-6.0788	-5.4507	-4.6313	-6.6313	-5.7833	-4.6313	-4.6802	-6.2163	-8.2163	-4.8377	-5.2903	-6.8377	-5.8943	-5.4938	-6.0146	-6.6313
ANKRD52	ENSG00000139645	ENST00000267116	ENSP00000267116	-6.5622	-5.2892	-5.2892	-5.5033	-6.0597	-5.8253	-6.5622	-6.2403	-8.5622	-5.4468	-6.6878	-6.8253	-10.1472	-5.8253	-6.0597	-6.5622	-7.8253	-5.2892	-5.5622	-5.5033	-6.5622	-5.8253	-8.1472	-6.8253	-6.9773	-6.5622	-6.2403	-7.3399	-6.9773	-5.3399	-3.9184	-5.9773	-5.8993	-4.7897	-4.8993	-5.6236	-5.4468	-4.3658	-7.1472	-4.2646	-6.0597	-5.1028	-5.7549	-6.6878	-7.3399	-6.3399
ANKRD54	ENSG00000100124	ENST00000215941	ENSP00000215941	-7.4838	-6.4838	-5.3139	-5.8989	-6.1619	-5.6765	-6.8989	-6.8989	-7.4838	-6.4838	-5.8989	-6.8989	-7.4838	-6.1619	-6.1619	-7.4838	-7.4838	-5.3139	-4.3964	-6.1619	-7.4838	-5.8989	-5.8989	-6.8989	-6.1619	-5.0244	-6.1619	-6.8989	-6.1619	-5.4838	-3.6258	-8.4838	-6.1619	-4.6765	-4.3964	-5.0244	-7.4838	-4.6765	-5.1619	-5.0244	-7.4838	-4.3964	-5.3139	-6.8989	-7.4838	-6.8989
ANKRD6	ENSG00000135299	ENST00000369408	ENSP00000358416	-5.3808	-5.4633	-4.4215	-5.3028	-5.5507	-5.7434	-7.2288	-5.7434	-6.0913	-6.2288	-5.5507	-7.2288	-7.5507	-6.3808	-6.3808	-6.5507	-5.8503	-5.5507	-4.3028	-5.8503	-5.8503	-5.8503	-7.5507	-6.7434	-6.9658	-6.7434	-6.9658	-7.9658	-7.2288	-5.7434	-5.0272	-5.7434	-5.1584	-5.3028	-4.7434	-5.8503	-5.2288	-4.6439	-6.3808	-4.9658	-6.3808	-5.8503	-5.7434	-7.2288	-7.9658	-6.2288
ANKRD65	ENSG00000235098	ENST00000454272	ENSP00000482314	-8.8361	-8.8361	-7.2511	-8.8361	-6.8361	-5.6661	-5.8361	-7.8361	-7.8361	-6.8361	-5.6661	-7.8361	-7.8361	-7.8361	-7.2511	-7.8361	-7.8361	-4.7486	-4.9292	-6.8361	-7.8361	-5.8361	-6.2511	-6.0287	-6.2511	-5.3766	-5.1356	-7.8361	-7.2511	-5.6661	-3.2511	-6.8361	-6.2511	-5.1356	-4.0287	-6.8361	-6.2511	-3.8819	-3.9292	-5.6661	-6.2511	-4.0812	-4.4437	-6.8361	-8.8361	-6.8361
ANKS1A	ENSG00000064999	ENST00000360359	ENSP00000353518	-5.4118	-5.6956	-4.9338	-6.4118	-6.2192	-5.6956	-6.7597	-6.6342	-7.2192	-5.1317	-6.3123	-6.1317	-7.4118	-5.6956	-5.9712	-6.5187	-6.7597	-5.4643	-4.6956	-6.0492	-6.1317	-5.4118	-6.8972	-5.6956	-7.6342	-6.8972	-5.8972	-8.6342	-7.8972	-5.3123	-4.2884	-8.2192	-5.4118	-4.7273	-4.4643	-5.5753	-5.4643	-5.1748	-6.6342	-5.8269	-6.7597	-4.8972	-5.4643	-6.6342	-9.2192	-6.1317
ANKS4B	ENSG00000175311	ENST00000311620	ENSP00000308772	-5.7219	-5.3068	-4.4324	-5.5699	-7.3068	-6.3068	-7.8918	-5.8918	-5.7219	-6.3068	-5.1913	-5.7219	-6.8918	-5.5699	-6.3068	-6.5699	-6.0844	-6.0844	-4.7219	-6.5699	-7.3068	-6.5699	-7.8918	-5.7219	-7.8918	-8.8918	-8.8918	-7.3068	-5.8918	-5.7219	-4.6439	-6.3068	-4.4324	-5.0844	-4.3682	-4.6439	-5.8918	-5.3068	-8.8918	-4.9849	-6.3068	-5.8918	-5.7219	-6.0844	-8.8918	-6.3068
ANKS6	ENSG00000165138	ENST00000353234	ENSP00000297837	-5.4672	-5.4672	-5.3360	-6.4001	-6.2746	-5.7721	-6.2746	-6.4001	-7.0522	-4.9526	-6.1591	-6.6896	-8.8595	-6.8595	-5.8595	-6.5376	-7.2746	-5.2746	-5.0522	-6.6896	-6.2746	-5.0016	-6.1591	-5.6116	-7.0522	-6.5376	-6.0522	-7.5376	-7.5376	-5.9526	-4.1046	-6.5376	-6.1591	-4.8595	-4.6896	-5.7721	-5.4001	-4.6896	-5.3360	-6.2746	-6.1591	-4.9053	-4.9053	-6.4001	-8.2746	-6.1591
ANKZF1	ENSG00000163516	ENST00000410034	ENSP00000386337	-6.4448	-7.0297	-4.9143	-6.4448	-5.7078	-7.0297	-8.6147	-5.7078	-5.7078	-6.1553	-5.9143	-7.0297	-7.6147	-6.8074	-7.2928	-8.6147	-6.1553	-6.2928	-4.3293	-6.2928	-5.8074	-5.5272	-7.6147	-5.4448	-5.9143	-6.4448	-5.3668	-6.1553	-6.2928	-5.5272	-4.6147	-6.2928	-4.8598	-5.2928	-4.3668	-5.3668	-5.2224	-5.0297	-6.8074	-4.7078	-5.9143	-5.7078	-5.8074	-6.2928	-7.6147	-7.0297
ANLN	ENSG00000011426	ENST00000265748	ENSP00000265748	-4.2297	-5.9591	-5.2528	-5.1196	-5.2528	-6.3997	-7.6221	-5.2070	-5.7476	-5.8147	-6.7476	-5.3001	-6.2070	-6.8851	-6.0371	-5.5632	-5.0777	-7.8851	-5.5066	-7.2070	-5.1196	-6.7476	-9.2070	-5.8147	-6.7476	-7.2070	-8.2070	-6.3997	-6.6221	-6.5066	-5.9591	-5.6221	-4.0985	-6.3997	-5.6835	-4.7152	-5.1626	-6.2070	-9.2070	-5.4521	-5.8851	-7.0371	-7.8851	-6.2070	-6.6221	-7.0371
ANO1	ENSG00000131620	ENST00000355303	ENSP00000347454	-5.4429	-4.9835	-4.3555	-7.0279	-7.0279	-5.7060	-6.1210	-7.7060	-6.3275	-5.7060	-6.3275	-8.4429	-9.0279	-4.0972	-5.0279	-7.0279	-9.0279	-5.7060	-5.2730	-7.2206	-6.7060	-5.5685	-6.0279	-7.7060	-7.4429	-6.2206	-6.0279	-8.4429	-8.0279	-5.3840	-4.3000	-8.4429	-6.4429	-4.6704	-4.1699	-6.4429	-7.2206	-4.7425	-6.7060	-6.7060	-7.0279	-5.1699	-6.4429	-8.4429	-9.0279	-4.9404
ANO10	ENSG00000160746	ENST00000292246	ENSP00000292246	-5.0955	-5.5809	-4.9029	-5.6805	-6.4878	-5.9029	-7.4878	-6.1659	-5.6805	-6.6805	-7.1659	-6.9029	-6.6805	-5.5809	-5.0955	-5.0284	-6.4878	-7.9029	-5.3179	-6.4878	-5.9029	-6.9029	-9.4878	-6.3179	-8.4878	-7.9029	-7.1659	-7.1659	-6.6805	-5.4878	-5.0955	-6.1659	-4.6299	-6.3179	-5.0284	-5.4878	-5.5809	-5.2399	-8.4878	-5.5809	-6.4878	-7.1659	-6.4878	-6.0284	-7.1659	-5.7874
ANO6	ENSG00000177119	ENST00000423947	ENSP00000409126	-4.7404	-5.3649	-5.4904	-5.4263	-6.3649	-5.7019	-7.3649	-5.9498	-6.1425	-6.1425	-6.4904	-7.6279	-5.5575	-4.8624	-5.3649	-5.2494	-6.3649	-6.4904	-5.3060	-6.4904	-5.6279	-6.2494	-8.3649	-6.1425	-6.6279	-6.9498	-6.9498	-8.3649	-7.1425	-5.8624	-5.3649	-5.8624	-4.7799	-5.7019	-5.1949	-5.3060	-5.6279	-5.9498	-9.9498	-6.1425	-5.4904	-6.7799	-6.6279	-7.1425	-5.7799	-6.2494
ANO8	ENSG00000074855	ENST00000159087	ENSP00000159087	-7.5258	-6.2457	-5.0852	-8.0112	-7.1632	-5.9408	-6.6327	-8.7482	-8.3332	-5.1237	-7.3332	-8.0112	-10.3332	-5.4752	-6.0112	-7.5258	-9.3332	-6.1632	-4.5783	-7.5258	-6.4263	-4.6607	-5.4752	-6.1632	-7.3332	-5.0112	-5.2039	-7.0112	-7.1632	-5.0478	-4.1632	-7.7482	-5.9408	-5.2888	-3.6467	-6.6327	-6.6327	-4.2457	-5.9408	-6.4263	-7.5258	-4.5003	-4.8413	-7.0112	-8.7482	-6.0112
ANO9	ENSG00000185101	ENST00000332826	ENSP00000332788	-8.1293	-5.4663	-4.8074	-7.7142	-7.7142	-4.8563	-6.5443	-7.3923	-7.1293	-5.4663	-5.8074	-7.7142	-9.7142	-4.3567	-5.0704	-7.1293	-8.1293	-5.3923	-4.9594	-7.7142	-7.1293	-5.5443	-6.3923	-7.1293	-7.7142	-5.5443	-5.8074	-7.7142	-8.7142	-4.7600	-4.0418	-7.7142	-6.2548	-5.0138	-4.3219	-7.1293	-7.7142	-4.4663	-6.5443	-7.3923	-7.7142	-5.5443	-5.8074	-7.7142	-9.7142	-5.0138
ANP32A	ENSG00000140350	ENST00000465139	ENSP00000417864	-5.2621	-4.5617	-4.9402	-5.9402	-5.9402	-6.6771	-6.6771	-8.2621	-6.6771	-6.2621	-6.6771	-5.9402	-7.2621	-6.6771	-8.2621	-6.6771	-7.2621	-8.2621	-6.6771	-6.6771	-6.6771	-7.2621	-6.6771	-6.6771	-6.2621	-8.2621	-5.9402	-8.2621	-6.6771	-4.8027	-5.2621	-5.6771	-3.4547	-4.3552	-3.3552	-4.0142	-6.6771	-7.2621	-8.2621	-6.6771	-6.2621	-4.9402	-7.2621	-5.9402	-5.6771	-6.6771
ANP32B	ENSG00000136938	ENST00000339399	ENSP00000345848	-4.8120	-5.6865	-5.2715	-5.1015	-6.2715	-5.9495	-8.2715	-8.2715	-6.6865	-6.6865	-5.9495	-5.6865	-7.2715	-5.9495	-7.2715	-7.2715	-8.2715	-7.2715	-6.6865	-7.2715	-7.2715	-6.6865	-7.2715	-6.2715	-6.2715	-8.2715	-7.2715	-8.2715	-7.2715	-5.4641	-4.9495	-5.6865	-3.1422	-4.5710	-3.7479	-3.5710	-6.6865	-7.2715	-8.2715	-6.2715	-5.4641	-6.2715	-6.6865	-5.6865	-6.6865	-6.2715
ANP32E	ENSG00000143401	ENST00000583931	ENSP00000463154	-4.8893	-5.7638	-6.0268	-4.6483	-6.0268	-7.3487	-8.3487	-7.3487	-6.7638	-7.3487	-6.7638	-5.3487	-6.7638	-6.7638	-6.7638	-5.7638	-6.7638	-8.3487	-6.3487	-8.3487	-6.7638	-7.3487	-6.3487	-8.3487	-6.3487	-8.3487	-7.3487	-8.3487	-6.3487	-6.3487	-4.7638	-5.1788	-2.9564	-5.7638	-3.4418	-3.5938	-6.7638	-7.3487	-7.3487	-6.0268	-5.1788	-6.0268	-6.3487	-6.3487	-7.3487	-6.3487
ANPEP	ENSG00000166825	ENST00000300060	ENSP00000300060	-6.8315	-4.2735	-4.7920	-5.6795	-6.3010	-4.8721	-6.4164	-7.0014	-6.8315	-5.3576	-7.1941	-7.4164	-8.4164	-4.8721	-5.7535	-6.1941	-7.6795	-6.0945	-4.7920	-8.0014	-6.8315	-5.1434	-6.8315	-8.4164	-8.0014	-7.1941	-6.0945	-8.0014	-10.0014	-5.5420	-4.0945	-6.8315	-7.0014	-4.8315	-4.2200	-6.1941	-6.5420	-4.4778	-7.0014	-7.0014	-8.0014	-5.1434	-7.0014	-6.8315	-8.4164	-5.4778
ANTXR1	ENSG00000169604	ENST00000303714	ENSP00000301945	-5.6958	-5.5803	-5.1108	-5.9588	-6.2808	-5.9588	-7.6958	-6.4734	-6.1108	-6.6958	-5.8213	-6.6958	-8.2808	-4.7572	-5.9588	-5.8213	-6.4734	-6.2808	-5.5803	-6.9588	-5.1933	-5.1933	-6.6958	-4.7572	-6.9588	-6.9588	-6.9588	-6.6958	-6.9588	-5.1108	-5.1933	-7.6958	-4.6958	-5.6958	-5.2808	-5.4734	-6.2808	-5.0328	-6.9588	-5.9588	-5.2808	-5.5803	-6.4734	-6.2808	-8.2808	-5.6958
ANTXR2	ENSG00000163297	ENST00000403729	ENSP00000385575	-4.7004	-7.0928	-5.7708	-5.6333	-5.7708	-7.5078	-8.0928	-5.7708	-5.7708	-6.5078	-6.7708	-5.5078	-6.5078	-5.7708	-6.2854	-4.8448	-6.5078	-8.0928	-5.0928	-8.0928	-5.3923	-5.6333	-8.0928	-5.1859	-6.7708	-7.5078	-6.5078	-7.0928	-6.2854	-6.5078	-5.3923	-5.6333	-4.7004	-6.7708	-5.0053	-5.5078	-5.6333	-6.0928	-7.5078	-5.6333	-5.0053	-6.0928	-5.6333	-5.6333	-6.2854	-6.0928
ANXA1	ENSG00000135046	ENST00000376911	ENSP00000366109	-4.5707	-5.6582	-4.5707	-5.8509	-5.6582	-5.4883	-8.6582	-5.6582	-5.6582	-6.6582	-6.3363	-7.6582	-7.0732	-5.1988	-5.6582	-5.3363	-5.8509	-7.6582	-5.6582	-6.3363	-6.3363	-6.6582	-8.6582	-7.6582	-7.0732	-7.0732	-7.6582	-6.6582	-6.6582	-6.6582	-5.3363	-5.0732	-4.5707	-4.9578	-5.1988	-4.7513	-5.3363	-5.0732	-7.0732	-5.1988	-5.3363	-7.6582	-7.6582	-5.3363	-7.0732	-7.0732
ANXA10	ENSG00000109511	ENST00000359299	ENSP00000352248	-5.2555	-6.2555	-6.2555	-5.1180	-6.9925	-5.9925	-7.5774	-6.2555	-5.7701	-6.5774	-6.2555	-6.9925	-6.2555	-5.7701	-4.4075	-4.8770	-5.2555	-6.5774	-4.8770	-5.7701	-5.9925	-6.9925	-8.5774	-7.5774	-6.2555	-7.5774	-6.9925	-8.5774	-6.2555	-5.4075	-4.7701	-6.9925	-5.4075	-4.9925	-4.9925	-4.7701	-5.4075	-5.4075	-7.5774	-5.1180	-4.9925	-6.5774	-5.9925	-6.9925	-6.5774	-6.9925
ANXA11	ENSG00000122359	ENST00000265447	ENSP00000265447	-6.2425	-5.2425	-4.8019	-6.4649	-6.0498	-5.5904	-7.4649	-6.7279	-6.7279	-5.8799	-7.0498	-8.0498	-8.0498	-5.0498	-5.0498	-6.0498	-9.0498	-6.7279	-4.4649	-9.0498	-4.8019	-4.9624	-6.7279	-5.5904	-6.7279	-6.4649	-5.5904	-8.0498	-8.0498	-5.4649	-4.5904	-8.0498	-6.0498	-5.1430	-4.8019	-5.4649	-7.0498	-4.5904	-6.4649	-6.2425	-5.2425	-5.2425	-4.5904	-7.4649	-8.0498	-7.0498
ANXA13	ENSG00000104537	ENST00000262219	ENSP00000262219	-4.7901	-6.6970	-4.4490	-5.8896	-5.8896	-5.6970	-6.6970	-7.1120	-7.6970	-5.8896	-5.6970	-6.1120	-7.1120	-5.6970	-6.3750	-5.6970	-5.3750	-7.1120	-4.7901	-7.6970	-6.6970	-7.1120	-8.6970	-6.3750	-7.1120	-6.3750	-6.6970	-6.6970	-6.3750	-5.3750	-4.7901	-6.6970	-4.6970	-5.2375	-4.5270	-4.5270	-6.3750	-4.4490	-6.3750	-6.1120	-6.1120	-5.5270	-5.8896	-6.1120	-7.1120	-5.8896
ANXA2	ENSG00000182718	ENST00000421017	ENSP00000411352	-5.1736	-5.4631	-4.1094	-7.0480	-6.3111	-5.6330	-7.0480	-6.3111	-5.4631	-5.8256	-6.0480	-6.6330	-8.6330	-5.1736	-5.4631	-4.8256	-7.0480	-6.3111	-5.0480	-8.6330	-7.6330	-6.3111	-8.6330	-7.0480	-7.6330	-6.6330	-6.3111	-8.6330	-7.0480	-6.3111	-4.3111	-7.6330	-5.1736	-4.6330	-4.9326	-4.6330	-5.8256	-5.8256	-7.6330	-5.3111	-6.0480	-5.8256	-6.6330	-6.0480	-7.6330	-5.6330
ANXA3	ENSG00000138772	ENST00000264908	ENSP00000264908	-4.7663	-6.2517	-4.7663	-6.5736	-5.4037	-7.5736	-6.9887	-5.2517	-5.4037	-5.7663	-5.9887	-6.5736	-6.5736	-5.2517	-5.9887	-4.8732	-5.7663	-6.9887	-5.9887	-5.9887	-6.2517	-8.5736	-7.5736	-7.5736	-6.2517	-8.5736	-6.9887	-8.5736	-6.2517	-5.9887	-5.1142	-6.9887	-4.7663	-4.8732	-5.2517	-4.3257	-5.4037	-5.2517	-7.5736	-6.2517	-4.9887	-5.9887	-7.5736	-5.9887	-6.9887	-7.5736
ANXA4	ENSG00000196975	ENST00000394295	ENSP00000377833	-5.1066	-5.9811	-4.8656	-6.5661	-5.9811	-5.2441	-6.9811	-6.5661	-6.5661	-5.9811	-5.3961	-6.9811	-6.2441	-5.5661	-5.1066	-5.3961	-6.5661	-6.9811	-4.9811	-7.5661	-8.5661	-7.5661	-8.5661	-7.5661	-6.2441	-6.2441	-5.9811	-8.5661	-6.9811	-5.5661	-4.5661	-6.5661	-4.9811	-4.8656	-5.1066	-4.4786	-6.2441	-4.9811	-8.5661	-5.3961	-5.1066	-5.5661	-6.2441	-6.2441	-6.9811	-6.9811
ANXA5	ENSG00000164111	ENST00000296511	ENSP00000296511	-4.9773	-6.9773	-4.9773	-6.2403	-5.2403	-5.9773	-8.5622	-5.2403	-5.9773	-6.9773	-5.9773	-6.2403	-6.9773	-5.5622	-5.5622	-5.2403	-5.9773	-8.5622	-5.7549	-6.5622	-8.5622	-7.5622	-8.5622	-6.2403	-6.5622	-6.9773	-6.2403	-8.5622	-6.9773	-5.7549	-4.7549	-5.2403	-4.1699	-5.2403	-5.2403	-4.4748	-6.5622	-6.2403	-8.5622	-4.3143	-4.9773	-5.7549	-5.9773	-8.5622	-7.5622	-7.5622
ANXA6	ENSG00000197043	ENST00000354546	ENSP00000346550	-6.0543	-6.3438	-4.1214	-6.5137	-6.3438	-5.4263	-7.1918	-6.0543	-8.5137	-6.0543	-5.9288	-6.7064	-7.5137	-4.6068	-5.1214	-5.5137	-7.5137	-6.1918	-4.8699	-7.1918	-6.9288	-8.5137	-6.9288	-7.1918	-7.9288	-6.9288	-5.1214	-7.5137	-7.9288	-5.5137	-4.4693	-6.9288	-5.3438	-4.3438	-4.2283	-4.9902	-5.9288	-4.6068	-7.9288	-5.5137	-5.8133	-5.2658	-6.0543	-6.9288	-6.9288	-6.3438
ANXA7	ENSG00000138279	ENST00000372921	ENSP00000362012	-6.0334	-6.2261	-6.0334	-6.4485	-5.7115	-6.4485	-7.4485	-6.0334	-6.0334	-6.7115	-6.7115	-5.5740	-7.0334	-6.2261	-5.0334	-5.4485	-5.8635	-8.0334	-4.2785	-8.0334	-4.7115	-7.0334	-9.0334	-4.3330	-6.2261	-8.0334	-7.4485	-6.0334	-7.4485	-6.7115	-6.0334	-6.0334	-5.3330	-6.2261	-5.5740	-5.1265	-5.4485	-5.4485	-8.0334	-5.0334	-4.2785	-5.2261	-6.4485	-5.1265	-7.0334	-6.4485
ANXA8	ENSG00000265190	ENST00000585281	ENSP00000462880	-5.7814	-5.4188	-4.1293	-7.5887	-7.0038	-4.8883	-6.5887	-6.2668	-6.0038	-4.5013	-6.2668	-6.2668	-7.0038	-4.6818	-5.1293	-5.5887	-6.5887	-6.2668	-5.2668	-7.0038	-6.5887	-7.5887	-7.5887	-7.5887	-8.5887	-7.5887	-6.5887	-7.0038	-8.5887	-5.0038	-4.4188	-7.0038	-6.0038	-4.7814	-3.9449	-5.5887	-5.7814	-4.8883	-7.0038	-7.0038	-6.5887	-5.2668	-5.7814	-6.5887	-8.5887	-7.0038
ANXA9	ENSG00000143412	ENST00000368947	ENSP00000357943	-6.3327	-5.8473	-5.3327	-6.3327	-6.0697	-5.3327	-8.6546	-5.6546	-6.6546	-5.6546	-5.4847	-6.6546	-8.6546	-5.1952	-6.3327	-5.6546	-5.6546	-6.6546	-4.0697	-7.0697	-7.0697	-6.6546	-7.0697	-7.0697	-6.0697	-6.6546	-6.6546	-7.0697	-6.6546	-5.1952	-4.0697	-6.0697	-5.4847	-4.8473	-4.7477	-5.4847	-5.3327	-4.8473	-7.0697	-5.0697	-6.6546	-5.3327	-5.8473	-8.6546	-8.6546	-5.8473
AOAH	ENSG00000136250	ENST00000617537	ENSP00000483783	-4.6622	-4.9841	-5.3061	-5.3061	-6.1361	-6.3061	-7.3061	-6.3061	-5.7211	-6.1361	-6.9841	-6.9841	-6.7211	-5.7211	-5.8466	-5.3992	-6.3061	-5.6056	-4.6622	-6.1361	-5.7211	-5.4987	-6.9841	-6.4987	-8.3061	-8.3061	-7.3061	-9.3061	-6.7211	-5.4987	-5.0581	-5.9841	-6.1361	-5.2186	-5.3992	-5.3061	-6.7211	-5.8466	-6.9841	-6.3061	-5.6056	-5.9841	-6.4987	-6.4987	-7.3061	-5.9841
AOC1	ENSG00000002726	ENST00000493429	ENSP00000418614	-7.6600	-5.1364	-5.2006	-6.8526	-6.2006	-5.2006	-7.3381	-6.0750	-7.3381	-5.4901	-6.2006	-8.0750	-8.0750	-5.6600	-5.9596	-7.0750	-7.6600	-4.9596	-4.8526	-6.0750	-6.6600	-4.4505	-6.8526	-5.9596	-8.0750	-5.4901	-6.2006	-8.6600	-8.0750	-5.7531	-4.0750	-7.6600	-6.4901	-5.1364	-4.4901	-6.2006	-5.9596	-4.9596	-7.3381	-6.8526	-7.3381	-4.8526	-5.2677	-7.3381	-8.0750	-5.7531
AOC3	ENSG00000131471	ENST00000308423	ENSP00000312326	-9.6812	-5.3593	-5.7743	-6.8739	-6.6812	-5.6812	-6.5113	-6.8739	-7.3593	-5.4333	-6.8739	-6.5113	-7.0963	-5.6812	-5.9808	-7.6812	-6.3593	-5.0374	-4.8233	-7.3593	-6.5113	-4.5113	-8.0963	-5.8739	-6.6812	-6.3593	-6.0963	-7.3593	-7.3593	-5.6812	-4.1894	-7.0963	-6.8739	-5.1577	-4.7743	-5.9808	-6.2218	-4.5113	-8.0963	-5.5113	-5.9808	-5.0374	-5.4333	-6.2218	-8.0963	-5.8739
AOX1	ENSG00000138356	ENST00000374700	ENSP00000363832	-5.3596	-5.7466	-4.7747	-5.5402	-6.1252	-6.1252	-7.8621	-5.9877	-6.5402	-6.6397	-6.1992	-6.6397	-5.9235	-5.4027	-5.0208	-5.2772	-6.1992	-6.3596	-5.3596	-5.8621	-5.9877	-5.9877	-8.4471	-5.6922	-6.9877	-7.8621	-9.4471	-7.2772	-7.2772	-6.2772	-5.0548	-5.7466	-4.5891	-5.9235	-5.3596	-5.4027	-5.7466	-5.5402	-7.4471	-5.4027	-5.0548	-5.5402	-6.4471	-5.8032	-7.6397	-5.9235
AP1AR	ENSG00000138660	ENST00000274000	ENSP00000274000	-5.4919	-6.9069	-5.0324	-4.7914	-5.1699	-7.4919	-7.4919	-5.9069	-5.1699	-5.9069	-5.9069	-5.1699	-6.9069	-8.4919	-5.6845	-5.9069	-5.4919	-7.4919	-5.3219	-6.1699	-6.1699	-8.4919	-8.4919	-6.1699	-6.1699	-7.4919	-6.9069	-6.9069	-5.9069	-6.9069	-6.1699	-5.9069	-3.7370	-5.6845	-4.7914	-4.4044	-5.6845	-5.9069	-7.4919	-6.4919	-4.9069	-6.1699	-6.4919	-7.4919	-6.1699	-8.4919
AP1B1	ENSG00000100280	ENST00000405198	ENSP00000384194	-6.6539	-4.8466	-4.2210	-6.6539	-5.9758	-5.5164	-6.6539	-7.9758	-8.9758	-5.5835	-7.9758	-6.5164	-9.9758	-4.5496	-5.3320	-6.6539	-8.9758	-7.1685	-4.6539	-7.6539	-5.7279	-5.4523	-8.3909	-6.0690	-8.3909	-6.2754	-6.5164	-8.3909	-8.3909	-4.8059	-3.9315	-7.1685	-7.3909	-4.4523	-4.0217	-6.2754	-5.5835	-4.4523	-7.1685	-6.3909	-7.6539	-5.0690	-6.8059	-8.3909	-7.9758	-5.6539
AP1G1	ENSG00000166747	ENST00000569748	ENSP00000454523	-5.3219	-5.9740	-5.3890	-4.8272	-5.0809	-6.0809	-6.9740	-5.9740	-6.3219	-6.1964	-7.4594	-6.3219	-6.1964	-5.3219	-4.9740	-5.3219	-5.9740	-6.9740	-5.0809	-6.4594	-5.8745	-6.1964	-8.7814	-5.7814	-5.9740	-8.1964	-6.4594	-7.1964	-6.9740	-6.0809	-5.6939	-5.1964	-4.9234	-6.0809	-5.3219	-4.9234	-4.9740	-5.9740	-8.1964	-5.6114	-5.8745	-6.3219	-6.9740	-6.4594	-5.7814	-5.9740
AP1G2	ENSG00000213983	ENST00000397120	ENSP00000380309	-6.5495	-5.6319	-5.7194	-6.3975	-6.2600	-5.7194	-7.3975	-6.2600	-7.7194	-5.8125	-6.5495	-6.7194	-7.7194	-5.0189	-5.7194	-6.1344	-7.1344	-5.3271	-4.4340	-6.3975	-5.9120	-5.3975	-9.7194	-5.8125	-6.3975	-6.0189	-5.4715	-7.7194	-6.2600	-4.9645	-3.7652	-5.9120	-5.4715	-5.1344	-4.5901	-5.7194	-6.0189	-4.4340	-8.1344	-5.4715	-6.7194	-6.0189	-5.8125	-7.3975	-6.3975	-6.3975
AP1M1	ENSG00000072958	ENST00000444449	ENSP00000388996	-6.3605	-5.0386	-4.0875	-6.3605	-6.9454	-5.7755	-6.3605	-7.3605	-8.9454	-5.4860	-8.9454	-6.9454	-7.9454	-4.1381	-5.3605	-7.3605	-8.9454	-5.3605	-5.3605	-8.9454	-6.6235	-5.3605	-6.9454	-6.9454	-7.9454	-5.9454	-5.4860	-6.6235	-7.9454	-5.4860	-4.4219	-8.9454	-6.6235	-5.0386	-3.8162	-6.9454	-8.9454	-5.2450	-7.3605	-8.9454	-6.9454	-4.7755	-6.1381	-7.3605	-8.9454	-5.1381
AP1M2	ENSG00000129354	ENST00000590923	ENSP00000465685	-6.3309	-5.2154	-4.0579	-6.5940	-7.3309	-5.3309	-7.9159	-6.9159	-7.3309	-4.9159	-8.9159	-6.3309	-6.9159	-4.6680	-5.7460	-5.7460	-7.9159	-5.9159	-5.1085	-8.9159	-6.5940	-5.7460	-6.3309	-6.9159	-7.3309	-5.7460	-6.1085	-7.9159	-7.9159	-5.4564	-4.5236	-6.9159	-6.3309	-5.4564	-3.9617	-6.1085	-8.9159	-5.1085	-8.9159	-7.3309	-7.9159	-4.9159	-6.5940	-6.3309	-6.3309	-4.6680
AP2A1	ENSG00000196961	ENST00000354293	ENSP00000346246	-6.2840	-4.8970	-4.5250	-6.2840	-8.9844	-5.3406	-6.3995	-7.1771	-8.9844	-5.3406	-8.9844	-7.1771	-8.9844	-4.6990	-5.8145	-6.9844	-8.3995	-6.2840	-4.4609	-7.6625	-6.9844	-4.9844	-6.8145	-6.8145	-7.9844	-5.8145	-5.5250	-7.6625	-8.9844	-4.9400	-3.7750	-6.9844	-7.1771	-4.6990	-4.3995	-6.6625	-6.6625	-4.1771	-5.9844	-6.5250	-7.6625	-5.2840	-5.7365	-7.6625	-8.9844	-5.6625
AP2A2	ENSG00000183020	ENST00000332231	ENSP00000327694	-5.8754	-4.7534	-4.7930	-6.5035	-6.6410	-5.3779	-6.2625	-6.7930	-7.1555	-5.4393	-6.9629	-6.5035	-7.6410	-4.7150	-6.0560	-6.5035	-7.6410	-6.0560	-4.5706	-7.9629	-6.3779	-5.7930	-6.3779	-6.3779	-7.3779	-6.2625	-6.2625	-7.9629	-7.9629	-5.5035	-4.0560	-6.5035	-5.6410	-4.7534	-4.7150	-6.6410	-6.3779	-4.8336	-6.0560	-5.8754	-6.6410	-5.7150	-6.6410	-6.5035	-8.3779	-5.5706
AP2B1	ENSG00000006125	ENST00000621914	ENSP00000482315	-5.2037	-5.2037	-4.7886	-4.9586	-5.9586	-6.6366	-7.9586	-5.7886	-7.6366	-5.9586	-7.6366	-6.7886	-7.6366	-5.0517	-5.3736	-5.2037	-6.4991	-6.9586	-4.9586	-6.6366	-5.5662	-6.4991	-8.9586	-5.4350	-7.6366	-7.1512	-6.6366	-7.9586	-5.8711	-5.7106	-4.7886	-5.9586	-4.6732	-5.4350	-5.3736	-4.8711	-5.4350	-5.7106	-8.3736	-5.3147	-5.9586	-6.7886	-6.7886	-6.9586	-6.4991	-5.4350
AP2M1	ENSG00000161203	ENST00000439647	ENSP00000409081	-5.9396	-5.2391	-3.9396	-5.7697	-6.1322	-5.4801	-7.9396	-7.3546	-8.9396	-5.0327	-6.9396	-6.3546	-7.9396	-4.3546	-5.2391	-5.2391	-7.3546	-6.9396	-4.7697	-6.9396	-6.1322	-6.1322	-6.9396	-7.3546	-6.1322	-5.4801	-5.9396	-7.9396	-7.3546	-5.9396	-4.9396	-6.9396	-5.3546	-5.6177	-4.7697	-5.7697	-6.3546	-5.6177	-7.3546	-6.1322	-7.3546	-5.0327	-5.7697	-7.9396	-7.9396	-5.6177
AP2S1	ENSG00000042753	ENST00000263270	ENSP00000263270	-5.6439	-4.4739	-4.8365	-6.0589	-7.6439	-5.6439	-5.6439	-7.6439	-7.6439	-6.6439	-7.6439	-7.6439	-7.6439	-4.8365	-5.6439	-6.0589	-7.6439	-5.6439	-4.8365	-6.6439	-7.6439	-7.6439	-7.6439	-7.6439	-6.0589	-5.6439	-6.0589	-7.6439	-6.6439	-6.0589	-4.0589	-7.6439	-5.6439	-5.3219	-4.3219	-5.3219	-6.6439	-5.3219	-7.6439	-5.6439	-7.6439	-5.6439	-7.6439	-7.6439	-7.6439	-4.8365
AP3B1	ENSG00000132842	ENST00000519295	ENSP00000430597	-4.4348	-6.0198	-4.7497	-5.0628	-6.1072	-6.9373	-8.5223	-5.1072	-6.0198	-6.2999	-6.7853	-5.1072	-5.4634	-6.4068	-5.4634	-5.1072	-6.1072	-7.1072	-5.2492	-6.6478	-5.7149	-8.1072	-8.1072	-5.6478	-6.9373	-9.1072	-7.7853	-7.7853	-6.2999	-7.2999	-5.2003	-5.4634	-4.2743	-5.7149	-5.2999	-4.7497	-5.4068	-6.2003	-8.5223	-5.2999	-6.0198	-6.4068	-6.6478	-7.2999	-6.1072	-6.4068
AP3B2	ENSG00000103723	ENST00000620652	ENSP00000479229	-5.6313	-5.5699	-4.4824	-6.8329	-6.3475	-5.1548	-7.8329	-6.9849	-7.8329	-5.3475	-7.1548	-5.7625	-7.8329	-5.2006	-5.3999	-5.8329	-7.5699	-6.2479	-4.7625	-7.5699	-6.4544	-5.2479	-8.1548	-5.9849	-7.5699	-6.0674	-6.2479	-7.1548	-7.1548	-5.9069	-4.0255	-7.1548	-5.6954	-4.8329	-3.9849	-5.7625	-6.1548	-4.6630	-6.1548	-5.9849	-6.8329	-5.2968	-6.4544	-7.3475	-7.1548	-5.7625
AP3D1	ENSG00000065000	ENST00000355272	ENSP00000347416	-6.0661	-5.5591	-3.6416	-6.6136	-7.9921	-5.3140	-6.8546	-7.5067	-7.7291	-5.1046	-6.6136	-7.5067	-7.9921	-4.6416	-5.3598	-6.8546	-8.7291	-5.4071	-4.4314	-8.3140	-6.4071	-5.2266	-6.9921	-6.4071	-8.3140	-6.8546	-5.7905	-7.9921	-9.3140	-5.5591	-4.0661	-7.5067	-6.7291	-4.2916	-3.8062	-6.9921	-6.7291	-4.6993	-6.5067	-6.3140	-9.3140	-5.6702	-6.4071	-7.5067	-8.7291	-5.5591
AP3M1	ENSG00000185009	ENST00000372745	ENSP00000361831	-4.8074	-5.3099	-5.0875	-5.4354	-4.9879	-6.5729	-7.8948	-6.8948	-7.3099	-5.8948	-7.3099	-5.8948	-5.3099	-6.3099	-5.8948	-4.7249	-6.3099	-6.3099	-5.4354	-7.3099	-4.8948	-6.5729	-7.8948	-6.0875	-7.3099	-7.8948	-6.8948	-6.5729	-5.8948	-5.4354	-6.0875	-6.5729	-4.8074	-5.8948	-5.7249	-4.9879	-6.3099	-7.3099	-8.8948	-5.5729	-5.3099	-6.5729	-6.0875	-7.3099	-5.7249	-5.1944
AP3M2	ENSG00000070718	ENST00000518421	ENSP00000428787	-5.0875	-5.4354	-4.9879	-5.7249	-5.7249	-5.4354	-6.3099	-5.8948	-7.8948	-6.3099	-7.8948	-5.5729	-6.5729	-5.0875	-5.4354	-5.1944	-6.8948	-6.3099	-5.0875	-6.5729	-5.5729	-6.0875	-7.8948	-5.3099	-6.5729	-6.3099	-7.3099	-6.8948	-7.8948	-6.5729	-5.1944	-5.3099	-5.7249	-5.7249	-4.8948	-5.1944	-6.5729	-6.5729	-7.8948	-6.0875	-5.3099	-6.8948	-5.7249	-7.3099	-6.8948	-5.1944
AP3S1	ENSG00000177879	ENST00000316788	ENSP00000325369	-5.3866	-5.3866	-5.1642	-4.5121	-5.6496	-7.9715	-6.9715	-6.9715	-5.9715	-7.9715	-6.9715	-5.9715	-6.9715	-5.1642	-5.3866	-4.5121	-5.3866	-6.3866	-6.3866	-5.9715	-5.9715	-6.3866	-6.9715	-6.9715	-7.9715	-7.9715	-6.9715	-6.9715	-5.9715	-6.9715	-5.6496	-5.9715	-4.6496	-5.6496	-5.1642	-5.1642	-5.6496	-6.9715	-6.9715	-5.6496	-5.1642	-6.3866	-6.3866	-6.9715	-5.1642	-6.3866
AP3S2	ENSG00000157823	ENST00000336418	ENSP00000338777	-5.6496	-4.2711	-5.6496	-6.3866	-6.9715	-6.9715	-7.9715	-6.3866	-7.9715	-7.9715	-6.9715	-6.3866	-7.9715	-4.5121	-5.6496	-4.9715	-6.3866	-6.3866	-4.9715	-5.9715	-5.9715	-6.9715	-7.9715	-6.3866	-6.9715	-6.9715	-5.3866	-6.9715	-6.3866	-5.3866	-5.1642	-6.3866	-4.8016	-5.9715	-4.8016	-5.1642	-6.9715	-6.9715	-6.3866	-5.3866	-6.3866	-5.9715	-6.3866	-5.6496	-6.9715	-5.9715
AP4B1	ENSG00000134262	ENST00000369569	ENSP00000358582	-5.3165	-6.4685	-5.4685	-5.4685	-6.4685	-7.3165	-7.3165	-5.7315	-7.3165	-6.1790	-6.4685	-6.1790	-7.3165	-6.0535	-5.3165	-5.2461	-5.7315	-6.4685	-4.9946	-6.4685	-6.3165	-6.3165	-8.6384	-5.4685	-6.4685	-6.6384	-6.4685	-7.3165	-6.1790	-5.5510	-4.7315	-5.3905	-4.8835	-5.4685	-4.7315	-5.3165	-6.0535	-5.7315	-8.0535	-5.1149	-5.9380	-6.3165	-6.8311	-6.1790	-5.9380	-6.3165
AP4E1	ENSG00000081014	ENST00000261842	ENSP00000261842	-4.6081	-7.0529	-5.1353	-5.0935	-5.6992	-6.9009	-8.2228	-5.4154	-5.9749	-6.7634	-7.9009	-5.6992	-5.9749	-6.9009	-5.3648	-5.2686	-5.4679	-6.9009	-5.4154	-5.6378	-6.6378	-6.9009	-9.2228	-5.6992	-7.9009	-8.6378	-9.2228	-10.2228	-6.6378	-5.9009	-5.0935	-5.3159	-4.1567	-6.7634	-5.5789	-4.9749	-5.7634	-6.6378	-7.2228	-5.2228	-5.6378	-6.9009	-7.0529	-6.5224	-5.9749	-6.4154
AP4M1	ENSG00000221838	ENST00000421755	ENSP00000412185	-7.4122	-7.4122	-5.4122	-5.9972	-6.9972	-6.6753	-6.4122	-7.4122	-6.9972	-4.6049	-6.4122	-6.6753	-7.9972	-5.9972	-6.4122	-6.4122	-5.8273	-5.6753	-5.2967	-6.4122	-5.9972	-5.2967	-6.9972	-5.9972	-6.1898	-5.9972	-5.5377	-7.9972	-6.9972	-4.4122	-4.1898	-6.4122	-5.6753	-5.0903	-4.8273	-5.9972	-6.9972	-5.4122	-8.9972	-6.6753	-5.8273	-4.6753	-5.5377	-7.9972	-6.9972	-5.2967
AP4S1	ENSG00000100478	ENST00000622409	ENSP00000482876	-6.0732	-5.6582	-4.8509	-4.8509	-6.0732	-7.6582	-7.6582	-5.6582	-6.6582	-5.6582	-6.6582	-6.6582	-5.6582	-6.6582	-5.0732	-4.3363	-6.0732	-6.6582	-6.0732	-6.0732	-7.6582	-7.6582	-7.6582	-6.6582	-5.6582	-7.6582	-6.6582	-6.6582	-6.0732	-5.6582	-6.0732	-5.3363	-4.1988	-6.6582	-5.3363	-4.6582	-6.0732	-6.6582	-7.6582	-6.0732	-6.6582	-6.6582	-6.6582	-7.6582	-6.6582	-6.6582
AP5B1	ENSG00000254470	ENST00000532090	ENSP00000454303	-8.8704	-7.0630	-6.1699	-9.8704	-7.0630	-5.9635	-7.2854	-7.2854	-8.8704	-5.8704	-7.2854	-7.5484	-9.8704	-7.2854	-6.8704	-9.8704	-7.8704	-5.9635	-4.5128	-6.8704	-5.8704	-4.9162	-6.0630	-5.4109	-7.5484	-6.1699	-5.1155	-6.8704	-6.5484	-4.9162	-3.0502	-6.4109	-6.2854	-5.7004	-4.4109	-5.7829	-5.3468	-4.0124	-5.6224	-5.6224	-6.7004	-5.0124	-5.2854	-6.2854	-7.8704	-6.2854
AP5M1	ENSG00000053770	ENST00000261558	ENSP00000261558	-4.5745	-7.5131	-5.9281	-5.0980	-5.9281	-6.5131	-8.0980	-4.9281	-6.2907	-6.2907	-8.0980	-5.3976	-5.9281	-6.0980	-6.2907	-5.1911	-5.7761	-7.0980	-5.1911	-6.2907	-4.6386	-7.5131	-7.5131	-5.6386	-7.5131	-8.0980	-7.0980	-7.5131	-6.5131	-6.5131	-6.0980	-5.2907	-4.7761	-6.0980	-6.2907	-4.9281	-5.3976	-6.5131	-9.0980	-6.5131	-5.0980	-6.7761	-7.0980	-6.0980	-6.2907	-6.7761
AP5S1	ENSG00000125843	ENST00000615891	ENSP00000481750	-8.0112	-6.0112	-6.0112	-7.0112	-7.0112	-6.0112	-6.0112	-7.0112	-8.0112	-6.4263	-5.6893	-7.0112	-8.0112	-7.0112	-6.4263	-6.0112	-6.0112	-6.0112	-4.6893	-6.0112	-5.6893	-5.6893	-5.6893	-6.4263	-7.0112	-5.4263	-4.8413	-7.0112	-7.0112	-4.6893	-3.6893	-5.4263	-6.4263	-5.0112	-4.3108	-6.0112	-6.0112	-4.8413	-7.0112	-5.2039	-8.0112	-5.0112	-7.0112	-6.0112	-7.0112	-6.4263
AP5Z1	ENSG00000242802	ENST00000348624	ENSP00000297562	-7.7566	-6.2971	-5.8497	-8.7566	-6.7566	-5.2330	-5.9492	-8.1716	-7.1716	-4.7566	-5.4346	-6.7566	-9.7566	-5.9492	-6.2971	-8.7566	-7.4346	-5.4346	-4.3990	-9.7566	-6.7566	-5.0017	-6.0561	-7.7566	-7.1716	-6.1716	-5.5086	-8.7566	-8.1716	-4.5086	-3.2971	-7.7566	-7.1716	-4.7566	-4.3990	-7.4346	-6.5866	-4.0017	-5.9492	-6.4346	-8.1716	-5.2971	-6.1716	-7.4346	-8.1716	-6.1716
APBA1	ENSG00000107282	ENST00000265381	ENSP00000265381	-5.9984	-6.1053	-5.4134	-6.1053	-7.4838	-5.6358	-6.9984	-7.4838	-6.9984	-5.2208	-6.4838	-8.2208	-7.4838	-4.9478	-5.2208	-5.6358	-9.8057	-5.2208	-4.1053	-7.8057	-7.2208	-5.1619	-6.4838	-5.9984	-7.8057	-5.2822	-6.4838	-7.8057	-8.8057	-5.7183	-5.0509	-7.8057	-5.5578	-4.3463	-3.5963	-6.3463	-6.6358	-4.5203	-5.2208	-6.9984	-6.3463	-5.1619	-5.7183	-6.6358	-8.8057	-6.6358
APBA3	ENSG00000011132	ENST00000316757	ENSP00000315136	-9.3061	-6.7211	-6.3061	-7.7211	-5.9841	-5.6056	-6.3061	-8.3061	-9.3061	-5.2186	-6.7211	-6.9841	-8.3061	-4.9841	-5.7211	-6.3061	-9.3061	-5.2186	-4.5512	-6.7211	-5.7211	-4.7825	-6.7211	-5.2186	-7.3061	-5.6056	-5.6056	-7.7211	-6.9841	-5.2186	-4.2617	-6.9841	-5.7211	-4.6622	-4.0966	-6.3061	-7.7211	-3.9841	-6.9841	-5.8466	-7.7211	-4.6056	-5.1361	-6.3061	-8.3061	-5.8466
APBB1	ENSG00000166313	ENST00000609360	ENSP00000477213	-6.7776	-5.6781	-5.2630	-5.8845	-6.5850	-5.3370	-7.2630	-8.0000	-8.0000	-5.1255	-7.2630	-6.2630	-8.5850	-5.7776	-5.8845	-8.0000	-6.4150	-5.5850	-4.8301	-7.0000	-5.4150	-4.9411	-8.0000	-5.4975	-8.0000	-6.2630	-6.0000	-6.4150	-6.5850	-5.6781	-4.4150	-7.2630	-6.0000	-6.0000	-3.7270	-5.2630	-6.0000	-4.2630	-7.2630	-5.5850	-5.7776	-5.2630	-5.3370	-7.2630	-6.7776	-6.1255
APBB1IP	ENSG00000077420	ENST00000376236	ENSP00000365411	-5.0404	-5.6925	-4.5456	-5.4998	-5.4998	-7.1779	-8.4998	-6.0404	-6.6925	-6.6925	-6.4998	-6.3299	-6.6925	-6.6925	-5.9149	-6.3299	-5.7994	-6.6925	-5.1779	-6.4998	-5.4124	-4.4998	-4.7450	-5.5930	-7.9149	-8.4998	-6.4998	-9.4998	-7.4998	-5.7994	-5.4124	-6.0404	-4.9149	-4.7994	-4.9149	-5.1779	-5.6925	-5.1779	-6.4998	-5.3299	-5.4998	-6.0404	-6.1779	-7.4998	-6.9149	-6.3299
APBB2	ENSG00000163697	ENST00000295974	ENSP00000295974	-4.8144	-4.9175	-5.4245	-5.3505	-5.5025	-5.7655	-7.3505	-5.8651	-6.3505	-5.5850	-6.8651	-5.7655	-7.3505	-5.5850	-5.6724	-6.0875	-7.0875	-5.8651	-4.8651	-7.3505	-4.9720	-5.6724	-6.6724	-6.2130	-6.5025	-6.8651	-7.0875	-7.6724	-7.3505	-6.2130	-5.2801	-7.0875	-5.2130	-4.9720	-5.0286	-4.9175	-5.5850	-4.9720	-7.0875	-6.2130	-6.5025	-6.0875	-5.8651	-6.8651	-6.0875	-5.5025
APC	ENSG00000134982	ENST00000508376	ENSP00000427089	-4.4149	-6.2544	-5.4800	-4.5716	-5.5716	-6.4149	-8.6950	-5.3938	-5.3125	-5.9477	-6.5023	-4.7079	-5.9788	-7.2544	-5.6694	-5.7744	-5.3526	-7.2544	-5.0929	-5.8585	-5.3324	-6.8585	-9.5023	-5.1448	-6.6950	-8.6950	-7.9174	-7.4149	-6.6444	-7.0429	-7.4149	-5.8585	-4.1714	-6.1100	-5.8585	-4.7474	-5.4362	-6.2544	-8.9174	-5.4149	-5.3938	-7.1100	-7.4149	-6.0429	-6.8585	-7.9174
APC2	ENSG00000115266	ENST00000535453	ENSP00000442954	-8.2052	-6.3472	-5.0353	-8.6202	-7.6202	-5.2052	-6.2983	-8.2052	-8.3978	-4.5758	-6.9573	-8.3978	-11.2052	-5.8833	-6.3978	-8.6202	-8.8833	-5.8129	-4.6053	-8.8833	-6.3978	-4.2863	-5.0554	-6.6816	-7.0353	-4.8476	-4.9573	-7.6202	-8.2052	-5.9573	-3.8476	-7.6202	-7.7458	-4.8653	-3.9573	-7.5047	-6.0759	-3.7540	-5.0353	-6.8129	-6.9573	-4.5613	-5.6202	-7.6202	-8.8833	-6.5613
APCDD1	ENSG00000154856	ENST00000355285	ENSP00000347433	-6.5749	-5.1599	-5.5749	-6.1599	-5.9899	-5.4594	-7.1599	-7.1599	-6.8379	-5.9899	-5.4594	-7.1599	-9.1599	-4.7004	-5.8379	-8.1599	-8.1599	-4.5749	-4.7004	-5.9899	-6.3525	-5.5749	-6.5749	-6.1599	-7.5749	-5.4594	-5.8379	-9.1599	-8.1599	-4.8379	-4.7676	-6.1599	-6.3525	-5.0724	-4.5160	-6.8379	-6.3525	-4.5160	-7.5749	-7.5749	-7.1599	-4.8379	-5.8379	-6.5749	-8.1599	-5.7004
APCDD1L	ENSG00000198768	ENST00000371149	ENSP00000360191	-7.5417	-7.1267	-6.8048	-8.1267	-6.8048	-4.7344	-7.1267	-6.8048	-8.1267	-5.3193	-6.3193	-8.1267	-8.1267	-6.3193	-6.3193	-8.1267	-6.8048	-4.5417	-5.1267	-7.1267	-5.4263	-4.5417	-5.4263	-6.3193	-8.1267	-4.8788	-4.8048	-8.1267	-6.8048	-5.1267	-3.9974	-6.5417	-6.8048	-5.5417	-4.7344	-6.5417	-6.8048	-4.3193	-5.9568	-7.1267	-6.5417	-4.8788	-5.0392	-7.5417	-9.1267	-5.2198
APCS	ENSG00000132703	ENST00000255040	ENSP00000255040	-5.5495	-6.1344	-5.3271	-5.5495	-5.8125	-5.8125	-8.1344	-7.1344	-5.8125	-5.8125	-6.5495	-6.1344	-8.1344	-4.6750	-7.1344	-5.8125	-7.1344	-6.1344	-4.9645	-7.1344	-6.5495	-6.1344	-6.1344	-5.5495	-6.5495	-8.1344	-8.1344	-7.1344	-5.8125	-5.3271	-4.8125	-7.1344	-4.8125	-6.1344	-5.5495	-5.3271	-8.1344	-5.5495	-8.1344	-5.5495	-5.8125	-6.5495	-5.5495	-5.8125	-6.1344	-5.8125
APEH	ENSG00000164062	ENST00000296456	ENSP00000296456	-6.6257	-6.1663	-5.1663	-6.8184	-6.8184	-5.6257	-7.3038	-7.3038	-7.6257	-5.1021	-7.3038	-7.3038	-8.6257	-5.5382	-5.6257	-6.8184	-6.4558	-6.0407	-4.7188	-6.6257	-5.9253	-5.4558	-8.6257	-5.3778	-8.6257	-6.1663	-5.8184	-7.6257	-7.0407	-5.5382	-4.3778	-6.8184	-6.4558	-4.8184	-4.3403	-5.9253	-6.1663	-5.4558	-7.0407	-5.8184	-6.4558	-4.7677	-5.6257	-6.8184	-8.0407	-6.0407
APEX1	ENSG00000100823	ENST00000555414	ENSP00000451979	-5.0952	-6.2327	-4.3067	-5.5546	-6.2327	-6.2327	-6.9696	-7.5546	-8.5546	-6.9696	-6.9696	-6.2327	-6.9696	-6.5546	-6.9696	-6.5546	-6.2327	-6.5546	-5.7472	-6.5546	-5.3847	-5.7472	-8.5546	-5.7472	-5.9696	-5.7472	-6.9696	-6.9696	-6.5546	-5.5546	-4.6477	-5.5546	-4.9696	-5.2327	-4.7472	-5.0952	-5.3847	-5.2327	-6.9696	-5.3847	-5.9696	-4.8541	-5.7472	-6.9696	-6.2327	-8.5546
APEX2	ENSG00000169188	ENST00000374987	ENSP00000364126	-6.3626	-5.2630	-5.0000	-6.3626	-6.3626	-5.0000	-8.1699	-6.5850	-7.5850	-5.1699	-6.0000	-6.3626	-7.5850	-5.8480	-6.0000	-6.8480	-5.8480	-6.5850	-5.0000	-6.5850	-6.0000	-5.0825	-8.1699	-5.2630	-8.1699	-5.2630	-6.0000	-7.1699	-6.8480	-5.3626	-4.6464	-7.5850	-5.4695	-5.3626	-4.9220	-5.8480	-5.7105	-4.8480	-6.8480	-6.5850	-7.5850	-5.3626	-5.3626	-6.1699	-7.1699	-6.3626
APH1A	ENSG00000117362	ENST00000360244	ENSP00000353380	-8.2527	-7.2527	-5.9307	-7.2527	-5.9307	-6.6677	-8.2527	-5.9307	-6.6677	-6.6677	-7.2527	-5.9307	-8.2527	-4.4453	-6.6677	-5.9307	-8.2527	-7.2527	-5.9307	-6.2527	-7.2527	-5.9307	-6.6677	-8.2527	-7.2527	-5.9307	-6.2527	-8.2527	-6.6677	-5.0827	-4.1652	-5.6677	-8.2527	-5.6677	-5.6677	-5.9307	-5.2527	-4.7932	-6.2527	-5.4453	-5.6677	-5.9307	-5.0827	-5.6677	-8.2527	-4.9307
APH1B	ENSG00000138613	ENST00000380343	ENSP00000369700	-5.0980	-5.5131	-5.7761	-8.0980	-6.5131	-5.5131	-7.0980	-8.0980	-6.5131	-6.5131	-8.0980	-6.0980	-5.7761	-4.6386	-5.5131	-5.2907	-6.5131	-7.0980	-6.0980	-7.0980	-6.5131	-7.0980	-7.0980	-7.0980	-6.0980	-7.0980	-8.0980	-7.0980	-7.0980	-4.9281	-4.1911	-5.5131	-6.5131	-6.5131	-6.0980	-6.5131	-5.5131	-4.7761	-5.7761	-6.0980	-5.5131	-5.2907	-7.0980	-6.5131	-6.5131	-5.5131
API5	ENSG00000166181	ENST00000378852	ENSP00000368129	-4.3795	-6.1344	-4.9645	-5.1344	-5.3271	-7.1344	-7.1344	-5.8125	-6.5495	-6.3271	-6.3271	-6.1344	-5.9645	-6.3271	-6.5495	-5.8125	-5.3271	-7.5495	-4.9645	-7.1344	-6.1344	-6.3271	-8.1344	-5.8125	-6.5495	-7.5495	-7.5495	-8.1344	-5.5495	-5.8125	-6.3271	-5.4340	-4.2764	-6.1344	-5.0470	-4.8125	-5.3271	-5.6750	-8.1344	-6.3271	-6.5495	-6.5495	-6.3271	-5.4340	-6.1344	-6.8125
APIP	ENSG00000149089	ENST00000395787	ENSP00000379133	-4.6439	-8.2288	-4.9069	-5.6439	-5.6439	-6.6439	-8.2288	-5.9069	-5.4215	-6.6439	-8.2288	-7.2288	-5.9069	-6.6439	-4.7694	-4.9069	-6.6439	-7.2288	-5.6439	-5.2288	-5.4215	-7.2288	-8.2288	-5.4215	-7.2288	-8.2288	-6.2288	-7.2288	-7.2288	-6.2288	-6.6439	-5.9069	-5.0589	-5.2288	-4.9069	-5.0589	-5.9069	-6.2288	-7.2288	-5.4215	-4.3219	-6.2288	-6.2288	-7.2288	-5.6439	-6.2288
APITD1-CORT	ENSG00000251503	ENST00000400900	ENSP00000383692	-4.9871	-6.2095	-5.7944	-6.2095	-6.7944	-5.2095	-7.7944	-5.4725	-5.7944	-5.7944	-4.9871	-6.2095	-6.2095	-7.7944	-5.4725	-5.7944	-6.2095	-6.7944	-4.3350	-6.2095	-7.7944	-5.4725	-7.7944	-7.7944	-6.2095	-6.7944	-5.7944	-7.7944	-6.7944	-5.4725	-5.7944	-6.2095	-4.7944	-5.7944	-4.3350	-6.7944	-4.9871	-4.7944	-5.2095	-6.7944	-6.2095	-6.7944	-6.7944	-6.7944	-7.7944	-7.7944
APLF	ENSG00000169621	ENST00000303795	ENSP00000307004	-4.9044	-5.9824	-5.1523	-4.4518	-5.3449	-6.8304	-7.5673	-5.6929	-5.4518	-6.3449	-6.3449	-5.6929	-6.1523	-5.8304	-5.9824	-5.9824	-5.2454	-7.5673	-5.1523	-5.5673	-5.2454	-5.8304	-7.1523	-6.3449	-8.1523	-7.5673	-7.1523	-9.1523	-6.5673	-7.5673	-6.1523	-5.6929	-4.1079	-5.4518	-4.8304	-4.6929	-5.5673	-6.1523	-8.1523	-9.1523	-5.3449	-6.5673	-6.5673	-5.6929	-6.8304	-8.1523
APLNR	ENSG00000134817	ENST00000611099	ENSP00000477818	-7.1898	-5.4529	-5.6049	-7.7748	-7.7748	-4.4529	-6.1898	-7.1898	-8.7748	-4.4529	-6.4529	-7.7748	-8.7748	-4.8679	-4.9674	-7.7748	-7.7748	-5.9674	-5.7748	-8.7748	-7.7748	-5.1898	-8.7748	-7.1898	-8.7748	-5.6049	-5.6049	-8.7748	-8.7748	-4.8679	-4.3154	-6.7748	-7.1898	-4.9674	-5.3154	-7.1898	-6.7748	-4.6049	-7.7748	-5.9674	-7.7748	-5.0743	-5.4529	-6.4529	-8.7748	-5.7748
APLP1	ENSG00000105290	ENST00000537454	ENSP00000441501	-6.8009	-6.5785	-5.8009	-7.0639	-6.8009	-5.6854	-7.3859	-7.0639	-7.3859	-6.0639	-6.0639	-7.0639	-9.3859	-6.0639	-5.3859	-6.5785	-7.0639	-5.2159	-4.0283	-6.8009	-5.6854	-4.9935	-6.2159	-5.6854	-7.0639	-5.0639	-5.8009	-6.3859	-7.8009	-6.0639	-4.1764	-6.5785	-4.9264	-5.2159	-3.8313	-5.9264	-5.9264	-5.0639	-7.0639	-5.9264	-7.3859	-5.2984	-5.3859	-5.9264	-7.8009	-6.5785
APLP2	ENSG00000084234	ENST00000263574	ENSP00000263574	-5.2889	-5.5938	-5.1577	-5.9808	-6.5113	-5.7743	-7.0963	-6.0963	-8.6812	-6.5113	-6.3593	-6.2218	-8.6812	-5.9808	-4.9264	-5.4333	-6.6812	-5.8739	-4.6812	-6.2218	-5.7743	-6.8739	-7.6812	-5.7743	-7.6812	-6.6812	-6.0963	-6.6812	-7.6812	-5.7743	-4.8233	-7.0963	-4.2889	-5.2889	-3.7986	-4.9808	-5.8739	-5.2218	-6.8739	-5.5938	-6.0963	-5.6812	-6.3593	-7.6812	-6.8739	-6.2218
APMAP	ENSG00000101474	ENST00000217456	ENSP00000217456	-5.7188	-6.5668	-5.7188	-5.8887	-6.0814	-5.5668	-7.3038	-6.5668	-5.8887	-5.0814	-6.0814	-7.8887	-6.5668	-6.5668	-5.0814	-6.0814	-6.8887	-6.8887	-5.5668	-6.8887	-6.8887	-5.3038	-6.0814	-5.7188	-6.0814	-6.8887	-5.7188	-7.3038	-7.3038	-5.4293	-4.0814	-6.0814	-5.0814	-5.5668	-5.1883	-4.6408	-5.8887	-5.8887	-7.8887	-6.5668	-6.3038	-5.4293	-4.8887	-6.3038	-6.8887	-5.7188
APOA1	ENSG00000118137	ENST00000375323	ENSP00000364472	-6.7593	-5.7593	-4.0224	-8.3443	-7.3443	-5.5369	-6.3443	-6.7593	-6.7593	-4.5369	-7.3443	-8.3443	-8.3443	-8.3443	-6.3443	-8.3443	-6.0224	-6.7593	-4.3443	-6.0224	-7.3443	-5.3443	-7.3443	-7.3443	-7.3443	-4.6439	-7.3443	-8.3443	-6.7593	-4.6439	-3.8207	-6.7593	-6.0224	-4.7593	-3.5894	-5.7593	-7.3443	-4.6439	-5.5369	-6.3443	-7.3443	-5.0224	-7.3443	-8.3443	-8.3443	-7.3443
APOA1BP	ENSG00000163382	ENST00000368235	ENSP00000357218	-5.6273	-6.1127	-5.2647	-6.4346	-6.8497	-5.4346	-6.4346	-6.4346	-8.4346	-5.1127	-6.8497	-7.4346	-7.4346	-4.9752	-5.6273	-6.4346	-7.4346	-6.8497	-4.7342	-7.4346	-6.1127	-4.7342	-6.1127	-5.8497	-7.4346	-6.1127	-6.1127	-6.8497	-7.4346	-5.4346	-4.0423	-6.8497	-5.8497	-5.2647	-4.9752	-6.1127	-6.1127	-5.1127	-6.4346	-6.1127	-5.2647	-5.4346	-5.6273	-6.1127	-8.4346	-5.6273
APOA2	ENSG00000158874	ENST00000367990	ENSP00000356969	-7.3038	-6.3038	-3.9819	-7.3038	-5.7188	-5.3038	-6.3038	-5.7188	-6.3038	-4.9819	-7.3038	-7.3038	-7.3038	-5.7188	-6.3038	-7.3038	-7.3038	-7.3038	-4.3038	-7.3038	-5.7188	-6.3038	-7.3038	-6.3038	-7.3038	-7.3038	-6.3038	-7.3038	-6.3038	-5.3038	-4.7188	-5.3038	-4.9819	-5.7188	-4.4964	-7.3038	-5.3038	-5.3038	-7.3038	-5.7188	-5.3038	-6.3038	-7.3038	-7.3038	-7.3038	-6.3038
APOA4	ENSG00000110244	ENST00000357780	ENSP00000350425	-5.8265	-5.1261	-4.3671	-6.8265	-8.8265	-5.5046	-6.5046	-7.2416	-7.8265	-5.3671	-5.6566	-7.2416	-8.8265	-6.8265	-6.2416	-7.2416	-7.2416	-6.5046	-3.4342	-6.5046	-8.8265	-5.3671	-8.8265	-7.2416	-7.2416	-5.5046	-6.2416	-7.8265	-8.8265	-5.2416	-3.5786	-6.5046	-5.5046	-4.5046	-3.4690	-8.8265	-6.8265	-4.1827	-6.8265	-6.0192	-6.8265	-6.2416	-6.0192	-7.2416	-8.8265	-6.0192
APOA5	ENSG00000110243	ENST00000542499	ENSP00000445002	-6.4060	-6.7279	-5.1430	-7.1430	-7.7279	-5.7279	-7.1430	-6.1430	-7.7279	-5.0275	-7.1430	-6.1430	-7.7279	-6.1430	-5.5580	-8.7279	-6.4060	-5.1430	-3.6405	-6.7279	-5.9206	-5.7279	-6.7279	-6.7279	-7.7279	-4.7279	-5.9206	-7.7279	-8.7279	-5.1430	-3.9730	-6.1430	-6.1430	-4.6405	-3.9730	-7.1430	-6.4060	-4.6405	-6.1430	-5.1430	-7.7279	-4.9206	-5.5580	-8.7279	-8.7279	-7.7279
APOB	ENSG00000084674	ENST00000233242	ENSP00000233242	-4.4875	-5.3036	-4.9261	-5.1516	-5.5741	-5.5301	-8.0041	-5.7146	-6.4461	-6.3666	-6.7477	-5.9645	-6.4191	-5.3926	-5.8702	-5.1967	-5.4875	-6.3160	-5.1516	-6.3160	-6.1516	-6.9261	-8.7146	-6.2671	-8.4735	-8.3666	-8.1740	-8.0865	-6.4191	-5.7477	-4.7989	-5.6348	-4.8077	-5.6348	-5.1079	-5.0242	-6.0041	-5.6983	-8.1740	-5.4875	-5.9452	-6.1516	-6.7477	-7.3666	-6.7146	-6.0041
APOBEC2	ENSG00000124701	ENST00000244669	ENSP00000244669	-5.8176	-5.3322	-4.3322	-5.8176	-7.1396	-5.5546	-8.1396	-7.1396	-8.1396	-6.5546	-7.1396	-7.1396	-8.1396	-5.5546	-6.5546	-5.5546	-6.5546	-8.1396	-4.8176	-6.5546	-6.5546	-5.8176	-6.5546	-6.5546	-7.1396	-6.5546	-5.8176	-7.1396	-6.5546	-6.1396	-4.1396	-7.1396	-5.1396	-5.1396	-3.6160	-6.5546	-5.5546	-5.1396	-6.5546	-4.8176	-6.5546	-6.1396	-6.1396	-6.5546	-8.1396	-6.1396
APOBEC3B	ENSG00000179750	ENST00000333467	ENSP00000327459	-7.1964	-5.6114	-5.7814	-5.3219	-6.4594	-5.6114	-7.1964	-6.7814	-6.4594	-6.7814	-6.1964	-7.1964	-7.7814	-5.3219	-5.3219	-7.1964	-6.4594	-5.9740	-4.6939	-7.7814	-7.7814	-5.7814	-6.7814	-6.1964	-6.4594	-5.1964	-6.1964	-7.7814	-6.4594	-5.6114	-4.6114	-6.4594	-5.0809	-4.9740	-4.9740	-5.7814	-6.4594	-5.3219	-6.1964	-6.4594	-6.4594	-5.6114	-6.4594	-7.1964	-7.7814	-5.9740
APOBEC3C	ENSG00000244509	ENST00000361441	ENSP00000355340	-5.6323	-4.6323	-5.1468	-5.9542	-5.9542	-5.1468	-6.9542	-6.9542	-6.3692	-5.9542	-5.9542	-6.3692	-6.3692	-5.9542	-5.9542	-7.9542	-6.9542	-6.9542	-4.9542	-6.3692	-5.6323	-7.9542	-6.9542	-5.9542	-6.3692	-5.6323	-6.3692	-7.9542	-6.3692	-5.3692	-5.3692	-6.9542	-4.9542	-5.6323	-4.9542	-5.6323	-5.9542	-5.6323	-7.9542	-6.9542	-6.9542	-6.3692	-5.9542	-6.9542	-7.9542	-5.6323
APOBEC3F	ENSG00000128394	ENST00000308521	ENSP00000309749	-5.5816	-4.9442	-5.2921	-5.9442	-5.9442	-5.2921	-7.7515	-8.7515	-6.4296	-6.1666	-5.9442	-6.7515	-7.1666	-5.9442	-5.5816	-6.7515	-8.7515	-5.2921	-5.2921	-7.1666	-6.4296	-6.1666	-7.1666	-5.5816	-6.1666	-5.9442	-7.1666	-7.1666	-6.4296	-5.4296	-4.9442	-7.7515	-4.9442	-5.5816	-4.7515	-5.4296	-5.5816	-5.4296	-7.1666	-7.1666	-7.7515	-6.4296	-6.4296	-6.7515	-7.1666	-6.1666
APOBR	ENSG00000184730	ENST00000431282	ENSP00000416094	-6.9925	-7.1624	-6.0749	-9.1624	-5.8405	-6.4620	-7.5774	-5.9925	-5.4075	-5.4620	-4.9925	-7.5774	-9.1624	-7.8405	-6.2555	-8.1624	-6.5774	-6.7030	-4.7361	-7.1624	-5.8405	-6.1624	-7.3550	-5.9145	-9.1624	-8.1624	-6.5774	-7.5774	-7.1624	-6.0749	-5.0331	-7.8405	-4.6078	-5.5185	-2.8770	-5.9925	-4.9925	-4.4900	-5.9925	-4.8770	-4.9529	-4.7701	-4.0749	-6.5774	-6.8405	-5.9925
APOC3	ENSG00000110245	ENST00000227667	ENSP00000227667	-6.2946	-7.2946	-4.7097	-7.2946	-7.2946	-4.9727	-7.2946	-6.2946	-6.2946	-4.9727	-6.2946	-6.2946	-7.2946	-7.2946	-5.7097	-7.2946	-7.2946	-6.2946	-4.7097	-7.2946	-6.2946	-7.2946	-7.2946	-6.2946	-6.2946	-7.2946	-6.2946	-7.2946	-7.2946	-4.9727	-4.9727	-5.7097	-7.2946	-5.2946	-4.7097	-4.9727	-6.2946	-3.7097	-6.2946	-5.7097	-7.2946	-5.7097	-7.2946	-6.2946	-6.2946	-6.2946
APOC4	ENSG00000267467	ENST00000592954	ENSP00000468236	-6.5314	-5.9464	-4.5314	-7.5314	-6.5314	-4.7240	-7.5314	-7.5314	-5.9464	-4.7240	-4.7240	-6.5314	-7.5314	-7.5314	-5.5314	-6.5314	-6.5314	-5.9464	-4.9464	-7.5314	-5.5314	-5.9464	-5.9464	-6.5314	-7.5314	-6.5314	-6.5314	-7.5314	-6.5314	-4.7240	-3.9464	-6.5314	-5.9464	-4.5314	-5.5314	-7.5314	-6.5314	-4.9464	-7.5314	-7.5314	-6.5314	-5.9464	-5.5314	-5.9464	-7.5314	-5.9464
APOC4-APOC2	ENSG00000224916	ENST00000589057	ENSP00000468139	-6.2977	-5.8826	-4.8826	-7.8826	-5.0753	-5.2977	-7.8826	-5.8826	-6.2977	-5.0753	-5.2977	-6.2977	-7.8826	-7.8826	-5.2977	-6.2977	-5.5607	-7.8826	-4.7127	-7.8826	-5.5607	-5.8826	-6.8826	-6.2977	-6.8826	-6.8826	-7.8826	-7.8826	-6.8826	-4.5607	-3.9758	-6.2977	-6.2977	-5.5607	-4.4232	-6.2977	-5.8826	-4.8826	-7.8826	-6.2977	-5.8826	-5.8826	-5.8826	-7.8826	-6.2977	-5.8826
APOD	ENSG00000189058	ENST00000343267	ENSP00000345179	-5.9484	-4.7784	-4.7784	-4.7784	-5.6264	-5.6264	-6.9484	-6.3634	-5.9484	-7.9484	-7.9484	-7.9484	-7.9484	-4.6264	-5.9484	-6.3634	-5.9484	-6.9484	-5.6264	-6.9484	-5.6264	-6.3634	-6.3634	-5.6264	-7.9484	-6.9484	-7.9484	-7.9484	-6.3634	-5.1410	-4.7784	-5.9484	-5.1410	-5.6264	-4.9484	-5.9484	-5.3634	-5.3634	-6.9484	-5.9484	-5.3634	-6.9484	-6.9484	-6.3634	-7.9484	-6.3634
APOE	ENSG00000130203	ENST00000252486	ENSP00000252486	-7.5507	-8.5507	-4.9658	-7.5507	-6.5507	-5.5507	-7.5507	-7.5507	-8.5507	-5.3808	-7.5507	-8.5507	-7.5507	-7.5507	-5.5507	-8.5507	-6.9658	-6.9658	-3.5966	-8.5507	-8.5507	-6.2288	-6.5507	-7.5507	-8.5507	-4.0272	-5.0913	-7.5507	-7.5507	-5.5507	-3.5507	-8.5507	-5.7434	-5.3808	-3.4215	-6.5507	-6.2288	-3.9069	-5.2288	-6.9658	-7.5507	-4.7434	-6.5507	-7.5507	-8.5507	-6.9658
APOF	ENSG00000175336	ENST00000398189	ENSP00000381250	-6.5850	-6.2630	-5.5850	-6.0000	-5.4150	-6.2630	-8.5850	-6.2630	-7.0000	-6.0000	-5.5850	-6.2630	-6.0000	-5.5850	-5.4150	-8.5850	-6.0000	-6.0000	-4.4150	-7.5850	-6.2630	-6.0000	-7.0000	-5.7776	-6.5850	-7.0000	-8.5850	-7.5850	-5.7776	-5.5850	-4.3370	-6.0000	-5.5850	-5.5850	-5.0000	-5.5850	-6.5850	-5.1255	-7.5850	-4.5850	-6.0000	-6.0000	-5.0000	-5.7776	-6.2630	-6.2630
APOH	ENSG00000091583	ENST00000205948	ENSP00000205948	-4.4847	-5.8473	-4.8473	-5.4847	-5.0697	-6.6546	-6.0697	-5.4847	-6.3327	-7.0697	-7.6546	-6.3327	-6.6546	-5.4847	-6.3327	-6.3327	-7.0697	-7.6546	-7.0697	-6.0697	-4.6546	-5.8473	-6.3327	-5.6546	-7.6546	-7.6546	-7.0697	-7.6546	-7.6546	-6.3327	-5.8473	-6.6546	-4.7477	-7.0697	-5.8473	-4.9542	-5.8473	-6.0697	-7.6546	-5.6546	-4.6546	-6.0697	-7.0697	-7.6546	-5.8473	-6.6546
APOL1	ENSG00000100342	ENST00000422706	ENSP00000411507	-5.3735	-5.3735	-4.8329	-5.5110	-5.8329	-5.8329	-7.8329	-6.5110	-5.8329	-5.3735	-6.0255	-6.0255	-7.2479	-5.3735	-5.6630	-5.8329	-5.6630	-6.5110	-5.6630	-7.2479	-6.8329	-6.2479	-7.8329	-6.5110	-7.2479	-7.8329	-7.2479	-6.8329	-7.2479	-5.0255	-4.7454	-5.3735	-5.3735	-5.5110	-4.2479	-5.3735	-5.8329	-5.0255	-7.2479	-4.9260	-5.6630	-5.5110	-6.0255	-6.2479	-6.5110	-5.6630
APOL2	ENSG00000128335	ENST00000358502	ENSP00000351292	-5.8184	-5.3038	-4.9253	-5.8184	-6.6257	-5.3038	-8.6257	-6.3038	-6.0407	-6.0407	-5.8184	-6.3038	-7.6257	-5.3038	-5.6257	-6.0407	-5.4558	-5.8184	-5.1663	-7.0407	-7.0407	-6.0407	-7.6257	-7.0407	-6.6257	-7.0407	-6.6257	-6.6257	-7.0407	-5.6257	-4.7188	-5.4558	-5.6257	-5.6257	-4.1663	-5.4558	-4.9253	-5.0407	-7.6257	-5.1663	-5.8184	-5.1663	-5.6257	-6.0407	-6.6257	-6.0407
APOL3	ENSG00000128284	ENST00000349314	ENSP00000344577	-6.5236	-6.5236	-5.1451	-5.8455	-5.8455	-5.1451	-7.2605	-5.2605	-5.5236	-5.5236	-5.6756	-6.5236	-7.2605	-4.9386	-6.8455	-6.2605	-5.8455	-6.2605	-5.2605	-6.8455	-6.8455	-6.8455	-8.8455	-7.2605	-6.8455	-7.8455	-6.2605	-6.5236	-7.8455	-6.5236	-4.9386	-5.1451	-4.8455	-6.8455	-4.4532	-6.2605	-4.5236	-5.1451	-6.8455	-5.0381	-6.2605	-5.8455	-5.6756	-6.0381	-6.8455	-6.5236
APOL6	ENSG00000221963	ENST00000409652	ENSP00000386280	-4.9470	-6.0625	-4.4775	-6.3255	-5.4775	-4.8401	-7.6475	-6.3255	-5.6475	-6.0625	-5.6475	-7.0625	-7.0625	-6.6475	-6.0625	-6.6475	-5.6475	-7.0625	-5.8401	-7.6475	-7.0625	-6.6475	-8.6475	-7.6475	-8.6475	-6.3255	-7.0625	-6.6475	-7.6475	-5.3255	-4.6475	-6.3255	-4.6475	-5.0625	-4.7406	-5.6475	-5.4775	-4.7406	-6.0625	-5.0625	-5.3255	-7.0625	-6.0625	-5.6475	-7.6475	-5.8401
APP	ENSG00000142192	ENST00000346798	ENSP00000284981	-5.6935	-5.3716	-4.9386	-5.9930	-5.7866	-4.8861	-7.3716	-7.1085	-6.6935	-7.6935	-7.6935	-6.3716	-8.6935	-5.8861	-5.1085	-6.2341	-6.6935	-6.1085	-4.7866	-5.7866	-6.2341	-6.5236	-8.1085	-5.7866	-6.5236	-6.1085	-7.1085	-7.6935	-8.1085	-5.9930	-5.2341	-6.6935	-4.2016	-5.3012	-4.0788	-4.7393	-5.6935	-4.7393	-7.6935	-5.6935	-6.5236	-5.9930	-6.3716	-6.3716	-6.5236	-6.2341
APPBP2	ENSG00000062725	ENST00000083182	ENSP00000083182	-4.3287	-6.1587	-6.0067	-5.4218	-6.5213	-7.3287	-9.3287	-6.7437	-6.3287	-7.0067	-7.0067	-6.7437	-7.7437	-5.7437	-6.3287	-5.2412	-6.0067	-5.8692	-4.9364	-5.2412	-7.3287	-7.7437	-8.3287	-8.3287	-6.7437	-7.0067	-7.0067	-7.7437	-6.0067	-6.5213	-5.8692	-4.9364	-4.2843	-6.7437	-5.5213	-4.7437	-4.6848	-6.5213	-9.3287	-4.8692	-5.8692	-6.1587	-7.0067	-6.1587	-6.0067	-6.5213
APPL1	ENSG00000157500	ENST00000288266	ENSP00000288266	-4.7757	-6.4132	-5.4956	-5.0595	-5.1908	-6.1237	-7.5831	-6.5831	-6.1237	-6.1237	-6.5831	-5.3352	-5.4132	-6.5831	-5.4132	-5.8826	-5.3352	-7.2612	-4.6289	-6.1237	-5.7757	-7.2612	-7.9981	-6.5831	-6.7757	-7.5831	-6.7757	-6.7757	-7.2612	-7.5831	-5.9981	-5.6762	-4.0912	-5.4956	-5.3352	-4.8826	-5.4956	-5.9981	-8.5831	-5.1908	-5.3352	-6.9981	-6.9981	-6.9981	-6.4132	-6.9981
APPL2	ENSG00000136044	ENST00000258530	ENSP00000258530	-5.3259	-5.1739	-5.1035	-5.4084	-5.5890	-5.5890	-7.9109	-6.1739	-6.3259	-5.6885	-6.4959	-6.9109	-6.1739	-5.7954	-5.0364	-5.6885	-5.3259	-7.9109	-4.5890	-6.4959	-6.3259	-6.4959	-8.4959	-6.3259	-8.4959	-7.1739	-6.6885	-7.4959	-6.9109	-5.6885	-4.9723	-5.6885	-4.1035	-5.4084	-5.0364	-5.2479	-5.3259	-5.6885	-6.4959	-5.4084	-5.4084	-6.6885	-7.4959	-6.9109	-6.6885	-6.4959
APRT	ENSG00000198931	ENST00000378364	ENSP00000367615	-6.8948	-6.8948	-4.8948	-7.8948	-7.8948	-5.5729	-7.8948	-6.3099	-7.8948	-6.3099	-5.8948	-7.8948	-7.8948	-5.0875	-6.8948	-6.8948	-7.8948	-6.3099	-4.8948	-7.8948	-5.8948	-4.8948	-7.8948	-6.8948	-5.8948	-5.5729	-6.3099	-7.8948	-6.8948	-5.5729	-3.3713	-6.3099	-7.8948	-5.0875	-4.0875	-6.3099	-6.3099	-4.7249	-6.3099	-5.8948	-5.8948	-4.4354	-5.8948	-6.8948	-6.3099	-5.5729
AQP10	ENSG00000143595	ENST00000324978	ENSP00000318355	-6.9029	-5.3179	-6.1659	-6.4878	-6.1659	-5.3179	-7.4878	-5.9029	-7.4878	-7.4878	-8.4878	-6.9029	-6.9029	-5.6805	-5.3179	-6.1659	-6.9029	-5.9029	-5.1659	-7.4878	-5.9029	-6.1659	-7.4878	-5.1659	-8.4878	-6.9029	-6.1659	-7.4878	-6.9029	-4.7874	-3.8440	-8.4878	-6.1659	-6.9029	-5.4878	-6.4878	-7.4878	-3.9643	-7.4878	-4.7874	-5.9029	-4.9029	-5.3179	-5.3179	-7.4878	-5.9029
AQP2	ENSG00000167580	ENST00000199280	ENSP00000199280	-7.3619	-5.7770	-6.3619	-6.7770	-6.7770	-5.5546	-6.3619	-6.3619	-8.3619	-5.7770	-7.3619	-8.3619	-6.3619	-5.3619	-6.7770	-6.7770	-8.3619	-5.5546	-5.1920	-6.7770	-5.7770	-6.7770	-6.0400	-6.3619	-6.7770	-5.3619	-6.3619	-8.3619	-7.3619	-4.4551	-3.7770	-7.3619	-8.3619	-6.0400	-4.7770	-6.3619	-6.3619	-4.0400	-6.7770	-4.7770	-6.3619	-4.3619	-6.0400	-6.7770	-7.3619	-5.5546
AQP5	ENSG00000161798	ENST00000293599	ENSP00000293599	-7.3354	-5.1655	-6.0135	-6.3354	-7.3354	-5.0135	-6.3354	-6.7504	-8.3354	-6.0135	-8.3354	-7.3354	-7.3354	-4.5280	-6.0135	-6.3354	-8.3354	-6.3354	-5.1655	-8.3354	-6.7504	-5.7504	-6.7504	-6.0135	-8.3354	-6.0135	-5.7504	-7.3354	-8.3354	-4.8760	-3.8118	-6.7504	-7.3354	-6.3354	-4.8760	-8.3354	-6.3354	-3.9431	-5.3354	-6.0135	-6.7504	-4.1655	-6.3354	-7.3354	-7.3354	-5.5280
AQP7	ENSG00000165269	ENST00000379507	ENSP00000368821	-6.0553	-5.3183	-6.3183	-6.6402	-6.0553	-5.0553	-6.6402	-8.6402	-7.6402	-6.3183	-6.6402	-7.6402	-6.3183	-4.8329	-4.7334	-6.3183	-8.6402	-5.4703	-5.6402	-6.6402	-5.8329	-5.1808	-7.0553	-6.6402	-7.6402	-6.6402	-6.6402	-7.6402	-6.6402	-5.8329	-4.5528	-5.8329	-6.3183	-6.6402	-5.3183	-7.0553	-6.0553	-4.9398	-6.0553	-5.8329	-5.6402	-4.7334	-5.8329	-5.4703	-7.0553	-5.0553
AQP9	ENSG00000103569	ENST00000558772	ENSP00000452673	-5.5850	-5.1699	-7.1699	-7.1699	-6.1699	-6.5850	-8.1699	-7.1699	-5.8480	-8.1699	-8.1699	-6.1699	-6.5850	-5.0000	-5.1699	-4.7105	-6.5850	-6.1699	-7.1699	-7.1699	-5.3626	-6.1699	-7.1699	-6.1699	-7.1699	-8.1699	-7.1699	-8.1699	-6.5850	-5.3626	-5.1699	-6.1699	-5.5850	-5.8480	-5.8480	-6.5850	-4.8480	-4.8480	-7.1699	-4.8480	-4.7105	-5.0000	-6.5850	-5.5850	-7.1699	-4.8480
AQR	ENSG00000021776	ENST00000156471	ENSP00000156471	-5.0997	-5.8366	-5.4216	-5.0369	-5.7335	-6.2696	-8.2696	-5.1653	-5.5041	-7.2696	-6.5915	-6.5915	-6.1321	-5.9477	-5.3061	-5.0369	-5.7842	-6.8911	-5.0369	-5.6373	-5.6373	-6.2696	-8.5915	-5.3821	-6.6846	-7.2696	-8.5915	-6.7842	-6.3436	-6.4216	-6.0066	-5.2340	-4.1992	-5.8366	-5.3061	-5.0680	-5.8911	-5.8911	-8.0066	-5.7335	-5.7842	-6.6846	-8.0066	-6.3436	-6.0066	-6.5915
AR	ENSG00000169083	ENST00000374690	ENSP00000363822	-5.7638	-6.6118	-5.3487	-6.3487	-6.9337	-6.0268	-8.9337	-5.9337	-6.4743	-4.9795	-6.7638	-7.6118	-9.9337	-6.1263	-5.4743	-6.4743	-6.6118	-6.1263	-3.9564	-7.1263	-6.1263	-4.9337	-6.0268	-5.8462	-7.3487	-6.9337	-7.1263	-7.3487	-7.1263	-6.0268	-4.5074	-6.4743	-5.2333	-5.3487	-5.0268	-6.0268	-5.7638	-4.9337	-6.0268	-5.6118	-5.6118	-4.5414	-5.4743	-5.9337	-7.6118	-6.3487
ARAF	ENSG00000078061	ENST00000377045	ENSP00000366244	-7.3750	-5.6746	-4.5677	-6.5677	-6.3750	-5.6746	-6.3750	-6.2051	-7.7901	-5.4681	-7.3750	-6.2051	-9.3750	-5.2876	-5.3750	-6.5677	-7.0531	-6.0531	-4.5171	-5.7901	-6.3750	-4.6746	-6.7901	-6.7901	-6.5677	-5.7901	-5.2876	-7.0531	-6.5677	-5.2051	-4.9827	-7.0531	-7.7901	-4.9827	-4.7901	-5.9156	-7.0531	-4.5171	-8.3750	-6.5677	-6.5677	-4.9827	-6.0531	-6.7901	-7.3750	-5.2876
ARAP1	ENSG00000186635	ENST00000393609	ENSP00000377233	-7.3885	-5.9735	-4.7771	-7.5584	-6.3105	-5.3885	-7.0990	-6.9735	-8.9735	-5.3885	-6.9735	-6.5584	-8.5584	-5.4710	-5.9146	-7.2365	-8.5584	-5.8580	-4.7511	-6.8580	-6.0349	-4.8860	-6.3105	-5.7004	-7.5584	-5.2730	-5.1661	-7.2365	-7.0990	-5.6042	-3.9735	-6.9735	-6.5584	-4.9735	-3.7129	-6.1661	-6.3105	-4.8035	-7.2365	-5.4710	-7.0990	-5.1661	-5.4291	-7.3885	-9.5584	-6.0349
ARAP2	ENSG00000047365	ENST00000303965	ENSP00000302895	-4.2438	-6.8761	-4.8761	-4.6955	-5.4611	-6.4611	-8.4611	-6.0281	-5.6955	-6.0281	-6.9756	-5.6131	-5.5735	-5.9756	-6.1980	-5.2594	-5.3907	-6.8761	-5.7386	-5.9756	-6.0826	-6.9756	-8.7830	-6.0281	-6.9756	-9.1980	-7.6131	-7.6131	-6.6955	-6.2594	-6.0281	-6.0281	-4.2911	-5.3907	-5.2284	-5.0016	-5.4254	-6.6955	-9.7830	-5.5735	-5.4611	-7.4611	-7.0826	-6.6955	-6.4611	-7.4611
ARAP3	ENSG00000120318	ENST00000239440	ENSP00000239440	-6.6457	-6.5582	-5.2194	-7.1862	-5.9452	-5.4757	-7.1862	-6.3977	-7.3237	-5.2194	-6.3977	-6.2533	-8.0607	-5.6915	-6.1862	-7.0607	-6.9452	-6.5582	-4.4757	-6.8383	-5.3603	-4.7388	-7.4757	-5.3603	-7.1862	-5.8908	-5.3977	-6.8383	-6.8383	-5.0309	-4.1538	-7.3237	-6.3977	-5.2533	-4.1862	-5.7388	-6.0018	-5.2194	-7.8383	-5.4757	-6.1221	-5.0309	-5.6013	-6.1862	-7.6457	-6.3237
ARCN1	ENSG00000095139	ENST00000264028	ENSP00000264028	-4.7600	-5.8304	-4.9044	-5.1523	-5.8304	-5.1523	-8.1523	-5.9824	-5.9824	-6.1523	-6.8304	-6.1523	-6.8304	-5.4518	-5.1523	-5.1523	-6.3449	-8.1523	-5.5673	-5.9824	-5.6929	-6.5673	-8.1523	-6.1523	-5.8304	-9.1523	-7.5673	-6.5673	-6.1523	-7.1523	-5.6929	-6.8304	-4.3974	-6.3449	-4.5084	-4.9824	-5.2454	-6.1523	-7.5673	-5.8304	-5.3449	-5.3449	-6.8304	-7.1523	-6.1523	-5.8304
AREG	ENSG00000109321	ENST00000395748	ENSP00000379097	-4.5757	-6.2761	-4.9542	-4.9542	-6.2761	-6.6912	-7.2761	-6.6912	-5.1062	-7.2761	-7.2761	-4.9542	-5.6912	-7.2761	-5.6912	-5.4688	-5.4688	-5.9542	-6.2761	-6.6912	-6.2761	-6.2761	-5.6912	-6.2761	-6.6912	-8.2761	-7.2761	-7.2761	-7.2761	-5.9542	-6.2761	-6.6912	-4.1062	-5.4688	-5.2761	-5.6912	-5.6912	-6.2761	-7.2761	-4.9542	-5.1062	-5.9542	-5.9542	-7.2761	-6.2761	-5.9542
ARF1	ENSG00000143761	ENST00000540651	ENSP00000442980	-6.3159	-4.5789	-4.5789	-5.9009	-6.3159	-4.9009	-6.9009	-6.9009	-6.9009	-5.9009	-6.3159	-7.9009	-6.9009	-4.7309	-5.3159	-6.3159	-6.9009	-5.9009	-5.0935	-7.9009	-7.9009	-5.9009	-7.9009	-7.9009	-7.9009	-5.9009	-5.9009	-6.3159	-6.9009	-4.5789	-4.4414	-6.3159	-5.9009	-4.5789	-4.5789	-6.3159	-6.9009	-4.7309	-6.9009	-6.3159	-6.9009	-4.9009	-5.9009	-6.3159	-7.9009	-6.9009
ARF4	ENSG00000168374	ENST00000303436	ENSP00000306010	-5.3099	-5.5729	-5.0875	-5.5729	-5.0875	-5.3099	-7.8948	-5.8948	-5.5729	-6.8948	-6.8948	-6.8948	-6.8948	-6.3099	-5.3099	-4.7249	-5.8948	-7.8948	-4.8948	-6.8948	-6.8948	-7.8948	-7.8948	-6.3099	-6.8948	-6.8948	-7.8948	-5.8948	-5.8948	-6.3099	-4.8948	-4.8948	-4.8948	-6.8948	-5.8948	-4.4354	-5.5729	-6.3099	-7.8948	-5.8948	-5.8948	-6.3099	-6.3099	-5.3099	-5.3099	-6.8948
ARF5	ENSG00000004059	ENST00000000233	ENSP00000000233	-6.8948	-5.5729	-4.4354	-6.3099	-5.5729	-4.8948	-6.8948	-6.3099	-7.8948	-6.3099	-7.8948	-6.8948	-6.8948	-5.3099	-5.3099	-5.8948	-6.3099	-5.8948	-4.5729	-7.8948	-6.8948	-6.3099	-7.8948	-6.8948	-7.8948	-5.8948	-4.8948	-7.8948	-6.8948	-5.5729	-4.0875	-7.8948	-5.5729	-4.7249	-5.0875	-5.5729	-6.8948	-5.5729	-6.3099	-6.3099	-6.8948	-5.0875	-5.8948	-6.3099	-6.3099	-5.5729
ARF6	ENSG00000165527	ENST00000298316	ENSP00000298316	-5.2792	-5.0568	-4.8642	-6.2792	-5.8642	-5.0568	-6.8642	-5.8642	-7.8642	-7.8642	-6.2792	-7.8642	-6.8642	-4.4048	-5.5423	-5.8642	-6.8642	-6.2792	-5.0568	-6.8642	-7.8642	-5.5423	-6.8642	-7.8642	-7.8642	-5.5423	-5.0568	-7.8642	-6.8642	-5.0568	-4.8642	-7.8642	-6.8642	-4.4048	-4.8642	-5.8642	-7.8642	-5.0568	-6.8642	-6.8642	-6.8642	-5.0568	-5.5423	-6.2792	-6.2792	-6.8642
ARFGAP1	ENSG00000101199	ENST00000370283	ENSP00000359306	-6.5361	-4.6881	-4.3344	-6.5361	-7.8580	-4.9511	-6.8580	-6.8580	-6.5361	-4.6881	-5.8580	-5.8580	-7.8580	-7.2730	-6.5361	-7.2730	-6.8580	-6.0506	-4.6881	-8.8580	-6.8580	-6.2730	-6.0506	-6.0506	-7.2730	-6.5361	-7.2730	-8.8580	-8.8580	-6.2730	-5.3985	-6.8580	-6.5361	-4.8580	-4.2141	-5.3985	-6.8580	-5.1575	-5.8580	-6.0506	-6.0506	-4.8580	-5.1575	-6.8580	-8.8580	-5.3985
ARFGAP2	ENSG00000149182	ENST00000524782	ENSP00000434442	-5.7180	-5.8555	-4.4225	-5.7180	-6.0075	-6.1774	-7.5925	-6.5925	-8.1774	-5.1774	-6.0075	-5.7180	-8.1774	-5.8555	-5.4770	-6.1774	-7.5925	-6.5925	-4.3194	-6.8555	-6.0075	-6.5925	-6.8555	-6.5925	-7.1774	-6.3701	-6.0075	-6.8555	-7.5925	-6.5925	-4.9295	-6.8555	-5.5925	-5.3701	-4.3701	-5.3701	-5.5925	-4.3194	-6.3701	-5.8555	-6.3701	-5.2705	-5.4770	-6.1774	-7.1774	-6.5925
ARFGAP3	ENSG00000242247	ENST00000263245	ENSP00000263245	-4.5799	-5.9950	-4.7726	-5.2580	-5.8430	-5.8430	-9.1649	-5.8430	-6.3576	-5.8430	-6.3576	-5.1649	-6.5799	-6.8430	-5.8430	-5.7055	-5.7055	-7.1649	-5.3576	-6.8430	-5.4645	-6.3576	-8.1649	-6.5799	-7.1649	-6.3576	-7.5799	-8.1649	-8.1649	-6.5799	-5.9950	-6.3576	-5.0774	-5.3576	-4.9950	-4.7726	-5.7055	-5.5799	-7.1649	-5.3576	-5.3576	-6.3576	-6.8430	-6.5799	-7.1649	-6.8430
ARFGEF1	ENSG00000066777	ENST00000262215	ENSP00000262215	-4.7073	-5.9902	-5.4052	-5.1157	-4.9902	-6.8971	-8.5752	-5.7678	-5.7678	-6.9902	-6.8096	-5.6492	-5.6876	-6.3735	-5.4052	-4.8971	-5.4052	-6.9902	-4.8310	-5.9429	-5.7272	-7.8971	-10.8971	-5.9902	-7.1966	-7.7272	-8.3121	-8.5752	-6.2532	-6.8096	-5.8096	-5.6117	-4.2532	-5.9429	-5.6117	-4.7272	-5.1692	-6.5752	-7.3121	-5.5048	-5.4052	-7.1966	-6.9902	-6.9902	-6.0391	-7.3121
ARFGEF3	ENSG00000112379	ENST00000251691	ENSP00000251691	-5.6998	-5.9166	-5.0386	-6.4822	-6.3187	-5.7337	-6.8781	-6.4822	-6.8041	-4.9166	-6.1261	-7.1261	-7.1261	-5.3981	-5.2932	-6.2192	-6.6666	-5.7685	-4.5411	-6.9561	-5.9968	-5.9561	-7.3187	-6.5411	-7.3187	-7.1261	-6.4822	-8.8041	-7.8041	-5.1037	-4.1603	-6.5411	-5.4536	-4.9166	-4.4678	-5.5411	-6.1719	-4.8972	-7.0386	-5.9968	-6.5411	-5.5113	-5.9166	-6.6666	-7.6666	-5.9968
ARFIP1	ENSG00000164144	ENST00000451320	ENSP00000395083	-4.3592	-6.4296	-5.2921	-4.6641	-5.9442	-5.5816	-8.7515	-5.5816	-6.7515	-7.1666	-6.1666	-5.5816	-7.7515	-7.1666	-6.1666	-4.7515	-5.7515	-7.1666	-4.5816	-5.5816	-5.4296	-7.7515	-7.7515	-6.4296	-7.1666	-7.1666	-8.7515	-6.7515	-6.1666	-7.1666	-5.4296	-4.8447	-3.9967	-6.1666	-6.4296	-4.8447	-4.9442	-5.9442	-8.7515	-5.4296	-5.4296	-6.1666	-7.1666	-6.4296	-7.1666	-7.1666
ARFIP2	ENSG00000132254	ENST00000396777	ENSP00000379998	-6.0553	-5.4703	-4.3923	-6.3183	-5.4703	-5.6402	-6.6402	-6.3183	-8.6402	-6.0553	-7.0553	-6.6402	-8.6402	-5.1808	-6.0553	-6.6402	-7.6402	-6.0553	-4.1808	-6.6402	-6.6402	-6.3183	-8.6402	-6.0553	-6.3183	-7.0553	-5.6402	-7.0553	-5.6402	-5.4703	-4.1808	-6.6402	-5.0553	-5.6402	-4.2479	-5.4703	-6.0553	-4.9398	-8.6402	-5.6402	-5.6402	-5.0553	-5.3183	-6.0553	-8.6402	-6.3183
ARFRP1	ENSG00000101246	ENST00000622789	ENSP00000483486	-6.0168	-5.6949	-4.2095	-6.4318	-7.0168	-4.6949	-5.6949	-7.0168	-8.0168	-6.0168	-6.0168	-7.0168	-8.0168	-4.5574	-5.6949	-7.0168	-8.0168	-6.4318	-4.8469	-8.0168	-8.0168	-7.0168	-6.4318	-7.0168	-6.4318	-7.0168	-5.6949	-8.0168	-6.4318	-6.0168	-4.4318	-8.0168	-7.0168	-4.6949	-4.3164	-6.0168	-8.0168	-5.6949	-6.0168	-6.0168	-6.4318	-4.8469	-5.6949	-7.0168	-8.0168	-5.4318
ARG1	ENSG00000118520	ENST00000368087	ENSP00000357066	-5.3999	-5.7625	-4.4824	-6.5699	-4.8694	-6.5699	-8.5699	-5.5699	-5.5699	-6.2479	-6.5699	-6.2479	-6.2479	-5.5699	-6.5699	-4.8694	-6.5699	-5.9849	-6.9849	-6.5699	-4.9849	-6.2479	-8.5699	-5.3999	-6.9849	-8.5699	-7.5699	-8.5699	-5.5699	-6.2479	-5.1104	-5.9849	-4.5699	-5.1104	-6.2479	-5.2479	-5.9849	-6.9849	-8.5699	-5.3999	-4.3219	-5.3999	-5.7625	-6.2479	-6.5699	-6.2479
ARG2	ENSG00000081181	ENST00000261783	ENSP00000261783	-5.6865	-5.8791	-5.8791	-6.1015	-5.5166	-6.3646	-7.6865	-6.1015	-5.2271	-6.1015	-7.1015	-5.8791	-6.3646	-5.5166	-6.3646	-5.1015	-6.1015	-6.1015	-5.3646	-5.5166	-5.3646	-6.3646	-7.6865	-5.6865	-6.1015	-7.6865	-8.6865	-7.1015	-6.3646	-5.3646	-5.1015	-5.8791	-4.9861	-5.5166	-6.1015	-4.6865	-5.8791	-5.6865	-7.6865	-5.2271	-5.1015	-5.6865	-6.3646	-5.8791	-7.1015	-5.5166
ARGLU1	ENSG00000134884	ENST00000400198	ENSP00000383059	-4.2008	-6.0488	-4.2832	-7.3707	-7.3707	-6.3707	-6.7857	-8.3707	-5.7857	-5.2008	-5.7857	-7.3707	-6.7857	-5.7857	-6.7857	-5.5633	-4.9113	-6.7857	-5.3707	-7.3707	-7.3707	-7.3707	-7.3707	-8.3707	-4.7857	-4.9113	-4.2832	-5.7857	-6.7857	-6.0488	-5.5633	-7.3707	-3.4165	-5.7857	-3.7268	-6.7857	-5.5633	-5.5633	-7.3707	-6.7857	-8.3707	-7.3707	-6.7857	-8.3707	-6.7857	-8.3707
ARHGAP1	ENSG00000175220	ENST00000311956	ENSP00000310491	-6.3721	-5.0502	-4.2567	-6.6352	-6.3721	-5.0502	-7.9571	-6.6352	-8.9571	-5.0502	-6.9571	-6.9571	-8.9571	-4.9571	-6.1497	-6.1497	-6.9571	-5.1497	-4.3721	-7.3721	-5.9571	-4.5648	-7.3721	-6.3721	-7.9571	-7.3721	-5.9571	-7.3721	-8.9571	-4.5648	-3.8696	-6.3721	-6.6352	-4.7872	-4.5648	-5.1497	-6.9571	-5.2567	-6.9571	-6.6352	-7.3721	-6.6352	-5.9571	-8.9571	-7.9571	-6.3721
ARHGAP10	ENSG00000071205	ENST00000336498	ENSP00000336923	-4.9137	-5.8142	-4.5918	-5.2617	-5.5512	-5.9137	-8.1361	-6.2617	-5.9137	-6.3992	-5.9137	-5.9137	-7.1361	-5.5512	-5.5512	-5.8142	-6.5512	-6.1361	-4.9662	-6.2617	-5.4732	-6.2617	-7.1361	-5.5512	-6.7211	-8.1361	-6.7211	-8.1361	-7.7211	-6.3992	-5.0772	-6.2617	-4.1975	-5.2617	-4.9662	-5.6336	-5.7211	-6.2617	-7.1361	-5.6336	-5.8142	-6.5512	-6.1361	-7.1361	-6.7211	-6.5512
ARHGAP12	ENSG00000165322	ENST00000375250	ENSP00000364399	-4.5236	-5.9641	-4.7715	-4.6016	-5.6840	-6.4496	-8.1865	-5.5236	-5.7715	-5.6016	-6.6016	-5.6016	-5.8646	-6.9641	-6.9641	-5.1276	-5.2479	-9.7715	-4.8173	-5.6016	-5.2479	-6.9641	-8.1865	-6.3121	-6.9641	-7.7715	-7.7715	-6.6016	-7.1865	-6.7715	-6.1865	-5.6840	-4.2479	-5.6016	-5.5236	-4.7715	-5.9641	-7.7715	-8.1865	-6.0710	-5.4496	-7.4496	-6.3121	-5.8646	-6.0710	-6.7715
ARHGAP15	ENSG00000075884	ENST00000295095	ENSP00000295095	-4.1511	-5.7361	-4.9705	-5.1511	-5.5986	-6.2506	-8.0580	-6.0580	-5.0580	-5.8881	-7.0580	-5.4730	-6.0580	-5.4730	-5.4730	-5.1511	-5.1511	-5.4730	-5.5986	-6.2506	-6.2506	-9.0580	-7.0580	-6.0580	-6.4730	-8.0580	-8.0580	-7.4730	-6.4730	-6.0580	-5.0580	-6.4730	-4.4730	-5.4730	-5.4730	-5.2506	-6.4730	-6.7361	-7.4730	-5.7361	-5.4730	-6.7361	-7.0580	-7.4730	-6.4730	-5.8881
ARHGAP17	ENSG00000140750	ENST00000289968	ENSP00000289968	-5.3514	-5.6271	-5.0676	-5.7875	-6.0676	-5.7051	-6.8750	-6.0676	-6.0676	-5.4155	-6.5531	-6.4155	-6.7051	-6.8750	-5.5531	-6.5531	-5.9681	-5.5531	-4.5174	-6.0676	-5.0676	-4.4827	-5.9681	-5.1745	-7.5531	-6.8750	-6.8750	-9.8750	-7.2900	-6.7051	-5.1201	-5.9681	-4.8306	-5.4155	-5.2311	-5.8750	-5.1201	-5.7875	-7.2900	-4.8750	-6.4155	-5.2311	-5.7875	-7.0676	-6.8750	-6.7051
ARHGAP18	ENSG00000146376	ENST00000368149	ENSP00000357131	-4.2844	-5.6865	-4.6359	-5.4939	-5.4939	-6.1719	-6.9089	-6.4939	-6.0344	-6.1719	-6.6865	-6.0344	-6.6865	-6.0344	-5.4064	-5.4064	-5.2459	-7.9089	-4.6359	-6.6865	-5.9089	-6.6865	-8.4939	-6.0344	-6.4939	-7.9089	-7.4939	-9.4939	-6.0344	-5.5870	-5.9089	-5.4939	-4.1719	-5.6865	-4.9089	-4.9703	-5.4939	-5.2459	-8.4939	-5.7934	-5.7934	-6.9089	-6.6865	-6.3239	-6.0344	-6.1719
ARHGAP19	ENSG00000213390	ENST00000358308	ENSP00000351058	-4.9432	-6.0307	-4.3302	-5.0307	-6.2233	-6.7087	-7.0307	-5.8607	-6.2233	-7.4457	-6.7087	-6.4457	-6.7087	-6.2233	-5.5712	-5.3302	-6.0307	-5.8607	-4.7827	-6.2233	-5.5712	-7.4457	-7.4457	-5.3302	-6.2233	-7.4457	-6.0307	-7.4457	-7.0307	-5.2233	-5.3302	-5.8607	-5.1238	-5.7087	-4.6383	-5.3302	-5.7087	-6.0307	-8.0307	-5.5712	-5.5712	-6.4457	-5.7087	-6.7087	-6.7087	-6.4457
ARHGAP20	ENSG00000137727	ENST00000528829	ENSP00000436319	-4.7208	-5.8520	-4.9964	-5.0744	-5.6594	-6.4370	-10.2444	-5.7208	-5.9964	-5.2444	-5.8520	-5.9964	-6.5439	-6.6594	-5.7208	-5.6005	-5.7208	-6.9224	-5.2902	-5.9964	-5.2000	-5.7208	-7.9224	-6.1569	-7.6594	-7.6594	-6.9224	-9.2444	-6.3375	-5.6594	-5.4370	-5.6594	-5.0349	-5.1569	-4.9964	-5.2444	-6.0744	-5.4370	-8.6594	-6.1569	-5.9964	-6.5439	-6.9224	-6.6594	-7.4370	-6.6594
ARHGAP21	ENSG00000107863	ENST00000396432	ENSP00000379709	-4.3774	-5.8074	-5.4537	-5.4537	-5.1444	-5.8898	-6.9773	-5.5178	-5.3626	-5.3923	-6.2768	-5.2224	-6.1699	-6.1193	-6.5178	-5.9773	-5.8074	-6.7294	-5.1959	-5.9773	-5.3049	-6.1699	-8.3923	-5.4537	-6.5850	-7.2768	-7.1699	-7.9773	-6.7294	-6.8074	-5.8480	-6.2224	-4.3479	-5.6919	-5.3049	-4.6919	-5.9773	-6.1193	-9.3923	-5.7678	-5.4227	-6.7294	-7.3923	-6.4537	-6.8898	-6.4537
ARHGAP22	ENSG00000128805	ENST00000374172	ENSP00000363287	-6.3376	-5.8782	-5.3376	-7.0157	-7.0157	-5.6372	-7.0157	-6.3376	-6.5303	-4.8141	-5.7527	-6.5303	-7.7527	-5.7527	-5.7527	-8.3376	-7.3376	-5.7527	-4.8782	-8.3376	-6.5303	-4.8782	-5.8782	-6.7527	-7.7527	-5.4307	-5.4307	-7.7527	-7.0157	-5.4307	-4.0522	-7.7527	-5.3376	-4.6938	-4.2083	-7.3376	-6.5303	-4.8141	-5.7527	-7.7527	-6.3376	-5.0897	-4.8782	-7.3376	-7.7527	-5.7527
ARHGAP23	ENSG00000275832	ENST00000622683	ENSP00000481862	-7.0122	-5.7898	-4.9824	-7.5971	-7.4272	-5.2396	-6.8967	-7.0122	-7.5971	-4.9824	-6.3492	-6.7898	-9.0122	-5.5971	-6.2752	-7.1377	-8.5971	-6.2752	-5.0736	-7.7898	-5.9533	-4.4678	-5.5527	-5.7898	-7.5971	-4.7642	-4.8158	-7.2752	-9.0122	-5.5527	-4.3117	-8.0122	-6.8967	-4.6429	-4.2221	-5.9533	-6.7898	-4.5971	-5.0425	-6.0122	-6.6902	-4.7898	-5.1377	-7.5971	-8.5971	-6.5971
ARHGAP24	ENSG00000138639	ENST00000395184	ENSP00000378611	-5.0697	-4.6546	-4.6102	-5.1311	-6.1952	-5.3327	-6.8473	-6.4847	-6.3327	-4.7967	-6.1952	-5.4847	-6.6546	-6.8473	-5.0697	-6.3327	-5.9542	-6.4847	-4.7004	-6.8473	-6.0697	-5.7477	-8.0697	-6.3327	-6.1952	-7.0697	-8.0697	-7.6546	-7.0697	-5.6546	-5.4847	-6.4847	-4.6546	-5.4067	-4.8997	-5.0697	-6.1952	-6.3327	-8.6546	-7.0697	-5.6546	-5.9542	-5.6546	-6.4847	-6.8473	-6.8473
ARHGAP25	ENSG00000163219	ENST00000409202	ENSP00000386911	-5.2115	-5.2115	-4.3720	-6.2895	-6.0000	-6.8745	-7.4594	-5.8745	-6.4594	-5.5525	-5.3720	-6.6521	-7.1375	-5.3720	-5.0000	-6.8745	-6.1375	-7.4594	-4.6015	-7.1375	-6.0000	-5.3720	-7.4594	-6.0000	-7.1375	-6.8745	-6.6521	-7.4594	-7.1375	-5.2895	-5.2115	-7.1375	-4.5052	-4.9359	-4.4594	-5.5525	-6.6521	-5.4594	-6.8745	-5.3720	-6.2895	-6.1375	-5.8745	-7.8745	-7.8745	-6.2895
ARHGAP26	ENSG00000145819	ENST00000378004	ENSP00000367243	-5.0892	-5.1506	-4.4647	-5.6742	-5.8668	-5.7673	-7.0892	-5.9738	-6.5043	-5.2819	-6.5043	-6.3523	-6.3523	-5.0892	-5.1506	-6.6742	-6.2148	-5.7673	-4.9738	-7.0892	-5.8668	-5.5867	-7.3523	-6.6742	-7.6742	-8.6742	-5.6742	-8.6742	-8.0892	-5.2148	-5.2148	-6.5043	-4.4647	-5.2819	-4.5867	-5.7673	-5.8668	-6.0892	-7.0892	-6.3523	-6.2148	-6.6742	-6.3523	-7.6742	-7.3523	-5.8668
ARHGAP28	ENSG00000088756	ENST00000531294	ENSP00000437262	-4.3289	-5.5826	-4.7595	-5.3762	-6.6981	-6.1132	-7.6981	-5.8237	-5.4757	-7.6981	-6.2831	-5.6981	-6.1132	-6.2831	-5.2831	-5.1956	-5.3762	-6.6981	-5.8237	-6.4757	-5.5826	-6.4757	-7.6981	-5.9612	-6.6981	-7.6981	-7.6981	-7.2831	-6.4757	-5.6981	-5.2831	-5.9612	-4.3289	-5.5826	-5.4757	-4.9612	-5.8237	-5.5826	-6.6981	-5.6981	-5.3762	-7.2831	-7.2831	-7.2831	-6.2831	-5.9612
ARHGAP29	ENSG00000137962	ENST00000260526	ENSP00000260526	-4.2778	-5.7214	-5.0433	-4.7803	-5.5579	-7.5579	-9.3652	-5.5072	-5.7803	-7.0433	-6.5579	-5.6648	-5.9729	-6.2778	-5.6103	-5.6648	-5.2359	-7.0433	-5.6103	-6.1173	-5.5072	-7.0433	-9.3652	-5.6103	-6.9058	-8.0433	-8.0433	-7.3652	-6.1173	-5.6103	-6.6648	-5.2778	-4.0798	-5.6648	-5.1173	-5.0798	-5.1173	-7.1953	-9.3652	-5.6648	-5.7214	-7.0433	-7.1953	-6.9058	-6.3652	-7.5579
ARHGAP30	ENSG00000186517	ENST00000368013	ENSP00000356992	-6.1787	-6.4782	-5.1343	-7.1787	-6.8567	-6.7192	-10.1787	-7.0087	-6.5937	-5.6551	-5.6551	-5.7863	-8.1787	-5.8567	-6.1787	-7.8567	-6.4782	-6.4782	-4.8933	-7.3713	-5.3207	-5.2718	-7.8567	-5.1787	-7.5937	-7.0087	-5.6551	-7.3713	-6.5937	-6.0912	-4.9307	-6.3713	-4.6551	-5.0494	-3.6241	-5.5937	-5.1787	-5.3207	-8.5937	-5.0912	-5.2245	-5.4238	-4.8567	-5.8567	-7.1787	-6.2718
ARHGAP31	ENSG00000031081	ENST00000264245	ENSP00000264245	-5.5985	-5.9088	-4.8522	-6.1604	-5.9677	-5.4652	-7.9677	-6.3827	-6.4652	-4.7453	-5.6947	-6.4652	-7.5527	-6.0932	-6.0932	-6.1604	-6.2307	-6.2307	-4.7198	-6.8522	-5.0291	-5.1264	-6.9677	-4.8247	-7.3827	-7.3827	-7.3827	-8.5527	-7.2307	-5.8522	-4.7453	-6.0291	-5.0932	-5.6947	-4.0608	-5.7453	-5.8522	-5.5083	-7.7453	-5.9088	-5.6458	-5.6458	-6.0291	-6.6458	-6.9677	-6.3827
ARHGAP36	ENSG00000147256	ENST00000412432	ENSP00000408515	-5.7055	-5.7055	-4.8430	-6.5799	-6.8430	-5.9950	-7.5799	-5.9950	-6.5799	-6.3576	-5.8430	-6.5799	-7.5799	-6.5799	-5.8430	-5.2580	-6.1649	-6.3576	-4.9170	-6.1649	-5.9950	-5.8430	-6.8430	-6.1649	-6.8430	-5.5799	-6.3576	-5.2580	-8.1649	-5.5799	-4.2107	-5.9950	-4.9950	-5.8430	-4.7055	-4.7726	-6.1649	-5.4645	-7.1649	-5.1649	-5.5799	-5.7055	-7.1649	-6.5799	-7.1649	-5.9950
ARHGAP39	ENSG00000147799	ENST00000276826	ENSP00000276826	-8.1561	-5.6325	-4.5414	-7.5711	-7.3487	-5.5711	-6.4556	-7.5711	-8.1561	-4.5414	-6.3487	-8.5711	-9.1561	-5.4556	-5.6325	-8.1561	-8.5711	-5.6967	-4.1561	-8.5711	-6.3487	-4.2492	-5.4556	-7.8342	-8.5711	-5.2492	-5.2981	-8.5711	-8.5711	-5.9862	-4.1337	-7.8342	-7.1561	-4.8707	-3.8523	-7.5711	-8.5711	-4.4012	-5.5711	-7.5711	-8.1561	-4.7298	-6.0686	-7.1561	-10.1561	-5.8342
ARHGAP4	ENSG00000089820	ENST00000350060	ENSP00000203786	-7.3866	-6.0647	-4.7621	-7.9715	-6.9715	-5.6496	-6.2711	-7.6496	-7.3866	-4.8423	-7.1642	-6.8016	-8.9715	-6.6496	-6.0647	-7.6496	-7.3866	-5.5792	-4.1387	-7.3866	-6.1642	-4.9715	-6.6496	-6.9715	-7.6496	-5.3866	-4.8423	-8.3866	-8.3866	-5.2711	-3.6496	-7.6496	-6.8016	-5.2167	-3.5622	-6.1642	-6.2711	-4.5792	-6.6496	-5.9715	-6.9715	-5.2167	-5.0647	-7.9715	-8.3866	-5.9715
ARHGAP44	ENSG00000006740	ENST00000340825	ENSP00000342566	-5.6774	-5.9575	-4.8107	-6.4429	-5.8580	-6.1799	-6.7649	-6.5949	-7.4429	-5.3726	-6.5949	-6.5949	-7.1799	-6.0644	-5.0644	-6.0644	-6.0644	-5.9575	-4.3726	-7.7649	-5.9575	-4.7649	-5.8580	-5.1799	-6.7649	-6.7649	-6.7649	-8.7649	-7.1799	-5.5169	-4.6356	-6.4429	-5.5169	-5.3054	-4.3726	-6.0644	-5.6774	-4.9575	-6.7649	-5.1799	-6.5949	-5.6774	-5.6774	-7.4429	-6.5949	-6.7649
ARHGAP5	ENSG00000100852	ENST00000556611	ENSP00000452222	-4.0828	-5.8515	-5.4771	-4.9340	-5.4771	-6.6995	-8.6064	-5.4365	-5.6522	-7.6064	-6.6995	-5.6995	-5.9060	-6.7991	-5.9625	-4.9060	-5.4365	-7.6064	-5.2845	-5.3210	-5.2845	-7.2845	-8.6064	-5.3210	-7.6064	-8.6064	-7.6064	-7.1470	-6.4365	-7.4365	-6.9060	-5.3210	-4.1801	-6.1470	-5.6995	-4.2489	-5.6995	-6.6995	-9.6064	-5.7484	-5.9060	-8.0214	-6.6064	-7.1470	-5.8515	-7.2845
ARHGAP6	ENSG00000047648	ENST00000337414	ENSP00000338967	-5.2563	-5.8413	-5.3674	-6.6893	-6.5518	-6.0112	-6.5518	-7.6893	-6.2039	-4.9238	-5.3674	-5.9238	-8.0112	-5.8413	-6.3108	-7.2039	-6.1043	-6.4263	-4.5850	-7.2039	-5.7633	-5.2039	-6.2039	-5.6189	-7.6893	-6.3108	-6.4263	-8.4263	-6.6893	-5.2563	-4.5850	-6.8413	-5.7633	-4.7633	-4.5850	-5.6189	-6.6893	-4.8413	-6.1043	-5.8413	-5.8413	-5.3674	-5.4263	-7.4263	-9.0112	-6.3108
ARHGAP9	ENSG00000123329	ENST00000430041	ENSP00000397950	-7.6558	-5.2408	-5.2408	-7.2408	-6.4334	-5.7814	-6.9189	-6.9189	-6.9189	-5.2408	-6.6558	-7.2408	-6.9189	-6.9189	-6.6558	-6.4334	-6.4334	-5.9189	-4.7172	-6.4334	-5.1533	-4.9929	-6.0709	-5.7814	-6.9189	-4.8485	-5.1533	-7.2408	-7.2408	-5.0709	-3.8145	-6.4334	-5.5404	-5.0709	-4.5404	-5.7814	-6.4334	-5.7814	-6.0709	-6.9189	-6.0709	-5.4334	-5.7814	-6.2408	-9.2408	-6.2408
ARHGDIA	ENSG00000141522	ENST00000580685	ENSP00000464205	-6.4485	-5.4485	-3.8635	-7.0334	-6.4485	-5.7115	-6.4485	-6.4485	-8.0334	-5.0334	-7.0334	-8.0334	-6.4485	-5.2261	-6.0334	-6.4485	-8.0334	-6.4485	-4.8635	-7.0334	-8.0334	-4.8635	-6.4485	-8.0334	-6.4485	-6.4485	-5.7115	-8.0334	-8.0334	-7.0334	-4.0334	-8.0334	-8.0334	-4.1265	-3.5740	-7.0334	-6.0334	-4.8635	-7.0334	-8.0334	-8.0334	-4.8635	-7.0334	-6.4485	-7.0334	-5.7115
ARHGDIB	ENSG00000111348	ENST00000541644	ENSP00000444860	-4.4318	-6.0168	-4.3164	-6.4318	-6.0168	-5.2095	-6.4318	-6.0168	-7.0168	-6.0168	-6.4318	-6.4318	-8.0168	-7.0168	-5.6949	-5.4318	-7.0168	-5.6949	-6.0168	-7.0168	-5.2095	-6.4318	-6.4318	-5.6949	-7.0168	-8.0168	-6.4318	-8.0168	-7.0168	-5.4318	-4.5574	-7.0168	-5.2095	-5.0168	-4.1099	-4.4318	-7.0168	-5.6949	-7.0168	-7.0168	-5.6949	-5.6949	-7.0168	-6.4318	-8.0168	-6.0168
ARHGEF1	ENSG00000076928	ENST00000599846	ENSP00000470715	-6.5434	-5.9154	-4.8329	-8.0028	-7.0028	-5.6105	-6.8329	-7.1955	-8.0028	-5.0028	-7.4179	-7.0028	-9.0028	-5.7549	-5.5434	-8.4179	-7.4179	-5.9154	-4.5766	-7.4179	-5.9154	-4.9584	-7.1955	-5.7549	-6.8329	-5.5434	-4.3881	-8.0028	-8.4179	-5.1955	-3.7360	-6.5434	-5.7549	-4.6453	-3.7360	-6.0959	-7.0028	-4.6105	-7.0028	-6.1955	-6.6809	-5.3024	-5.2479	-7.4179	-9.0028	-6.0959
ARHGEF10L	ENSG00000074964	ENST00000361221	ENSP00000355060	-7.7998	-5.7409	-4.5519	-8.3848	-7.3848	-5.2973	-7.2149	-6.9254	-7.7998	-4.7701	-6.2973	-6.9254	-8.3848	-4.9925	-5.6299	-7.3848	-8.3848	-5.6843	-4.4779	-7.5774	-5.6843	-5.0629	-6.9254	-5.8612	-8.0629	-5.9925	-5.7998	-8.0629	-7.5774	-4.9925	-4.0272	-7.0629	-7.2149	-4.5519	-4.0449	-6.1369	-6.4779	-4.7701	-6.7998	-5.8612	-7.5774	-4.9925	-5.2973	-7.2149	-10.3848	-5.4306
ARHGEF11	ENSG00000132694	ENST00000368194	ENSP00000357177	-6.0768	-5.9069	-4.8804	-6.4919	-5.8038	-5.6174	-8.0768	-7.3399	-7.2023	-5.2355	-6.0768	-6.5743	-7.8544	-5.2023	-5.7549	-6.5743	-6.4919	-5.9613	-4.5743	-6.8544	-5.3399	-5.2355	-8.0768	-4.9613	-6.7549	-6.0768	-5.7549	-8.0768	-6.4139	-5.2355	-4.2524	-7.3399	-5.0471	-4.8038	-4.1540	-5.4523	-5.8544	-5.3042	-8.0768	-5.7549	-6.5743	-5.3042	-5.8038	-6.2695	-8.0768	-6.4139
ARHGEF12	ENSG00000196914	ENST00000397843	ENSP00000380942	-5.0607	-6.6457	-4.8908	-5.6013	-5.3603	-6.3977	-8.6457	-5.6013	-6.0018	-6.6457	-7.0607	-5.3977	-8.0607	-5.8383	-5.6457	-5.2194	-5.6915	-6.4757	-4.5371	-5.6013	-5.5582	-6.1862	-8.6457	-5.6013	-6.6457	-7.0607	-6.8383	-6.8383	-6.5582	-7.1862	-5.4757	-6.2533	-4.2881	-5.5582	-4.7630	-4.5582	-5.6457	-6.5582	-9.0607	-5.6013	-5.1862	-7.1862	-6.3977	-6.9452	-6.2533	-6.5582
ARHGEF15	ENSG00000198844	ENST00000421050	ENSP00000412505	-7.4902	-6.8122	-5.9053	-6.2272	-6.8122	-5.0573	-7.2272	-6.3527	-7.4902	-5.8122	-5.9053	-6.8122	-9.8122	-6.0048	-6.8122	-8.8122	-7.0048	-5.8122	-4.3859	-8.2272	-5.1117	-4.3859	-6.8122	-4.7247	-7.2272	-5.0048	-5.4199	-6.8122	-7.0048	-5.0573	-4.1398	-6.0048	-5.5642	-5.9053	-4.5268	-5.5642	-6.0048	-5.1117	-8.8122	-5.1117	-6.3527	-6.1117	-5.2886	-6.6423	-9.8122	-5.9053
ARHGEF16	ENSG00000130762	ENST00000378378	ENSP00000367629	-6.9981	-5.7757	-4.4956	-8.5831	-7.2612	-5.5831	-6.4132	-7.9981	-7.5831	-4.6762	-5.9981	-7.2612	-7.9981	-5.2612	-5.5831	-7.5831	-7.2612	-5.1908	-4.0912	-8.5831	-6.1237	-5.2612	-6.5831	-6.7757	-7.9981	-6.2612	-4.9981	-6.5831	-8.5831	-4.7757	-3.9981	-7.2612	-6.9981	-4.8282	-3.8017	-6.1237	-6.9981	-4.5831	-6.2612	-6.7757	-6.4132	-5.5831	-5.7757	-7.5831	-8.5831	-5.6762
ARHGEF17	ENSG00000110237	ENST00000263674	ENSP00000263674	-7.4656	-6.5911	-5.1925	-7.8806	-6.8026	-5.4067	-6.8806	-7.2432	-7.8806	-4.9008	-6.3501	-5.9631	-8.7286	-5.7651	-5.8806	-7.5911	-7.4656	-5.9631	-4.7837	-7.3501	-5.5911	-4.9212	-6.0963	-4.9008	-6.5911	-5.5270	-5.4959	-7.1436	-7.7286	-5.5587	-4.2956	-6.7286	-6.3501	-4.6930	-4.0963	-6.1925	-5.9631	-4.6243	-6.3501	-6.1925	-6.3501	-4.8217	-5.5270	-5.8411	-8.4656	-6.1436
ARHGEF18	ENSG00000104880	ENST00000359920	ENSP00000352995	-5.6807	-5.5107	-4.7738	-7.0957	-6.2656	-5.7421	-6.8062	-8.6807	-7.4583	-4.8394	-5.8733	-6.9437	-9.2656	-5.1363	-6.0177	-7.2656	-6.4583	-6.0177	-4.1782	-8.6807	-5.8062	-5.0957	-6.1782	-6.9437	-8.2656	-5.2656	-5.4583	-7.4583	-7.4583	-5.2212	-4.0758	-6.9437	-5.8062	-4.9437	-3.7578	-6.3587	-7.2656	-4.7110	-5.8733	-6.0177	-7.6807	-4.7738	-5.7421	-7.4583	-8.2656	-6.2656
ARHGEF2	ENSG00000116584	ENST00000462460	ENSP00000476916	-6.5038	-6.0013	-4.8793	-6.5038	-6.1819	-5.0888	-7.5038	-6.9189	-7.5038	-5.2308	-6.7669	-6.1819	-10.0888	-5.2308	-5.6965	-6.6294	-7.0888	-6.6294	-4.4449	-6.5038	-6.2814	-5.9189	-7.7669	-5.9189	-5.8409	-5.1819	-5.0444	-7.0888	-6.3883	-5.3339	-4.0444	-7.2814	-5.4449	-4.9189	-3.9390	-5.7669	-6.5038	-4.6965	-7.5038	-6.1819	-7.0888	-5.4449	-5.8409	-6.5038	-6.7669	-6.6294
ARHGEF25	ENSG00000240771	ENST00000333972	ENSP00000335560	-5.9436	-6.4030	-5.4961	-7.0811	-6.5957	-6.2331	-7.4030	-6.4030	-5.7026	-5.8180	-6.5957	-5.8180	-7.8180	-5.4961	-5.5957	-6.5957	-6.0811	-6.8180	-4.4488	-6.4030	-5.5957	-5.1551	-7.8180	-5.3155	-7.0811	-5.9436	-6.0811	-7.8180	-6.8180	-5.4030	-4.1936	-7.0811	-5.7026	-5.3155	-4.0107	-5.5957	-6.4030	-5.3155	-8.4030	-5.2331	-5.4030	-5.4961	-4.7592	-6.0811	-7.8180	-5.9436
ARHGEF28	ENSG00000214944	ENST00000296794	ENSP00000296794	-4.9060	-6.3466	-5.5690	-5.4170	-6.0385	-6.2795	-7.9316	-5.9316	-6.0951	-5.5690	-5.8810	-5.6515	-7.2795	-5.9316	-5.8320	-5.8320	-6.2795	-5.9316	-4.4170	-5.7847	-6.1540	-6.8320	-7.7389	-6.0951	-7.1540	-7.1540	-6.9316	-7.4170	-6.7389	-5.8810	-4.9576	-5.6945	-4.3466	-5.5690	-4.5690	-5.2795	-6.2154	-5.5690	-7.2795	-5.7389	-5.9316	-6.0951	-6.7389	-6.6515	-7.2795	-6.4170
ARHGEF3	ENSG00000163947	ENST00000495373	ENSP00000417986	-4.8887	-6.3038	-5.1883	-5.1883	-6.5668	-6.5668	-6.5668	-6.8887	-6.3038	-4.9819	-6.8887	-5.8887	-6.8887	-5.3038	-6.5668	-6.0814	-5.8887	-6.3038	-4.9819	-6.3038	-6.3038	-5.3038	-6.8887	-6.0814	-5.5668	-5.8887	-6.3038	-7.3038	-6.0814	-5.0814	-4.6408	-5.4293	-4.4964	-5.3038	-5.1883	-4.9819	-6.5668	-5.4293	-7.3038	-6.8887	-6.5668	-6.3038	-7.8887	-6.0814	-7.3038	-5.8887
ARHGEF35	ENSG00000213214	ENST00000378115	ENSP00000367355	-6.4972	-7.0821	-5.6227	-6.4972	-7.4972	-6.7602	-8.0821	-5.4972	-6.0821	-5.9122	-5.2748	-6.0821	-6.7602	-6.7602	-5.9122	-6.4972	-5.7602	-6.7602	-4.0821	-6.0821	-5.4972	-4.9947	-8.0821	-6.0821	-8.0821	-9.0821	-8.0821	-9.0821	-6.0821	-6.4972	-5.2748	-6.2748	-3.9122	-5.4972	-3.4097	-5.4972	-5.6227	-5.6227	-6.7602	-5.7602	-5.0821	-6.7602	-4.9947	-5.9122	-6.7602	-6.7602
ARHGEF37	ENSG00000183111	ENST00000333677	ENSP00000328083	-6.3477	-5.2697	-4.9327	-6.7103	-6.1957	-5.5177	-7.9327	-6.9327	-6.9327	-5.5177	-5.2697	-6.3477	-7.9327	-5.2697	-6.7103	-7.5177	-6.0582	-6.1957	-4.0582	-6.7103	-6.1957	-6.0582	-6.3477	-5.7103	-8.5177	-6.7103	-5.8172	-7.9327	-6.3477	-5.4302	-3.7103	-6.1957	-5.6108	-5.0582	-4.2697	-6.3477	-6.3477	-4.9327	-7.1957	-5.9327	-6.7103	-5.6108	-5.8172	-7.5177	-7.9327	-5.8172
ARHGEF38	ENSG00000236699	ENST00000420470	ENSP00000416125	-4.5357	-5.6182	-4.7056	-5.2462	-6.0052	-5.8983	-8.7056	-6.3837	-6.1207	-5.6182	-5.7056	-5.7987	-6.7056	-6.2462	-5.3837	-5.2462	-5.7987	-6.7056	-4.8983	-5.7987	-5.7987	-6.8983	-8.1207	-7.7056	-8.7056	-7.7056	-7.1207	-8.7056	-6.2462	-5.7987	-4.7514	-5.7056	-4.3481	-4.8983	-4.7987	-5.3133	-6.2462	-5.8983	-9.7056	-5.4577	-6.3837	-6.8983	-6.8983	-7.7056	-7.1207	-8.1207
ARHGEF4	ENSG00000136002	ENST00000326016	ENSP00000316845	-6.9619	-5.6400	-4.2990	-6.9619	-6.3770	-6.2250	-7.2250	-6.5469	-6.5469	-4.9619	-5.8465	-6.9619	-7.9619	-4.9619	-5.7395	-7.5469	-7.9619	-5.0233	-4.1546	-6.9619	-6.0875	-5.7395	-8.5469	-6.0875	-7.9619	-5.7395	-5.6400	-7.5469	-9.5469	-5.2250	-4.1546	-8.5469	-6.0875	-4.3770	-4.0875	-5.9619	-6.7395	-4.6889	-6.7395	-6.0875	-6.7395	-5.4594	-5.7395	-7.5469	-9.5469	-5.7395
ARHGEF40	ENSG00000165801	ENST00000298694	ENSP00000298694	-7.0380	-7.4530	-5.6230	-7.6230	-6.3750	-6.2306	-7.1635	-6.7161	-6.8156	-5.5786	-6.5355	-6.1635	-9.0380	-6.8156	-6.7161	-6.8156	-6.6230	-5.8156	-4.5144	-6.8156	-4.8416	-5.0083	-8.0380	-5.3376	-6.0380	-6.2306	-5.0994	-8.0380	-6.9225	-5.4135	-3.8028	-5.9225	-5.3750	-5.6230	-3.8681	-6.3010	-5.4937	-4.5144	-7.8156	-5.4530	-5.2306	-5.0994	-5.0083	-7.0380	-7.3010	-6.8156
ARHGEF5	ENSG00000050327	ENST00000056217	ENSP00000056217	-6.3707	-5.9377	-5.4832	-6.6052	-6.3003	-5.9377	-7.6926	-5.8853	-6.3707	-5.3351	-5.2008	-6.0488	-7.5227	-6.3003	-6.0488	-6.8853	-5.9922	-6.1077	-4.3707	-6.1691	-5.2664	-4.7153	-7.2332	-5.0779	-6.9922	-6.9922	-6.3707	-7.8853	-6.5227	-6.1077	-4.7153	-6.6926	-4.8100	-5.4072	-3.9922	-6.1077	-6.3707	-4.9377	-7.8853	-5.8853	-5.9377	-6.2332	-5.6482	-6.6052	-7.3707	-6.1691
ARHGEF6	ENSG00000129675	ENST00000250617	ENSP00000250617	-4.5340	-5.3820	-5.3116	-5.4560	-5.5340	-6.3820	-7.7039	-5.4560	-5.5340	-6.3820	-6.7039	-5.4560	-6.5340	-5.5340	-5.5340	-5.7039	-5.3820	-8.1189	-5.0600	-6.2445	-5.7970	-7.1189	-8.1189	-5.7039	-6.8965	-9.7039	-7.3820	-8.1189	-6.8965	-6.0035	-4.8965	-5.7039	-4.1493	-6.3820	-4.7497	-5.5340	-5.6164	-7.1189	-9.7039	-6.0035	-5.5340	-6.3820	-6.7039	-7.1189	-6.5340	-6.3820
ARHGEF7	ENSG00000102606	ENST00000218789	ENSP00000218789	-4.7682	-5.4881	-4.7176	-5.3276	-5.5755	-5.4056	-5.8751	-6.5755	-6.2536	-5.3276	-7.2536	-5.7682	-6.4056	-6.7682	-5.3276	-6.1161	-5.8751	-5.8751	-5.0520	-6.5755	-6.4056	-5.3276	-6.9906	-5.6686	-9.5755	-6.7682	-6.2536	-7.2536	-6.2536	-5.7682	-4.8207	-5.8751	-4.4463	-5.6686	-4.6213	-5.4881	-6.7682	-5.6686	-7.5755	-6.1161	-5.9906	-5.9906	-7.2536	-7.5755	-7.2536	-5.7682
ARHGEF9	ENSG00000131089	ENST00000624843	ENSP00000485626	-5.2977	-5.2977	-4.4232	-5.8826	-8.8826	-7.2977	-8.8826	-5.8826	-5.7127	-5.8826	-5.8826	-7.2977	-6.2977	-5.0753	-5.0753	-5.4232	-6.2977	-5.4232	-4.2388	-7.8826	-6.5607	-5.8826	-7.2977	-6.8826	-7.8826	-5.7127	-6.8826	-7.2977	-6.2977	-5.8826	-5.2977	-7.2977	-5.5607	-4.4903	-4.2388	-5.2977	-7.2977	-6.0753	-8.8826	-5.2977	-7.2977	-5.5607	-7.2977	-7.2977	-6.8826	-5.4232
ARID1A	ENSG00000117713	ENST00000324856	ENSP00000320485	-7.0242	-5.2873	-5.3115	-6.0649	-6.1067	-5.9462	-8.1941	-6.4393	-8.3868	-5.1281	-7.0242	-6.1941	-8.1941	-6.2873	-4.7023	-6.8722	-5.7347	-6.1497	-3.7265	-7.3868	-4.7679	-4.6550	-6.0242	-4.7848	-7.6092	-7.1941	-6.1941	-8.1941	-7.4937	-6.1941	-5.3613	-7.4937	-5.9847	-5.6396	-5.1281	-6.1497	-6.2399	-4.6092	-6.1941	-6.0242	-5.7679	-4.4393	-5.0043	-6.4393	-7.4937	-7.6092
ARID2	ENSG00000189079	ENST00000334344	ENSP00000335044	-5.2717	-6.1316	-5.7990	-4.9796	-5.4941	-6.7990	-8.0791	-5.0285	-6.1316	-6.7990	-7.4270	-5.5289	-6.4270	-6.4941	-5.7990	-5.1585	-4.6197	-7.0791	-4.3015	-5.6011	-4.5645	-6.8865	-8.3015	-5.0038	-7.8865	-9.3015	-8.0791	-7.5645	-6.4941	-6.9796	-6.6385	-5.8421	-5.2717	-6.5645	-5.9796	-5.2717	-5.1860	-6.5645	-8.0791	-5.3015	-5.0038	-6.9796	-6.4270	-5.8865	-5.4270	-6.6385
ARID3A	ENSG00000116017	ENST00000263620	ENSP00000263620	-7.0246	-5.3465	-5.0986	-7.3465	-6.5392	-5.6461	-6.5392	-8.3465	-7.7616	-5.1766	-7.7616	-7.3465	-8.3465	-5.5392	-5.0986	-8.3465	-6.5392	-6.3465	-4.3923	-9.3465	-6.1766	-4.4396	-6.3465	-5.6461	-7.0246	-6.5392	-5.0986	-7.7616	-8.3465	-5.8871	-4.3465	-8.3465	-6.5392	-5.1766	-3.5916	-6.1766	-4.9542	-4.1766	-6.5392	-5.6461	-6.1766	-3.9890	-5.4396	-8.3465	-8.3465	-7.3465
ARID3B	ENSG00000179361	ENST00000346246	ENSP00000343126	-5.8120	-5.6865	-5.0235	-6.6865	-6.4641	-4.9495	-7.2715	-6.6865	-6.2715	-4.8791	-5.9495	-6.4641	-8.2715	-5.1840	-5.6865	-7.2715	-6.2715	-7.2715	-4.1015	-7.2715	-5.5710	-5.1840	-7.6865	-5.5710	-7.6865	-6.6865	-5.8120	-8.2715	-7.6865	-5.4641	-4.6865	-6.4641	-5.8120	-6.2715	-4.4641	-5.1015	-4.9495	-4.5710	-8.2715	-5.0235	-6.2715	-5.3646	-5.9495	-5.9495	-8.2715	-6.9495
ARID4A	ENSG00000032219	ENST00000355431	ENSP00000347602	-3.9685	-6.5535	-4.5795	-4.8063	-5.6604	-6.4540	-8.3608	-5.9685	-5.5535	-6.4540	-5.9685	-5.2316	-6.1909	-6.6604	-6.0389	-5.3165	-5.7759	-8.0389	-5.9014	-6.4540	-5.7759	-8.0389	-7.7759	-5.7170	-6.7759	-9.3608	-8.7759	-8.0389	-6.6604	-6.4540	-7.0389	-5.9685	-3.4660	-5.5029	-4.6604	-4.2734	-5.9014	-6.9014	-9.3608	-5.8373	-5.2316	-7.7759	-7.7759	-6.7759	-5.5535	-8.0389
ARID4B	ENSG00000054267	ENST00000349213	ENSP00000264184	-3.7265	-5.8029	-4.6540	-5.0045	-5.2820	-8.0045	-8.7415	-5.6826	-5.4684	-6.5191	-6.6260	-4.9341	-6.0045	-7.1565	-6.5191	-5.6260	-6.4195	-8.3264	-5.6826	-6.3264	-5.2820	-7.3264	-8.7415	-5.6826	-7.3264	-8.7415	-7.7415	-8.7415	-7.0045	-7.1565	-6.6260	-5.8670	-3.5985	-6.1565	-4.7415	-4.2390	-5.8670	-6.7415	-9.3264	-5.4195	-5.5191	-7.0045	-8.3264	-6.7415	-5.8670	-6.4195
ARID5B	ENSG00000150347	ENST00000279873	ENSP00000279873	-4.3762	-5.4251	-4.6684	-6.0352	-6.3762	-6.1132	-7.1132	-6.9612	-5.9612	-5.2831	-6.3762	-6.0352	-6.6981	-6.2831	-6.0352	-5.9612	-6.0352	-5.5826	-4.9255	-5.7595	-5.3289	-5.5282	-6.6981	-5.3762	-8.2831	-7.1132	-6.9612	-9.2831	-8.2831	-5.6981	-4.9612	-5.8237	-4.6981	-5.1956	-4.9977	-5.7595	-5.9612	-5.5826	-6.6981	-5.9612	-6.2831	-5.4757	-6.1132	-7.2831	-7.2831	-6.2831
ARIH1	ENSG00000166233	ENST00000379887	ENSP00000369217	-4.9425	-5.2644	-5.0945	-5.2644	-5.8050	-7.2644	-7.6795	-6.6795	-7.2644	-6.6795	-6.6795	-6.6795	-6.9425	-6.2644	-5.2644	-5.8050	-6.4571	-6.2644	-4.6795	-5.6795	-6.6795	-7.2644	-7.6795	-6.2644	-6.4571	-6.0945	-7.6795	-7.6795	-6.9425	-6.2644	-5.1770	-6.9425	-5.3576	-5.3576	-3.8382	-4.5640	-5.6795	-6.0945	-9.2644	-6.4571	-6.6795	-4.6795	-6.2644	-5.9425	-7.2644	-6.0945
ARIH2	ENSG00000177479	ENST00000449376	ENSP00000403222	-5.6465	-5.7840	-4.8580	-5.1059	-6.1059	-6.2986	-8.1059	-7.1059	-6.5209	-5.9360	-6.1059	-6.7840	-6.7840	-6.5209	-5.5209	-6.5209	-6.2986	-5.4055	-4.2479	-6.1059	-6.2986	-5.9360	-9.1059	-6.2986	-6.7840	-7.1059	-6.5209	-6.7840	-6.5209	-5.6465	-5.7840	-7.1059	-4.9360	-4.4055	-4.1517	-6.5209	-6.1059	-5.6465	-7.5209	-5.5209	-6.5209	-6.7840	-6.5209	-7.5209	-6.7840	-6.5209
ARL1	ENSG00000120805	ENST00000551828	ENSP00000448850	-4.3350	-6.2095	-6.7944	-5.7944	-5.4725	-5.4725	-5.7944	-5.7944	-5.4725	-6.7944	-6.7944	-6.2095	-6.2095	-6.7944	-5.2095	-4.7944	-6.2095	-7.7944	-5.2095	-7.7944	-6.7944	-7.7944	-7.7944	-6.2095	-5.7944	-7.7944	-7.7944	-7.7944	-7.7944	-7.7944	-6.7944	-5.7944	-4.9871	-5.2095	-4.9871	-5.4725	-4.9871	-5.4725	-7.7944	-7.7944	-4.7944	-5.7944	-6.7944	-7.7944	-5.7944	-6.2095
ARL10	ENSG00000175414	ENST00000310389	ENSP00000308496	-7.2384	-5.9165	-5.0685	-8.2384	-8.2384	-5.6534	-7.2384	-8.2384	-8.2384	-5.6534	-8.2384	-7.2384	-8.2384	-5.9165	-6.6534	-6.6534	-8.2384	-6.2384	-5.2384	-8.2384	-7.2384	-5.2384	-6.2384	-5.9165	-6.2384	-5.4310	-5.4310	-7.2384	-6.6534	-5.2384	-3.5380	-8.2384	-5.9165	-4.4310	-3.6534	-6.2384	-6.2384	-5.0685	-5.6534	-6.2384	-6.6534	-4.4310	-5.9165	-7.2384	-8.2384	-6.6534
ARL13B	ENSG00000169379	ENST00000471138	ENSP00000420780	-4.1175	-6.6029	-5.0179	-4.7549	-5.7549	-6.6029	-7.3399	-6.6029	-5.3399	-8.9248	-6.9248	-6.1175	-5.7549	-5.9248	-5.7549	-5.9248	-5.3399	-6.6029	-5.6029	-5.9248	-5.2244	-6.9248	-8.9248	-5.0179	-6.6029	-7.9248	-6.3399	-7.9248	-6.3399	-7.9248	-5.7549	-5.4654	-4.0179	-5.9248	-4.4654	-5.0179	-5.9248	-7.3399	-8.9248	-5.0179	-4.8373	-6.1175	-7.3399	-6.3399	-6.3399	-6.3399
ARL14	ENSG00000179674	ENST00000320767	ENSP00000323847	-4.5064	-5.6439	-4.7959	-5.3808	-5.6439	-5.3808	-7.9658	-5.3808	-5.6439	-6.9658	-6.3808	-6.3808	-6.9658	-5.9658	-5.3808	-5.9658	-5.3808	-5.9658	-5.1584	-7.9658	-7.9658	-6.9658	-6.9658	-5.9658	-6.9658	-7.9658	-6.9658	-7.9658	-6.9658	-5.9658	-5.3808	-4.9658	-5.3808	-4.9658	-5.1584	-5.9658	-7.9658	-5.6439	-6.9658	-5.6439	-5.1584	-6.9658	-5.3808	-6.3808	-7.9658	-6.9658
ARL14EP	ENSG00000152219	ENST00000282032	ENSP00000282032	-4.4060	-6.7279	-5.1430	-5.1430	-5.5055	-6.3129	-7.3129	-4.9910	-5.3129	-7.3129	-5.9910	-5.9910	-5.9910	-7.3129	-6.3129	-5.1430	-5.5055	-6.7279	-5.5055	-5.5055	-5.5055	-8.3129	-8.3129	-6.3129	-8.3129	-6.3129	-8.3129	-6.7279	-8.3129	-6.7279	-5.9910	-5.1430	-4.8535	-4.9910	-5.9910	-4.9910	-6.7279	-6.3129	-8.3129	-5.1430	-4.7279	-8.3129	-6.7279	-5.5055	-6.3129	-6.7279
ARL15	ENSG00000185305	ENST00000620747	ENSP00000478984	-4.5740	-6.4485	-6.4485	-5.4485	-6.4485	-6.4485	-8.0334	-6.4485	-6.0334	-6.0334	-8.0334	-5.7115	-5.7115	-6.4485	-6.0334	-6.0334	-5.7115	-7.0334	-5.4485	-6.0334	-5.0334	-6.0334	-8.0334	-7.0334	-6.4485	-6.0334	-7.0334	-7.0334	-7.0334	-5.7115	-4.8635	-5.4485	-4.7115	-5.2261	-5.7115	-5.0334	-5.2261	-6.0334	-7.0334	-5.2261	-5.7115	-6.4485	-6.4485	-6.4485	-5.4485	-7.0334
ARL2	ENSG00000213465	ENST00000529384	ENSP00000436021	-6.9189	-5.3339	-4.4594	-5.9189	-6.3339	-4.9189	-6.9189	-7.9189	-7.9189	-5.1115	-7.9189	-7.9189	-7.9189	-4.3339	-5.9189	-5.9189	-7.9189	-5.9189	-4.7489	-7.9189	-6.9189	-7.9189	-6.9189	-6.9189	-6.3339	-5.1115	-5.5969	-7.9189	-7.9189	-5.1115	-3.5265	-6.9189	-7.9189	-4.3339	-4.3339	-5.9189	-5.9189	-5.9189	-7.9189	-5.9189	-5.5969	-5.1115	-6.3339	-6.9189	-6.9189	-6.3339
ARL2BP	ENSG00000102931	ENST00000219204	ENSP00000219204	-5.2029	-6.2029	-6.2029	-5.4660	-5.2029	-6.2029	-7.7879	-6.7879	-6.2029	-6.2029	-7.7879	-6.7879	-6.7879	-6.2029	-5.2029	-5.2029	-7.7879	-6.2029	-4.9805	-6.7879	-6.7879	-7.7879	-7.7879	-6.2029	-6.7879	-7.7879	-6.2029	-7.7879	-7.7879	-6.2029	-4.4660	-7.7879	-4.0875	-4.6180	-4.9805	-5.2029	-5.7879	-6.2029	-6.7879	-5.4660	-5.7879	-6.2029	-7.7879	-6.7879	-6.7879	-7.7879
ARL3	ENSG00000138175	ENST00000260746	ENSP00000260746	-4.7370	-5.9069	-4.9069	-4.9069	-5.5850	-5.9069	-6.9069	-6.9069	-5.5850	-6.9069	-6.9069	-5.5850	-6.3219	-4.7370	-6.9069	-5.5850	-6.3219	-6.9069	-4.5850	-6.9069	-5.9069	-7.9069	-7.9069	-6.3219	-6.9069	-6.3219	-7.9069	-7.9069	-6.3219	-5.3219	-5.0995	-5.5850	-4.5850	-5.0995	-5.5850	-5.5850	-5.0995	-6.3219	-6.9069	-5.9069	-5.9069	-5.5850	-7.9069	-5.5850	-5.9069	-5.9069
ARL4A	ENSG00000122644	ENST00000404894	ENSP00000385236	-4.2039	-5.6893	-5.4263	-5.6893	-6.0112	-5.4263	-8.0112	-5.0112	-5.6893	-7.0112	-5.4263	-8.0112	-5.6893	-6.0112	-5.6893	-5.2039	-6.4263	-6.0112	-5.0112	-6.4263	-7.0112	-8.0112	-8.0112	-5.4263	-8.0112	-8.0112	-7.0112	-8.0112	-6.4263	-8.0112	-5.0112	-5.6893	-4.6893	-6.0112	-5.6893	-5.2039	-6.4263	-7.0112	-8.0112	-6.4263	-5.2039	-6.4263	-7.0112	-5.6893	-5.2039	-5.6893
ARL4C	ENSG00000188042	ENST00000390645	ENSP00000375057	-6.9658	-4.9658	-3.6439	-7.9658	-7.9658	-4.9658	-5.1584	-7.9658	-7.9658	-5.9658	-6.9658	-7.9658	-7.9658	-4.1584	-5.9658	-6.9658	-7.9658	-5.6439	-4.9658	-6.9658	-7.9658	-6.3808	-5.3808	-7.9658	-7.9658	-6.3808	-5.6439	-7.9658	-7.9658	-5.3808	-4.1584	-6.9658	-7.9658	-4.7959	-4.1584	-7.9658	-6.9658	-4.7959	-6.3808	-7.9658	-7.9658	-4.2653	-7.9658	-7.9658	-7.9658	-5.9658
ARL4D	ENSG00000175906	ENST00000320033	ENSP00000322628	-7.0168	-6.0168	-4.2095	-8.0168	-7.0168	-5.4318	-8.0168	-5.6949	-7.0168	-6.0168	-6.4318	-7.0168	-8.0168	-5.6949	-6.4318	-7.0168	-6.0168	-6.0168	-5.0168	-6.4318	-6.4318	-5.4318	-8.0168	-8.0168	-6.0168	-5.6949	-5.2095	-7.0168	-6.4318	-5.2095	-4.4318	-6.4318	-7.0168	-5.0168	-4.2095	-8.0168	-5.6949	-5.0168	-6.4318	-5.0168	-6.4318	-5.0168	-5.4318	-6.0168	-8.0168	-5.2095
ARL5A	ENSG00000162980	ENST00000295087	ENSP00000295087	-4.8887	-6.3038	-6.3038	-4.8887	-5.3038	-6.8887	-7.8887	-4.7188	-5.0814	-7.8887	-6.8887	-6.3038	-5.5668	-5.8887	-5.0814	-4.7188	-5.5668	-5.8887	-5.5668	-5.8887	-7.8887	-7.8887	-7.8887	-6.8887	-6.8887	-7.8887	-7.8887	-6.3038	-5.5668	-6.3038	-5.8887	-5.5668	-4.7188	-5.8887	-5.0814	-5.5668	-5.8887	-7.8887	-6.8887	-5.8887	-5.5668	-6.3038	-6.3038	-6.8887	-5.3038	-7.8887
ARL5B	ENSG00000165997	ENST00000377275	ENSP00000366487	-4.8887	-5.8887	-5.8887	-5.3038	-5.3038	-5.3038	-7.8887	-6.3038	-6.3038	-5.8887	-6.8887	-6.8887	-5.8887	-5.5668	-5.0814	-4.5668	-5.5668	-6.3038	-6.3038	-5.5668	-6.3038	-7.8887	-7.8887	-7.8887	-6.3038	-7.8887	-6.3038	-7.8887	-6.3038	-5.8887	-5.8887	-5.3038	-4.5668	-6.8887	-5.5668	-5.0814	-5.5668	-6.8887	-7.8887	-5.3038	-5.8887	-7.8887	-5.8887	-5.5668	-6.8887	-6.8887
ARL6	ENSG00000113966	ENST00000463745	ENSP00000419619	-4.1234	-6.3458	-5.6088	-5.1234	-5.6088	-7.9307	-6.3458	-6.3458	-5.1234	-6.9307	-7.9307	-5.3458	-5.9307	-5.3458	-5.9307	-4.9307	-5.1234	-6.3458	-5.9307	-5.9307	-5.9307	-6.9307	-7.9307	-6.9307	-6.9307	-7.9307	-7.9307	-6.9307	-6.3458	-6.3458	-5.9307	-4.7608	-5.1234	-5.9307	-5.9307	-4.4713	-6.3458	-6.3458	-7.9307	-5.9307	-5.9307	-5.6088	-6.9307	-6.3458	-6.3458	-6.3458
ARL6IP4	ENSG00000182196	ENST00000315580	ENSP00000313422	-6.9039	-7.3189	-3.8164	-7.9039	-6.5820	-5.7340	-6.3189	-8.9039	-6.0965	-5.5820	-5.0965	-6.5820	-8.9039	-6.0965	-6.3189	-7.9039	-6.9039	-6.3189	-5.2034	-7.9039	-6.9039	-5.5820	-5.7340	-5.9039	-5.9039	-4.9970	-5.2034	-7.9039	-7.9039	-7.9039	-5.4445	-5.5820	-5.9039	-5.9039	-4.3803	-5.9039	-5.9039	-4.5116	-5.2034	-5.7340	-5.5820	-4.5116	-4.9039	-6.3189	-7.9039	-6.0965
ARL6IP5	ENSG00000144746	ENST00000273258	ENSP00000273258	-5.3576	-4.7726	-5.3576	-5.9425	-6.3576	-6.9425	-6.3576	-6.3576	-6.3576	-5.9425	-6.3576	-6.9425	-6.9425	-4.9425	-4.3576	-5.3576	-7.9425	-6.9425	-5.9425	-6.9425	-6.9425	-6.3576	-5.9425	-6.9425	-7.9425	-5.3576	-5.9425	-7.9425	-6.9425	-5.6206	-4.7726	-5.9425	-5.3576	-5.3576	-6.9425	-5.9425	-6.3576	-5.1352	-6.9425	-6.9425	-5.3576	-5.9425	-6.3576	-6.3576	-6.9425	-5.3576
ARL6IP6	ENSG00000177917	ENST00000326446	ENSP00000315357	-6.1497	-7.1497	-6.1497	-5.8278	-7.1497	-7.1497	-8.1497	-4.9798	-6.5648	-5.5648	-7.1497	-8.1497	-6.5648	-5.8278	-5.8278	-6.1497	-7.1497	-7.1497	-6.1497	-6.5648	-6.5648	-5.5648	-5.8278	-5.3424	-8.1497	-5.5648	-5.3424	-8.1497	-6.1497	-4.9798	-5.5648	-5.8278	-5.8278	-5.3424	-4.9798	-5.8278	-7.1497	-4.9798	-5.5648	-4.9798	-5.3424	-5.3424	-5.5648	-6.1497	-6.1497	-6.1497
ARL8A	ENSG00000143862	ENST00000272217	ENSP00000272217	-5.3458	-4.7608	-4.3458	-6.3458	-7.9307	-5.3458	-6.9307	-6.9307	-6.9307	-5.9307	-7.9307	-7.9307	-7.9307	-4.4713	-5.1234	-5.3458	-6.9307	-6.3458	-4.7608	-7.9307	-7.9307	-6.9307	-5.9307	-6.9307	-5.9307	-5.9307	-6.9307	-6.9307	-5.9307	-5.9307	-4.7608	-5.9307	-6.9307	-4.6088	-4.2303	-6.3458	-6.9307	-5.6088	-6.9307	-6.3458	-5.6088	-6.3458	-5.9307	-6.3458	-7.9307	-5.6088
ARL8B	ENSG00000134108	ENST00000611208	ENSP00000479202	-5.1234	-5.9307	-4.9307	-4.9307	-5.9307	-6.3458	-6.9307	-6.9307	-5.3458	-6.3458	-6.9307	-6.9307	-5.1234	-5.6088	-5.1234	-4.9307	-5.9307	-7.9307	-5.1234	-6.3458	-6.3458	-6.3458	-7.9307	-6.9307	-5.9307	-6.9307	-6.9307	-6.3458	-5.6088	-5.9307	-5.3458	-5.3458	-4.9307	-6.3458	-5.3458	-4.6088	-6.9307	-6.9307	-6.9307	-5.6088	-5.3458	-6.3458	-6.9307	-6.3458	-6.9307	-5.6088
ARMC1	ENSG00000104442	ENST00000276569	ENSP00000276569	-4.7090	-5.4094	-6.4094	-5.8244	-5.4094	-6.8244	-7.4094	-5.6020	-5.8244	-6.0875	-6.8244	-5.8244	-6.4094	-6.4094	-4.9500	-6.0875	-5.6020	-6.8244	-5.2395	-6.8244	-6.0875	-6.8244	-7.4094	-5.6020	-6.4094	-8.4094	-6.4094	-6.0875	-6.0875	-8.4094	-5.8244	-5.4094	-4.6020	-5.8244	-5.2395	-4.8244	-5.0875	-6.4094	-7.4094	-4.8244	-5.6020	-6.4094	-8.4094	-6.0875	-7.4094	-5.8244
ARMC10	ENSG00000170632	ENST00000428183	ENSP00000396654	-5.2479	-5.4179	-5.2479	-5.0959	-6.8329	-6.4179	-6.0959	-6.0959	-6.8329	-7.4179	-7.4179	-6.8329	-5.4179	-6.4179	-7.4179	-4.9584	-5.8329	-6.8329	-5.0959	-6.0959	-6.8329	-6.8329	-8.4179	-6.0959	-7.4179	-6.4179	-5.6105	-6.8329	-6.4179	-5.8329	-5.0959	-5.0959	-4.5110	-6.4179	-5.2479	-5.4179	-5.6105	-5.4179	-6.0959	-5.6105	-6.4179	-5.4179	-6.4179	-5.0959	-6.0959	-8.4179
ARMC12	ENSG00000157343	ENST00000373869	ENSP00000362976	-5.0150	-5.2780	-5.7926	-7.0150	-6.5999	-7.0150	-6.5999	-7.0150	-6.5999	-5.5999	-7.0150	-6.0150	-7.5999	-4.3520	-6.2780	-6.5999	-6.2780	-5.5999	-4.6930	-6.5999	-6.5999	-5.2780	-8.5999	-7.0150	-6.0150	-6.5999	-5.5999	-7.5999	-7.5999	-4.6930	-3.8450	-6.2780	-5.4300	-4.8995	-4.7926	-6.2780	-6.0150	-5.0150	-7.0150	-5.7926	-8.5999	-5.7926	-6.0150	-7.5999	-6.2780	-5.7926
ARMC2	ENSG00000118690	ENST00000392644	ENSP00000376417	-4.7240	-5.3939	-4.8991	-4.9464	-5.6054	-6.5314	-7.2683	-6.3939	-5.3939	-6.2683	-6.3939	-5.8533	-5.9464	-5.9464	-6.0460	-5.3297	-5.8533	-6.6834	-5.2095	-6.2683	-6.2683	-6.6834	-6.5314	-6.2683	-8.2683	-8.8533	-8.8533	-6.6834	-6.0460	-5.7658	-4.8089	-5.4610	-4.7240	-5.3297	-5.6054	-5.2095	-5.8533	-5.8533	-7.2683	-5.6834	-5.9464	-6.2683	-6.8533	-6.8533	-7.2683	-6.2683
ARMC3	ENSG00000165309	ENST00000298032	ENSP00000298032	-4.1887	-5.6132	-5.1606	-4.7318	-6.8611	-6.4017	-8.8611	-6.0537	-6.1606	-6.2761	-7.5392	-5.7736	-5.8611	-6.2761	-5.3375	-4.9069	-6.8611	-7.8611	-5.6912	-6.2761	-5.8611	-7.0537	-8.2761	-5.7736	-6.8611	-7.8611	-7.0537	-8.8611	-6.0537	-5.7736	-5.5392	-5.5392	-4.2464	-5.6912	-4.9542	-5.1062	-5.2172	-5.9542	-8.2761	-4.6912	-5.4017	-7.2761	-7.2761	-5.8611	-6.1606	-6.8611
ARMC4	ENSG00000169126	ENST00000305242	ENSP00000306410	-4.2986	-5.7136	-5.0615	-4.8580	-5.7840	-6.1990	-8.1059	-6.5209	-6.1059	-6.7840	-6.6465	-5.7136	-6.4055	-5.8580	-6.0184	-4.8965	-5.5823	-6.6465	-5.9360	-6.1990	-6.0184	-7.5209	-9.1059	-6.1990	-8.5209	-7.2986	-6.6465	-6.9360	-6.2986	-6.4055	-5.1517	-5.5823	-4.0184	-6.0184	-5.7136	-5.1059	-5.1059	-5.5209	-7.5209	-5.1990	-5.5823	-6.5209	-6.2986	-6.1990	-7.1059	-6.6465
ARMC5	ENSG00000140691	ENST00000538189	ENSP00000443995	-9.6952	-6.6952	-7.6952	-8.1103	-7.6952	-5.7883	-7.3733	-7.1103	-8.6952	-5.4473	-7.1103	-8.1103	-9.6952	-6.3733	-6.8879	-7.1103	-8.1103	-6.1103	-4.8879	-7.6952	-5.6952	-5.1103	-5.6952	-4.9948	-6.6952	-5.6952	-4.9948	-6.1103	-6.6952	-5.0514	-3.3377	-6.5253	-6.2358	-5.3733	-4.2690	-6.6952	-5.1717	-4.0514	-6.3733	-5.0514	-6.3733	-5.0514	-5.1717	-5.5253	-8.1103	-6.6952
ARMC6	ENSG00000105676	ENST00000392335	ENSP00000376147	-5.7388	-5.6013	-5.2533	-6.7388	-7.4757	-5.4757	-7.0607	-6.4757	-9.0607	-5.7388	-7.0607	-8.0607	-9.0607	-4.9732	-5.7388	-6.2533	-7.0607	-5.8908	-4.0607	-5.8908	-7.0607	-6.0607	-8.0607	-7.0607	-6.7388	-5.7388	-7.4757	-6.2533	-7.4757	-5.1538	-3.7753	-8.0607	-6.7388	-4.4757	-4.4168	-5.8908	-5.4757	-4.0607	-6.4757	-5.3603	-7.0607	-5.0607	-5.8908	-6.4757	-8.0607	-6.0607
ARMC7	ENSG00000125449	ENST00000245543	ENSP00000245543	-8.0000	-5.0000	-5.6781	-6.4150	-8.0000	-5.6781	-5.6781	-8.0000	-8.0000	-4.8301	-6.0000	-8.0000	-8.0000	-5.1926	-6.4150	-7.0000	-6.0000	-5.4150	-4.6781	-8.0000	-5.4150	-5.4150	-5.6781	-8.0000	-8.0000	-5.4150	-5.4150	-8.0000	-7.0000	-4.8301	-3.7521	-7.0000	-7.0000	-5.4150	-4.1926	-6.4150	-6.4150	-4.2996	-6.4150	-6.4150	-6.0000	-6.4150	-7.0000	-6.4150	-8.0000	-5.4150
ARMC8	ENSG00000114098	ENST00000469044	ENSP00000419413	-5.0543	-6.0543	-5.2658	-5.4263	-5.7064	-6.1918	-9.5137	-5.7064	-6.3438	-6.3438	-7.1918	-5.8133	-6.1918	-5.6068	-4.8133	-4.9288	-6.0543	-6.1918	-4.8133	-6.0543	-5.8133	-7.5137	-9.5137	-6.3438	-6.3438	-6.9288	-7.1918	-7.9288	-5.5137	-6.0543	-5.2658	-5.1918	-4.9288	-6.1918	-5.2658	-4.7064	-5.3438	-5.8133	-8.5137	-5.2658	-5.7064	-7.5137	-7.5137	-7.1918	-6.3438	-6.3438
ARMCX1	ENSG00000126947	ENST00000372829	ENSP00000361917	-4.4122	-5.1898	-4.9097	-4.9097	-6.4122	-5.5377	-6.9972	-5.8273	-5.9972	-6.9972	-5.6753	-5.4122	-5.9972	-5.9972	-6.4122	-5.2967	-6.6753	-6.6753	-6.1898	-6.9972	-6.1898	-6.6753	-7.4122	-6.6753	-7.4122	-7.9972	-7.4122	-7.9972	-6.4122	-6.1898	-5.4122	-5.6753	-5.2967	-5.5377	-4.9097	-5.8273	-5.1898	-5.1898	-8.9972	-5.1898	-5.2967	-5.8273	-5.5377	-5.5377	-6.1898	-5.8273
ARMCX2	ENSG00000184867	ENST00000356824	ENSP00000349281	-4.8455	-5.8455	-5.3430	-5.1825	-5.8455	-5.8455	-8.4305	-5.4305	-5.7300	-7.4305	-6.4305	-6.6231	-6.8455	-6.1085	-5.6231	-5.8455	-6.6231	-7.1085	-5.7300	-8.4305	-6.2605	-5.8455	-7.8455	-5.0381	-9.4305	-7.1085	-7.1085	-7.4305	-6.6231	-6.4305	-6.2605	-5.8455	-5.1085	-5.9710	-4.9069	-5.5236	-4.3012	-4.8455	-6.2605	-4.3430	-5.2605	-5.9710	-4.6756	-6.2605	-6.1085	-6.6231
ARMCX3	ENSG00000102401	ENST00000471229	ENSP00000454483	-4.7715	-5.7715	-5.1865	-4.3792	-7.1865	-6.1865	-8.7715	-5.6016	-6.1865	-6.7715	-5.3121	-6.7715	-6.1865	-7.7715	-5.6016	-5.0710	-5.9641	-7.1865	-5.6016	-7.1865	-6.1865	-7.1865	-8.7715	-6.4496	-8.7715	-7.1865	-6.1865	-6.7715	-7.7715	-6.1865	-5.1865	-5.0710	-4.4496	-6.1865	-5.7715	-4.6840	-5.9641	-5.6016	-7.7715	-4.3792	-5.7715	-6.4496	-6.1865	-5.9641	-6.1865	-6.4496
ARMCX4	ENSG00000196440	ENST00000423738	ENSP00000404304	-5.5534	-6.8049	-4.7054	-4.6737	-6.0273	-5.9118	-8.1972	-5.3643	-6.2430	-7.3899	-5.4968	-5.1972	-6.9493	-7.7378	-5.6426	-5.7378	-6.8049	-8.3899	-4.5973	-7.4968	-7.6123	-6.7378	-9.6123	-5.3899	-9.1972	-10.1972	-8.8753	-8.8753	-8.6123	-8.1972	-7.6123	-6.6737	-5.3392	-6.0679	-4.5107	-5.1972	-5.4159	-4.4423	-9.6123	-4.0173	-5.1098	-5.7710	-4.1098	-5.2430	-7.7378	-6.0679
ARMCX5	ENSG00000125962	ENST00000604957	ENSP00000474720	-4.4594	-6.6818	-4.4088	-5.2668	-5.5663	-5.1793	-9.2668	-5.4594	-6.2668	-7.6818	-5.6818	-5.4594	-5.2668	-6.0969	-5.8074	-5.0969	-5.9449	-6.2668	-5.8074	-6.4594	-6.2668	-5.9449	-8.2668	-5.0969	-7.6818	-8.2668	-9.2668	-8.2668	-6.6818	-6.9449	-6.0969	-6.4594	-4.3599	-7.2668	-4.8074	-5.2668	-5.6818	-5.5663	-9.2668	-5.3599	-5.9449	-6.9449	-5.8074	-6.6818	-6.6818	-6.0969
ARMCX6	ENSG00000198960	ENST00000539247	ENSP00000444537	-5.6765	-5.6765	-5.1619	-5.1619	-7.4838	-6.8989	-7.4838	-5.3139	-5.8989	-5.8989	-7.4838	-5.6765	-6.1619	-6.4838	-5.0244	-5.4838	-7.4838	-7.4838	-5.0244	-6.8989	-5.4838	-5.6765	-6.8989	-6.1619	-7.4838	-8.4838	-6.1619	-7.4838	-8.4838	-5.8989	-5.1619	-6.8989	-5.1619	-5.4838	-4.2359	-5.0244	-6.8989	-5.0244	-6.1619	-5.3139	-5.3139	-5.8989	-5.6765	-5.8989	-8.4838	-6.8989
ARMT1	ENSG00000146476	ENST00000367294	ENSP00000356263	-4.4393	-8.9629	-5.6410	-4.7930	-5.7930	-6.9629	-8.9629	-5.5035	-5.7930	-7.3779	-7.9629	-5.9629	-5.7930	-6.1555	-6.3779	-5.0560	-6.1555	-6.6410	-4.7930	-5.2625	-5.9629	-6.9629	-7.3779	-6.1555	-7.3779	-8.9629	-7.9629	-8.9629	-6.3779	-6.1555	-5.5035	-5.7930	-4.3779	-5.7930	-5.3779	-4.7930	-6.1555	-7.3779	-7.9629	-5.5035	-5.5035	-7.3779	-6.6410	-6.1555	-6.6410	-7.9629
ARNT	ENSG00000143437	ENST00000505755	ENSP00000427571	-6.5305	-5.2410	-5.5305	-5.7935	-5.3081	-5.7004	-9.7004	-5.1155	-6.3785	-5.7935	-6.0000	-6.1155	-9.7004	-5.8931	-5.3081	-5.8931	-5.6130	-6.2410	-4.1459	-6.8931	-5.1155	-6.0000	-7.7004	-5.2410	-7.1155	-7.3785	-6.1155	-7.1155	-6.5305	-6.5305	-5.7004	-7.1155	-5.1155	-6.5305	-5.6130	-4.7462	-6.0000	-5.4525	-8.7004	-6.0000	-5.2410	-5.2410	-7.3785	-6.0000	-6.5305	-6.5305
ARNT2	ENSG00000172379	ENST00000527771	ENSP00000453792	-6.7701	-5.5774	-5.0539	-6.5774	-5.9925	-5.4075	-6.9925	-6.7701	-6.4075	-5.4075	-6.1180	-5.9925	-7.5774	-5.3295	-4.7194	-6.4075	-5.6705	-6.1180	-4.2199	-6.4075	-5.7701	-5.3295	-7.2555	-5.7701	-7.9925	-7.2555	-5.9925	-7.2555	-7.5774	-6.4075	-5.6705	-6.7701	-4.9925	-5.4900	-5.4075	-5.4075	-5.8770	-5.6705	-7.2555	-6.1180	-4.9925	-5.7701	-5.4075	-6.9925	-8.5774	-5.9925
ARPC1A	ENSG00000241685	ENST00000262942	ENSP00000262942	-5.4195	-5.1565	-4.7415	-5.9341	-6.1565	-6.1565	-6.7415	-5.4195	-6.7415	-4.9341	-7.7415	-5.7415	-7.7415	-5.5715	-5.5715	-5.1565	-6.7415	-5.5715	-5.4195	-6.1565	-6.1565	-6.1565	-7.1565	-7.7415	-7.7415	-5.1565	-7.7415	-7.7415	-6.7415	-5.5715	-5.4195	-8.7415	-5.9341	-5.1565	-5.1565	-5.2820	-6.1565	-5.0410	-8.7415	-5.7415	-6.1565	-5.5715	-6.1565	-6.4195	-7.7415	-5.2820
ARPC1B	ENSG00000130429	ENST00000451682	ENSP00000389631	-7.1632	-4.9408	-4.1043	-7.1632	-6.1632	-5.4263	-6.4263	-7.1632	-8.7482	-4.4263	-8.7482	-6.7482	-8.7482	-4.6607	-5.9408	-7.1632	-8.7482	-5.4263	-5.5783	-6.7482	-7.7482	-5.4263	-6.7482	-7.7482	-8.7482	-5.4263	-6.1632	-6.7482	-7.1632	-6.4263	-4.4263	-8.7482	-6.1632	-4.7482	-4.9408	-6.7482	-7.1632	-4.4263	-5.7482	-6.1632	-8.7482	-4.3559	-6.1632	-7.1632	-7.1632	-5.9408
ARPC2	ENSG00000163466	ENST00000315717	ENSP00000327137	-4.7834	-5.1619	-4.6765	-5.4838	-5.3139	-6.1619	-5.8989	-8.4838	-6.8989	-6.4838	-6.1619	-6.4838	-8.4838	-5.4838	-5.6765	-5.4838	-6.4838	-5.4838	-6.4838	-6.1619	-6.4838	-8.4838	-6.8989	-6.1619	-6.8989	-5.8989	-6.8989	-6.8989	-7.4838	-5.8989	-5.4838	-6.4838	-4.8989	-4.8989	-4.7834	-5.1619	-5.6765	-5.1619	-6.4838	-6.1619	-5.6765	-6.4838	-6.4838	-6.8989	-6.1619	-5.3139
ARPC3	ENSG00000111229	ENST00000228825	ENSP00000228825	-4.2977	-5.2977	-4.8826	-5.2977	-6.2977	-6.2977	-6.8826	-5.5607	-5.2977	-6.2977	-6.2977	-6.2977	-6.2977	-5.5607	-5.2977	-5.2977	-5.2977	-6.8826	-5.2977	-7.8826	-6.8826	-5.8826	-7.8826	-4.7127	-7.8826	-7.8826	-7.8826	-7.8826	-6.8826	-5.8826	-5.2977	-5.8826	-4.8826	-6.8826	-5.2977	-4.7127	-5.8826	-5.2977	-7.8826	-6.8826	-4.8826	-7.8826	-7.8826	-6.2977	-7.8826	-6.8826
ARPC4	ENSG00000241553	ENST00000397261	ENSP00000380431	-5.8202	-5.2352	-4.3607	-5.8202	-6.2352	-6.2352	-7.8202	-6.8202	-7.8202	-5.4983	-5.8202	-5.8202	-7.8202	-4.6503	-4.8202	-5.2352	-6.8202	-5.2352	-5.4983	-7.8202	-7.8202	-6.8202	-6.8202	-6.2352	-5.8202	-5.8202	-6.2352	-6.8202	-7.8202	-5.8202	-5.0128	-6.2352	-5.2352	-6.2352	-3.9133	-6.2352	-6.8202	-5.2352	-7.8202	-5.4983	-7.8202	-6.8202	-6.8202	-7.8202	-7.8202	-5.4983
ARPC5	ENSG00000162704	ENST00000359856	ENSP00000352918	-5.7074	-5.1224	-4.2479	-5.7074	-6.1224	-6.7074	-7.7074	-6.1224	-6.7074	-5.7074	-7.7074	-6.1224	-6.7074	-6.1224	-5.7074	-5.7074	-5.7074	-7.7074	-5.7074	-6.7074	-7.7074	-6.1224	-6.7074	-6.7074	-7.7074	-6.7074	-5.7074	-6.7074	-6.1224	-6.1224	-5.3854	-6.7074	-5.1224	-4.3854	-5.3854	-5.3854	-4.9000	-5.7074	-7.7074	-4.9000	-5.3854	-5.3854	-5.7074	-6.7074	-6.7074	-6.1224
ARPC5L	ENSG00000136950	ENST00000353214	ENSP00000345361	-5.7211	-4.9137	-4.7211	-6.1361	-5.7211	-6.7211	-6.7211	-6.7211	-5.7211	-5.3992	-7.7211	-6.7211	-6.7211	-6.7211	-6.1361	-5.7211	-6.1361	-6.7211	-5.1361	-6.7211	-6.7211	-6.1361	-6.1361	-7.7211	-6.7211	-6.1361	-5.3992	-7.7211	-6.7211	-5.7211	-5.3992	-6.1361	-5.7211	-4.3992	-4.2617	-7.7211	-5.1361	-5.7211	-4.9137	-6.1361	-6.1361	-5.1361	-6.1361	-7.7211	-6.7211	-6.7211
ARPP19	ENSG00000128989	ENST00000566423	ENSP00000455625	-4.0875	-5.8244	-4.4094	-7.4094	-7.4094	-7.4094	-6.4094	-5.0875	-6.4094	-6.4094	-6.4094	-6.4094	-7.4094	-7.4094	-5.4094	-6.4094	-4.8244	-6.4094	-5.8244	-6.4094	-6.4094	-5.8244	-5.4094	-5.0875	-7.4094	-7.4094	-5.8244	-7.4094	-7.4094	-7.4094	-5.8244	-5.4094	-4.8244	-5.8244	-4.8244	-4.8244	-4.6020	-6.4094	-6.4094	-5.0875	-5.8244	-6.4094	-5.8244	-5.8244	-7.4094	-5.8244
ARRB1	ENSG00000137486	ENST00000420843	ENSP00000409581	-5.8948	-5.0875	-4.0368	-6.0875	-6.3099	-4.9879	-5.8948	-7.8948	-6.8948	-6.5729	-6.8948	-7.8948	-7.8948	-5.1944	-6.5729	-7.3099	-8.8948	-5.8948	-5.4354	-7.3099	-5.7249	-5.0875	-6.8948	-6.0875	-7.3099	-6.3099	-5.5729	-7.3099	-6.8948	-5.5729	-4.5025	-6.5729	-5.0875	-4.5025	-4.3713	-5.4354	-6.8948	-4.9879	-7.8948	-6.3099	-6.5729	-5.5729	-6.3099	-6.5729	-6.8948	-5.4354
ARRB2	ENSG00000141480	ENST00000269260	ENSP00000269260	-5.4078	-5.4078	-4.2823	-6.8673	-6.0599	-4.6194	-8.8673	-8.8673	-7.2823	-6.0599	-6.5454	-8.8673	-7.2823	-5.8673	-6.8673	-6.8673	-6.8673	-5.4078	-5.2823	-7.2823	-6.2823	-4.6974	-6.8673	-5.8673	-6.8673	-6.2823	-5.5454	-7.8673	-7.8673	-5.0599	-4.3437	-6.5454	-6.2823	-4.3437	-4.9604	-4.9604	-8.8673	-4.8673	-8.8673	-6.2823	-7.2823	-5.5454	-6.2823	-7.2823	-6.2823	-5.5454
ARRDC1	ENSG00000197070	ENST00000371421	ENSP00000360475	-7.9396	-5.9396	-4.9396	-7.3546	-6.9396	-5.3546	-6.9396	-6.3546	-8.9396	-4.6177	-7.9396	-6.6177	-7.9396	-5.4801	-8.9396	-6.1322	-7.9396	-5.3546	-4.8521	-6.9396	-5.6177	-4.6177	-5.6177	-5.1322	-7.9396	-6.3546	-5.9396	-8.9396	-8.9396	-5.9396	-4.3546	-7.3546	-7.3546	-5.7697	-4.4801	-6.9396	-6.1322	-4.6177	-5.9396	-5.6177	-7.9396	-4.9396	-5.3546	-6.1322	-7.3546	-5.6177
ARRDC3	ENSG00000113369	ENST00000265138	ENSP00000265138	-5.1822	-5.8826	-5.4232	-5.2977	-5.5607	-6.0753	-7.8826	-6.0753	-5.7127	-5.8826	-6.2977	-5.5607	-6.2977	-5.8826	-6.0753	-5.2977	-6.5607	-6.8826	-5.7127	-5.7127	-4.7952	-6.5607	-8.8826	-5.4232	-6.8826	-6.8826	-7.8826	-7.2977	-6.5607	-6.5607	-6.8826	-5.4232	-4.3591	-6.2977	-5.4232	-5.1822	-5.5607	-5.7127	-7.8826	-6.2977	-5.8826	-5.7127	-6.2977	-6.8826	-5.5607	-6.5607
ARSA	ENSG00000100299	ENST00000395621	ENSP00000378983	-8.1472	-6.3399	-6.1472	-7.5622	-6.5622	-5.0597	-7.5622	-6.3399	-9.1472	-5.9773	-8.1472	-7.5622	-8.1472	-6.1472	-5.8253	-9.1472	-8.1472	-5.6878	-4.9773	-5.9773	-5.9773	-4.6236	-5.9773	-5.4468	-6.8253	-6.5622	-5.8253	-6.8253	-7.5622	-5.4468	-3.5926	-7.1472	-7.5622	-4.6878	-4.9773	-6.5622	-6.1472	-4.0597	-7.1472	-5.4468	-6.1472	-4.3923	-4.8993	-6.3399	-9.1472	-6.1472
ARSB	ENSG00000113273	ENST00000264914	ENSP00000264914	-5.6221	-5.3997	-5.5066	-6.0371	-5.7476	-6.0371	-6.6221	-6.3997	-6.6221	-5.8851	-6.8851	-7.2070	-6.6221	-5.8851	-6.2070	-6.6221	-7.2070	-5.7476	-5.5066	-5.7476	-5.5066	-5.1196	-5.7476	-5.7476	-6.3997	-6.0371	-6.2070	-8.2070	-7.2070	-4.8851	-4.3490	-6.2070	-5.2070	-5.0371	-6.3997	-5.5066	-5.6221	-6.2070	-6.6221	-6.2070	-5.3001	-4.9591	-6.2070	-6.6221	-8.2070	-5.5066
ARSD	ENSG00000006756	ENST00000381154	ENSP00000370546	-6.5392	-5.8871	-6.0246	-6.0246	-6.7616	-5.4396	-6.1766	-6.7616	-6.0246	-6.3465	-6.1766	-6.7616	-7.3465	-6.0246	-5.7616	-6.3465	-8.3465	-5.1766	-4.8871	-5.3465	-6.7616	-5.0246	-6.0246	-6.7616	-7.0246	-6.5392	-7.0246	-9.3465	-7.0246	-5.3465	-4.6461	-6.1766	-6.1766	-5.1766	-5.1766	-6.0246	-5.2591	-5.0986	-5.8871	-7.0246	-5.1766	-4.9542	-5.1766	-5.5392	-7.7616	-6.5392
ARSE	ENSG00000157399	ENST00000540563	ENSP00000438198	-5.9117	-5.7742	-6.2336	-6.6487	-5.9117	-6.0637	-6.4263	-6.6487	-5.6487	-6.4263	-6.6487	-6.9117	-7.6487	-5.7742	-5.2336	-5.9117	-5.9117	-4.9857	-5.5332	-5.6487	-6.2336	-5.5332	-6.4263	-5.9117	-7.2336	-6.9117	-6.9117	-7.6487	-7.6487	-4.5332	-4.7101	-5.7742	-6.2336	-4.9857	-4.8413	-6.4263	-6.2336	-5.0637	-7.2336	-8.2336	-5.4263	-5.3267	-5.5332	-5.6487	-6.9117	-5.6487
ARSF	ENSG00000062096	ENST00000381127	ENSP00000370519	-7.0179	-6.0179	-5.0919	-6.0179	-6.0179	-5.7549	-6.1699	-6.7549	-6.7549	-6.3399	-5.7549	-6.3399	-7.7549	-5.6394	-5.4330	-5.5325	-6.7549	-5.1699	-5.5325	-6.3399	-6.1699	-5.5325	-7.3399	-5.4330	-6.3399	-7.7549	-6.7549	-7.7549	-6.7549	-5.0179	-5.4330	-5.7549	-5.1699	-4.9475	-5.8804	-5.7549	-6.5325	-5.6394	-7.7549	-6.1699	-5.3399	-4.9475	-5.8804	-6.1699	-7.7549	-5.5325
ART3	ENSG00000156219	ENST00000341029	ENSP00000343843	-4.5614	-5.2719	-5.4094	-5.5614	-6.4094	-5.9240	-7.7313	-5.7313	-6.4094	-6.1464	-7.1464	-6.1464	-5.9240	-5.5614	-5.5614	-5.5614	-5.1464	-7.1464	-5.1464	-5.4094	-6.4094	-6.1464	-8.7313	-5.5614	-7.1464	-8.7313	-8.7313	-8.7313	-5.9240	-6.4094	-5.0309	-5.4094	-4.4834	-5.5614	-5.2719	-5.7313	-5.2719	-5.7313	-8.7313	-5.1464	-6.1464	-5.9240	-6.7313	-5.9240	-7.7313	-6.7313
ARV1	ENSG00000173409	ENST00000366658	ENSP00000355618	-4.8530	-5.1749	-5.5900	-6.5900	-6.5900	-6.1749	-7.1749	-5.8530	-6.1749	-6.1749	-6.5900	-6.1749	-6.5900	-5.1749	-5.8530	-5.0050	-6.5900	-7.1749	-4.8530	-6.5900	-7.1749	-6.5900	-8.1749	-6.5900	-7.1749	-8.1749	-6.5900	-7.1749	-7.1749	-5.5900	-4.8530	-6.1749	-5.0050	-5.8530	-6.5900	-5.3676	-5.5900	-5.1749	-6.5900	-5.5900	-6.1749	-5.8530	-5.8530	-7.1749	-6.5900	-6.5900
ARX	ENSG00000004848	ENST00000379044	ENSP00000368332	-6.6912	-7.2761	-5.2761	-9.2761	-7.2761	-5.4688	-5.9542	-6.9542	-7.6912	-4.5757	-6.2761	-8.2761	-8.2761	-6.4688	-7.2761	-9.2761	-8.2761	-5.8167	-5.2761	-9.2761	-6.6912	-5.2761	-4.1887	-6.1062	-7.6912	-5.3692	-5.9542	-8.2761	-8.2761	-5.2761	-4.0667	-8.2761	-5.9542	-4.6912	-3.8838	-8.2761	-5.4688	-3.6037	-4.0667	-6.1062	-7.6912	-4.3692	-5.6912	-6.9542	-9.2761	-6.9542
AS3MT	ENSG00000214435	ENST00000369880	ENSP00000358896	-5.4363	-6.1733	-4.5103	-5.7582	-5.1733	-6.1733	-7.7582	-6.7582	-5.5883	-6.4363	-7.1733	-6.4363	-6.7582	-5.5883	-6.4363	-5.0578	-5.7582	-5.9509	-5.5883	-6.1733	-5.9509	-7.7582	-7.7582	-6.4363	-8.7582	-7.7582	-7.1733	-6.7582	-6.7582	-6.7582	-5.4363	-5.4363	-4.2347	-5.5883	-5.1733	-5.2988	-5.9509	-6.1733	-8.7582	-5.1733	-5.0578	-5.4363	-6.7582	-5.4363	-6.4363	-5.9509
ASAH1	ENSG00000104763	ENST00000520781	ENSP00000427751	-5.1565	-5.5715	-4.9341	-4.9341	-5.1565	-5.2820	-7.1565	-6.1565	-5.4195	-6.4195	-8.7415	-6.1565	-5.0410	-7.1565	-5.4195	-6.1565	-6.1565	-7.7415	-6.4195	-6.4195	-5.7415	-7.1565	-7.1565	-5.1565	-7.7415	-7.1565	-7.1565	-7.1565	-6.1565	-6.4195	-5.0410	-5.9341	-4.8346	-5.7415	-6.4195	-5.0410	-6.7415	-5.5715	-7.1565	-6.1565	-5.7415	-5.9341	-6.4195	-5.2820	-6.4195	-5.4195
ASAP1	ENSG00000153317	ENST00000357668	ENSP00000350297	-4.4232	-5.7451	-4.5607	-5.4497	-5.5041	-5.3972	-7.0346	-6.2046	-6.8826	-5.9566	-6.0346	-6.5041	-6.6196	-5.7451	-6.3972	-5.9566	-5.8826	-6.5041	-4.6196	-6.3972	-5.1602	-5.2046	-8.2046	-5.6196	-7.3972	-7.8826	-7.6196	-9.2046	-5.6810	-5.9566	-4.9192	-5.8826	-4.8470	-5.0346	-4.9951	-4.9951	-5.7451	-5.6810	-8.2046	-6.6196	-5.5607	-6.6196	-5.9566	-7.2046	-6.3972	-6.3972
ASAP2	ENSG00000151693	ENST00000281419	ENSP00000281419	-5.0109	-5.1011	-4.4703	-5.6630	-6.2479	-5.3548	-6.3548	-7.2479	-6.5959	-5.6630	-6.5959	-6.7334	-6.8854	-5.3004	-5.9678	-6.1484	-6.7334	-5.8854	-4.6630	-6.5959	-6.2479	-5.5959	-6.2479	-5.5317	-7.2479	-7.2479	-6.3548	-9.0553	-7.7334	-5.8074	-4.6630	-6.0553	-4.8854	-5.1011	-4.7334	-5.1011	-5.9678	-5.1973	-6.4703	-5.5959	-5.8854	-6.1484	-5.8854	-7.2479	-7.0553	-6.8854
ASB1	ENSG00000065802	ENST00000264607	ENSP00000264607	-6.2965	-5.2965	-5.6184	-6.6184	-7.0334	-6.0334	-7.0334	-7.0334	-5.6184	-5.2965	-6.0334	-7.0334	-7.6184	-5.6184	-7.6184	-7.6184	-7.0334	-5.2965	-5.6184	-5.8110	-6.6184	-6.0334	-6.6184	-5.2965	-7.0334	-6.2965	-5.2965	-7.0334	-6.2965	-4.9179	-4.2965	-6.6184	-6.6184	-5.0334	-4.7115	-5.8110	-5.6184	-5.1590	-6.6184	-5.4485	-6.0334	-4.9179	-5.4485	-7.0334	-7.0334	-5.2965
ASB10	ENSG00000146926	ENST00000275838	ENSP00000275838	-7.3428	-6.6058	-6.3428	-7.9278	-7.3428	-5.2273	-7.3428	-7.3428	-6.3428	-5.7579	-5.9278	-6.9278	-8.9278	-6.3428	-7.9278	-8.9278	-7.9278	-5.4683	-5.1204	-5.6058	-5.7579	-5.0209	-7.3428	-6.1204	-6.9278	-5.0209	-5.9278	-6.3428	-7.9278	-4.8403	-3.6058	-6.3428	-6.1204	-5.2273	-4.5355	-5.3428	-5.4683	-4.2273	-6.1204	-5.1204	-5.9278	-5.0209	-5.6058	-7.3428	-8.9278	-5.6058
ASB3	ENSG00000115239	ENST00000406687	ENSP00000384728	-5.2740	-5.9744	-5.9744	-5.0675	-6.1671	-7.3895	-7.9744	-5.9744	-7.3895	-6.1671	-6.6525	-5.9744	-5.8045	-6.3895	-6.3895	-4.9744	-5.6525	-6.9744	-5.3895	-5.1671	-5.5150	-7.3895	-8.9744	-6.1671	-8.9744	-7.9744	-6.6525	-6.9744	-5.8045	-6.3895	-5.6525	-4.8870	-4.7265	-5.2740	-5.8045	-5.9744	-4.8870	-6.1671	-7.9744	-4.7265	-4.9744	-6.9744	-6.6525	-6.9744	-6.9744	-7.3895
ASB5	ENSG00000164122	ENST00000512254	ENSP00000422877	-5.5763	-6.7987	-6.7987	-5.0618	-6.0618	-6.3837	-6.0618	-6.0618	-6.3837	-5.7987	-7.3837	-6.0618	-5.5763	-5.5763	-6.7987	-6.7987	-5.0618	-6.0618	-5.5763	-5.2138	-4.9243	-8.3837	-7.3837	-6.3837	-5.7987	-7.3837	-8.3837	-8.3837	-6.7987	-6.3837	-4.7987	-4.5763	-5.0618	-6.0618	-5.7987	-5.3837	-4.7987	-5.3837	-8.3837	-4.9243	-5.5763	-6.0618	-8.3837	-5.3837	-5.2138	-7.3837
ASB6	ENSG00000148331	ENST00000277458	ENSP00000277458	-5.7340	-5.7340	-5.7340	-6.5820	-7.3189	-5.9039	-6.9039	-6.5820	-8.9039	-5.0965	-6.0965	-6.9039	-8.9039	-4.7340	-6.5820	-7.3189	-7.9039	-4.7340	-5.0965	-6.3189	-6.9039	-5.4445	-6.5820	-6.3189	-7.9039	-6.3189	-5.4445	-7.3189	-8.9039	-4.6560	-3.6185	-6.3189	-5.9039	-4.5820	-4.2034	-5.9039	-7.3189	-4.5116	-6.3189	-6.0965	-6.3189	-5.9039	-5.5820	-7.3189	-8.9039	-5.7340
ASB7	ENSG00000183475	ENST00000332783	ENSP00000328327	-5.2327	-5.5546	-5.9696	-5.3847	-5.7472	-6.9696	-6.9696	-6.5546	-5.9696	-6.2327	-5.9696	-6.2327	-6.9696	-5.5546	-5.7472	-5.2327	-6.2327	-5.3847	-5.0952	-5.9696	-6.2327	-6.9696	-6.9696	-6.5546	-5.2327	-6.5546	-5.9696	-8.5546	-5.9696	-5.5546	-5.7472	-5.5546	-5.0952	-4.8541	-5.9696	-5.0952	-5.3847	-5.2327	-6.9696	-5.5546	-5.5546	-5.3847	-6.9696	-6.5546	-8.5546	-6.2327
ASB9	ENSG00000102048	ENST00000380488	ENSP00000369855	-5.8745	-5.4594	-5.1375	-6.1375	-6.8745	-6.8745	-7.4594	-6.8745	-6.1375	-5.4594	-5.8745	-6.8745	-6.8745	-5.2895	-5.8745	-6.4594	-6.1375	-5.8745	-4.7590	-4.7590	-5.2895	-6.1375	-8.4594	-5.6521	-8.4594	-7.4594	-7.4594	-7.4594	-7.4594	-5.1375	-4.8745	-5.1375	-5.4594	-5.8745	-5.2895	-5.1375	-5.8745	-5.2895	-6.4594	-5.0000	-5.4594	-5.2895	-5.4594	-6.4594	-8.4594	-6.1375
ASCC1	ENSG00000138303	ENST00000394919	ENSP00000378377	-4.9965	-6.6970	-5.2375	-4.8896	-6.1120	-6.3750	-8.6970	-5.6970	-6.1120	-6.1120	-5.6970	-7.1120	-6.1120	-6.3750	-5.2375	-4.8896	-5.6970	-7.1120	-4.7901	-5.6970	-6.6970	-6.1120	-8.6970	-6.3750	-6.1120	-8.6970	-6.6970	-7.1120	-5.6970	-6.6970	-5.8896	-5.8896	-4.3750	-5.5270	-4.6970	-4.8896	-7.1120	-6.1120	-7.1120	-6.3750	-5.6970	-5.3750	-5.8896	-7.1120	-6.3750	-7.1120
ASCC2	ENSG00000100325	ENST00000397771	ENSP00000380877	-5.9702	-5.5007	-4.7165	-6.5007	-6.0857	-5.5832	-7.3487	-7.3487	-6.5007	-5.5007	-5.8633	-6.5007	-8.6707	-5.0857	-5.9702	-6.3487	-7.3487	-5.8633	-4.5414	-6.8633	-5.9702	-5.5832	-7.6707	-5.7638	-7.6707	-5.8633	-6.2112	-8.6707	-6.8633	-5.0857	-4.5414	-6.2112	-5.2112	-4.1161	-4.2112	-5.5007	-5.5007	-5.0268	-7.0857	-6.8633	-7.0857	-5.9702	-6.2112	-7.6707	-8.0857	-6.5007
ASCC3	ENSG00000112249	ENST00000369162	ENSP00000358159	-4.8023	-6.0977	-5.1197	-5.1879	-5.4417	-6.8202	-8.5571	-5.5571	-5.5875	-6.3872	-6.9722	-6.3872	-5.9327	-5.9722	-5.4142	-4.7846	-5.7158	-6.8202	-5.3607	-5.2114	-5.8567	-7.4417	-9.5571	-5.7846	-6.3872	-8.8202	-8.3348	-7.0546	-6.1421	-6.2352	-5.7498	-5.3348	-4.2352	-5.7158	-5.8567	-4.8942	-5.4697	-6.3872	-9.5571	-5.1879	-5.4983	-6.8202	-7.1421	-6.4417	-5.8567	-6.2841
ASF1A	ENSG00000111875	ENST00000229595	ENSP00000229595	-6.0334	-5.4485	-6.4485	-4.4485	-5.4485	-6.4485	-8.0334	-6.0334	-6.4485	-7.0334	-5.7115	-6.4485	-8.0334	-6.0334	-5.7115	-5.2261	-6.0334	-6.4485	-5.7115	-7.0334	-5.2261	-6.4485	-7.0334	-5.4485	-7.0334	-8.0334	-8.0334	-8.0334	-6.0334	-7.0334	-6.0334	-6.0334	-4.1265	-5.4485	-5.4485	-4.8635	-4.7115	-8.0334	-8.0334	-7.0334	-5.7115	-6.0334	-8.0334	-7.0334	-5.2261	-6.4485
ASF1B	ENSG00000105011	ENST00000263382	ENSP00000263382	-8.0224	-4.1155	-6.0224	-8.0224	-8.0224	-5.7004	-8.0224	-6.0224	-7.0224	-6.0224	-7.0224	-6.4374	-7.0224	-4.4374	-5.7004	-7.0224	-8.0224	-6.4374	-5.2150	-6.4374	-5.4374	-5.4374	-6.4374	-5.0224	-7.0224	-7.0224	-6.0224	-7.0224	-7.0224	-4.7004	-4.8524	-8.0224	-6.4374	-4.8524	-4.1155	-6.0224	-7.0224	-5.2150	-6.4374	-7.0224	-7.0224	-4.8524	-6.4374	-7.0224	-8.0224	-5.7004
ASGR1	ENSG00000141505	ENST00000619926	ENSP00000481182	-6.2761	-5.2761	-4.9542	-6.2761	-6.6912	-5.9542	-5.6912	-8.2761	-6.2761	-5.1062	-6.2761	-6.6912	-7.2761	-8.2761	-6.2761	-8.2761	-6.6912	-4.8167	-4.1062	-6.6912	-7.2761	-6.6912	-6.2761	-6.6912	-8.2761	-5.9542	-6.2761	-8.2761	-7.2761	-5.4688	-4.4688	-6.6912	-6.6912	-3.8838	-3.8838	-7.2761	-8.2761	-5.6912	-5.9542	-7.2761	-5.9542	-4.6912	-5.9542	-8.2761	-8.2761	-5.4688
ASGR2	ENSG00000161944	ENST00000355035	ENSP00000347140	-5.7201	-5.0680	-5.5275	-5.7201	-6.9425	-5.9425	-6.5275	-6.5275	-7.5275	-5.2055	-5.9425	-6.2055	-7.5275	-5.7201	-6.9425	-7.5275	-5.5275	-4.8270	-4.5275	-6.5275	-6.2055	-5.9425	-7.5275	-6.5275	-8.5275	-6.2055	-6.9425	-7.5275	-7.5275	-5.9425	-4.0680	-7.5275	-6.2055	-5.2055	-4.4400	-5.3576	-5.9425	-5.2055	-7.5275	-6.5275	-6.2055	-5.3576	-5.7201	-5.7201	-7.5275	-5.5275
ASH1L	ENSG00000116539	ENST00000392403	ENSP00000376204	-4.3039	-5.8889	-4.4633	-5.3134	-6.0694	-6.2394	-8.9763	-5.5840	-6.1019	-6.0377	-6.2394	-5.0221	-7.2394	-5.8608	-5.8608	-5.6071	-6.3518	-6.1350	-5.3134	-5.9174	-5.1690	-5.9174	-9.2394	-5.2037	-6.3518	-7.5613	-6.5169	-7.2394	-6.4320	-6.6544	-6.2759	-5.6306	-4.6544	-5.7033	-5.0856	-5.2575	-5.8334	-6.4320	-9.9763	-5.7799	-5.4738	-6.7033	-6.7539	-6.4738	-6.3518	-6.7033
ASH2L	ENSG00000129691	ENST00000428278	ENSP00000395310	-4.6245	-5.7500	-4.7500	-6.0395	-5.5090	-5.7500	-7.6245	-6.4021	-6.6245	-6.2095	-7.6245	-5.4021	-6.6245	-7.2095	-5.7500	-5.5090	-6.6245	-6.0395	-5.2095	-6.2095	-5.5090	-6.0395	-6.8875	-5.4021	-6.8875	-6.8875	-6.2095	-9.2095	-6.8875	-7.2095	-5.8875	-6.2095	-5.2095	-5.3026	-5.2095	-4.5656	-6.6245	-5.5090	-8.2095	-5.5090	-5.0395	-5.6245	-5.8875	-6.2095	-6.6245	-6.8875
ASIC1	ENSG00000110881	ENST00000447966	ENSP00000400228	-5.6098	-5.1948	-4.7353	-7.6098	-6.8728	-5.8728	-6.0248	-7.1948	-8.1948	-5.4943	-7.6098	-7.6098	-7.1948	-5.1073	-5.4943	-6.6098	-7.6098	-5.6098	-4.8024	-6.8728	-6.3874	-6.6098	-6.8728	-6.0248	-6.3874	-6.1948	-6.1948	-7.6098	-8.1948	-5.7353	-3.9468	-7.6098	-6.0248	-4.5509	-4.1073	-6.1948	-6.6098	-4.6098	-8.1948	-5.8728	-7.6098	-5.1948	-5.2879	-7.1948	-9.1948	-5.7353
ASIC4	ENSG00000072182	ENST00000347842	ENSP00000326627	-6.8765	-5.8765	-5.7610	-7.1396	-7.1396	-5.3740	-7.4615	-6.8765	-7.8765	-5.3740	-5.8765	-6.0020	-8.4615	-5.2916	-5.8765	-7.4615	-9.4615	-5.2136	-4.6035	-7.4615	-5.8765	-4.8176	-6.2916	-6.4615	-7.1396	-5.8765	-5.0692	-7.4615	-7.8765	-5.2136	-4.0020	-6.8765	-6.6541	-5.4615	-4.2520	-6.2916	-5.6541	-4.7610	-6.1396	-5.2136	-5.7610	-4.7610	-4.8176	-6.6541	-7.8765	-6.2916
ASL	ENSG00000126522	ENST00000395332	ENSP00000378741	-6.2206	-5.8580	-5.1210	-6.4429	-7.4429	-5.3275	-6.4429	-6.2206	-9.0279	-4.9404	-6.4429	-6.2206	-8.0279	-5.4429	-5.1210	-6.2206	-7.4429	-5.8580	-4.5043	-7.0279	-8.0279	-5.7060	-8.0279	-9.0279	-7.0279	-6.0279	-5.2206	-7.4429	-7.4429	-4.5043	-4.2206	-6.7060	-6.4429	-4.6356	-4.3275	-6.2206	-5.7060	-4.3840	-6.7060	-6.2206	-6.7060	-5.4429	-5.1210	-6.4429	-9.0279	-6.2206
ASMTL	ENSG00000169093	ENST00000381317	ENSP00000370718	-5.9478	-6.0853	-4.7068	-7.4073	-6.0853	-6.5999	-6.2373	-6.5999	-8.4073	-5.7068	-5.8223	-7.0853	-9.4073	-5.7068	-5.5004	-6.5999	-7.8223	-5.0853	-4.8223	-7.8223	-7.0853	-5.8223	-5.8223	-7.8223	-7.8223	-6.5999	-5.9478	-7.0853	-8.4073	-5.5004	-3.7348	-8.4073	-6.0853	-4.5999	-4.0150	-6.0853	-6.4073	-4.4073	-5.4073	-6.4073	-6.2373	-5.2373	-5.5999	-6.5999	-8.4073	-5.5999
ASNA1	ENSG00000198356	ENST00000591090	ENSP00000466379	-7.6653	-5.0804	-4.1418	-7.6653	-6.0804	-5.8580	-6.6653	-7.6653	-8.6653	-5.2059	-6.6653	-7.0804	-7.6653	-4.5779	-4.6653	-6.3434	-8.6653	-6.0804	-4.6653	-7.6653	-7.6653	-4.9649	-7.0804	-5.8580	-8.6653	-7.0804	-6.6653	-7.0804	-8.6653	-5.8580	-3.9649	-7.0804	-6.6653	-4.5779	-3.8074	-6.3434	-5.6653	-5.2059	-7.6653	-6.3434	-8.6653	-5.0804	-5.6653	-7.0804	-7.0804	-5.3434
ASNS	ENSG00000070669	ENST00000422745	ENSP00000414901	-4.8317	-6.4166	-4.9761	-5.3171	-5.9021	-6.9021	-7.2240	-5.7646	-6.0541	-6.9021	-6.9021	-7.2240	-6.2240	-6.6390	-5.5236	-5.4166	-6.9021	-6.0541	-5.6390	-5.5236	-5.7646	-6.4166	-7.6390	-6.0541	-6.9021	-7.2240	-6.9021	-6.9021	-8.2240	-5.9021	-5.2240	-5.7646	-4.4166	-5.9021	-5.3171	-4.8317	-5.6390	-5.7646	-7.6390	-5.4166	-5.4166	-6.4166	-7.6390	-5.7646	-6.4166	-6.2240
ASPDH	ENSG00000204653	ENST00000389208	ENSP00000373860	-7.4136	-6.4136	-8.4136	-6.4136	-6.8287	-5.4136	-6.4136	-7.4136	-6.8287	-5.2437	-5.8287	-7.4136	-7.4136	-6.0917	-6.0917	-7.4136	-7.4136	-5.6063	-5.0917	-6.0917	-6.4136	-4.9542	-6.4136	-5.6063	-6.0917	-5.8287	-6.0917	-6.4136	-6.8287	-4.5067	-4.9542	-5.6063	-5.6063	-5.8287	-5.4136	-5.6063	-6.0917	-4.3262	-6.4136	-4.9542	-5.8287	-4.5067	-4.8287	-8.4136	-7.4136	-5.6063
ASPG	ENSG00000166183	ENST00000546892	ENSP00000448911	-9.2597	-5.5593	-5.5593	-7.6748	-6.4524	-4.8674	-6.6748	-7.6748	-7.6748	-5.8003	-5.5593	-6.6748	-8.2597	-5.5593	-5.3529	-7.2597	-8.2597	-5.9378	-4.6748	-6.6748	-6.6748	-5.3529	-6.6748	-6.6748	-8.2597	-6.6748	-5.1723	-8.2597	-7.6748	-5.6748	-3.4269	-6.6748	-7.2597	-4.9378	-4.4524	-7.2597	-6.2597	-4.2153	-6.4524	-5.5593	-6.9378	-4.4524	-5.2597	-6.4524	-8.2597	-5.5593
ASPH	ENSG00000198363	ENST00000379454	ENSP00000368767	-4.7182	-6.6724	-5.0286	-5.2801	-5.5850	-6.3505	-7.3505	-6.3505	-5.5025	-5.5850	-6.6724	-6.6724	-7.3505	-6.0875	-6.0875	-6.2130	-5.6724	-5.8651	-5.2801	-6.3505	-5.7655	-6.2130	-7.6724	-5.6724	-7.3505	-7.3505	-8.0875	-7.3505	-6.3505	-6.5025	-5.5025	-6.0875	-3.9445	-6.3505	-4.4245	-4.2130	-5.3505	-6.2130	-7.6724	-6.2130	-5.0875	-5.6724	-6.0875	-7.0875	-5.5025	-6.6724
ASPHD2	ENSG00000128203	ENST00000215906	ENSP00000215906	-6.4162	-4.8312	-5.7381	-6.4162	-8.7381	-5.0377	-6.4162	-6.4162	-8.7381	-5.7381	-6.1531	-7.7381	-7.7381	-5.1531	-6.1531	-7.7381	-7.7381	-5.9307	-4.8312	-6.1531	-6.4162	-4.7381	-6.7381	-7.1531	-7.1531	-5.7381	-5.2787	-8.7381	-8.7381	-5.2787	-4.6506	-6.4162	-6.1531	-5.7381	-4.8312	-5.5682	-6.4162	-5.7381	-6.4162	-5.9307	-5.9307	-5.1531	-5.5682	-7.1531	-8.7381	-5.7381
ASPN	ENSG00000106819	ENST00000375544	ENSP00000364694	-4.3154	-4.8679	-5.1898	-4.8679	-5.6049	-6.4529	-7.1898	-6.7748	-5.7748	-6.4529	-7.1898	-6.1898	-5.7748	-5.6049	-5.1898	-5.7748	-6.1898	-6.1898	-6.7748	-5.9674	-4.6873	-7.1898	-7.7748	-6.1898	-6.4529	-8.7748	-8.7748	-7.1898	-5.7748	-6.4529	-5.3154	-5.0743	-4.7748	-6.4529	-5.9674	-4.1309	-5.4529	-7.1898	-8.7748	-6.7748	-5.7748	-7.1898	-6.1898	-7.1898	-7.1898	-7.7748
ASPRV1	ENSG00000244617	ENST00000320256	ENSP00000315383	-5.8401	-6.3255	-4.7406	-5.6475	-6.3255	-6.3255	-8.6475	-6.3255	-7.6475	-5.3255	-6.0625	-6.3255	-7.6475	-5.4775	-6.6475	-6.6475	-7.6475	-5.8401	-5.0625	-6.6475	-6.0625	-5.3255	-6.3255	-6.0625	-7.6475	-6.6475	-7.0625	-8.6475	-6.0625	-5.1880	-4.2551	-7.0625	-5.3255	-5.1880	-4.3255	-5.8401	-6.6475	-4.2551	-6.0625	-5.6475	-6.3255	-5.6475	-4.8401	-6.3255	-7.6475	-4.8401
ASPSCR1	ENSG00000169696	ENST00000306729	ENSP00000306625	-7.8765	-6.4615	-4.7066	-8.4615	-6.6541	-5.8765	-5.8765	-7.8765	-6.6541	-5.2916	-5.4615	-7.8765	-8.4615	-6.6541	-7.1396	-9.4615	-9.4615	-6.0020	-4.4171	-7.8765	-4.9379	-4.6035	-6.0020	-5.3740	-7.1396	-6.1396	-5.3740	-7.4615	-8.4615	-6.1396	-4.1396	-6.4615	-6.8765	-4.8765	-4.1039	-6.1396	-6.6541	-4.8176	-6.2916	-5.6541	-6.2916	-4.8176	-5.3740	-6.4615	-8.4615	-6.1396
ASRGL1	ENSG00000162174	ENST00000415229	ENSP00000400057	-4.8153	-5.9307	-4.9307	-5.9307	-5.5157	-5.3458	-7.5157	-6.5157	-6.5157	-6.5157	-7.5157	-7.5157	-6.9307	-5.1938	-5.3458	-6.5157	-6.5157	-6.1938	-6.1938	-6.5157	-7.5157	-5.9307	-7.5157	-6.5157	-7.5157	-6.9307	-6.5157	-8.5157	-6.9307	-6.5157	-5.1938	-6.5157	-5.1938	-4.8153	-5.1938	-5.3458	-4.9307	-4.8153	-6.9307	-5.1938	-4.8153	-4.9307	-5.5157	-5.0563	-6.1938	-5.1938
ASS1	ENSG00000130707	ENST00000372394	ENSP00000361471	-5.2916	-5.0692	-4.3530	-6.8765	-7.8765	-5.0692	-7.8765	-6.8765	-8.8765	-5.7066	-6.2916	-7.8765	-7.8765	-4.6286	-5.7066	-5.7066	-6.2916	-6.0692	-5.1761	-6.5546	-6.2916	-5.8765	-6.8765	-6.2916	-7.2916	-6.0692	-6.2916	-7.2916	-8.8765	-5.1761	-4.7891	-6.8765	-5.4171	-5.4171	-4.1761	-6.0692	-6.5546	-4.6286	-7.2916	-6.5546	-6.8765	-4.7066	-5.8765	-6.5546	-8.8765	-5.2916
ASTN1	ENSG00000152092	ENST00000361833	ENSP00000354536	-6.4009	-5.1914	-5.2716	-6.4940	-6.5935	-5.3565	-6.9414	-6.2310	-7.4009	-5.1530	-6.5935	-6.3134	-7.5935	-4.9090	-5.5935	-6.8159	-6.5935	-5.6460	-4.9746	-7.2310	-6.0086	-5.3565	-7.4009	-5.9414	-7.4009	-5.9414	-6.4009	-8.0790	-8.8159	-4.9414	-4.4467	-6.5935	-5.5935	-4.5935	-4.3785	-5.5935	-6.8159	-5.5429	-7.4009	-6.2310	-5.8773	-5.8159	-5.4940	-6.7004	-8.8159	-6.3134
ASTN2	ENSG00000148219	ENST00000313400	ENSP00000314038	-6.5412	-5.9887	-4.9563	-6.7477	-5.8043	-5.4939	-6.7477	-6.3607	-8.1262	-5.0906	-6.3607	-6.2782	-8.8632	-5.1627	-5.8043	-6.8632	-6.9887	-5.9246	-4.8935	-7.1262	-6.2002	-5.4037	-6.2782	-6.5412	-7.4481	-6.1262	-5.8043	-7.4481	-8.4481	-5.1627	-3.9090	-7.2782	-6.0558	-5.0906	-4.2002	-5.5901	-6.4481	-4.8334	-7.2782	-6.8632	-6.3607	-5.0906	-5.5901	-6.8632	-8.8632	-5.9887
ASUN	ENSG00000064102	ENST00000261191	ENSP00000261191	-4.3680	-5.8770	-5.9925	-4.9336	-5.5774	-6.4075	-8.5774	-5.7701	-5.4075	-6.9925	-6.9925	-5.4900	-6.5774	-6.2555	-5.3295	-5.0539	-5.5774	-6.9925	-6.1180	-4.9925	-5.8770	-7.2555	-8.5774	-5.4075	-6.4075	-9.5774	-6.9925	-6.2555	-6.2555	-7.5774	-6.7701	-5.6705	-3.9050	-6.1180	-5.2555	-4.9336	-5.5774	-6.5774	-8.5774	-5.9925	-5.3295	-6.9925	-7.5774	-6.5774	-6.5774	-6.4075
ASXL2	ENSG00000143970	ENST00000435504	ENSP00000391447	-4.8161	-6.1517	-4.8716	-5.6860	-5.3345	-5.4996	-7.9590	-5.4565	-5.5898	-4.9293	-6.1517	-5.5440	-7.2221	-6.0846	-5.9001	-6.5440	-5.6371	-6.9590	-4.4565	-6.5440	-4.9293	-5.3741	-7.3741	-5.2961	-7.9590	-8.9590	-8.5440	-7.9590	-6.6371	-6.2221	-5.9001	-5.9001	-4.9001	-6.4565	-4.8716	-5.6371	-5.2221	-5.8436	-7.9590	-5.4565	-5.6371	-5.6860	-6.7366	-5.7366	-6.7366	-5.9001
ASZ1	ENSG00000154438	ENST00000284629	ENSP00000284629	-4.5344	-6.7361	-5.0580	-4.7361	-5.5986	-5.8881	-7.0580	-5.5986	-6.0580	-6.7361	-6.0580	-5.5986	-5.7361	-6.4730	-5.8881	-5.1511	-5.8881	-7.4730	-5.0580	-5.5986	-6.2506	-7.0580	-9.0580	-8.0580	-7.4730	-9.0580	-7.0580	-8.0580	-5.3576	-6.4730	-6.2506	-4.9705	-4.2000	-6.4730	-4.9705	-4.6657	-5.7361	-8.0580	-8.0580	-4.8101	-5.3576	-6.0580	-8.0580	-6.0580	-6.0580	-7.0580
ATAD2	ENSG00000156802	ENST00000287394	ENSP00000287394	-4.5691	-6.5930	-5.3299	-5.0736	-5.5456	-7.1779	-8.4998	-5.6925	-5.0736	-6.6925	-5.9149	-5.5930	-6.1075	-6.7994	-6.0404	-5.1423	-5.7994	-6.4998	-5.1075	-6.1779	-5.4124	-7.6925	-8.1779	-5.8560	-6.0404	-7.4998	-7.1779	-7.0404	-6.4124	-7.0404	-6.0404	-5.7994	-4.0080	-5.6419	-5.4555	-4.1423	-5.9149	-6.1075	-7.6925	-5.0736	-5.9763	-7.0404	-7.6925	-6.6925	-6.2519	-7.9149
ATAD2B	ENSG00000119778	ENST00000238789	ENSP00000238789	-4.4368	-6.1066	-5.6592	-5.2807	-6.2441	-6.4786	-8.5661	-5.7587	-5.0742	-5.6592	-5.8112	-5.8112	-5.9811	-6.3961	-5.8112	-5.5661	-6.0425	-7.1066	-5.6592	-5.5661	-5.5217	-7.7587	-8.9811	-5.5217	-6.4786	-7.3961	-6.8656	-6.9811	-6.6592	-6.9811	-5.9222	-5.4786	-4.0425	-5.7081	-4.9811	-4.5888	-5.2807	-6.2441	-8.9811	-5.4786	-5.7081	-6.7587	-6.8656	-6.1737	-6.3181	-7.5661
ATAD3A	ENSG00000197785	ENST00000378756	ENSP00000368031	-7.0090	-6.1610	-4.2865	-6.0090	-6.5236	-5.5236	-5.7460	-9.3309	-8.3309	-5.8715	-6.0090	-7.7460	-7.7460	-5.4240	-5.2435	-8.3309	-6.5236	-5.8715	-4.2435	-9.3309	-6.7460	-5.8715	-6.3309	-7.7460	-7.0090	-5.1610	-4.8715	-7.0090	-8.3309	-5.6305	-4.1610	-6.7460	-6.0090	-4.6305	-3.7763	-7.7460	-7.0090	-3.9386	-5.5236	-6.1610	-7.3309	-5.2435	-5.0830	-7.7460	-9.3309	-6.0090
ATAD3B	ENSG00000160072	ENST00000308647	ENSP00000311766	-6.6562	-6.2936	-4.5093	-6.2936	-6.4635	-5.5566	-6.0041	-7.1416	-7.8786	-5.8786	-6.0041	-7.8786	-7.4635	-5.6562	-5.2156	-8.4635	-6.4635	-5.6562	-4.4635	-8.4635	-7.1416	-5.3761	-6.1416	-7.1416	-6.8786	-5.3761	-4.7631	-7.4635	-7.8786	-5.6562	-4.0373	-6.8786	-6.4635	-4.8197	-3.8488	-7.8786	-6.8786	-4.0712	-5.7631	-6.2936	-7.1416	-5.0712	-5.0712	-6.8786	-9.4635	-5.7631
ATAD5	ENSG00000176208	ENST00000321990	ENSP00000313171	-3.5714	-6.1384	-4.7234	-4.4670	-5.3697	-6.5714	-9.3083	-5.0604	-5.4014	-6.0353	-6.7234	-5.1929	-5.8933	-7.3083	-6.2494	-5.5010	-5.3697	-7.5714	-5.8933	-6.8933	-5.7234	-6.8933	-9.3083	-5.8489	-7.8933	-8.5714	-9.3083	-8.3083	-6.4339	-7.8933	-6.8933	-5.4014	-4.1929	-5.8058	-5.5357	-4.7848	-5.5357	-7.3083	-8.8933	-5.6454	-5.8489	-7.4339	-7.5714	-6.8933	-5.7640	-7.1929
ATCAY	ENSG00000167654	ENST00000450849	ENSP00000390941	-7.1599	-4.8379	-5.1599	-7.1599	-6.7448	-5.7448	-5.7448	-7.7448	-7.7448	-5.1599	-5.4229	-7.7448	-7.7448	-4.3525	-5.2854	-6.7448	-6.7448	-5.7448	-5.7448	-7.7448	-5.7448	-5.2854	-7.1599	-5.9375	-8.7448	-7.1599	-5.5749	-7.1599	-7.1599	-5.7448	-4.2213	-6.7448	-4.4969	-4.4229	-4.3525	-5.2854	-7.1599	-5.1599	-6.7448	-7.1599	-6.7448	-5.7448	-5.5749	-7.7448	-8.7448	-5.5749
ATE1	ENSG00000107669	ENST00000369043	ENSP00000358039	-4.4695	-6.1699	-4.7776	-6.3626	-6.0000	-9.1699	-8.1699	-6.8480	-6.5850	-6.3626	-6.5850	-5.8480	-6.5850	-6.5850	-5.5850	-6.3626	-6.1699	-6.1699	-4.5850	-6.8480	-5.1699	-6.0000	-8.1699	-5.0825	-6.3626	-7.1699	-7.5850	-8.1699	-7.1699	-6.5850	-6.1699	-6.1699	-5.2630	-5.5850	-4.5261	-4.7776	-6.1699	-7.1699	-7.5850	-5.7105	-6.1699	-6.0000	-6.1699	-6.0000	-6.5850	-6.5850
ATF2	ENSG00000115966	ENST00000426833	ENSP00000407911	-4.6978	-6.7682	-6.2828	-5.5051	-5.0901	-5.1832	-9.0901	-5.3897	-5.7682	-7.0901	-6.7682	-4.6978	-7.5051	-6.7682	-5.9202	-5.6307	-6.0901	-7.0901	-4.3352	-5.3897	-4.5051	-6.5051	-7.0901	-4.6978	-6.7682	-9.0901	-8.0901	-6.7682	-7.5051	-7.5051	-5.9202	-6.0901	-4.9202	-6.0901	-5.3897	-5.2828	-5.0901	-7.0901	-7.0901	-4.7682	-6.2828	-7.0901	-9.0901	-5.9202	-5.7682	-5.5051
ATF3	ENSG00000162772	ENST00000613954	ENSP00000483576	-5.1859	-5.1859	-3.9228	-5.5078	-5.9228	-7.5078	-5.9228	-5.9228	-5.5078	-5.9228	-5.5078	-6.5078	-5.9228	-5.9228	-6.5078	-5.5078	-6.5078	-7.5078	-4.7004	-5.9228	-6.5078	-5.9228	-7.5078	-6.5078	-5.5078	-7.5078	-5.9228	-7.5078	-7.5078	-5.1859	-5.1859	-6.5078	-4.1859	-6.5078	-4.1859	-5.9228	-5.9228	-5.9228	-6.5078	-5.1859	-6.5078	-7.5078	-5.9228	-7.5078	-6.5078	-5.5078
ATF6	ENSG00000118217	ENST00000367942	ENSP00000356919	-5.2599	-5.4203	-5.3379	-4.9228	-5.6009	-5.6009	-7.5078	-5.9228	-5.8074	-6.5078	-5.6009	-5.7004	-6.7004	-5.9228	-5.2599	-5.6009	-5.3379	-6.9228	-4.6498	-6.5078	-5.2599	-6.3379	-7.9228	-4.7529	-6.9228	-7.9228	-7.9228	-7.9228	-6.5078	-6.1859	-5.5078	-5.7004	-4.9228	-5.9228	-5.4203	-5.2599	-5.5078	-6.5078	-7.5078	-5.6009	-6.0484	-7.1859	-6.9228	-6.7004	-6.9228	-6.1859
ATF7	ENSG00000170653	ENST00000420353	ENSP00000399465	-5.6201	-6.0795	-5.1726	-6.0795	-5.6201	-5.4945	-7.4945	-5.4945	-6.2721	-5.6201	-7.4945	-6.2721	-7.0795	-5.7576	-5.2721	-6.0795	-6.0795	-6.0795	-4.6872	-6.0795	-4.2721	-5.6201	-6.7576	-4.7576	-6.7576	-5.9096	-6.7576	-8.0795	-6.2721	-6.0795	-5.2721	-6.4945	-5.1726	-6.0795	-4.9920	-5.7576	-6.0795	-4.9096	-8.0795	-5.3790	-6.7576	-5.4945	-6.4945	-6.4945	-6.4945	-5.9096
ATF7IP	ENSG00000171681	ENST00000536444	ENSP00000445955	-4.7890	-6.1260	-5.6735	-4.8504	-5.0886	-5.8504	-8.0520	-5.0886	-6.9145	-6.4671	-8.0520	-5.1260	-6.4671	-7.2040	-6.4671	-5.5160	-5.7301	-7.3740	-5.1645	-6.5666	-4.4671	-5.6735	-8.7890	-4.9145	-6.6735	-8.3740	-9.3740	-7.2040	-7.2040	-6.7890	-5.9816	-6.1260	-3.9816	-6.7890	-5.6191	-4.1451	-5.5160	-5.5666	-9.3740	-5.3740	-5.9816	-7.3740	-8.0520	-5.8504	-5.5666	-6.4671
ATG101	ENSG00000123395	ENST00000336854	ENSP00000338990	-6.5236	-6.1085	-4.3012	-7.1085	-6.1085	-4.9386	-6.1085	-6.5236	-8.1085	-7.1085	-7.1085	-8.1085	-8.1085	-4.7866	-5.5236	-7.1085	-8.1085	-6.1085	-4.7866	-6.5236	-6.5236	-6.1085	-8.1085	-8.1085	-8.1085	-5.3012	-5.5236	-6.5236	-8.1085	-6.1085	-4.5236	-6.5236	-6.5236	-5.1085	-3.8606	-5.3012	-7.1085	-5.3012	-8.1085	-7.1085	-8.1085	-5.1085	-5.7866	-6.5236	-7.1085	-6.1085
ATG12	ENSG00000145782	ENST00000509910	ENSP00000425107	-4.8220	-7.6294	-4.8220	-6.6294	-5.3074	-5.3074	-6.6294	-5.6294	-7.6294	-7.6294	-7.6294	-6.6294	-7.6294	-6.0444	-6.6294	-4.8220	-6.0444	-7.6294	-5.0444	-6.6294	-6.0444	-6.6294	-5.3074	-5.3074	-6.0444	-7.6294	-7.6294	-7.6294	-6.6294	-6.0444	-6.6294	-5.3074	-5.0444	-5.0444	-5.0444	-6.0444	-6.0444	-6.6294	-6.6294	-4.8220	-4.6294	-6.0444	-6.6294	-6.6294	-6.6294	-6.6294
ATG13	ENSG00000175224	ENST00000529655	ENSP00000433756	-5.7495	-5.9015	-5.2641	-6.0715	-6.4865	-4.8235	-7.0715	-5.7495	-6.2641	-6.0715	-6.0715	-6.2641	-5.9015	-6.2641	-5.3710	-5.4865	-6.7495	-6.4865	-5.0715	-6.4865	-5.3710	-5.6120	-7.4865	-5.6120	-8.0715	-8.0715	-7.0715	-7.0715	-9.0715	-6.4865	-4.9015	-5.9015	-4.9840	-5.0715	-4.9015	-4.9840	-5.9015	-6.2641	-9.0715	-5.3710	-6.0715	-5.9015	-5.7495	-6.4865	-6.7495	-5.7495
ATG14	ENSG00000126775	ENST00000247178	ENSP00000247178	-4.9334	-6.1033	-4.8554	-5.4028	-6.2959	-5.2959	-8.1033	-6.2959	-7.1033	-5.0158	-6.1033	-5.4028	-6.5183	-6.2959	-5.7814	-5.7814	-6.2959	-6.7814	-5.1033	-6.2959	-6.7814	-5.9334	-7.5183	-6.1033	-6.1033	-6.5183	-5.7814	-7.5183	-7.1033	-6.1033	-5.1964	-5.5183	-4.5797	-4.9334	-4.7814	-5.4028	-5.6439	-5.9334	-6.5183	-6.1033	-5.7814	-6.1033	-5.9334	-7.1033	-6.5183	-6.1033
ATG16L2	ENSG00000168010	ENST00000321297	ENSP00000326340	-7.0811	-5.9436	-4.5450	-6.5957	-7.0811	-5.5957	-7.0811	-6.8180	-7.0811	-5.2331	-5.4030	-7.0811	-9.4030	-5.4961	-7.4030	-7.8180	-7.0811	-5.4961	-4.2737	-7.4030	-7.4030	-5.9436	-6.8180	-6.8180	-7.0811	-5.4030	-5.3155	-7.0811	-7.4030	-5.4961	-4.0811	-6.4030	-7.8180	-4.8795	-3.9767	-6.0811	-5.8180	-4.5450	-5.4030	-5.5957	-6.5957	-5.4030	-5.5957	-6.8180	-9.4030	-5.5957
ATG2A	ENSG00000110046	ENST00000377264	ENSP00000366475	-7.7930	-6.0560	-5.4393	-8.6410	-6.3779	-5.4393	-6.5706	-6.9629	-8.9629	-5.3482	-6.7930	-6.9629	-10.9629	-5.4710	-6.0087	-8.1555	-8.1555	-5.2905	-4.5366	-7.1555	-5.8336	-4.6230	-6.4393	-5.8336	-7.0560	-5.8336	-5.3482	-7.6410	-7.2625	-5.0087	-3.7341	-6.9629	-6.3190	-4.8131	-4.1300	-6.0087	-7.0560	-4.4551	-7.1555	-6.2625	-7.2625	-4.9629	-5.7150	-6.4393	-7.6410	-6.1049
ATG2B	ENSG00000066739	ENST00000359933	ENSP00000353010	-5.2278	-6.6684	-5.4460	-5.3328	-5.7031	-6.7388	-7.4757	-5.5688	-5.7031	-6.6013	-6.8908	-5.7388	-6.4757	-6.8908	-5.4460	-5.1538	-6.1065	-6.1538	-5.1538	-5.8128	-5.1065	-6.4757	-8.2533	-5.5688	-6.9732	-7.6013	-7.7388	-7.8908	-6.5371	-6.2533	-5.8908	-5.3603	-4.5061	-5.9314	-5.0607	-4.7031	-5.6013	-6.4757	-9.0607	-5.7031	-5.4757	-6.8128	-6.9732	-6.3603	-6.3058	-7.0607
ATG3	ENSG00000144848	ENST00000283290	ENSP00000283290	-4.8387	-7.5392	-5.0797	-5.9542	-4.5392	-5.7318	-7.5392	-5.7318	-6.9542	-8.5392	-6.5392	-6.9542	-6.2172	-5.9542	-5.5392	-5.2172	-5.7318	-5.3692	-6.2172	-6.2172	-5.3692	-7.5392	-6.9542	-6.5392	-7.5392	-8.5392	-6.9542	-8.5392	-6.2172	-7.5392	-6.2172	-5.9542	-3.5850	-6.2172	-5.0797	-4.3692	-5.7318	-6.9542	-8.5392	-4.9542	-5.2172	-6.2172	-6.9542	-6.2172	-5.9542	-6.5392
ATG4A	ENSG00000101844	ENST00000372232	ENSP00000361306	-4.5850	-5.8329	-5.6630	-5.8329	-5.6630	-6.5110	-7.2479	-5.8329	-6.8329	-7.2479	-6.5110	-6.5110	-6.8329	-5.6630	-5.3735	-5.5110	-5.6630	-7.2479	-5.0255	-6.2479	-5.5110	-6.0255	-8.8329	-5.8329	-7.8329	-6.8329	-8.8329	-7.2479	-6.0255	-6.8329	-5.2479	-6.0255	-4.5850	-5.2479	-5.2479	-4.8329	-6.0255	-6.5110	-7.8329	-5.6630	-5.1325	-6.8329	-6.5110	-6.2479	-6.8329	-6.8329
ATG4B	ENSG00000168397	ENST00000405546	ENSP00000383964	-6.7748	-5.4529	-5.3154	-7.7748	-6.1898	-5.9674	-6.4529	-5.7748	-6.4529	-5.4529	-5.6049	-7.7748	-6.7748	-5.1898	-5.3154	-5.9674	-6.1898	-5.4529	-5.1898	-7.7748	-6.4529	-5.0743	-6.1898	-6.4529	-7.7748	-7.1898	-6.4529	-8.7748	-7.1898	-6.1898	-4.3825	-5.9674	-6.1898	-4.8679	-4.6873	-5.6049	-6.1898	-5.1898	-6.4529	-6.1898	-5.9674	-5.1898	-5.9674	-6.4529	-7.7748	-5.3154
ATG4C	ENSG00000125703	ENST00000371120	ENSP00000360161	-4.2039	-7.0112	-5.4263	-5.5518	-5.1043	-5.8413	-7.0112	-5.8413	-5.5518	-6.6893	-7.0112	-6.6893	-5.6893	-7.0112	-5.8413	-5.1043	-5.8413	-6.4263	-6.6893	-6.0112	-7.4263	-6.6893	-9.0112	-5.5518	-6.6893	-9.0112	-9.0112	-8.0112	-6.6893	-7.4263	-6.6893	-5.8413	-4.1532	-5.6893	-6.2039	-4.4263	-5.6893	-9.0112	-9.0112	-5.3108	-5.3108	-6.4263	-6.6893	-6.0112	-6.2039	-7.0112
ATG5	ENSG00000057663	ENST00000369076	ENSP00000358072	-4.5720	-7.3794	-5.3794	-5.5720	-5.5720	-8.3794	-6.3794	-6.0575	-5.7944	-7.3794	-7.3794	-5.3794	-6.3794	-5.5720	-5.2095	-5.0575	-5.7944	-6.0575	-5.0575	-5.3794	-4.9199	-7.3794	-7.3794	-5.3794	-6.7944	-8.3794	-7.3794	-6.7944	-6.3794	-6.0575	-5.5720	-5.3794	-4.0575	-5.5720	-6.3794	-4.5720	-5.7944	-7.3794	-8.3794	-5.5720	-5.5720	-7.3794	-7.3794	-7.3794	-6.0575	-8.3794
ATG7	ENSG00000197548	ENST00000354449	ENSP00000346437	-5.7644	-5.6649	-4.9279	-5.6649	-5.9868	-5.9868	-7.5718	-6.7644	-6.2498	-5.9868	-6.4018	-5.8713	-6.9868	-5.9868	-5.4843	-6.4018	-5.9868	-6.5718	-5.4843	-6.5718	-5.5718	-6.7644	-9.5718	-5.1794	-8.5718	-7.9868	-6.5718	-7.2498	-6.4018	-5.5718	-5.2498	-5.4018	-5.2498	-5.1794	-5.4018	-5.0482	-5.5718	-5.1794	-7.9868	-5.1794	-5.4843	-6.5718	-6.1123	-5.7644	-7.2498	-5.9868
ATG9A	ENSG00000198925	ENST00000409618	ENSP00000386710	-7.8090	-6.0016	-5.6390	-6.4870	-5.9021	-5.9021	-7.8090	-7.2240	-8.8090	-5.6390	-6.6390	-7.2240	-8.2240	-4.8090	-6.0016	-6.3495	-6.6390	-5.0541	-4.5236	-6.6390	-7.0016	-5.4870	-7.4870	-5.2854	-8.2240	-5.4870	-5.9021	-7.0016	-7.0016	-4.7646	-4.3171	-6.4870	-5.4166	-6.0016	-4.4870	-6.1085	-6.3495	-4.6797	-8.8090	-5.3495	-6.2240	-5.4166	-5.6390	-6.8090	-7.8090	-6.0016
ATHL1	ENSG00000142102	ENST00000409548	ENSP00000387185	-8.6348	-5.6348	-6.0498	-7.3129	-6.8275	-5.3869	-6.0498	-7.3129	-8.6348	-5.6348	-6.0498	-6.4649	-8.6348	-6.0498	-5.9344	-8.0498	-8.0498	-5.5473	-4.6348	-7.0498	-6.1754	-4.8275	-7.0498	-5.9344	-7.0498	-6.3129	-6.3129	-7.3129	-8.0498	-5.3869	-3.8799	-7.6348	-6.4649	-4.6806	-4.3494	-7.6348	-6.1754	-4.4649	-7.3129	-5.1754	-6.1754	-4.9344	-4.9910	-6.8275	-7.6348	-5.3869
ATIC	ENSG00000138363	ENST00000236959	ENSP00000236959	-5.0224	-5.7593	-5.0964	-5.5369	-6.3443	-6.0224	-7.0224	-5.6439	-5.4374	-6.5369	-7.0224	-7.0224	-6.5369	-5.8849	-6.0224	-5.4374	-6.7593	-6.7593	-5.3443	-6.1744	-5.6439	-6.5369	-9.3443	-6.5369	-7.0224	-7.7593	-8.3443	-7.3443	-7.7593	-5.5369	-5.8849	-5.6439	-5.0224	-5.7593	-5.0964	-4.8207	-4.9520	-5.0224	-7.3443	-4.7593	-5.1744	-6.7593	-7.0224	-5.6439	-6.1744	-5.6439
ATL1	ENSG00000198513	ENST00000441560	ENSP00000413675	-4.6112	-5.6701	-5.0851	-5.5546	-5.7956	-5.7956	-9.2550	-5.9331	-5.9331	-6.2550	-8.2550	-6.0851	-5.7956	-5.0851	-5.5546	-6.0851	-6.2550	-6.6701	-5.0851	-6.0851	-5.6701	-7.6701	-9.2550	-6.6701	-6.9331	-7.6701	-6.9331	-7.6701	-6.4477	-6.9331	-5.1676	-5.6701	-4.3970	-5.5546	-5.0851	-5.1676	-5.3481	-5.9331	-9.2550	-5.3481	-5.3481	-7.6701	-6.9331	-5.4477	-6.4477	-6.0851
ATL3	ENSG00000184743	ENST00000398868	ENSP00000381844	-5.6414	-5.9045	-4.5260	-6.2264	-6.9045	-5.9045	-8.2264	-5.9045	-6.9045	-5.7670	-7.6414	-6.9045	-6.9045	-6.0565	-5.4191	-5.3195	-5.6414	-6.4191	-4.6414	-6.2264	-5.9045	-8.2264	-7.6414	-6.0565	-6.4191	-9.2264	-8.2264	-6.9045	-6.4191	-6.0565	-5.4191	-6.6414	-4.8341	-6.0565	-4.9785	-4.7029	-5.2264	-5.3195	-9.2264	-5.5260	-5.4191	-6.0565	-6.2264	-5.5260	-7.2264	-7.2264
ATM	ENSG00000149311	ENST00000452508	ENSP00000388058	-4.5602	-6.1783	-5.2122	-5.0196	-5.7219	-6.6504	-7.9041	-5.7219	-5.3008	-6.6046	-7.0196	-5.6046	-5.9041	-6.6046	-5.3008	-4.9898	-5.4960	-6.9041	-5.1616	-6.0196	-6.6046	-7.6977	-9.6046	-5.9321	-7.1451	-8.2826	-9.2826	-7.4346	-5.9898	-6.2826	-5.8497	-5.1127	-4.2382	-6.0196	-5.4753	-4.8232	-5.6977	-6.3951	-9.6046	-5.6977	-5.6504	-7.2122	-8.2826	-6.6977	-6.1451	-6.6977
ATMIN	ENSG00000166454	ENST00000564241	ENSP00000463478	-5.8014	-5.0424	-5.5018	-5.5018	-4.9783	-5.3319	-7.1799	-5.0424	-6.9169	-5.8014	-7.5018	-4.9783	-5.9169	-6.3319	-5.5949	-6.0424	-5.4144	-6.3319	-4.5949	-6.5018	-5.5949	-6.5018	-8.5018	-5.1095	-8.5018	-9.5018	-8.5018	-8.5018	-6.5018	-7.5018	-5.8014	-6.0424	-4.9169	-5.1095	-5.2539	-5.1799	-5.9169	-6.1799	-8.5018	-5.3319	-6.3319	-6.5018	-6.3319	-6.5018	-6.6945	-6.6945
ATN1	ENSG00000111676	ENST00000396684	ENSP00000379915	-6.8260	-6.3785	-5.4274	-6.4780	-6.9635	-6.1155	-7.2854	-6.3785	-8.2854	-5.4274	-6.8260	-6.0375	-10.2854	-7.2854	-6.3785	-8.2854	-7.1155	-5.0000	-4.4525	-5.8931	-4.3081	-4.1357	-5.7618	-4.1561	-6.8260	-5.8931	-6.1155	-7.7004	-7.9635	-6.2854	-4.5305	-7.1155	-5.7618	-5.8931	-4.8591	-6.7004	-6.0375	-4.5850	-6.8260	-5.3785	-6.1979	-5.1979	-5.1561	-6.3785	-7.9635	-6.8260
ATOX1	ENSG00000177556	ENST00000524142	ENSP00000430598	-5.9773	-5.9773	-4.1699	-5.9773	-5.9773	-5.3923	-6.9773	-5.3923	-6.9773	-5.9773	-6.9773	-6.9773	-6.9773	-6.9773	-5.3923	-5.3923	-6.9773	-5.3923	-6.9773	-6.9773	-6.9773	-5.9773	-6.9773	-6.9773	-6.9773	-6.9773	-5.9773	-6.9773	-6.9773	-5.9773	-4.9773	-4.6554	-5.3923	-4.6554	-4.9773	-6.9773	-5.9773	-6.9773	-6.9773	-5.3923	-4.6554	-5.3923	-6.9773	-6.9773	-6.9773	-4.9773
ATP10B	ENSG00000118322	ENST00000327245	ENSP00000313600	-6.2470	-5.5245	-4.8965	-6.1766	-5.9839	-4.9250	-7.7616	-6.2470	-5.8140	-5.3990	-6.3990	-6.9839	-6.7616	-5.1095	-5.2470	-5.8685	-6.3990	-6.3210	-4.8685	-6.5689	-5.9250	-6.1095	-9.5689	-6.1766	-6.9839	-6.7616	-6.5689	-8.2470	-7.1095	-5.0143	-4.7875	-6.4814	-5.4396	-5.2114	-4.7875	-5.3595	-6.3990	-5.3595	-9.5689	-5.9250	-6.1766	-5.6620	-6.2470	-7.2470	-7.3990	-5.6147
ATP10D	ENSG00000145246	ENST00000273859	ENSP00000273859	-5.1430	-5.6773	-5.3654	-5.8348	-5.7279	-6.2873	-8.5353	-6.0117	-5.8348	-6.0117	-6.3654	-5.7804	-6.6284	-5.6773	-5.2873	-5.2499	-5.6773	-6.5353	-5.4060	-6.5353	-5.7279	-6.4478	-8.9503	-5.7804	-6.7279	-7.9503	-7.0758	-8.9503	-7.2133	-5.5353	-5.1090	-5.7279	-4.9206	-5.7804	-5.1430	-5.3258	-5.8348	-5.5353	-8.9503	-5.3258	-5.4478	-6.4478	-6.4478	-6.6284	-6.8348	-5.8348
ATP11A	ENSG00000068650	ENST00000375630	ENSP00000364781	-5.4792	-5.4286	-5.1166	-6.3797	-6.1166	-5.6427	-5.8942	-6.9646	-6.5861	-5.5317	-5.8271	-6.9646	-6.8271	-4.7947	-5.5861	-5.9646	-7.2866	-5.9646	-4.8603	-6.8271	-6.5861	-5.8942	-7.7016	-6.9646	-6.9646	-6.9646	-6.9646	-8.7016	-8.7016	-5.1573	-4.4537	-6.1991	-5.4286	-4.7630	-4.6718	-6.5861	-6.0386	-5.4792	-6.9646	-6.4792	-5.7630	-5.8942	-6.1166	-6.8271	-7.7016	-5.4286
ATP11B	ENSG00000058063	ENST00000323116	ENSP00000321195	-4.8109	-5.9484	-6.0224	-5.5154	-5.1004	-6.2703	-10.2703	-5.3161	-5.3634	-6.8109	-7.1004	-5.6264	-5.2703	-6.0224	-5.5154	-4.9484	-6.1828	-7.6853	-5.1410	-5.6264	-6.2703	-7.9484	-8.6853	-6.1828	-6.9484	-8.6853	-7.4629	-8.2703	-6.5699	-6.3634	-5.5699	-5.2259	-4.3396	-5.8109	-6.1828	-5.3634	-5.5699	-6.4629	-8.6853	-5.5699	-5.5699	-6.6853	-7.2703	-5.9484	-5.4629	-7.1004
ATP11C	ENSG00000101974	ENST00000361648	ENSP00000355165	-4.7090	-6.1134	-5.3935	-5.0716	-5.2009	-5.6773	-8.6159	-5.2940	-5.8086	-6.8790	-7.6159	-6.2009	-5.7415	-6.0310	-5.5570	-5.1565	-5.8790	-7.2009	-5.6773	-6.3935	-6.2009	-7.6159	-9.2009	-6.7415	-6.6159	-7.8790	-8.2009	-7.6159	-6.2009	-6.2009	-5.5570	-5.6773	-4.2236	-6.2009	-5.9530	-4.9914	-5.5570	-5.8790	-10.2009	-5.4460	-5.3429	-6.7415	-7.0310	-6.8790	-5.5005	-6.5005
ATP12A	ENSG00000075673	ENST00000381946	ENSP00000371372	-5.3989	-5.0993	-4.6399	-6.1925	-6.0119	-5.2920	-6.9294	-6.2920	-7.7774	-6.3989	-6.1925	-7.0993	-7.5144	-4.2665	-5.3989	-4.8899	-6.7774	-6.5144	-5.2920	-6.9294	-7.2920	-5.9294	-7.7774	-6.6399	-8.5144	-6.7774	-6.6399	-9.0993	-7.7774	-5.0993	-4.6731	-7.5144	-5.5758	-4.9294	-4.6731	-5.7774	-5.8514	-5.1452	-9.0993	-5.4555	-6.2920	-5.5144	-5.5758	-6.5144	-8.5144	-5.7070
ATP13A1	ENSG00000105726	ENST00000357324	ENSP00000349877	-6.7165	-5.7779	-4.6291	-7.4941	-7.4941	-5.0920	-6.3946	-7.4941	-7.9796	-5.5466	-7.9796	-6.9796	-9.3015	-4.7469	-5.7779	-6.8421	-10.3015	-5.7779	-4.6011	-7.7165	-6.4941	-5.0920	-6.6011	-6.4941	-7.1316	-6.2140	-5.4435	-8.3015	-7.9796	-4.6576	-3.8752	-7.1316	-6.7165	-4.9439	-4.4686	-7.3015	-6.9796	-4.2354	-5.7779	-6.7165	-7.4941	-5.2571	-5.5466	-7.4941	-7.4941	-5.4941
ATP13A2	ENSG00000159363	ENST00000452699	ENSP00000413307	-7.9460	-6.0980	-5.2236	-7.6830	-6.2680	-5.4100	-6.6830	-6.4606	-7.9460	-5.0200	-6.5675	-7.6830	-7.9460	-5.1387	-5.4100	-7.2680	-7.9460	-6.1805	-4.5675	-7.9460	-6.0200	-4.7444	-6.3611	-6.5675	-7.4606	-5.9460	-5.6830	-8.6830	-7.4606	-4.8756	-3.5400	-7.9460	-7.2680	-5.1805	-4.7134	-7.2680	-5.8756	-4.6241	-6.5675	-6.2680	-7.2680	-5.0980	-5.2680	-7.2680	-8.6830	-5.0585
ATP13A3	ENSG00000133657	ENST00000439040	ENSP00000416508	-4.7718	-6.8670	-5.8670	-5.0410	-5.6826	-6.2390	-8.7415	-5.3722	-6.3264	-7.1565	-7.0045	-6.0785	-5.8029	-5.9341	-5.1170	-4.4935	-5.9341	-7.5191	-5.5191	-5.9341	-5.6260	-7.0045	-9.3264	-5.7415	-8.0045	-8.0045	-8.7415	-6.8670	-7.1565	-6.0785	-5.9341	-5.3722	-4.5985	-6.5191	-5.8670	-5.1170	-5.4195	-6.0785	-8.3264	-5.6260	-5.4684	-7.1565	-6.6260	-6.3264	-6.0785	-6.6260
ATP13A4	ENSG00000127249	ENST00000392443	ENSP00000376238	-5.3634	-6.3634	-5.5154	-5.5154	-5.4123	-6.2703	-7.4629	-5.8780	-5.8109	-5.7467	-6.0224	-6.3634	-5.6264	-5.1828	-5.3161	-5.2259	-6.3634	-6.5699	-5.1004	-6.4629	-5.6853	-7.1004	-7.6853	-5.8780	-7.9484	-9.2703	-7.4629	-8.6853	-6.8109	-5.6264	-4.8109	-6.0224	-4.8780	-5.7467	-5.1410	-5.8780	-5.6853	-5.3634	-8.2703	-6.0224	-5.5154	-5.9484	-6.5699	-6.6853	-6.0224	-5.8109
ATP1A1	ENSG00000163399	ENST00000537345	ENSP00000445306	-5.3233	-5.3233	-5.1240	-5.9907	-6.1713	-5.6858	-7.4932	-5.6187	-6.7562	-6.9082	-6.2708	-7.0782	-6.9082	-4.5863	-5.4343	-5.0782	-6.7562	-6.7562	-5.2202	-7.2708	-6.6187	-5.9907	-8.4932	-5.9907	-7.0782	-7.4932	-7.2708	-7.2708	-7.2708	-5.6187	-5.0782	-5.8302	-4.9082	-5.1240	-5.0338	-5.2202	-6.2708	-5.1713	-7.7562	-4.9082	-5.9082	-5.6187	-6.0782	-5.6187	-7.0782	-5.9907
ATP1A2	ENSG00000018625	ENST00000392233	ENSP00000376066	-7.0593	-4.9719	-4.4446	-7.0593	-6.2520	-5.3589	-5.9719	-6.8894	-8.0593	-6.7374	-7.7374	-8.4744	-7.7374	-4.3314	-5.1525	-5.6670	-7.0593	-6.7374	-5.0593	-8.0593	-6.8894	-5.9719	-8.4744	-6.0593	-6.8894	-6.1525	-5.8894	-8.0593	-8.0593	-5.2014	-4.3045	-7.2520	-6.8894	-4.8894	-4.1286	-5.6670	-5.8114	-4.7374	-8.4744	-5.5999	-6.1525	-4.9301	-5.6670	-6.5999	-7.7374	-5.8894
ATP1A3	ENSG00000105409	ENST00000602133	ENSP00000471581	-7.2164	-4.9363	-4.5975	-6.7018	-7.2164	-4.9363	-6.3233	-6.3233	-8.0238	-6.7018	-7.4388	-8.0238	-10.0238	-3.8945	-5.3799	-6.5643	-8.4388	-6.2164	-4.8945	-8.4388	-7.2164	-5.3799	-7.7018	-7.0238	-8.4388	-5.9363	-6.1169	-8.4388	-8.4388	-5.3233	-4.2164	-8.0238	-6.3233	-4.5319	-4.3513	-6.4388	-7.0238	-4.5319	-7.4388	-5.7018	-8.0238	-4.7384	-5.9363	-5.8538	-9.0238	-5.3233
ATP1B1	ENSG00000143153	ENST00000367816	ENSP00000356790	-4.7954	-5.6885	-4.1739	-5.3259	-6.9109	-5.9109	-8.4959	-5.9109	-7.4959	-6.4959	-6.4959	-6.1739	-6.1739	-5.4959	-6.1739	-5.3259	-7.4959	-8.4959	-4.9109	-7.4959	-6.4959	-5.4959	-6.1739	-5.6885	-5.6885	-7.4959	-8.4959	-6.4959	-6.9109	-6.4959	-4.7954	-6.1739	-4.7954	-5.9109	-4.6885	-5.0364	-7.4959	-6.1739	-7.4959	-7.4959	-5.1739	-4.7954	-6.9109	-6.4959	-6.1739	-6.9109
ATP1B2	ENSG00000129244	ENST00000250111	ENSP00000250111	-5.8580	-4.1950	-4.6356	-5.4429	-6.4429	-4.8580	-7.4429	-6.1210	-8.4429	-5.8580	-7.4429	-7.4429	-8.4429	-5.2730	-5.1210	-6.4429	-6.4429	-6.4429	-4.7425	-6.8580	-7.4429	-5.2730	-6.8580	-6.8580	-6.4429	-5.4429	-6.8580	-7.4429	-8.4429	-4.9835	-5.8580	-7.4429	-6.1210	-5.1210	-5.1210	-5.6356	-6.8580	-4.8580	-8.4429	-6.4429	-6.4429	-5.2730	-5.6356	-7.4429	-7.4429	-5.1210
ATP1B3	ENSG00000069849	ENST00000286371	ENSP00000286371	-4.9372	-4.9372	-4.6962	-6.0747	-6.0747	-6.0747	-7.3966	-6.0747	-7.3966	-6.0747	-6.8116	-6.3966	-6.0747	-6.3966	-5.3966	-5.5892	-6.8116	-8.3966	-5.0747	-6.8116	-4.8116	-8.3966	-7.3966	-5.2267	-7.3966	-7.3966	-8.3966	-6.3966	-6.0747	-5.3966	-6.0747	-5.8116	-5.0747	-6.0747	-6.0747	-4.9372	-5.0747	-6.3966	-8.3966	-6.3966	-5.0747	-7.3966	-5.5892	-6.3966	-6.8116	-6.8116
ATP2A2	ENSG00000174437	ENST00000539276	ENSP00000440045	-5.1033	-5.2453	-5.3484	-6.0158	-5.5797	-5.7814	-7.7814	-5.6439	-6.2959	-6.7814	-7.2959	-7.5183	-6.7814	-5.1033	-5.1033	-4.8938	-8.1033	-6.7814	-5.4594	-7.7814	-6.6439	-6.5183	-6.9334	-5.7814	-6.9334	-7.2959	-7.1033	-8.1033	-7.1033	-5.9334	-4.8179	-6.1033	-4.5487	-5.4594	-5.1964	-5.4028	-5.6439	-5.4594	-7.7814	-4.9334	-6.5183	-5.5797	-6.4028	-5.6439	-6.4028	-5.5797
ATP2A3	ENSG00000074370	ENST00000397043	ENSP00000380236	-7.4594	-5.2895	-5.0000	-7.7225	-6.7225	-5.1864	-5.6521	-7.2370	-9.0444	-6.2370	-7.4594	-7.7225	-9.0444	-4.3720	-5.2370	-7.4594	-9.0444	-6.2370	-5.0902	-9.0444	-7.2370	-5.7225	-6.2370	-6.3440	-7.0444	-5.1864	-5.8745	-8.4594	-9.0444	-5.5208	-3.8349	-8.0444	-6.3440	-4.7965	-4.1375	-6.8745	-6.3440	-4.2115	-6.1375	-5.8745	-7.4594	-4.4898	-6.5850	-7.4594	-7.7225	-5.8745
ATP2B1	ENSG00000070961	ENST00000428670	ENSP00000392043	-4.4128	-5.9977	-5.3655	-5.0717	-5.3197	-6.7347	-7.9977	-5.6192	-5.9274	-6.9977	-6.9977	-6.4128	-5.6192	-6.4128	-5.6192	-4.4868	-5.9977	-7.9977	-5.8602	-6.3197	-5.5123	-7.5123	-8.3197	-5.7961	-7.3197	-8.7347	-7.3197	-7.3197	-7.3197	-6.5123	-6.3197	-5.3655	-4.2111	-6.3197	-5.6192	-4.5918	-5.2322	-6.8602	-10.3197	-4.9621	-5.0717	-6.6192	-7.5123	-5.1497	-5.6192	-6.2322
ATP2B2	ENSG00000157087	ENST00000360273	ENSP00000353414	-5.9531	-5.2161	-4.3010	-6.1755	-6.8860	-5.1360	-6.1755	-6.6450	-8.3454	-5.3912	-7.3454	-8.0235	-8.0235	-4.0600	-5.2579	-6.6450	-8.0235	-6.8860	-4.7604	-7.1755	-6.4385	-5.9531	-6.5381	-6.5381	-8.3454	-5.8860	-6.0235	-8.7604	-8.3454	-5.0235	-4.5905	-8.3454	-6.0235	-4.4628	-4.1755	-6.8860	-6.4385	-4.7015	-6.8860	-6.1755	-7.1755	-4.7908	-5.5905	-6.7604	-8.3454	-5.5381
ATP2B3	ENSG00000067842	ENST00000393842	ENSP00000377425	-6.0732	-5.4358	-4.4883	-6.3363	-6.4358	-4.9952	-6.2432	-7.2432	-8.6582	-5.9952	-7.2432	-7.4358	-8.2432	-4.2432	-5.3852	-6.3363	-8.2432	-6.6582	-4.6582	-7.9212	-7.0732	-5.4883	-7.2432	-6.7837	-7.9212	-6.0732	-5.5993	-8.2432	-7.6582	-5.1988	-4.3852	-7.4358	-6.1557	-4.6582	-4.1346	-6.6582	-6.7837	-4.5993	-6.9212	-5.7837	-7.0732	-4.7837	-5.2890	-6.6582	-8.2432	-4.8856
ATP2B4	ENSG00000058668	ENST00000357681	ENSP00000350310	-5.2582	-5.3484	-4.6022	-5.4953	-6.0547	-5.6022	-7.9807	-5.7177	-7.9807	-6.1327	-7.4953	-7.7177	-7.7177	-4.3484	-5.5478	-5.3026	-6.2152	-6.9807	-5.2152	-6.9807	-6.3026	-6.1327	-10.3026	-5.7177	-6.9807	-6.3026	-6.4953	-7.1327	-7.3026	-5.6022	-4.4447	-7.3026	-5.2582	-5.3026	-4.5747	-5.1734	-6.2152	-5.5478	-7.4953	-5.6022	-6.3957	-5.3026	-5.8432	-6.0547	-6.8432	-5.2582
ATP2C1	ENSG00000017260	ENST00000510168	ENSP00000427461	-4.9322	-6.6103	-5.2318	-5.4728	-5.1249	-7.1249	-7.6103	-5.4728	-5.9322	-6.1249	-7.3473	-5.9322	-5.8448	-5.8448	-4.8878	-4.6468	-6.0253	-7.9322	-5.1249	-6.7623	-5.9322	-7.9322	-8.9322	-5.7623	-7.3473	-7.9322	-9.9322	-7.1249	-6.6103	-6.7623	-5.6843	-5.1773	-4.8878	-6.3473	-5.5399	-4.8878	-5.0742	-6.3473	-7.9322	-5.3473	-5.1249	-6.6103	-6.7623	-5.6843	-6.1249	-6.6103
ATP2C2	ENSG00000064270	ENST00000262429	ENSP00000262429	-5.3866	-5.5792	-4.6861	-7.1642	-6.8016	-5.8841	-5.8016	-6.0647	-6.6496	-5.5792	-6.6496	-6.5121	-7.3866	-4.5453	-5.0173	-6.1642	-7.3866	-7.3866	-4.9271	-8.9715	-6.6496	-5.8016	-7.6496	-6.8016	-7.9715	-6.9715	-6.8016	-8.9715	-7.3866	-5.1136	-4.1642	-6.9715	-5.2711	-5.2711	-4.5453	-5.8841	-6.8016	-4.7236	-6.1642	-7.1642	-6.2711	-5.8016	-4.8016	-6.3866	-7.9715	-5.1642
ATP5A1	ENSG00000152234	ENST00000593152	ENSP00000465477	-5.6724	-6.8099	-4.8099	-5.8099	-5.9619	-6.5469	-7.5469	-5.8099	-6.8099	-7.1319	-6.3245	-7.5469	-7.5469	-5.6724	-5.6724	-4.3770	-5.8099	-7.5469	-5.1319	-7.1319	-6.1319	-6.8099	-9.1319	-6.3245	-6.8099	-7.1319	-7.5469	-5.3245	-7.1319	-7.5469	-5.3245	-5.9619	-4.8839	-5.8099	-5.4314	-4.7395	-6.3245	-5.2250	-8.1319	-4.3245	-5.3245	-6.1319	-7.1319	-4.4314	-6.1319	-6.1319
ATP5B	ENSG00000110955	ENST00000262030	ENSP00000262030	-5.4968	-6.8753	-5.6123	-6.6123	-6.8753	-5.1972	-7.6123	-5.4968	-6.1972	-8.1972	-6.8753	-7.6123	-8.1972	-4.9493	-5.3899	-5.0273	-6.1972	-9.1972	-5.0273	-5.7378	-5.7378	-6.1972	-7.6123	-5.3899	-8.1972	-7.6123	-6.6123	-6.1972	-6.6123	-6.8753	-4.8049	-7.6123	-4.8049	-5.7378	-5.0273	-5.0273	-6.1972	-4.8049	-6.3899	-4.4423	-6.3899	-5.3899	-6.3899	-4.6123	-5.7378	-6.0273
ATP5C1	ENSG00000165629	ENST00000356708	ENSP00000349142	-4.3883	-6.4757	-5.0163	-5.3058	-5.4757	-5.6684	-8.4757	-6.1538	-6.1538	-6.4757	-6.1538	-6.1538	-6.8908	-4.5688	-5.1538	-4.8908	-5.8908	-7.4757	-5.8908	-6.8908	-7.4757	-6.4757	-7.4757	-7.4757	-6.1538	-6.8908	-8.4757	-7.4757	-6.4757	-7.4757	-5.1538	-5.8908	-4.8908	-5.3058	-5.4757	-5.3058	-5.4757	-5.4757	-6.4757	-4.4757	-5.4757	-6.8908	-6.4757	-5.8908	-7.4757	-6.1538
ATP5D	ENSG00000099624	ENST00000591660	ENSP00000464863	-6.8202	-5.0128	-5.8202	-7.8202	-6.8202	-5.4983	-5.2352	-7.8202	-7.8202	-6.2352	-7.8202	-7.8202	-7.8202	-5.2352	-6.2352	-7.8202	-7.8202	-6.2352	-4.8202	-6.8202	-7.8202	-5.4983	-5.8202	-7.8202	-6.8202	-5.4983	-5.8202	-6.8202	-7.8202	-6.2352	-4.2352	-6.8202	-6.8202	-5.0128	-4.3607	-7.8202	-5.2352	-3.2352	-5.8202	-6.2352	-6.2352	-5.4983	-5.8202	-6.2352	-7.8202	-5.4983
ATP5E	ENSG00000124172	ENST00000395663	ENSP00000379023	-4.4463	-5.7682	-4.4463	-5.7682	-5.7682	-6.7682	-6.7682	-5.7682	-5.1832	-5.1832	-6.7682	-6.7682	-6.7682	-5.1832	-6.7682	-5.7682	-6.7682	-6.7682	-5.1832	-6.7682	-6.7682	-6.7682	-6.7682	-6.7682	-5.7682	-6.7682	-6.7682	-6.7682	-6.7682	-5.7682	-5.7682	-6.7682	-5.1832	-6.7682	-5.7682	-5.7682	-4.4463	-6.7682	-6.7682	-5.1832	-5.7682	-5.7682	-6.7682	-6.7682	-5.1832	-6.7682
ATP5F1	ENSG00000116459	ENST00000369722	ENSP00000358737	-5.2946	-6.7097	-4.4873	-5.4873	-5.4873	-6.7097	-7.2946	-5.9727	-7.2946	-6.7097	-6.7097	-8.2946	-6.2946	-5.7097	-5.4873	-5.4873	-5.1247	-5.9727	-4.7097	-6.2946	-5.9727	-6.2946	-8.2946	-5.7097	-6.7097	-6.7097	-6.7097	-6.7097	-5.7097	-6.7097	-5.2946	-5.2946	-4.8352	-6.2946	-5.2946	-6.2946	-5.1247	-5.1247	-6.2946	-5.4873	-5.4873	-8.2946	-6.2946	-5.9727	-4.9727	-6.7097
ATP5H	ENSG00000167863	ENST00000301587	ENSP00000301587	-4.4529	-6.1898	-4.1898	-4.9674	-7.7748	-5.1898	-7.7748	-6.7748	-7.7748	-7.7748	-6.1898	-6.7748	-6.7748	-6.1898	-5.7748	-4.9674	-6.1898	-6.7748	-5.7748	-7.7748	-4.9674	-5.7748	-7.7748	-6.1898	-6.7748	-7.7748	-7.7748	-7.7748	-6.7748	-6.1898	-6.1898	-6.7748	-4.9674	-5.1898	-4.1898	-5.1898	-6.7748	-4.9674	-6.7748	-4.3154	-7.7748	-6.7748	-7.7748	-7.7748	-6.1898	-7.7748
ATP5I	ENSG00000169020	ENST00000304312	ENSP00000306003	-5.4037	-6.9887	-4.4037	-5.9887	-6.9887	-6.9887	-5.9887	-6.9887	-5.9887	-5.9887	-5.4037	-6.9887	-5.4037	-5.9887	-6.9887	-5.9887	-6.9887	-6.9887	-5.4037	-6.9887	-6.9887	-6.9887	-5.4037	-5.9887	-6.9887	-5.4037	-5.4037	-6.9887	-5.9887	-4.9887	-5.4037	-6.9887	-4.4037	-5.9887	-4.9887	-5.4037	-4.6668	-4.6668	-6.9887	-6.9887	-5.9887	-5.9887	-6.9887	-5.9887	-6.9887	-5.9887
ATP5J	ENSG00000154723	ENST00000400094	ENSP00000382966	-4.7901	-6.3750	-4.7901	-5.3750	-5.3750	-6.3750	-7.3750	-7.3750	-6.3750	-7.3750	-5.0531	-6.3750	-6.3750	-6.3750	-5.7901	-5.3750	-5.7901	-7.3750	-4.7901	-6.3750	-7.3750	-5.3750	-7.3750	-5.7901	-6.3750	-7.3750	-5.7901	-7.3750	-7.3750	-5.3750	-6.3750	-5.7901	-4.7901	-5.7901	-5.0531	-5.3750	-5.3750	-5.7901	-7.3750	-6.3750	-5.7901	-7.3750	-7.3750	-5.7901	-7.3750	-5.0531
ATP5J2	ENSG00000241468	ENST00000292475	ENSP00000292475	-5.2479	-6.2479	-4.2479	-6.2479	-7.2479	-6.2479	-7.2479	-7.2479	-6.2479	-5.2479	-7.2479	-5.6630	-7.2479	-5.2479	-5.6630	-5.6630	-6.2479	-5.6630	-7.2479	-6.2479	-5.2479	-7.2479	-6.2479	-6.2479	-7.2479	-6.2479	-5.2479	-7.2479	-7.2479	-5.2479	-4.9260	-6.2479	-7.2479	-5.6630	-4.9260	-7.2479	-6.2479	-6.2479	-6.2479	-7.2479	-6.2479	-6.2479	-5.2479	-5.6630	-6.2479	-6.2479
ATP5J2-PTCD1	ENSG00000248919	ENST00000413834	ENSP00000400168	-6.1970	-5.1329	-4.3345	-9.6564	-6.0715	-5.5690	-6.4865	-7.6564	-6.4865	-5.7495	-5.4865	-6.6564	-8.6564	-5.7495	-5.3345	-7.6564	-6.8491	-5.9560	-4.5271	-8.0715	-6.1970	-5.0715	-6.3345	-6.3345	-7.3345	-7.6564	-5.4865	-8.6564	-6.6564	-5.4085	-3.7984	-6.6564	-5.7495	-4.7984	-4.2641	-7.0715	-5.7495	-4.4865	-6.8491	-6.8491	-6.4865	-5.2641	-5.2641	-8.6564	-8.0715	-6.3345
ATP5L	ENSG00000167283	ENST00000524422	ENSP00000434865	-4.4811	-5.4811	-4.7442	-6.0661	-5.4811	-5.0661	-7.0661	-5.4811	-6.0661	-4.7442	-7.0661	-6.0661	-6.0661	-6.0661	-7.0661	-6.0661	-7.0661	-7.0661	-5.0661	-7.0661	-7.0661	-6.0661	-6.0661	-4.7442	-6.0661	-7.0661	-7.0661	-6.0661	-7.0661	-6.0661	-5.0661	-6.0661	-7.0661	-7.0661	-5.0661	-7.0661	-7.0661	-5.4811	-6.0661	-4.4811	-7.0661	-7.0661	-7.0661	-6.0661	-7.0661	-5.4811
ATP5O	ENSG00000241837	ENST00000290299	ENSP00000290299	-4.9122	-8.0821	-4.6227	-5.0821	-5.7602	-5.2748	-8.0821	-6.0821	-6.4972	-6.0821	-6.0821	-6.0821	-8.0821	-5.7602	-5.4972	-5.2748	-5.4972	-8.0821	-5.7602	-7.0821	-6.4972	-6.0821	-7.0821	-5.7602	-6.4972	-6.0821	-6.4972	-7.0821	-6.4972	-5.7602	-5.7602	-6.0821	-5.0821	-6.4972	-5.0821	-7.0821	-5.4972	-5.7602	-8.0821	-5.0821	-6.0821	-6.0821	-7.0821	-5.7602	-5.4972	-5.2748
ATP5S	ENSG00000125375	ENST00000311459	ENSP00000308334	-4.7708	-6.5078	-5.0928	-5.5078	-6.0928	-6.0928	-8.0928	-8.0928	-5.7708	-7.0928	-5.7708	-6.5078	-5.7708	-5.2854	-5.2854	-5.7708	-5.5078	-6.5078	-5.2854	-5.7708	-6.5078	-8.0928	-7.0928	-5.7708	-7.0928	-6.0928	-8.0928	-7.0928	-6.5078	-6.0928	-5.2854	-5.5078	-5.0928	-4.9228	-5.2854	-5.0928	-5.7708	-6.0928	-6.0928	-7.0928	-6.0928	-5.0928	-6.5078	-8.0928	-6.5078	-6.5078
ATP6AP1	ENSG00000071553	ENST00000369762	ENSP00000358777	-8.0444	-6.0444	-5.4594	-6.0444	-5.7225	-5.2370	-7.4594	-6.2370	-9.0444	-4.9569	-6.7225	-7.0444	-9.0444	-5.7225	-5.3440	-6.4594	-7.4594	-6.2370	-4.6521	-7.0444	-7.0444	-5.2370	-6.7225	-6.0444	-7.4594	-5.8745	-6.2370	-8.0444	-7.0444	-4.5850	-4.0000	-7.4594	-6.2370	-4.9569	-5.4594	-6.0444	-6.7225	-4.4005	-5.1375	-6.2370	-7.4594	-5.8745	-5.8745	-6.2370	-7.0444	-5.3440
ATP6AP2	ENSG00000182220	ENST00000378438	ENSP00000367697	-6.3505	-5.0875	-4.9720	-5.2130	-7.0875	-6.3505	-8.6724	-6.6724	-7.0875	-7.0875	-6.3505	-5.3505	-6.6724	-5.8651	-5.2130	-5.3505	-6.0875	-7.6724	-6.6724	-6.0875	-5.8651	-6.3505	-8.6724	-5.6724	-7.0875	-7.0875	-7.0875	-6.3505	-6.6724	-5.5025	-5.0875	-5.3505	-5.0875	-5.3505	-5.5025	-5.3505	-5.0875	-6.6724	-6.6724	-5.6724	-6.0875	-7.0875	-5.8651	-6.3505	-6.6724	-5.8651
ATP6V0A1	ENSG00000033627	ENST00000264649	ENSP00000264649	-5.9005	-5.1069	-5.2224	-5.5594	-7.2224	-5.4854	-7.0000	-5.7199	-6.4854	-6.6374	-6.6374	-6.8074	-6.8074	-4.9005	-4.9494	-5.2224	-7.2224	-6.3479	-5.0000	-6.2224	-6.0000	-6.8074	-7.4854	-6.1069	-7.0000	-7.0000	-6.1069	-7.8074	-7.4854	-5.8074	-4.8074	-5.6374	-5.1635	-5.9005	-4.5979	-5.8074	-6.8074	-6.0000	-7.8074	-5.5594	-5.6374	-5.9005	-6.8074	-6.1069	-6.8074	-6.4854
ATP6V0A2	ENSG00000185344	ENST00000330342	ENSP00000332247	-5.3125	-5.1922	-5.5141	-5.9292	-6.2511	-5.6661	-8.8361	-6.6661	-6.1356	-5.8361	-6.5141	-6.3766	-6.1356	-5.2511	-5.0287	-5.5881	-7.0287	-5.8361	-5.2511	-7.2511	-6.8361	-6.0287	-7.8361	-6.3766	-7.8361	-6.6661	-7.0287	-8.2511	-6.6661	-5.5141	-4.4785	-5.9292	-4.7917	-6.2511	-4.7486	-5.9292	-6.2511	-5.9292	-6.8361	-6.6661	-5.3766	-5.6661	-6.5141	-7.8361	-7.2511	-5.5881
ATP6V0A4	ENSG00000105929	ENST00000393054	ENSP00000376774	-5.4886	-5.0557	-5.8106	-5.9037	-5.9037	-5.9037	-7.4886	-6.3511	-6.6406	-6.0032	-6.3511	-6.8106	-6.8106	-4.5626	-4.8564	-5.4886	-5.7231	-6.0032	-5.0557	-6.8106	-6.6406	-6.8106	-7.0032	-6.6406	-7.0032	-7.2256	-7.2256	-7.8106	-7.2256	-5.3511	-4.3511	-6.8106	-5.2870	-5.9037	-4.5626	-5.9037	-6.3511	-5.1667	-8.8106	-5.8106	-5.7231	-5.9037	-6.8106	-6.8106	-7.2256	-5.5626
ATP6V0C	ENSG00000185883	ENST00000330398	ENSP00000329757	-7.7347	-6.7347	-5.1497	-6.7347	-6.1497	-6.1497	-7.7347	-7.7347	-7.7347	-4.7347	-7.7347	-7.7347	-7.7347	-3.8278	-4.7347	-6.1497	-7.7347	-7.7347	-5.4128	-7.7347	-6.7347	-6.1497	-6.7347	-7.7347	-6.7347	-7.7347	-6.1497	-7.7347	-6.7347	-4.4128	-4.5648	-7.7347	-7.7347	-5.7347	-5.7347	-7.7347	-6.1497	-3.6472	-6.7347	-5.4128	-7.7347	-3.5648	-6.7347	-6.1497	-7.7347	-4.9274
ATP6V0D1	ENSG00000159720	ENST00000290949	ENSP00000290949	-6.6760	-4.6760	-4.7691	-6.6760	-6.6760	-6.6760	-5.8686	-6.6760	-8.6760	-6.0910	-7.6760	-7.6760	-8.6760	-4.4280	-5.8686	-6.3540	-8.6760	-5.6760	-4.8686	-7.0910	-6.6760	-7.0910	-7.0910	-5.8686	-7.6760	-5.3540	-6.6760	-7.6760	-6.3540	-4.9755	-4.2836	-6.6760	-6.6760	-4.5060	-3.8686	-6.3540	-6.6760	-4.5885	-7.0910	-5.5060	-7.0910	-5.6760	-6.6760	-6.3540	-7.6760	-6.6760
ATP6V0D2	ENSG00000147614	ENST00000285393	ENSP00000285393	-4.9720	-5.5025	-5.5025	-4.9720	-5.8651	-6.0875	-7.0875	-5.6724	-6.3505	-6.6724	-7.0875	-6.6724	-7.0875	-6.0875	-5.3505	-4.8651	-6.3505	-6.6724	-5.5025	-5.8651	-6.3505	-6.6724	-8.6724	-6.3505	-6.6724	-7.6724	-7.0875	-6.6724	-6.0875	-5.6724	-4.6724	-6.3505	-4.5025	-5.0875	-4.6724	-6.0875	-5.5025	-6.6724	-7.0875	-5.6724	-6.3505	-5.8651	-6.6724	-5.8651	-6.0875	-6.6724
ATP6V1A	ENSG00000114573	ENST00000273398	ENSP00000273398	-5.0768	-6.5914	-5.3113	-5.9393	-5.6983	-6.5914	-8.3987	-5.3987	-5.6983	-5.9393	-7.0768	-6.2288	-7.8138	-5.0768	-4.9393	-5.2288	-6.2288	-7.0768	-5.9393	-6.8138	-6.0768	-6.8138	-8.3987	-5.3113	-7.0768	-8.3987	-7.8138	-6.0768	-6.8138	-6.5914	-5.8138	-5.2288	-4.6983	-5.4919	-5.1508	-4.8138	-5.8138	-5.3987	-8.3987	-5.3987	-4.9393	-6.2288	-7.0768	-5.2288	-5.3987	-5.9393
ATP6V1B1	ENSG00000116039	ENST00000412314	ENSP00000388353	-9.1137	-5.2069	-4.7214	-6.3064	-6.3064	-5.4133	-6.7918	-6.3064	-6.5288	-6.5288	-6.7918	-7.5288	-7.5288	-4.4133	-5.2069	-5.7918	-9.1137	-6.1137	-4.6543	-7.1137	-7.1137	-5.3064	-6.7918	-6.1137	-6.7918	-5.6543	-6.3064	-8.1137	-7.5288	-5.7918	-4.4699	-7.1137	-6.3064	-4.5902	-4.2558	-6.3064	-6.5288	-4.8658	-5.5288	-6.3064	-6.7918	-5.4133	-4.7918	-7.5288	-8.1137	-5.5288
ATP6V1B2	ENSG00000147416	ENST00000276390	ENSP00000276390	-5.8304	-5.6929	-5.4518	-5.6929	-5.9824	-5.9824	-7.5673	-5.6929	-6.3449	-7.5673	-6.5673	-6.3449	-7.5673	-5.1523	-5.1523	-4.6929	-6.5673	-7.1523	-5.0648	-6.5673	-5.9824	-5.9824	-7.1523	-5.4518	-5.8304	-6.5673	-6.1523	-9.1523	-5.8304	-6.1523	-5.8304	-6.5673	-4.6929	-5.5673	-5.2454	-5.0648	-5.9824	-5.8304	-6.5673	-4.8304	-6.1523	-6.3449	-5.3449	-5.3449	-5.3449	-6.1523
ATP6V1C1	ENSG00000155097	ENST00000518738	ENSP00000430282	-4.3219	-5.4594	-4.6114	-4.6939	-6.4594	-7.1964	-7.7814	-5.7814	-6.4594	-6.7814	-6.1964	-5.9740	-6.7814	-7.7814	-5.7814	-4.9740	-5.6114	-6.7814	-5.6114	-6.7814	-6.1964	-6.7814	-8.7814	-6.7814	-7.1964	-8.7814	-7.1964	-7.7814	-6.1964	-7.7814	-5.0809	-5.6114	-4.6114	-5.0809	-5.6114	-4.8745	-4.8745	-6.4594	-7.7814	-5.6114	-5.9740	-6.7814	-7.7814	-7.7814	-5.4594	-6.4594
ATP6V1C2	ENSG00000143882	ENST00000272238	ENSP00000272238	-5.2214	-5.1145	-4.2780	-6.5999	-6.1145	-5.1145	-7.9218	-5.9218	-6.1145	-6.9218	-6.1145	-6.1145	-6.9218	-6.3369	-5.7519	-5.7519	-5.7519	-6.5999	-5.7519	-6.9218	-7.3369	-7.3369	-6.3369	-5.9218	-6.5999	-7.9218	-7.9218	-7.3369	-6.9218	-5.1145	-4.4624	-6.1145	-4.8344	-4.9218	-4.5999	-5.3369	-6.9218	-5.3369	-7.3369	-5.9218	-6.5999	-6.3369	-6.1145	-7.3369	-6.9218	-5.5999
ATP6V1E1	ENSG00000131100	ENST00000253413	ENSP00000253413	-4.4493	-5.8278	-4.5648	-5.3424	-6.5648	-5.8278	-8.1497	-8.1497	-5.5648	-6.1497	-6.1497	-8.1497	-5.3424	-6.5648	-4.8278	-4.9798	-4.9798	-8.1497	-4.4493	-7.1497	-7.1497	-7.1497	-8.1497	-6.1497	-7.1497	-8.1497	-6.1497	-6.5648	-6.1497	-5.5648	-4.9798	-6.5648	-4.5648	-5.3424	-4.8278	-4.6903	-4.9798	-5.5648	-7.1497	-5.8278	-5.8278	-8.1497	-8.1497	-5.8278	-6.5648	-6.1497
ATP6V1E2	ENSG00000250565	ENST00000522587	ENSP00000428141	-4.6903	-6.1497	-4.4493	-5.3424	-7.1497	-5.8278	-8.1497	-8.1497	-5.8278	-6.5648	-6.1497	-6.1497	-5.8278	-5.8278	-4.8278	-4.9798	-5.5648	-7.1497	-4.5648	-7.1497	-6.1497	-7.1497	-8.1497	-7.1497	-5.5648	-6.5648	-7.1497	-8.1497	-8.1497	-4.8278	-4.2429	-8.1497	-5.3424	-6.1497	-3.9018	-5.1497	-6.1497	-5.3424	-6.5648	-5.1497	-6.5648	-7.1497	-7.1497	-6.1497	-6.5648	-5.5648
ATP6V1F	ENSG00000128524	ENST00000249289	ENSP00000249289	-7.4676	-5.1457	-4.8826	-5.8826	-6.4676	-6.4676	-6.4676	-5.4676	-7.4676	-7.4676	-5.4676	-7.4676	-6.4676	-3.8826	-5.8826	-6.4676	-6.4676	-5.8826	-5.4676	-5.8826	-6.4676	-5.4676	-7.4676	-7.4676	-7.4676	-5.4676	-5.4676	-7.4676	-6.4676	-5.8826	-4.4676	-6.4676	-5.8826	-4.2977	-4.4676	-5.8826	-5.8826	-4.6603	-7.4676	-6.4676	-6.4676	-5.1457	-6.4676	-5.8826	-7.4676	-6.4676
ATP6V1G1	ENSG00000136888	ENST00000374050	ENSP00000363162	-5.4594	-5.1375	-4.2895	-6.4594	-6.4594	-5.8745	-7.4594	-6.4594	-6.4594	-6.4594	-5.4594	-6.4594	-6.4594	-5.8745	-6.4594	-5.4594	-7.4594	-7.4594	-3.7590	-6.4594	-6.4594	-7.4594	-7.4594	-7.4594	-7.4594	-5.4594	-5.1375	-6.4594	-7.4594	-5.8745	-5.1375	-7.4594	-4.0000	-5.8745	-4.4594	-6.4594	-5.8745	-4.8745	-6.4594	-5.1375	-5.8745	-6.4594	-6.4594	-7.4594	-7.4594	-5.8745
ATP6V1H	ENSG00000047249	ENST00000355221	ENSP00000347359	-4.7087	-5.8607	-5.5712	-5.2233	-7.0307	-7.0307	-9.0307	-5.8607	-6.4457	-6.2233	-7.0307	-5.7087	-6.4457	-5.7087	-4.7827	-5.4457	-6.0307	-6.4457	-4.0307	-6.2233	-7.0307	-6.4457	-9.0307	-7.0307	-6.7087	-6.4457	-6.7087	-7.0307	-8.0307	-6.0307	-5.1238	-5.5712	-4.2233	-6.7087	-5.2233	-4.9432	-5.5712	-6.0307	-8.0307	-4.9432	-6.2233	-6.4457	-7.0307	-7.4457	-7.4457	-5.7087
ATP7A	ENSG00000165240	ENST00000343533	ENSP00000343026	-4.9167	-6.3615	-5.3615	-4.9167	-5.7240	-6.0078	-7.9464	-5.1738	-6.5314	-6.6245	-7.0719	-5.8309	-5.4021	-6.0078	-5.1738	-4.4653	-5.9464	-6.9464	-5.5772	-6.0719	-6.0719	-7.5314	-8.5314	-5.7240	-7.7240	-8.9464	-7.0719	-8.5314	-6.4439	-6.7240	-5.3219	-5.8875	-4.5772	-5.8875	-5.6245	-5.2095	-5.4021	-6.2835	-9.5314	-5.0719	-5.3615	-6.2095	-6.8309	-5.9464	-5.2835	-6.6245
ATP7B	ENSG00000123191	ENST00000448424	ENSP00000416738	-5.6895	-5.7964	-5.0050	-5.9119	-6.1045	-5.6389	-6.7964	-6.1749	-6.7964	-5.7420	-6.1749	-6.4969	-6.6895	-4.8530	-5.1045	-5.1393	-6.3269	-5.9733	-4.7964	-6.7964	-6.2489	-5.7420	-7.6895	-6.2489	-9.4969	-8.4969	-6.7964	-8.9119	-8.9119	-5.8530	-4.7155	-6.7964	-5.4094	-5.2874	-5.0374	-5.9119	-5.2874	-4.8821	-7.4969	-5.3676	-6.0374	-5.1045	-5.6895	-6.5900	-7.4969	-5.0050
ATP8A1	ENSG00000124406	ENST00000264449	ENSP00000264449	-4.8109	-5.6522	-5.4823	-4.9893	-5.2372	-6.0673	-7.6522	-5.8449	-5.9893	-7.2372	-6.6522	-6.6522	-5.3792	-5.5934	-5.5934	-5.1497	-5.9893	-6.9153	-5.2372	-6.5368	-6.4299	-7.6522	-9.2372	-6.4299	-6.7778	-7.9153	-7.9153	-8.6522	-7.2372	-5.5934	-5.4299	-5.6522	-4.9893	-5.8449	-5.2830	-5.2372	-5.2830	-6.2372	-7.6522	-5.4299	-5.1928	-6.4299	-7.0673	-6.3303	-6.9153	-6.1497
ATP8A2	ENSG00000132932	ENST00000381655	ENSP00000371070	-5.3289	-5.5282	-4.8237	-5.4757	-5.5826	-5.4757	-6.9612	-5.7595	-6.1956	-6.6981	-6.5826	-6.6981	-6.4757	-5.0736	-5.5826	-5.4251	-6.9612	-6.3762	-5.2387	-6.8237	-6.9612	-6.5826	-7.4757	-6.4757	-7.4757	-7.1132	-6.5826	-7.6981	-7.9612	-6.0352	-4.7595	-5.6981	-5.2387	-5.4757	-5.0736	-5.4251	-5.8908	-5.1132	-7.2831	-5.7595	-5.2831	-5.9612	-6.3762	-6.9612	-7.6981	-5.9612
ATP8B4	ENSG00000104043	ENST00000559829	ENSP00000453169	-4.9658	-5.9658	-5.3335	-4.7642	-5.5328	-5.7642	-7.7027	-5.7642	-5.9658	-5.9658	-6.5873	-5.9658	-6.1178	-5.5873	-5.6439	-4.7959	-6.0398	-6.7027	-5.2877	-6.2002	-6.3808	-7.7027	-10.2877	-6.8283	-7.1178	-7.9658	-7.2877	-7.7027	-6.1178	-6.0398	-5.7642	-5.5873	-4.5328	-5.7027	-6.0398	-5.0783	-5.8283	-5.7027	-8.2877	-5.7027	-5.5873	-6.9658	-6.1178	-6.3808	-6.7027	-6.1178
ATP9A	ENSG00000054793	ENST00000338821	ENSP00000342481	-6.6504	-5.5863	-4.9004	-6.6504	-6.3025	-5.3025	-6.2029	-6.3025	-7.3025	-5.4094	-6.5249	-7.3025	-8.5249	-4.7175	-5.3549	-5.9399	-7.1098	-6.3025	-4.7175	-7.5249	-8.1098	-5.8619	-7.3025	-6.7879	-6.6504	-6.3025	-5.7175	-7.7879	-9.1098	-4.9805	-4.3549	-6.0224	-5.5249	-5.0654	-4.7879	-6.5249	-6.3025	-5.0224	-7.3025	-6.6504	-6.3025	-5.4660	-6.2029	-7.3025	-7.3025	-5.4094
ATP9B	ENSG00000166377	ENST00000307671	ENSP00000304500	-5.4667	-6.8997	-5.2216	-5.8293	-6.1341	-5.0517	-6.8997	-6.5211	-6.8997	-5.7622	-5.9737	-5.9737	-6.0517	-5.6366	-5.0121	-5.8997	-6.0517	-6.5211	-5.1772	-6.7622	-6.6366	-6.6366	-7.0517	-7.0517	-7.2216	-6.4142	-6.3147	-7.8997	-6.8997	-5.2216	-4.6366	-6.6366	-5.3147	-5.2674	-4.7622	-5.9737	-5.8293	-5.3636	-6.3147	-5.9737	-6.0517	-5.6980	-6.5211	-6.5211	-6.8997	-5.7622
ATPAF1	ENSG00000123472	ENST00000574428	ENSP00000459167	-5.1330	-5.5925	-5.2705	-6.2705	-6.0075	-6.5925	-8.5925	-5.4225	-6.5925	-6.0075	-6.5925	-7.0075	-6.5925	-5.7851	-6.2705	-6.0075	-5.7851	-7.0075	-4.5925	-7.5925	-5.7851	-6.5925	-7.5925	-6.5925	-7.5925	-5.2705	-6.0075	-8.5925	-7.5925	-5.5925	-4.7851	-6.5925	-4.5925	-6.0075	-4.8920	-5.7851	-5.1330	-5.1330	-5.7851	-5.2705	-6.0075	-5.5925	-5.4225	-6.0075	-7.0075	-6.0075
ATPAF2	ENSG00000171953	ENST00000474627	ENSP00000417190	-6.4388	-5.6314	-4.8538	-6.4388	-5.2689	-4.6314	-8.4388	-6.4388	-6.8538	-5.1169	-5.8538	-7.4388	-6.8538	-4.8538	-6.1169	-6.1169	-6.4388	-6.1169	-4.8538	-6.8538	-6.1169	-5.8538	-5.8538	-7.4388	-8.4388	-6.1169	-5.4388	-7.4388	-7.4388	-5.2689	-4.1909	-7.4388	-6.1169	-5.4388	-4.0465	-6.1169	-6.4388	-4.6314	-7.4388	-5.6314	-6.8538	-5.6314	-6.4388	-6.4388	-7.4388	-6.1169
ATPIF1	ENSG00000130770	ENST00000335514	ENSP00000335203	-4.7726	-7.3576	-4.7726	-6.3576	-7.3576	-6.3576	-5.7726	-7.3576	-5.7726	-7.3576	-6.3576	-6.3576	-7.3576	-5.3576	-5.7726	-5.7726	-5.7726	-6.3576	-4.7726	-4.7726	-7.3576	-7.3576	-7.3576	-7.3576	-5.3576	-6.3576	-5.3576	-6.3576	-6.3576	-7.3576	-5.7726	-6.3576	-4.1876	-6.3576	-4.5502	-5.3576	-5.7726	-5.3576	-5.0356	-5.7726	-6.3576	-4.5502	-6.3576	-6.3576	-7.3576	-6.3576
ATR	ENSG00000175054	ENST00000350721	ENSP00000343741	-4.7560	-6.2705	-5.1330	-5.5418	-5.5669	-6.8763	-9.3998	-5.8763	-5.6719	-6.3998	-7.0075	-5.8452	-6.2299	-6.3998	-4.9904	-5.0779	-5.5925	-6.9404	-5.3998	-5.2705	-5.8148	-7.6994	-9.0779	-6.1904	-6.8763	-8.5925	-8.0779	-7.3123	-6.0075	-6.3998	-5.4929	-5.0248	-4.2809	-6.3554	-6.0779	-4.8300	-5.4691	-6.4456	-9.0779	-5.1519	-5.8763	-7.0779	-7.5925	-6.2705	-6.1144	-6.6449
ATRIP	ENSG00000164053	ENST00000412052	ENSP00000400930	-5.5622	-6.1028	-5.3143	-6.3923	-5.9773	-6.1028	-6.9773	-6.7549	-5.7549	-5.8618	-5.9773	-5.8618	-7.5622	-6.9773	-5.7549	-6.7549	-5.8618	-5.5622	-4.5622	-6.7549	-5.7549	-5.8618	-7.9773	-5.6554	-7.5622	-8.5622	-6.9773	-8.5622	-6.7549	-5.0387	-4.2403	-5.3923	-4.8074	-5.2403	-4.9773	-5.7549	-5.3143	-5.8618	-7.5622	-5.7549	-5.5622	-5.9773	-5.8618	-6.9773	-7.2403	-6.3923
ATRN	ENSG00000088812	ENST00000262919	ENSP00000262919	-6.0146	-5.1806	-5.1806	-4.9532	-6.0788	-5.4938	-7.7308	-6.1459	-6.3683	-5.8377	-6.2903	-5.7833	-7.2163	-6.2163	-5.6313	-5.7833	-6.9532	-5.8943	-5.1459	-6.2903	-6.4507	-6.0788	-7.0788	-5.6802	-7.0788	-7.7308	-6.8377	-7.9532	-7.2163	-6.0788	-5.3683	-6.2903	-5.7308	-5.5840	-5.2528	-5.3683	-5.9532	-5.3287	-6.4507	-5.7833	-5.5382	-5.3287	-6.1459	-6.2903	-7.7308	-6.3683
ATRNL1	ENSG00000107518	ENST00000355044	ENSP00000347152	-4.9653	-5.4014	-5.9653	-4.4665	-5.4014	-6.5820	-8.9039	-5.4888	-5.9039	-6.4014	-7.3189	-5.5346	-5.7340	-6.5820	-6.1669	-5.5820	-6.0294	-6.7884	-5.3189	-5.9039	-5.6815	-7.4888	-7.6815	-5.7884	-7.4888	-7.9039	-7.6815	-8.9039	-7.1669	-7.3189	-6.1669	-5.4888	-4.9039	-6.4888	-6.6815	-5.0965	-5.8450	-6.4014	-7.6815	-5.3189	-4.9970	-5.6815	-5.9653	-6.0294	-6.6815	-6.3189
ATRX	ENSG00000085224	ENST00000373344	ENSP00000362441	-3.9154	-6.2719	-4.3276	-4.7617	-5.6724	-6.9944	-9.7313	-5.4834	-5.4583	-6.2719	-6.5614	-5.5089	-6.4583	-7.6158	-5.4336	-5.2719	-5.5614	-7.3163	-5.3390	-6.4094	-5.9944	-7.6158	-10.3163	-6.0309	-6.7927	-9.3163	-8.3163	-7.5089	-7.8568	-7.5089	-7.1464	-5.7313	-3.8900	-6.1870	-4.7927	-4.0875	-6.1068	-7.7313	-8.5089	-5.7313	-5.5089	-7.0684	-7.2288	-6.3163	-6.4583	-7.5089
ATXN1	ENSG00000124788	ENST00000436367	ENSP00000416360	-6.3104	-5.3775	-5.0150	-8.1849	-7.1849	-5.0150	-6.1849	-6.9625	-8.1849	-4.9119	-6.4479	-6.4479	-7.1849	-5.5219	-6.3104	-6.7698	-6.7698	-5.0694	-3.7037	-6.9625	-5.9625	-4.7698	-5.3104	-5.2463	-8.7698	-7.4479	-6.1849	-8.1849	-8.1849	-5.8629	-4.6824	-7.4479	-5.9625	-5.8629	-4.8156	-7.1849	-5.8629	-4.2780	-6.4479	-6.4479	-6.7698	-4.8629	-5.3775	-7.4479	-7.7698	-5.3104
ATXN10	ENSG00000130638	ENST00000252934	ENSP00000252934	-5.1511	-5.0580	-5.3576	-5.1511	-5.8881	-6.2506	-7.0580	-6.4730	-6.0580	-7.0580	-6.2506	-6.4730	-6.2506	-5.3576	-6.0580	-4.8881	-5.7361	-9.0580	-5.5986	-5.8881	-6.7361	-6.4730	-6.0580	-6.0580	-7.0580	-7.0580	-6.7361	-7.4730	-7.4730	-5.7361	-4.1511	-5.7361	-4.4730	-5.3576	-5.0580	-4.8881	-5.8881	-5.5986	-7.0580	-5.5986	-7.4730	-6.2506	-7.4730	-6.4730	-7.0580	-7.0580
ATXN1L	ENSG00000224470	ENST00000427980	ENSP00000415822	-6.3750	-6.2230	-6.2230	-6.5450	-7.5450	-5.6381	-6.7376	-6.0855	-6.3750	-5.0855	-6.7376	-5.8445	-9.5450	-6.3750	-6.2230	-6.3750	-6.7376	-6.2230	-4.2596	-5.7376	-4.7376	-4.7901	-6.3750	-5.2230	-6.7376	-8.5450	-6.2230	-6.9600	-6.5450	-6.2230	-5.0214	-6.2230	-5.4575	-5.5450	-4.7901	-6.7376	-5.6381	-5.0855	-7.5450	-5.0855	-5.5450	-6.0855	-5.3750	-5.9600	-5.9600	-6.7376
ATXN2L	ENSG00000168488	ENST00000336783	ENSP00000338718	-6.1459	-6.2390	-5.2880	-6.1459	-6.6865	-6.0585	-6.9760	-5.9760	-7.5610	-5.3910	-7.5610	-6.5610	-8.5610	-5.7536	-5.6865	-7.3386	-6.3386	-5.6865	-4.0374	-6.4455	-5.0166	-4.3646	-5.3910	-4.4180	-7.3386	-7.1459	-5.8980	-6.9760	-7.5610	-7.1459	-5.2390	-6.6865	-5.8980	-5.9760	-4.8605	-6.2390	-6.0585	-4.5913	-6.8240	-5.5610	-5.4455	-5.1015	-5.1917	-6.2390	-7.5610	-6.8240
ATXN3	ENSG00000066427	ENST00000617719	ENSP00000481998	-5.3179	-5.9029	-6.4878	-5.1659	-5.6805	-8.4878	-6.9029	-6.9029	-5.6805	-6.9029	-5.6805	-5.6805	-5.6805	-6.4878	-5.1659	-5.6805	-4.7874	-6.4878	-4.7874	-6.1659	-6.1659	-8.4878	-8.4878	-6.4878	-6.4878	-6.4878	-7.4878	-8.4878	-6.1659	-6.1659	-5.4878	-5.6805	-3.8440	-5.9029	-5.0284	-4.5809	-5.4878	-6.9029	-8.4878	-5.9029	-5.3179	-6.9029	-8.4878	-5.4878	-7.4878	-6.4878
ATXN7	ENSG00000163635	ENST00000487717	ENSP00000420234	-4.6823	-5.4324	-5.3068	-5.8043	-5.8918	-5.7219	-7.3068	-6.8918	-6.1913	-5.4995	-5.8918	-5.3682	-7.5699	-6.5699	-5.8043	-6.5699	-6.4324	-5.8043	-4.7625	-5.5699	-5.1913	-5.0844	-5.7219	-4.5699	-8.3068	-6.5699	-6.3068	-7.8918	-7.5699	-6.4324	-5.8043	-6.4324	-5.5699	-5.7219	-5.8043	-6.4324	-5.9849	-5.5699	-6.1913	-6.3068	-6.0844	-5.6439	-5.5699	-6.8918	-7.5699	-6.0844
ATXN7L3B	ENSG00000253719	ENST00000519948	ENSP00000430000	-6.2761	-5.6912	-5.2761	-6.2761	-7.2761	-7.2761	-7.2761	-5.6912	-7.2761	-6.2761	-7.2761	-7.2761	-6.2761	-6.2761	-7.2761	-5.2761	-7.2761	-6.2761	-4.4688	-7.2761	-6.2761	-6.2761	-5.6912	-5.2761	-7.2761	-5.6912	-6.2761	-7.2761	-6.2761	-6.2761	-4.9542	-5.6912	-5.2761	-5.6912	-4.4688	-4.9542	-5.6912	-5.6912	-6.2761	-6.2761	-5.2761	-5.6912	-5.6912	-6.2761	-6.2761	-6.2761
AUH	ENSG00000148090	ENST00000375731	ENSP00000364883	-4.3851	-6.3111	-6.0480	-6.3111	-6.0480	-7.0480	-7.6330	-8.6330	-5.8256	-7.0480	-6.0480	-6.0480	-5.1736	-6.6330	-5.6330	-5.3111	-7.6330	-7.0480	-5.8256	-7.6330	-6.0480	-6.6330	-6.6330	-5.6330	-6.0480	-6.6330	-6.3111	-8.6330	-7.6330	-6.0480	-5.1736	-5.4631	-5.0480	-6.0480	-5.0480	-5.6330	-5.0480	-4.7261	-5.0480	-4.7261	-5.3111	-5.0480	-5.4631	-5.4631	-6.0480	-6.3111
AUP1	ENSG00000115307	ENST00000377526	ENSP00000366748	-7.8704	-7.2854	-5.5484	-6.0630	-5.8704	-5.7004	-6.8704	-5.8704	-5.4109	-6.0630	-6.5484	-6.8704	-7.8704	-6.2854	-6.2854	-7.8704	-5.5484	-6.0630	-5.0630	-6.8704	-6.0630	-5.1699	-6.5484	-5.0630	-7.2854	-6.0630	-5.4109	-7.2854	-5.7004	-4.8704	-4.5484	-5.7004	-5.8704	-5.4109	-4.7829	-6.5484	-6.2854	-5.0630	-6.5484	-6.2854	-7.2854	-6.2854	-5.2854	-6.8704	-6.0630	-5.0630
AURKA	ENSG00000087586	ENST00000395915	ENSP00000379251	-4.8486	-6.2637	-4.6787	-4.9417	-5.8486	-6.0413	-8.8486	-6.5267	-5.1482	-6.2637	-6.0413	-6.8486	-6.8486	-7.8486	-6.8486	-5.2637	-5.6787	-6.8486	-4.5267	-5.5267	-5.3892	-6.5267	-7.8486	-4.8486	-8.8486	-7.2637	-6.5267	-7.8486	-7.8486	-6.0413	-5.1482	-5.0413	-4.4563	-6.2637	-5.2637	-6.2637	-5.3892	-6.8486	-8.8486	-5.2637	-5.5267	-7.2637	-7.2637	-6.0413	-6.0413	-6.5267
AURKAIP1	ENSG00000175756	ENST00000378853	ENSP00000368130	-6.0056	-6.4207	-4.0987	-8.0056	-7.0056	-6.0056	-6.4207	-6.4207	-6.4207	-5.4207	-5.4207	-8.0056	-7.0056	-5.6837	-6.0056	-7.0056	-6.4207	-6.4207	-4.6837	-8.0056	-6.4207	-4.8357	-5.6837	-5.6837	-8.0056	-4.8357	-5.0056	-8.0056	-7.0056	-6.4207	-3.9182	-7.0056	-5.6837	-7.0056	-5.0056	-6.0056	-6.4207	-5.0056	-5.6837	-7.0056	-6.4207	-5.0056	-4.6837	-7.0056	-8.0056	-5.1983
AUTS2	ENSG00000158321	ENST00000406775	ENSP00000385263	-5.8771	-5.7515	-5.0511	-7.0146	-6.7515	-5.8771	-6.4296	-6.3365	-6.3365	-4.8447	-6.0886	-6.0886	-8.3365	-6.0886	-6.0886	-7.5292	-7.7515	-4.2490	-4.6927	-6.3365	-5.3823	-4.4785	-5.0511	-4.6641	-7.0146	-6.0886	-5.1666	-8.7515	-7.5292	-5.2921	-5.0886	-7.3365	-5.7515	-4.7819	-4.6641	-6.3365	-5.9442	-4.9790	-7.0146	-6.3365	-6.0886	-5.3365	-6.0886	-7.5292	-8.3365	-7.1666
AVEN	ENSG00000169857	ENST00000306730	ENSP00000306822	-4.9069	-6.1293	-6.1293	-5.7142	-7.1293	-6.7142	-7.7142	-6.7142	-6.7142	-5.7142	-6.7142	-6.1293	-7.7142	-7.1293	-6.7142	-6.7142	-6.3923	-7.7142	-5.1293	-7.7142	-5.5443	-6.3923	-6.3923	-5.3923	-5.9069	-5.9069	-5.3923	-6.7142	-7.7142	-6.3923	-5.5443	-6.7142	-4.3923	-5.5443	-4.3923	-4.5443	-5.5443	-5.9069	-6.7142	-5.7142	-4.2548	-4.0704	-5.3923	-7.1293	-7.7142	-6.1293
AVL9	ENSG00000105778	ENST00000318709	ENSP00000315568	-5.5566	-5.7631	-5.0712	-5.5566	-6.0041	-6.4635	-7.8786	-5.2156	-7.1416	-6.6562	-6.1416	-5.7631	-7.4635	-6.0041	-5.8786	-5.6562	-5.3761	-6.0041	-5.2936	-5.5566	-5.1416	-6.0041	-8.4635	-6.1416	-7.1416	-8.4635	-6.6562	-8.4635	-6.4635	-6.4635	-5.3761	-5.2156	-4.6055	-5.5566	-5.7631	-4.9400	-5.3761	-6.0041	-8.4635	-5.8786	-5.1416	-5.8786	-6.4635	-6.1416	-6.1416	-5.5566
AVPR1A	ENSG00000166148	ENST00000299178	ENSP00000299178	-6.3099	-5.0875	-5.0875	-6.5729	-6.8948	-5.5729	-5.7249	-5.8948	-7.3099	-4.9879	-7.8948	-6.8948	-7.8948	-4.5729	-4.8948	-7.3099	-5.8948	-6.3099	-5.7249	-7.8948	-6.5729	-5.5729	-6.3099	-6.3099	-7.3099	-4.9879	-6.8948	-7.8948	-8.8948	-5.8948	-4.5729	-7.8948	-6.3099	-5.4354	-5.8948	-7.3099	-6.5729	-4.6469	-5.3099	-6.8948	-8.8948	-5.1944	-6.5729	-5.8948	-7.3099	-5.5729
AXIN1	ENSG00000103126	ENST00000354866	ENSP00000346935	-6.6180	-6.3285	-4.4304	-7.2029	-6.7879	-5.5400	-6.9805	-7.2029	-6.3285	-5.1440	-5.4660	-6.2029	-7.7879	-5.6180	-6.3285	-7.2029	-7.7879	-4.9805	-4.7879	-7.4660	-5.7879	-4.7004	-6.4660	-6.0875	-6.7879	-5.7004	-6.3285	-7.7879	-8.2029	-6.4660	-4.5784	-7.7879	-5.8810	-4.9805	-3.7879	-5.7004	-6.9805	-4.5025	-6.6180	-6.2029	-7.2029	-4.8810	-5.0330	-6.7879	-8.2029	-6.2029
AXL	ENSG00000167601	ENST00000359092	ENSP00000351995	-8.8811	-5.8811	-5.2373	-6.8811	-6.1807	-5.1807	-6.5592	-6.7112	-7.5592	-5.6332	-6.4217	-6.5592	-7.8811	-5.7112	-5.5592	-7.0738	-6.8811	-6.4217	-4.5236	-6.4217	-5.4888	-4.7518	-7.8811	-5.4217	-8.2962	-6.2962	-5.7112	-7.2962	-6.5592	-5.2962	-4.3576	-7.0738	-5.4888	-5.0738	-4.4888	-5.8811	-6.7112	-5.0738	-6.2962	-5.4217	-5.2962	-5.4217	-5.7112	-6.4217	-7.5592	-5.6332
AZGP1	ENSG00000160862	ENST00000292401	ENSP00000292401	-5.1538	-5.6684	-4.8908	-5.8908	-7.4757	-6.1538	-8.4757	-6.1538	-6.4757	-5.3058	-6.4757	-6.8908	-7.4757	-5.6684	-6.1538	-6.8908	-6.4757	-5.6684	-4.3058	-7.4757	-5.8908	-5.1538	-7.4757	-5.8908	-8.4757	-8.4757	-5.8908	-7.4757	-8.4757	-6.1538	-4.3883	-6.1538	-5.6684	-4.7753	-4.4757	-5.6684	-6.1538	-4.8908	-6.8908	-6.8908	-5.3058	-6.4757	-6.4757	-6.4757	-7.4757	-5.6684
AZI2	ENSG00000163512	ENST00000479665	ENSP00000419371	-4.2288	-6.2288	-4.9069	-4.5659	-5.3543	-7.2288	-7.8138	-5.4919	-5.2288	-6.0064	-6.8138	-6.0064	-6.4919	-6.2288	-6.0064	-6.4919	-5.4919	-7.2288	-5.4919	-5.2288	-5.6439	-7.2288	-8.8138	-5.6439	-6.4919	-8.8138	-8.8138	-8.8138	-6.0064	-6.0064	-4.9069	-6.0064	-4.0064	-5.4919	-5.3543	-4.9069	-5.8138	-6.2288	-8.8138	-6.2288	-6.2288	-7.2288	-7.8138	-7.2288	-5.6439	-7.8138
B3GALT5	ENSG00000183778	ENST00000615480	ENSP00000480285	-5.0641	-6.5236	-4.8231	-5.7162	-5.9386	-5.3536	-6.9386	-6.5236	-6.5236	-5.9386	-5.3536	-6.2016	-7.5236	-5.5236	-5.2016	-6.5236	-8.5236	-6.2016	-4.7162	-7.5236	-5.7162	-6.9386	-6.2016	-5.9386	-7.5236	-6.5236	-6.5236	-8.5236	-6.5236	-5.2016	-4.7162	-6.2016	-5.3536	-4.8231	-5.3536	-6.5236	-7.5236	-6.9386	-6.2016	-6.5236	-7.5236	-5.7162	-5.3536	-8.5236	-7.5236	-5.5236
[truncated: 10,640 more rows]
[truncated: 427 more columns]
