# Supplementary material for: Quantification and discovery of sequence determinants of protein‐per‐mRNA amount in 29 human tissues
Source: Mol Syst Biol. 2019 Feb 18;15(2):e8513. doi: 10.15252/msb.20188513 (PMC6379048; doi:10.15252/msb.20188513)
Supplement: Supplementary file 8 — Table EV6 [file MSB-15-e8513-s008.zip › Table_EV6/README.txt]

#### Table EV6 ####

Design matrix consisting of all features (sequence features and experimentally characterized features) extracted for 11,575 transcripts.
