# Supplementary material for: Quantification and discovery of sequence determinants of protein‐per‐mRNA amount in 29 human tissues
Source: Mol Syst Biol. 2019 Feb 18;15(2):e8513. doi: 10.15252/msb.20188513 (PMC6379048; doi:10.15252/msb.20188513)
Supplement: Supplementary file 9 — Table EV7 [file MSB-15-e8513-s009.zip › Table_EV7/Table_EV7.tsv]

Response	Codon_AAA_effectSize	Codon_AAA_P_Value	Codon_AAC_effectSize	Codon_AAC_P_Value	Codon_AAG_effectSize	Codon_AAG_P_Value	Codon_AAU_effectSize	Codon_AAU_P_Value	Codon_ACA_effectSize	Codon_ACA_P_Value	Codon_ACC_effectSize	Codon_ACC_P_Value	Codon_ACG_effectSize	Codon_ACG_P_Value	Codon_ACU_effectSize	Codon_ACU_P_Value	Codon_AGA_effectSize	Codon_AGA_P_Value	Codon_AGC_effectSize	Codon_AGC_P_Value	Codon_AGG_effectSize	Codon_AGG_P_Value	Codon_AGU_effectSize	Codon_AGU_P_Value	Codon_AUA_effectSize	Codon_AUA_P_Value	Codon_AUC_effectSize	Codon_AUC_P_Value	Codon_AUG_effectSize	Codon_AUG_P_Value	Codon_AUU_effectSize	Codon_AUU_P_Value	Codon_CAA_effectSize	Codon_CAA_P_Value	Codon_CAC_effectSize	Codon_CAC_P_Value	Codon_CAG_effectSize	Codon_CAG_P_Value	Codon_CAU_effectSize	Codon_CAU_P_Value	Codon_CCA_effectSize	Codon_CCA_P_Value	Codon_CCC_effectSize	Codon_CCC_P_Value	Codon_CCG_effectSize	Codon_CCG_P_Value	Codon_CCU_effectSize	Codon_CCU_P_Value	Codon_CGA_effectSize
Adrenal_PTR	1.0787e+00	1.4239e-01	1.0551e+00	2.6821e-01	1.3157e+00	2.7067e-08	9.8062e-01	7.2592e-01	1.0419e+00	3.8758e-01	1.0465e+00	3.5897e-01	1.0694e+00	6.2993e-02	1.0022e+00	9.7145e-01	9.7488e-01	5.8298e-01	7.8494e-01	3.0633e-11	9.4231e-01	1.4124e-01	8.7254e-01	1.2050e-04	1.0517e+00	2.1893e-01	1.0915e+00	4.8627e-02	8.9813e-01	9.4902e-03	1.0551e+00	2.4670e-01	9.9721e-01	9.6043e-01	9.1703e-01	2.7409e-02	9.4046e-01	2.6955e-01	9.5431e-01	2.5639e-01	9.8188e-01	7.2164e-01	9.1520e-01	4.4446e-02	9.6008e-01	2.8290e-01	9.4957e-01	2.4351e-01	1.0624e+00
Appendices_PTR	1.1189e+00	3.2844e-02	1.0457e+00	4.1253e-01	1.2180e+00	5.2227e-04	9.6656e-01	5.3926e-01	1.0211e+00	7.1906e-01	1.0513e+00	3.4408e-01	1.0492e+00	2.4522e-01	1.0134e+00	8.2659e-01	9.7485e-01	6.1334e-01	8.4608e-01	5.0254e-05	9.5546e-01	3.2248e-01	8.5301e-01	2.7592e-05	1.0272e+00	5.8958e-01	1.0353e+00	5.3498e-01	9.1497e-01	5.8481e-02	9.8555e-01	8.2110e-01	1.0024e+00	9.6922e-01	9.2562e-01	7.5052e-02	9.5104e-01	4.3171e-01	9.7541e-01	6.1687e-01	9.6403e-01	4.5624e-01	8.7471e-01	2.5090e-03	9.2471e-01	3.4792e-02	9.3481e-01	1.4404e-01	1.0075e+00
Brain_PTR	1.0844e+00	1.2445e-01	1.0122e+00	8.4820e-01	1.4109e+00	4.1127e-12	1.0069e+00	9.1736e-01	1.0287e+00	5.8748e-01	1.0410e+00	4.4159e-01	1.0932e+00	1.2636e-02	1.0126e+00	8.3085e-01	9.7021e-01	5.1506e-01	8.2532e-01	6.8652e-07	8.8468e-01	8.6218e-04	8.5791e-01	2.2741e-05	1.1026e+00	9.8319e-03	1.1331e+00	3.4761e-03	9.5731e-01	3.8194e-01	1.0971e+00	3.4459e-02	9.6504e-01	4.2058e-01	8.9096e-01	2.7150e-03	9.3071e-01	2.0242e-01	9.1899e-01	2.8298e-02	1.0380e+00	4.2324e-01	9.0724e-01	3.0963e-02	9.5911e-01	2.8396e-01	9.1933e-01	4.6551e-02	1.0722e+00
Colon_PTR	1.0662e+00	2.3074e-01	1.0105e+00	8.6467e-01	1.2581e+00	1.0057e-05	9.3632e-01	1.5925e-01	1.0234e+00	6.6199e-01	1.0129e+00	8.3662e-01	1.0513e+00	1.8978e-01	9.4584e-01	2.0512e-01	9.6022e-01	3.4572e-01	8.4668e-01	1.2697e-05	9.5467e-01	2.7486e-01	8.4811e-01	2.7644e-06	1.0829e+00	3.8407e-02	9.9527e-01	9.4521e-01	9.2778e-01	9.0821e-02	9.7745e-01	6.7458e-01	9.7331e-01	5.4162e-01	9.4447e-01	1.7339e-01	9.2925e-01	1.8094e-01	9.2891e-01	5.4325e-02	9.8657e-01	8.0885e-01	8.5750e-01	1.3639e-04	9.9231e-01	8.7339e-01	9.1836e-01	3.9171e-02	1.0477e+00
Duodenum_PTR	1.1110e+00	2.6047e-02	1.0050e+00	9.3835e-01	1.2861e+00	2.2917e-07	1.0235e+00	6.6150e-01	1.0349e+00	4.6263e-01	9.8753e-01	8.3637e-01	1.0737e+00	4.1391e-02	1.0101e+00	8.5519e-01	9.8586e-01	7.7788e-01	8.2022e-01	4.6709e-08	8.8661e-01	5.5117e-04	8.5196e-01	2.2286e-06	1.0834e+00	3.1208e-02	1.1491e+00	4.0400e-04	9.6449e-01	4.5234e-01	9.9076e-01	8.7339e-01	9.8256e-01	7.0839e-01	9.4403e-01	1.5532e-01	9.7763e-01	7.2422e-01	9.6708e-01	4.2609e-01	9.9782e-01	9.7074e-01	9.0966e-01	2.6289e-02	9.9084e-01	8.4513e-01	9.9283e-01	9.0143e-01	1.0599e+00
Endometrium_PTR	1.0934e+00	7.4369e-02	1.0370e+00	4.6864e-01	1.3331e+00	4.8828e-09	9.6422e-01	4.6031e-01	1.0544e+00	2.3766e-01	9.7424e-01	6.2383e-01	1.0849e+00	1.6885e-02	9.7803e-01	6.5843e-01	1.0050e+00	9.2882e-01	8.3322e-01	8.3090e-07	9.4226e-01	1.3783e-01	8.6725e-01	4.8612e-05	1.0143e+00	7.7909e-01	1.0675e+00	1.5309e-01	9.3793e-01	1.4829e-01	1.0271e+00	6.0405e-01	1.0083e+00	8.7404e-01	9.3085e-01	7.2329e-02	9.8120e-01	7.8228e-01	9.4424e-01	1.4425e-01	1.0070e+00	9.0380e-01	9.2403e-01	7.7014e-02	9.8919e-01	8.1929e-01	9.3195e-01	9.1674e-02	1.0919e+00
Esophagus_PTR	1.0955e+00	9.1965e-02	1.0168e+00	7.9547e-01	1.2482e+00	7.5578e-05	9.5810e-01	4.2346e-01	1.0077e+00	9.0796e-01	1.0046e+00	9.4877e-01	1.0824e+00	3.5462e-02	9.9566e-01	9.4842e-01	9.9653e-01	9.5563e-01	8.4455e-01	3.5168e-05	9.0706e-01	1.5507e-02	8.2866e-01	3.5252e-07	1.0481e+00	2.9543e-01	1.0569e+00	2.8636e-01	9.0381e-01	2.6031e-02	9.9474e-01	9.3852e-01	1.0055e+00	9.2628e-01	9.3169e-01	1.0393e-01	9.3074e-01	2.2539e-01	9.4515e-01	1.8871e-01	9.7641e-01	6.4903e-01	9.1120e-01	4.6559e-02	9.5867e-01	2.9575e-01	9.0121e-01	1.5281e-02	9.9685e-01
Fallopiantube_PTR	1.0860e+00	9.5208e-02	1.0315e+00	5.3737e-01	1.3136e+00	1.8518e-08	9.6595e-01	4.7926e-01	1.0698e+00	1.1211e-01	9.9784e-01	9.7311e-01	1.0782e+00	2.7134e-02	9.5298e-01	2.6132e-01	9.7236e-01	5.2318e-01	7.9074e-01	2.9757e-11	9.5890e-01	3.1070e-01	8.6556e-01	2.3759e-05	1.0503e+00	2.1613e-01	1.0170e+00	7.6790e-01	8.7270e-01	3.4463e-04	1.0351e+00	4.7421e-01	1.0220e+00	6.2870e-01	9.0819e-01	9.1784e-03	9.4209e-01	2.7387e-01	9.5119e-01	2.0264e-01	9.7125e-01	5.2318e-01	8.8468e-01	2.3698e-03	9.7006e-01	4.2610e-01	9.1419e-01	2.3240e-02	1.0752e+00
Fat_PTR	1.0540e+00	4.0667e-01	1.0193e+00	7.7973e-01	1.1824e+00	7.8255e-03	9.5829e-01	4.5506e-01	1.0609e+00	2.4971e-01	1.0062e+00	9.3265e-01	1.0403e+00	3.8758e-01	9.4772e-01	2.8884e-01	9.5148e-01	2.9947e-01	8.4185e-01	7.5119e-05	9.6246e-01	4.4577e-01	8.4769e-01	3.4578e-05	1.0759e+00	9.9856e-02	1.1021e+00	5.6018e-02	8.3916e-01	7.7862e-05	1.0217e+00	7.3509e-01	9.5267e-01	3.0140e-01	9.4314e-01	2.2262e-01	9.2360e-01	2.0337e-01	9.4551e-01	2.2612e-01	9.2059e-01	7.2447e-02	8.5862e-01	1.0095e-03	9.5071e-01	2.2830e-01	9.3348e-01	1.5934e-01	1.0068e+00
Gallbladder_PTR	1.0762e+00	1.8221e-01	1.0300e+00	5.9829e-01	1.2508e+00	4.2597e-05	9.7434e-01	6.4479e-01	1.0680e+00	1.5762e-01	1.0006e+00	9.9310e-01	1.0423e+00	3.1180e-01	1.0169e+00	7.6972e-01	1.0003e+00	9.9639e-01	8.2062e-01	5.3964e-07	8.9127e-01	2.6292e-03	8.4692e-01	5.7971e-06	1.0465e+00	2.9994e-01	1.0707e+00	1.6553e-01	9.1484e-01	5.0464e-02	1.0741e+00	1.2651e-01	1.0107e+00	8.4788e-01	9.0538e-01	1.4417e-02	9.4793e-01	3.8284e-01	9.9041e-01	8.6050e-01	9.7094e-01	5.5345e-01	8.5857e-01	3.5353e-04	9.5919e-01	2.9725e-01	8.9661e-01	9.8319e-03	1.0354e+00
Heart_PTR	1.0690e+00	2.5917e-01	1.0217e+00	7.3789e-01	1.1558e+00	2.1110e-02	1.0039e+00	9.5772e-01	1.0146e+00	8.2233e-01	1.0586e+00	2.8505e-01	1.1147e+00	3.7426e-03	9.9304e-01	9.1703e-01	9.9791e-01	9.7407e-01	8.1383e-01	6.9591e-07	9.7729e-01	6.6609e-01	8.4683e-01	2.2828e-05	1.0371e+00	4.5248e-01	1.0941e+00	7.1220e-02	9.2084e-01	9.2823e-02	1.0185e+00	7.7488e-01	9.7985e-01	7.0304e-01	8.9376e-01	7.6925e-03	8.7891e-01	2.0270e-02	9.7545e-01	6.2814e-01	9.4913e-01	2.8642e-01	8.9906e-01	2.6703e-02	9.7260e-01	5.3498e-01	9.3726e-01	1.8170e-01	1.0100e+00
Kidney_PTR	1.0302e+00	6.6349e-01	9.3533e-01	2.0242e-01	1.3083e+00	1.7341e-06	9.5184e-01	3.5897e-01	1.0372e+00	4.9720e-01	1.0103e+00	8.8220e-01	1.1292e+00	6.3671e-04	1.0084e+00	8.9537e-01	9.9672e-01	9.5816e-01	7.8664e-01	1.4231e-09	9.6461e-01	4.5995e-01	8.2857e-01	6.9617e-07	1.0833e+00	5.7658e-02	1.0850e+00	9.9856e-02	8.5687e-01	3.5013e-04	9.3379e-01	1.7373e-01	9.3567e-01	1.2176e-01	9.2361e-01	7.0645e-02	9.5429e-01	4.6506e-01	9.1652e-01	3.5417e-02	9.7446e-01	6.2842e-01	9.0706e-01	4.1447e-02	9.7932e-01	6.5454e-01	9.2401e-01	8.6252e-02	1.0117e+00
Liver_PTR	1.0090e+00	9.0561e-01	9.6778e-01	5.4550e-01	1.2876e+00	1.3509e-06	9.9021e-01	8.7904e-01	1.0096e+00	8.7650e-01	9.7127e-01	5.9993e-01	1.0671e+00	8.6762e-02	1.0007e+00	9.9026e-01	9.8232e-01	7.3280e-01	8.1984e-01	3.0975e-07	9.2125e-01	4.2850e-02	8.6264e-01	5.7410e-05	1.0151e+00	7.7909e-01	1.0476e+00	3.6286e-01	9.2268e-01	7.5158e-02	1.0670e+00	1.7362e-01	9.3319e-01	8.9213e-02	9.9079e-01	8.7197e-01	9.4283e-01	3.1610e-01	9.8625e-01	7.9816e-01	1.0026e+00	9.6830e-01	8.8821e-01	6.5839e-03	9.7967e-01	6.4120e-01	9.2366e-01	7.0159e-02	1.0263e+00
Lung_PTR	1.0487e+00	3.8514e-01	1.0036e+00	9.5680e-01	1.3545e+00	3.7166e-10	9.5672e-01	3.5723e-01	1.0316e+00	5.2046e-01	1.0022e+00	9.7311e-01	1.0499e+00	1.9530e-01	9.2347e-01	5.0229e-02	9.7785e-01	6.3167e-01	8.0166e-01	1.1946e-09	9.2389e-01	3.8030e-02	8.5449e-01	4.6864e-06	9.9878e-01	9.8150e-01	1.0138e+00	8.2110e-01	9.1801e-01	4.3823e-02	9.8808e-01	8.3917e-01	9.5532e-01	2.6013e-01	9.1395e-01	1.8793e-02	1.0865e+00	1.1396e-01	1.0140e+00	7.8248e-01	9.9326e-01	9.0697e-01	9.0026e-01	1.3738e-02	1.0021e+00	9.6783e-01	9.5062e-01	2.5136e-01	1.0883e+00
Lymphnode_PTR	1.1157e+00	3.9147e-02	1.0537e+00	3.2058e-01	1.2910e+00	4.8262e-06	9.7192e-01	6.2164e-01	1.0685e+00	1.6466e-01	1.0395e+00	4.7958e-01	1.1153e+00	2.4499e-03	9.5481e-01	3.4226e-01	9.2121e-01	5.0572e-02	8.1308e-01	1.8914e-07	8.7672e-01	5.8583e-04	8.3280e-01	9.0793e-07	1.0993e+00	1.8357e-02	1.0751e+00	1.4454e-01	9.7181e-01	6.0847e-01	1.0681e+00	1.7730e-01	1.0057e+00	9.2375e-01	9.1427e-01	3.3545e-02	9.7344e-01	6.9883e-01	9.2121e-01	4.6017e-02	1.0126e+00	8.3632e-01	9.2397e-01	1.0730e-01	9.7129e-01	5.0040e-01	9.7917e-01	7.1002e-01	1.0475e+00
Ovary_PTR	1.1091e+00	5.8481e-02	1.0466e+00	4.0719e-01	1.2187e+00	7.1318e-04	9.3455e-01	1.8871e-01	1.0128e+00	8.4363e-01	1.0236e+00	7.0479e-01	1.0646e+00	1.2041e-01	1.0395e+00	4.4809e-01	9.6180e-01	4.1600e-01	8.7346e-01	1.9070e-03	9.2626e-01	7.5360e-02	8.7907e-01	1.4093e-03	1.0689e+00	1.2306e-01	1.0903e+00	8.0694e-02	9.5039e-01	3.2994e-01	1.0785e+00	1.2518e-01	1.0309e+00	5.3125e-01	8.7237e-01	7.2119e-04	9.1543e-01	1.3388e-01	9.4561e-01	2.0723e-01	1.0232e+00	6.7636e-01	8.8640e-01	9.5916e-03	9.4889e-01	1.8874e-01	9.5243e-01	3.2947e-01	1.0293e+00
Pancreas_PTR	1.1828e+00	1.0793e-03	9.8634e-01	8.4363e-01	1.3087e+00	2.6966e-06	9.2994e-01	1.5658e-01	1.0470e+00	3.8678e-01	1.0664e+00	2.2565e-01	1.0190e+00	7.1285e-01	1.0051e+00	9.4178e-01	9.6746e-01	5.1524e-01	8.4477e-01	9.6100e-05	9.4310e-01	2.1118e-01	8.8771e-01	4.0323e-03	1.0984e+00	2.4984e-02	1.0740e+00	1.7755e-01	9.4942e-01	3.2994e-01	1.0367e+00	5.2315e-01	1.0060e+00	9.2302e-01	8.6746e-01	5.3626e-04	8.3537e-01	7.1704e-04	9.3156e-01	1.0671e-01	9.7937e-01	7.1746e-01	8.9337e-01	1.9522e-02	9.7004e-01	4.9735e-01	9.8540e-01	8.1754e-01	1.0477e+00
Placenta_PTR	1.0072e+00	9.2375e-01	1.0246e+00	6.7301e-01	1.2105e+00	4.5902e-04	9.5920e-01	4.2324e-01	1.0654e+00	1.7204e-01	1.0290e+00	6.0969e-01	1.0832e+00	2.9393e-02	9.6712e-01	5.0027e-01	9.4469e-01	1.8589e-01	8.4613e-01	2.7682e-05	9.2196e-01	4.5634e-02	8.5583e-01	2.3759e-05	1.0588e+00	1.7794e-01	1.0867e+00	7.7967e-02	9.1438e-01	4.6814e-02	1.0427e+00	4.1170e-01	9.6360e-01	4.0924e-01	8.9370e-01	4.3512e-03	9.7558e-01	7.1906e-01	9.5886e-01	3.3756e-01	9.5522e-01	3.2144e-01	9.0205e-01	2.1907e-02	9.9256e-01	8.8439e-01	9.4623e-01	2.3122e-01	1.0094e+00
Prostate_PTR	1.1062e+00	5.0261e-02	1.1314e+00	5.3206e-03	1.2966e+00	8.5114e-07	1.0123e+00	8.4758e-01	1.0733e+00	1.2145e-01	1.0380e+00	4.8458e-01	1.0831e+00	3.0011e-02	1.0371e+00	4.5509e-01	9.7820e-01	6.6279e-01	8.3859e-01	9.9009e-06	9.2180e-01	4.5438e-02	8.4957e-01	7.3641e-06	1.0583e+00	1.7794e-01	1.0299e+00	5.9795e-01	9.1032e-01	3.6683e-02	1.0030e+00	9.6465e-01	1.0079e+00	8.8756e-01	9.6248e-01	4.1493e-01	9.0054e-01	5.2332e-02	1.0332e+00	4.7421e-01	9.7715e-01	6.5821e-01	8.8284e-01	4.3512e-03	9.6295e-01	3.4462e-01	9.9279e-01	9.0803e-01	1.0249e+00
Rectum_PTR	1.0560e+00	3.2947e-01	1.0171e+00	7.8051e-01	1.2376e+00	6.5408e-05	9.5023e-01	2.9833e-01	1.0407e+00	4.1246e-01	9.6214e-01	4.5506e-01	1.1005e+00	5.3206e-03	1.0175e+00	7.4932e-01	9.5722e-01	3.1193e-01	7.9677e-01	1.0943e-09	9.2431e-01	4.7465e-02	8.3340e-01	2.1959e-07	1.0913e+00	2.2563e-02	1.1139e+00	1.2819e-02	9.1474e-01	4.2401e-02	1.0632e+00	1.8736e-01	1.0019e+00	9.7407e-01	9.1820e-01	3.2535e-02	9.3002e-01	1.9163e-01	9.4320e-01	1.4521e-01	9.7184e-01	5.5345e-01	8.5640e-01	1.4036e-04	9.8119e-01	6.6508e-01	9.3761e-01	1.4046e-01	1.0298e+00
Salivarygland_PTR	1.0815e+00	1.6895e-01	1.0654e+00	2.2610e-01	1.3806e+00	2.3831e-09	9.9396e-01	9.3185e-01	1.0545e+00	2.9098e-01	1.0582e+00	2.8724e-01	1.0646e+00	1.2095e-01	1.0080e+00	9.0264e-01	9.9940e-01	9.9245e-01	8.0153e-01	5.8194e-08	9.0722e-01	1.8793e-02	8.3435e-01	1.9801e-06	1.0832e+00	5.8156e-02	1.1268e+00	1.0475e-02	9.3283e-01	1.5841e-01	1.0410e+00	4.5664e-01	9.7032e-01	5.3367e-01	8.9962e-01	1.1287e-02	9.2894e-01	2.2339e-01	9.3764e-01	1.3743e-01	9.9576e-01	9.4877e-01	8.4703e-01	1.6109e-04	9.3496e-01	8.3960e-02	9.4688e-01	2.6757e-01	1.0533e+00
Smallintestine_PTR	1.0732e+00	1.4394e-01	1.0117e+00	8.4311e-01	1.3137e+00	2.8902e-09	9.6231e-01	4.1265e-01	1.0340e+00	4.5995e-01	1.0152e+00	7.9079e-01	1.0710e+00	4.1751e-02	1.0186e+00	7.0632e-01	9.8776e-01	8.0608e-01	8.1240e-01	2.6254e-09	9.1759e-01	1.5647e-02	8.6882e-01	2.3609e-05	1.0771e+00	4.1208e-02	1.0760e+00	8.5896e-02	9.3694e-01	1.2080e-01	1.0081e+00	8.8805e-01	9.5801e-01	2.7087e-01	9.1425e-01	1.3285e-02	9.9257e-01	9.1683e-01	9.8651e-01	7.7782e-01	1.0002e+00	9.9778e-01	8.9446e-01	5.0743e-03	9.7248e-01	4.5893e-01	9.3305e-01	8.1952e-02	1.0553e+00
Smoothmuscle_PTR	1.0402e+00	5.3378e-01	1.0982e+00	5.3976e-02	1.2665e+00	3.0994e-05	9.4983e-01	3.2888e-01	1.0467e+00	3.7586e-01	1.0099e+00	8.8460e-01	1.1102e+00	4.5106e-03	1.0162e+00	7.8942e-01	1.0003e+00	9.9672e-01	7.8250e-01	9.5832e-10	9.0100e-01	1.0571e-02	8.5348e-01	3.9943e-05	1.0661e+00	1.4124e-01	1.0638e+00	2.3096e-01	8.7965e-01	3.8359e-03	1.0494e+00	3.5733e-01	9.9839e-01	9.7772e-01	9.0425e-01	1.6637e-02	9.7311e-01	7.0147e-01	9.2638e-01	6.8792e-02	1.0050e+00	9.3881e-01	8.8764e-01	1.0359e-02	9.6653e-01	4.2609e-01	9.0889e-01	3.1871e-02	1.0598e+00
Spleen_PTR	1.0822e+00	1.5054e-01	1.0608e+00	2.4795e-01	1.2458e+00	7.5909e-05	9.7091e-01	5.9962e-01	1.0433e+00	4.0577e-01	1.0891e+00	7.5897e-02	1.0718e+00	7.4301e-02	9.6066e-01	4.1657e-01	9.5426e-01	3.0181e-01	8.3477e-01	7.8658e-06	9.2815e-01	7.6724e-02	8.2812e-01	3.4548e-07	1.0270e+00	5.8764e-01	1.0634e+00	2.2500e-01	9.0743e-01	3.3122e-02	1.0169e+00	7.8868e-01	1.0001e+00	9.9820e-01	8.8302e-01	1.7019e-03	9.6242e-01	5.5593e-01	9.5171e-01	2.6373e-01	9.9244e-01	9.0264e-01	9.0933e-01	4.4720e-02	9.4117e-01	1.1208e-01	9.5721e-01	3.7278e-01	1.0131e+00
Stomach_PTR	1.0639e+00	2.4233e-01	1.0557e+00	2.5779e-01	1.3121e+00	6.0933e-08	9.6675e-01	5.0193e-01	1.0437e+00	3.5733e-01	9.9902e-01	9.8794e-01	1.0426e+00	2.8009e-01	1.0460e+00	3.0913e-01	1.0012e+00	9.8150e-01	8.0907e-01	9.2991e-09	9.2490e-01	4.2807e-02	8.4775e-01	1.6097e-06	1.0798e+00	4.3823e-02	1.0725e+00	1.2493e-01	9.4514e-01	2.1412e-01	1.0113e+00	8.5060e-01	9.9861e-01	9.7876e-01	8.7234e-01	1.3029e-04	9.6249e-01	5.2013e-01	9.5967e-01	3.1994e-01	9.9670e-01	9.5580e-01	8.7096e-01	6.0841e-04	9.5203e-01	1.7855e-01	9.4215e-01	1.6918e-01	1.0444e+00
Testis_PTR	1.0275e+00	6.6358e-01	1.0193e+00	7.4173e-01	1.3129e+00	6.5124e-08	1.0103e+00	8.6862e-01	9.9811e-01	9.7532e-01	1.0004e+00	9.9574e-01	1.0340e+00	4.0986e-01	9.8860e-01	8.4127e-01	9.5504e-01	2.8011e-01	8.6245e-01	1.3322e-04	9.4156e-01	1.3895e-01	8.5701e-01	1.2240e-05	1.0678e+00	9.8695e-02	1.0483e+00	3.3360e-01	9.2410e-01	7.5158e-02	1.0281e+00	5.9326e-01	9.4846e-01	1.9286e-01	9.5439e-01	2.8452e-01	9.6017e-01	5.0189e-01	9.4129e-01	1.2761e-01	9.8166e-01	7.1906e-01	8.9514e-01	9.7432e-03	9.9352e-01	8.9534e-01	9.9324e-01	9.1146e-01	1.0691e+00
Thyroid_PTR	1.0531e+00	4.0188e-01	1.0467e+00	4.0986e-01	1.2358e+00	2.5487e-04	1.0197e+00	7.6009e-01	1.0502e+00	3.4301e-01	1.0050e+00	9.4627e-01	1.0635e+00	1.3110e-01	9.9392e-01	9.2626e-01	9.9445e-01	9.2944e-01	8.0344e-01	7.0705e-08	9.4445e-01	2.1067e-01	8.4233e-01	8.1659e-06	1.0435e+00	3.6348e-01	1.0608e+00	2.6202e-01	8.9470e-01	1.5765e-02	1.0445e+00	4.2453e-01	9.8804e-01	8.3715e-01	8.8651e-01	3.4389e-03	9.2187e-01	1.7368e-01	9.0261e-01	1.1211e-02	9.7966e-01	7.1401e-01	8.8266e-01	6.7972e-03	9.5041e-01	2.1067e-01	9.3963e-01	1.9996e-01	1.0336e+00
Tonsil_PTR	1.0422e+00	4.5995e-01	9.7151e-01	5.8332e-01	1.2502e+00	1.0417e-05	9.1925e-01	5.3062e-02	1.0250e+00	6.2654e-01	9.9770e-01	9.7145e-01	1.0668e+00	6.9216e-02	9.3218e-01	8.7916e-02	9.7280e-01	5.3586e-01	8.1777e-01	2.4900e-08	9.4251e-01	1.3694e-01	8.7295e-01	1.0949e-04	1.0622e+00	1.2427e-01	1.0738e+00	1.1304e-01	9.2703e-01	7.8956e-02	9.7661e-01	6.5329e-01	9.3163e-01	6.1619e-02	8.7936e-01	2.8410e-04	1.0212e+00	7.5226e-01	9.0632e-01	5.8032e-03	9.5387e-01	2.6373e-01	8.9754e-01	9.1065e-03	1.0166e+00	7.0405e-01	9.3120e-01	8.5241e-02	1.0303e+00
Urinarybladder_PTR	1.0474e+00	4.4303e-01	1.0645e+00	2.2316e-01	1.2038e+00	1.4502e-03	9.4304e-01	2.5136e-01	1.0422e+00	4.2055e-01	1.0153e+00	8.1856e-01	1.0223e+00	6.3547e-01	9.6328e-01	4.5647e-01	9.9265e-01	9.0218e-01	8.1376e-01	2.6557e-07	9.1804e-01	3.9985e-02	8.5725e-01	4.5431e-05	1.0206e+00	6.9365e-01	1.0057e+00	9.3574e-01	8.8226e-01	4.1275e-03	9.9759e-01	9.7216e-01	9.7881e-01	6.7177e-01	9.1852e-01	4.6559e-02	9.7824e-01	7.6533e-01	1.0058e+00	9.2302e-01	9.6221e-01	4.3163e-01	8.5334e-01	2.3265e-04	9.8594e-01	7.7555e-01	8.9885e-01	1.3403e-02	1.0381e+00
[truncated: 359 more columns]
