# Supplementary material for: Quantification and discovery of sequence determinants of protein‐per‐mRNA amount in 29 human tissues
Source: Mol Syst Biol. 2019 Feb 18;15(2):e8513. doi: 10.15252/msb.20188513 (PMC6379048; doi:10.15252/msb.20188513)
Supplement: Supplementary file 9 — Table EV7 [file MSB-15-e8513-s009.zip › Table_EV7/README.txt]

#### Table EV7 ####

Tissue specific effect sizes and P-values of 204 sequence based features considered in the interpretable linear model.
