# Supplementary material for: Quantification and discovery of sequence determinants of protein‐per‐mRNA amount in 29 human tissues
Source: Mol Syst Biol. 2019 Feb 18;15(2):e8513. doi: 10.15252/msb.20188513 (PMC6379048; doi:10.15252/msb.20188513)
Supplement: Supplementary file 10 — Table EV8 [file MSB-15-e8513-s010.zip › Table_EV8/README.txt]

#### Table EV8 ####

Outline of the tested motifs: 

-motif region (3’ UTR or 5’ UTR)
-motif
-scrambled motif
-padded flanking sequence 
-inserted motif sequence to the vector assay
-inserted scrambled motif sequence to the vector assay.
