# Supplementary material for: Quantification and discovery of sequence determinants of protein‐per‐mRNA amount in 29 human tissues
Source: Mol Syst Biol. 2019 Feb 18;15(2):e8513. doi: 10.15252/msb.20188513 (PMC6379048; doi:10.15252/msb.20188513)
Supplement: Supplementary file 10 — Table EV8 [file MSB-15-e8513-s010.zip › Table_EV8/Table_EV8.tsv]

Motif Region	Motif	Scrambled Motif	Padded flanking sequence	Inserted Motif Sequence	Inserted Scrambled Motif Sequence
3' UTR	GGCCCCUG	CGCGUGCC	UUU + Motif + AUU	UUUGGCCCCUGAUU	UUUCGCGUGCCAUU
3' UTR	UACUAAGA	AAAACUUG	UUU + Motif + AUU	UUUUACUAAGAAUU	UUUAAAACUUGAUU
3' UTR	UAUUUAU	UUUCAAUU	UUU + Motif + AUU	UUUUAUUUAUAUU	UUUUUUCAAUUAUU
3' UTR	UGUAAAUA	AAAAGUUU	UUU + Motif + AUU	UUUUGUAAAUAAUU	UUUAAAAGUUUAUU
5' UTR	CACGU	GCCAU	CUC + Motif + CCC	CUCCACGUCCC	CUCGCCAUCCC
5' UTR	CCCACCC	CACCCCC	CUC + Motif + CCC	CUCCCCACCCCCC	CUCCACCCCCCCC
5' UTR	CUGUCCU	UUUGCCC	CUC + Motif + CCC	CUCCUGUCCUCCC	CUCUUUGCCCCCC
5' UTR	GGCGCCCG	CGGGCGCC	CUC + Motif + CCC	CUCGGCGCCCGCCC	CUCCGGGCGCCCCC
5' UTR	UUCCG	CUUCG	CUC + Motif + CCC	CUCUUCCGUUCCGCCC	CUCCUUCGCCC
