# Supplementary material for: Quantification and discovery of sequence determinants of protein‐per‐mRNA amount in 29 human tissues
Source: Mol Syst Biol. 2019 Feb 18;15(2):e8513. doi: 10.15252/msb.20188513 (PMC6379048; doi:10.15252/msb.20188513)
Supplement: Supplementary file 11 — Table EV9 [file MSB-15-e8513-s011.zip › Table_EV9/Table_EV9.xlsx]

## Sheet: Description
Time course Intensity measurements of GLuc/SEAP reporter assays performed for upstream AUG, 5 motifs de novo identified in 5’ UTR and 4 motifs de novo identified in 3’ UTR.

## Sheet: AUG_Experiment_1
enzyme	time point	motif	technical replicate	biological replicate	measurement	Experiment
Gluc	00:00:00	no motif	T1	B1	1982	exp1
Gluc	00:02:30	no motif	T1	B1	1803	exp1
Gluc	00:05:00	no motif	T1	B1	2043	exp1
Gluc	00:06:00	no motif	T1	B1	2035	exp1
Gluc	00:08:00	no motif	T1	B1	1870	exp1
Gluc	00:10:00	no motif	T1	B1	1912	exp1
Gluc	00:00:00	no motif	T2	B1	2587	exp1
Gluc	00:02:30	no motif	T2	B1	2490	exp1
Gluc	00:05:00	no motif	T2	B1	2800	exp1
Gluc	00:06:00	no motif	T2	B1	2825	exp1
Gluc	00:08:00	no motif	T2	B1	2933	exp1
Gluc	00:10:00	no motif	T2	B1	3191	exp1
Gluc	00:00:00	no motif	T3	B1	2860	exp1
Gluc	00:02:30	no motif	T3	B1	3040	exp1
Gluc	00:05:00	no motif	T3	B1	2852	exp1
Gluc	00:06:00	no motif	T3	B1	3153	exp1
Gluc	00:08:00	no motif	T3	B1	3055	exp1
Gluc	00:10:00	no motif	T3	B1	3057	exp1
Gluc	00:00:00	no motif	T1	B2	3148	exp1
Gluc	00:02:30	no motif	T1	B2	3097	exp1
Gluc	00:05:00	no motif	T1	B2	3382	exp1
Gluc	00:06:00	no motif	T1	B2	3649	exp1
Gluc	00:08:00	no motif	T1	B2	3665	exp1
Gluc	00:10:00	no motif	T1	B2	3588	exp1
Gluc	00:00:00	no motif	T2	B2	2801	exp1
Gluc	00:02:30	no motif	T2	B2	2638	exp1
Gluc	00:05:00	no motif	T2	B2	2769	exp1
Gluc	00:06:00	no motif	T2	B2	3289	exp1
Gluc	00:08:00	no motif	T2	B2	3184	exp1
Gluc	00:10:00	no motif	T2	B2	2946	exp1
Gluc	00:00:00	no motif	T3	B2	2834	exp1
Gluc	00:02:30	no motif	T3	B2	3054	exp1
Gluc	00:05:00	no motif	T3	B2	3099	exp1
Gluc	00:06:00	no motif	T3	B2	3120	exp1
Gluc	00:08:00	no motif	T3	B2	3542	exp1
Gluc	00:10:00	no motif	T3	B2	3328	exp1
Gluc	00:00:00	no motif	T1	B3	3153	exp1
Gluc	00:02:30	no motif	T1	B3	3379	exp1
Gluc	00:05:00	no motif	T1	B3	3898	exp1
Gluc	00:06:00	no motif	T1	B3	3599	exp1
Gluc	00:08:00	no motif	T1	B3	4487	exp1
Gluc	00:10:00	no motif	T1	B3	4154	exp1
Gluc	00:00:00	no motif	T2	B3	2973	exp1
Gluc	00:02:30	no motif	T2	B3	2789	exp1
Gluc	00:05:00	no motif	T2	B3	3112	exp1
Gluc	00:06:00	no motif	T2	B3	3241	exp1
Gluc	00:08:00	no motif	T2	B3	3492	exp1
Gluc	00:10:00	no motif	T2	B3	3325	exp1
Gluc	00:00:00	no motif	T3	B3	2457	exp1
Gluc	00:02:30	no motif	T3	B3	2636	exp1
Gluc	00:05:00	no motif	T3	B3	2630	exp1
Gluc	00:06:00	no motif	T3	B3	2681	exp1
Gluc	00:08:00	no motif	T3	B3	2654	exp1
Gluc	00:10:00	no motif	T3	B3	3077	exp1
Gluc	00:00:00	ATG	T1	B1	1095	exp1
Gluc	00:02:30	ATG	T1	B1	1102	exp1
Gluc	00:05:00	ATG	T1	B1	1222	exp1
Gluc	00:06:00	ATG	T1	B1	1182	exp1
Gluc	00:08:00	ATG	T1	B1	1468	exp1
Gluc	00:10:00	ATG	T1	B1	1275	exp1
Gluc	00:00:00	ATG	T2	B1	953	exp1
Gluc	00:02:30	ATG	T2	B1	1260	exp1
Gluc	00:05:00	ATG	T2	B1	1202	exp1
Gluc	00:06:00	ATG	T2	B1	1249	exp1
Gluc	00:08:00	ATG	T2	B1	1386	exp1
Gluc	00:10:00	ATG	T2	B1	1441	exp1
Gluc	00:00:00	ATG	T3	B1	1017	exp1
Gluc	00:02:30	ATG	T3	B1	1061	exp1
Gluc	00:05:00	ATG	T3	B1	1320	exp1
Gluc	00:06:00	ATG	T3	B1	1054	exp1
Gluc	00:08:00	ATG	T3	B1	1218	exp1
Gluc	00:10:00	ATG	T3	B1	1247	exp1
Gluc	00:00:00	ATG	T1	B2	1685	exp1
Gluc	00:02:30	ATG	T1	B2	1784	exp1
Gluc	00:05:00	ATG	T1	B2	1581	exp1
Gluc	00:06:00	ATG	T1	B2	1822	exp1
Gluc	00:08:00	ATG	T1	B2	1796	exp1
Gluc	00:10:00	ATG	T1	B2	1966	exp1
Gluc	00:00:00	ATG	T2	B2	1471	exp1
Gluc	00:02:30	ATG	T2	B2	1448	exp1
Gluc	00:05:00	ATG	T2	B2	1476	exp1
Gluc	00:06:00	ATG	T2	B2	1573	exp1
Gluc	00:08:00	ATG	T2	B2	1682	exp1
Gluc	00:10:00	ATG	T2	B2	1663	exp1
Gluc	00:00:00	ATG	T3	B2	1287	exp1
Gluc	00:02:30	ATG	T3	B2	1667	exp1
Gluc	00:05:00	ATG	T3	B2	1639	exp1
Gluc	00:06:00	ATG	T3	B2	1479	exp1
Gluc	00:08:00	ATG	T3	B2	1428	exp1
Gluc	00:10:00	ATG	T3	B2	1408	exp1
Gluc	00:00:00	ATG	T1	B3	2234	exp1
Gluc	00:02:30	ATG	T1	B3	2405	exp1
Gluc	00:05:00	ATG	T1	B3	2508	exp1
Gluc	00:06:00	ATG	T1	B3	2739	exp1
Gluc	00:08:00	ATG	T1	B3	2781	exp1
Gluc	00:10:00	ATG	T1	B3	2625	exp1
Gluc	00:00:00	ATG	T2	B3	1729	exp1
Gluc	00:02:30	ATG	T2	B3	1970	exp1
Gluc	00:05:00	ATG	T2	B3	1853	exp1
Gluc	00:06:00	ATG	T2	B3	2174	exp1
Gluc	00:08:00	ATG	T2	B3	2437	exp1
Gluc	00:10:00	ATG	T2	B3	2344	exp1
Gluc	00:00:00	ATG	T3	B3	1620	exp1
Gluc	00:02:30	ATG	T3	B3	1996	exp1
Gluc	00:05:00	ATG	T3	B3	1796	exp1
Gluc	00:06:00	ATG	T3	B3	1904	exp1
Gluc	00:08:00	ATG	T3	B3	2223	exp1
Gluc	00:10:00	ATG	T3	B3	2301	exp1
Gluc	00:00:00	ATG+SP	T1	B1	6843	exp1
Gluc	00:02:30	ATG+SP	T1	B1	7271	exp1
Gluc	00:05:00	ATG+SP	T1	B1	7146	exp1
Gluc	00:06:00	ATG+SP	T1	B1	7657	exp1
Gluc	00:08:00	ATG+SP	T1	B1	8079	exp1
Gluc	00:10:00	ATG+SP	T1	B1	8522	exp1
Gluc	00:00:00	ATG+SP	T2	B1	6297	exp1
Gluc	00:02:30	ATG+SP	T2	B1	6865	exp1
Gluc	00:05:00	ATG+SP	T2	B1	7761	exp1
Gluc	00:06:00	ATG+SP	T2	B1	7471	exp1
Gluc	00:08:00	ATG+SP	T2	B1	7975	exp1
Gluc	00:10:00	ATG+SP	T2	B1	8531	exp1
Gluc	00:00:00	ATG+SP	T3	B1	6262	exp1
Gluc	00:02:30	ATG+SP	T3	B1	6671	exp1
Gluc	00:05:00	ATG+SP	T3	B1	7497	exp1
Gluc	00:06:00	ATG+SP	T3	B1	7054	exp1
Gluc	00:08:00	ATG+SP	T3	B1	7497	exp1
Gluc	00:10:00	ATG+SP	T3	B1	7179	exp1
Gluc	00:00:00	ATG+SP	T1	B2	6798	exp1
Gluc	00:02:30	ATG+SP	T1	B2	7340	exp1
Gluc	00:05:00	ATG+SP	T1	B2	7409	exp1
Gluc	00:06:00	ATG+SP	T1	B2	7487	exp1
Gluc	00:08:00	ATG+SP	T1	B2	8240	exp1
Gluc	00:10:00	ATG+SP	T1	B2	7699	exp1
Gluc	00:00:00	ATG+SP	T2	B2	6824	exp1
Gluc	00:02:30	ATG+SP	T2	B2	6605	exp1
Gluc	00:05:00	ATG+SP	T2	B2	6940	exp1
Gluc	00:06:00	ATG+SP	T2	B2	7164	exp1
Gluc	00:08:00	ATG+SP	T2	B2	7109	exp1
Gluc	00:10:00	ATG+SP	T2	B2	8170	exp1
Gluc	00:00:00	ATG+SP	T3	B2	5687	exp1
Gluc	00:02:30	ATG+SP	T3	B2	6981	exp1
Gluc	00:05:00	ATG+SP	T3	B2	7163	exp1
Gluc	00:06:00	ATG+SP	T3	B2	7401	exp1
Gluc	00:08:00	ATG+SP	T3	B2	7702	exp1
Gluc	00:10:00	ATG+SP	T3	B2	8032	exp1
Gluc	00:00:00	ATG+SP	T1	B3	8052	exp1
Gluc	00:02:30	ATG+SP	T1	B3	8888	exp1
Gluc	00:05:00	ATG+SP	T1	B3	8943	exp1
Gluc	00:06:00	ATG+SP	T1	B3	8896	exp1
Gluc	00:08:00	ATG+SP	T1	B3	8767	exp1
Gluc	00:10:00	ATG+SP	T1	B3	9531	exp1
Gluc	00:00:00	ATG+SP	T2	B3	6802	exp1
Gluc	00:02:30	ATG+SP	T2	B3	7820	exp1
Gluc	00:05:00	ATG+SP	T2	B3	8014	exp1
Gluc	00:06:00	ATG+SP	T2	B3	8089	exp1
Gluc	00:08:00	ATG+SP	T2	B3	8628	exp1
Gluc	00:10:00	ATG+SP	T2	B3	8815	exp1
Gluc	00:00:00	ATG+SP	T3	B3	6435	exp1
Gluc	00:02:30	ATG+SP	T3	B3	7083	exp1
Gluc	00:05:00	ATG+SP	T3	B3	7326	exp1
Gluc	00:06:00	ATG+SP	T3	B3	7718	exp1
Gluc	00:08:00	ATG+SP	T3	B3	7961	exp1
Gluc	00:10:00	ATG+SP	T3	B3	8228	exp1
SEAP	00:00:00	no motif	T1	B1	34661	exp1
SEAP	00:02:30	no motif	T1	B1	38194	exp1
SEAP	00:05:00	no motif	T1	B1	40423	exp1
SEAP	00:00:00	no motif	T2	B1	34255	exp1
SEAP	00:02:30	no motif	T2	B1	37977	exp1
SEAP	00:05:00	no motif	T2	B1	41512	exp1
SEAP	00:00:00	no motif	T3	B1	35470	exp1
SEAP	00:02:30	no motif	T3	B1	39317	exp1
SEAP	00:05:00	no motif	T3	B1	42219	exp1
SEAP	00:00:00	no motif	T1	B2	34207	exp1
SEAP	00:02:30	no motif	T1	B2	39658	exp1
SEAP	00:05:00	no motif	T1	B2	40856	exp1
SEAP	00:00:00	no motif	T2	B2	36246	exp1
SEAP	00:02:30	no motif	T2	B2	40705	exp1
SEAP	00:05:00	no motif	T2	B2	41323	exp1
SEAP	00:00:00	no motif	T3	B2	34792	exp1
SEAP	00:02:30	no motif	T3	B2	39016	exp1
SEAP	00:05:00	no motif	T3	B2	40769	exp1
SEAP	00:00:00	no motif	T1	B3	32046	exp1
SEAP	00:02:30	no motif	T1	B3	34128	exp1
SEAP	00:05:00	no motif	T1	B3	38485	exp1
SEAP	00:00:00	no motif	T2	B3	32385	exp1
SEAP	00:02:30	no motif	T2	B3	35375	exp1
SEAP	00:05:00	no motif	T2	B3	37690	exp1
SEAP	00:00:00	no motif	T3	B3	32278	exp1
SEAP	00:02:30	no motif	T3	B3	33795	exp1
SEAP	00:05:00	no motif	T3	B3	36841	exp1
SEAP	00:00:00	ATG	T1	B1	25223	exp1
SEAP	00:02:30	ATG	T1	B1	28949	exp1
SEAP	00:05:00	ATG	T1	B1	31478	exp1
SEAP	00:00:00	ATG	T2	B1	24332	exp1
SEAP	00:02:30	ATG	T2	B1	27513	exp1
SEAP	00:05:00	ATG	T2	B1	30397	exp1
SEAP	00:00:00	ATG	T3	B1	25721	exp1
SEAP	00:02:30	ATG	T3	B1	27250	exp1
SEAP	00:05:00	ATG	T3	B1	28673	exp1
SEAP	00:00:00	ATG	T1	B2	28585	exp1
SEAP	00:02:30	ATG	T1	B2	32487	exp1
SEAP	00:05:00	ATG	T1	B2	35205	exp1
SEAP	00:00:00	ATG	T2	B2	29937	exp1
SEAP	00:02:30	ATG	T2	B2	34000	exp1
SEAP	00:05:00	ATG	T2	B2	35941	exp1
SEAP	00:00:00	ATG	T3	B2	29619	exp1
SEAP	00:02:30	ATG	T3	B2	34948	exp1
SEAP	00:05:00	ATG	T3	B2	35530	exp1
SEAP	00:00:00	ATG	T1	B3	17752	exp1
SEAP	00:02:30	ATG	T1	B3	19636	exp1
SEAP	00:05:00	ATG	T1	B3	20819	exp1
SEAP	00:00:00	ATG	T2	B3	20356	exp1
SEAP	00:02:30	ATG	T2	B3	21210	exp1
SEAP	00:05:00	ATG	T2	B3	24494	exp1
SEAP	00:00:00	ATG	T3	B3	20001	exp1
SEAP	00:02:30	ATG	T3	B3	21870	exp1
SEAP	00:05:00	ATG	T3	B3	23587	exp1
SEAP	00:00:00	ATG+SP	T1	B1	26102	exp1
SEAP	00:02:30	ATG+SP	T1	B1	31109	exp1
SEAP	00:05:00	ATG+SP	T1	B1	33480	exp1
SEAP	00:00:00	ATG+SP	T2	B1	27943	exp1
SEAP	00:02:30	ATG+SP	T2	B1	31645	exp1
SEAP	00:05:00	ATG+SP	T2	B1	33566	exp1
SEAP	00:00:00	ATG+SP	T3	B1	28233	exp1
SEAP	00:02:30	ATG+SP	T3	B1	32465	exp1
SEAP	00:05:00	ATG+SP	T3	B1	33774	exp1
SEAP	00:00:00	ATG+SP	T1	B2	19446	exp1
SEAP	00:02:30	ATG+SP	T1	B2	22100	exp1
SEAP	00:05:00	ATG+SP	T1	B2	24010	exp1
SEAP	00:00:00	ATG+SP	T2	B2	22062	exp1
SEAP	00:02:30	ATG+SP	T2	B2	23621	exp1
SEAP	00:05:00	ATG+SP	T2	B2	24204	exp1
SEAP	00:00:00	ATG+SP	T3	B2	20538	exp1
SEAP	00:02:30	ATG+SP	T3	B2	24455	exp1
SEAP	00:05:00	ATG+SP	T3	B2	23661	exp1
SEAP	00:00:00	ATG+SP	T1	B3	26823	exp1
SEAP	00:02:30	ATG+SP	T1	B3	28325	exp1
SEAP	00:05:00	ATG+SP	T1	B3	30690	exp1
SEAP	00:00:00	ATG+SP	T2	B3	28644	exp1
SEAP	00:02:30	ATG+SP	T2	B3	31629	exp1
SEAP	00:05:00	ATG+SP	T2	B3	33519	exp1
SEAP	00:00:00	ATG+SP	T3	B3	27228	exp1
SEAP	00:02:30	ATG+SP	T3	B3	31539	exp1
SEAP	00:05:00	ATG+SP	T3	B3	32878	exp1

## Sheet: AUG_Experiment_2
enzyme	time point	motif	technical replicate	biological replicate	measurement	Experiment
Gluc	00:00:00	no motif	T1	B1	373106	exp2
Gluc	00:02:30	no motif	T1	B1	395100	exp2
Gluc	00:05:00	no motif	T1	B1	402588	exp2
Gluc	00:08:30	no motif	T1	B1	415155	exp2
Gluc	00:00:00	no motif	T2	B1	137780	exp2
Gluc	00:02:30	no motif	T2	B1	150823	exp2
Gluc	00:05:00	no motif	T2	B1	147583	exp2
Gluc	00:08:30	no motif	T2	B1	161816	exp2
Gluc	00:00:00	no motif	T3	B1	200767	exp2
Gluc	00:02:30	no motif	T3	B1	218723	exp2
Gluc	00:05:00	no motif	T3	B1	219070	exp2
Gluc	00:08:30	no motif	T3	B1	228911	exp2
Gluc	00:00:00	no motif	T1	B2	191085	exp2
Gluc	00:02:30	no motif	T1	B2	199746	exp2
Gluc	00:05:00	no motif	T1	B2	205113	exp2
Gluc	00:08:30	no motif	T1	B2	227859	exp2
Gluc	00:00:00	no motif	T2	B2	187765	exp2
Gluc	00:02:30	no motif	T2	B2	218642	exp2
Gluc	00:05:00	no motif	T2	B2	226105	exp2
Gluc	00:08:30	no motif	T2	B2	223180	exp2
Gluc	00:00:00	no motif	T3	B2	152033	exp2
Gluc	00:02:30	no motif	T3	B2	169175	exp2
Gluc	00:05:00	no motif	T3	B2	179063	exp2
Gluc	00:08:30	no motif	T3	B2	194106	exp2
Gluc	00:00:00	no motif	T1	B3	279120	exp2
Gluc	00:02:30	no motif	T1	B3	288866	exp2
Gluc	00:05:00	no motif	T1	B3	316542	exp2
Gluc	00:08:30	no motif	T1	B3	321137	exp2
Gluc	00:00:00	no motif	T2	B3	237997	exp2
Gluc	00:02:30	no motif	T2	B3	255130	exp2
Gluc	00:05:00	no motif	T2	B3	265574	exp2
Gluc	00:08:30	no motif	T2	B3	270923	exp2
Gluc	00:00:00	no motif	T3	B3	209321	exp2
Gluc	00:02:30	no motif	T3	B3	239338	exp2
Gluc	00:05:00	no motif	T3	B3	246634	exp2
Gluc	00:08:30	no motif	T3	B3	234564	exp2
Gluc	00:00:00	ATG	T1	B1	2568	exp2
Gluc	00:02:30	ATG	T1	B1	2665	exp2
Gluc	00:05:00	ATG	T1	B1	3590	exp2
Gluc	00:08:30	ATG	T1	B1	3172	exp2
Gluc	00:00:00	ATG	T2	B1	2748	exp2
Gluc	00:02:30	ATG	T2	B1	3581	exp2
Gluc	00:05:00	ATG	T2	B1	3492	exp2
Gluc	00:08:30	ATG	T2	B1	3911	exp2
Gluc	00:00:00	ATG	T3	B1	2826	exp2
Gluc	00:02:30	ATG	T3	B1	3328	exp2
Gluc	00:05:00	ATG	T3	B1	3089	exp2
Gluc	00:08:30	ATG	T3	B1	3934	exp2
Gluc	00:00:00	ATG	T1	B2	3063	exp2
Gluc	00:02:30	ATG	T1	B2	3134	exp2
Gluc	00:05:00	ATG	T1	B2	3514	exp2
Gluc	00:08:30	ATG	T1	B2	4272	exp2
Gluc	00:00:00	ATG	T2	B2	4105	exp2
Gluc	00:02:30	ATG	T2	B2	4979	exp2
Gluc	00:05:00	ATG	T2	B2	4939	exp2
Gluc	00:08:30	ATG	T2	B2	5147	exp2
Gluc	00:00:00	ATG	T3	B2	3187	exp2
Gluc	00:02:30	ATG	T3	B2	3726	exp2
Gluc	00:05:00	ATG	T3	B2	4121	exp2
Gluc	00:08:30	ATG	T3	B2	3731	exp2
Gluc	00:00:00	ATG	T1	B3	4737	exp2
Gluc	00:02:30	ATG	T1	B3	6095	exp2
Gluc	00:05:00	ATG	T1	B3	6081	exp2
Gluc	00:08:30	ATG	T1	B3	6061	exp2
Gluc	00:00:00	ATG	T2	B3	5149	exp2
Gluc	00:02:30	ATG	T2	B3	5208	exp2
Gluc	00:05:00	ATG	T2	B3	6175	exp2
Gluc	00:08:30	ATG	T2	B3	6683	exp2
Gluc	00:00:00	ATG	T3	B3	4753	exp2
Gluc	00:02:30	ATG	T3	B3	4399	exp2
Gluc	00:05:00	ATG	T3	B3	5055	exp2
Gluc	00:08:30	ATG	T3	B3	5690	exp2
Gluc	00:00:00	ATG+SP	T1	B1	23625	exp2
Gluc	00:02:30	ATG+SP	T1	B1	23716	exp2
Gluc	00:05:00	ATG+SP	T1	B1	26178	exp2
Gluc	00:08:30	ATG+SP	T1	B1	27452	exp2
Gluc	00:00:00	ATG+SP	T2	B1	25777	exp2
Gluc	00:02:30	ATG+SP	T2	B1	28510	exp2
Gluc	00:05:00	ATG+SP	T2	B1	29886	exp2
Gluc	00:08:30	ATG+SP	T2	B1	30914	exp2
Gluc	00:00:00	ATG+SP	T3	B1	20314	exp2
Gluc	00:02:30	ATG+SP	T3	B1	20813	exp2
Gluc	00:05:00	ATG+SP	T3	B1	20654	exp2
Gluc	00:08:30	ATG+SP	T3	B1	22888	exp2
Gluc	00:00:00	ATG+SP	T1	B2	18618	exp2
Gluc	00:02:30	ATG+SP	T1	B2	19919	exp2
Gluc	00:05:00	ATG+SP	T1	B2	23970	exp2
Gluc	00:08:30	ATG+SP	T1	B2	23642	exp2
Gluc	00:00:00	ATG+SP	T2	B2	18688	exp2
Gluc	00:02:30	ATG+SP	T2	B2	20806	exp2
Gluc	00:05:00	ATG+SP	T2	B2	21247	exp2
Gluc	00:08:30	ATG+SP	T2	B2	21868	exp2
Gluc	00:00:00	ATG+SP	T3	B2	13502	exp2
Gluc	00:02:30	ATG+SP	T3	B2	15321	exp2
Gluc	00:05:00	ATG+SP	T3	B2	16820	exp2
Gluc	00:08:30	ATG+SP	T3	B2	16524	exp2
Gluc	00:00:00	ATG+SP	T1	B3	22867	exp2
Gluc	00:02:30	ATG+SP	T1	B3	24213	exp2
Gluc	00:05:00	ATG+SP	T1	B3	27362	exp2
Gluc	00:08:30	ATG+SP	T1	B3	26610	exp2
Gluc	00:00:00	ATG+SP	T2	B3	24024	exp2
Gluc	00:02:30	ATG+SP	T2	B3	27531	exp2
Gluc	00:05:00	ATG+SP	T2	B3	28681	exp2
Gluc	00:08:30	ATG+SP	T2	B3	29185	exp2
Gluc	00:00:00	ATG+SP	T3	B3	18765	exp2
Gluc	00:02:30	ATG+SP	T3	B3	21162	exp2
Gluc	00:05:00	ATG+SP	T3	B3	21317	exp2
Gluc	00:08:30	ATG+SP	T3	B3	21556	exp2
SEAP	00:00:00	no motif	T1	B1	12042	exp2
SEAP	00:02:30	no motif	T1	B1	12761	exp2
SEAP	00:05:00	no motif	T1	B1	14120	exp2
SEAP	00:00:00	no motif	T2	B1	13228	exp2
SEAP	00:02:30	no motif	T2	B1	14813	exp2
SEAP	00:05:00	no motif	T2	B1	15326	exp2
SEAP	00:00:00	no motif	T3	B1	14638	exp2
SEAP	00:02:30	no motif	T3	B1	14834	exp2
SEAP	00:05:00	no motif	T3	B1	16037	exp2
SEAP	00:00:00	no motif	T1	B2	16399	exp2
SEAP	00:02:30	no motif	T1	B2	18033	exp2
SEAP	00:05:00	no motif	T1	B2	19205	exp2
SEAP	00:00:00	no motif	T2	B2	17044	exp2
SEAP	00:02:30	no motif	T2	B2	18573	exp2
SEAP	00:05:00	no motif	T2	B2	20167	exp2
SEAP	00:00:00	no motif	T3	B2	18545	exp2
SEAP	00:02:30	no motif	T3	B2	20302	exp2
SEAP	00:05:00	no motif	T3	B2	20160	exp2
SEAP	00:00:00	no motif	T1	B3	17352	exp2
SEAP	00:02:30	no motif	T1	B3	19440	exp2
SEAP	00:05:00	no motif	T1	B3	21897	exp2
SEAP	00:00:00	no motif	T2	B3	18117	exp2
SEAP	00:02:30	no motif	T2	B3	19962	exp2
SEAP	00:05:00	no motif	T2	B3	20467	exp2
SEAP	00:00:00	no motif	T3	B3	18185	exp2
SEAP	00:02:30	no motif	T3	B3	20010	exp2
SEAP	00:05:00	no motif	T3	B3	20790	exp2
SEAP	00:00:00	ATG	T1	B1	10639	exp2
SEAP	00:02:30	ATG	T1	B1	11834	exp2
SEAP	00:05:00	ATG	T1	B1	12677	exp2
SEAP	00:00:00	ATG	T2	B1	10538	exp2
SEAP	00:02:30	ATG	T2	B1	11696	exp2
SEAP	00:05:00	ATG	T2	B1	11968	exp2
SEAP	00:00:00	ATG	T3	B1	10626	exp2
SEAP	00:02:30	ATG	T3	B1	11866	exp2
SEAP	00:05:00	ATG	T3	B1	12271	exp2
SEAP	00:00:00	ATG	T1	B2	13774	exp2
SEAP	00:02:30	ATG	T1	B2	14312	exp2
SEAP	00:05:00	ATG	T1	B2	15437	exp2
SEAP	00:00:00	ATG	T2	B2	12530	exp2
SEAP	00:02:30	ATG	T2	B2	13030	exp2
SEAP	00:05:00	ATG	T2	B2	13129	exp2
SEAP	00:00:00	ATG	T3	B2	13418	exp2
SEAP	00:02:30	ATG	T3	B2	13948	exp2
SEAP	00:05:00	ATG	T3	B2	15545	exp2
SEAP	00:00:00	ATG	T1	B3	16371	exp2
SEAP	00:02:30	ATG	T1	B3	17912	exp2
SEAP	00:05:00	ATG	T1	B3	18597	exp2
SEAP	00:00:00	ATG	T2	B3	17315	exp2
SEAP	00:02:30	ATG	T2	B3	18835	exp2
SEAP	00:05:00	ATG	T2	B3	20383	exp2
SEAP	00:00:00	ATG	T3	B3	17523	exp2
SEAP	00:02:30	ATG	T3	B3	18511	exp2
SEAP	00:05:00	ATG	T3	B3	19808	exp2
SEAP	00:00:00	ATG+SP	T1	B1	13333	exp2
SEAP	00:02:30	ATG+SP	T1	B1	14834	exp2
SEAP	00:05:00	ATG+SP	T1	B1	16292	exp2
SEAP	00:00:00	ATG+SP	T2	B1	13586	exp2
SEAP	00:02:30	ATG+SP	T2	B1	15457	exp2
SEAP	00:05:00	ATG+SP	T2	B1	16153	exp2
SEAP	00:00:00	ATG+SP	T3	B1	14043	exp2
SEAP	00:02:30	ATG+SP	T3	B1	14900	exp2
SEAP	00:05:00	ATG+SP	T3	B1	17525	exp2
SEAP	00:00:00	ATG+SP	T1	B2	9420	exp2
SEAP	00:02:30	ATG+SP	T1	B2	9798	exp2
SEAP	00:05:00	ATG+SP	T1	B2	11409	exp2
SEAP	00:00:00	ATG+SP	T2	B2	11006	exp2
SEAP	00:02:30	ATG+SP	T2	B2	11314	exp2
SEAP	00:05:00	ATG+SP	T2	B2	12786	exp2
SEAP	00:00:00	ATG+SP	T3	B2	11559	exp2
SEAP	00:02:30	ATG+SP	T3	B2	13097	exp2
SEAP	00:05:00	ATG+SP	T3	B2	13424	exp2
SEAP	00:00:00	ATG+SP	T1	B3	15410	exp2
SEAP	00:02:30	ATG+SP	T1	B3	16868	exp2
SEAP	00:05:00	ATG+SP	T1	B3	17853	exp2
SEAP	00:00:00	ATG+SP	T2	B3	15014	exp2
SEAP	00:02:30	ATG+SP	T2	B3	17392	exp2
SEAP	00:05:00	ATG+SP	T2	B3	17326	exp2
SEAP	00:00:00	ATG+SP	T3	B3	16123	exp2
SEAP	00:02:30	ATG+SP	T3	B3	18452	exp2
SEAP	00:05:00	ATG+SP	T3	B3	19413	exp2

## Sheet: UTR5_Motifs_Experiment_1
enzyme	time point	motif	technical replicate	biological replicate	measurement	Experiment
Gluc	00:00:00	no motif	T1	B1	46030	exp1
Gluc	00:02:30	no motif	T1	B1	45975	exp1
Gluc	00:05:00	no motif	T1	B1	44935	exp1
Gluc	00:07:30	no motif	T1	B1	44433	exp1
Gluc	00:10:00	no motif	T1	B1	43691	exp1
Gluc	00:00:00	no motif	T2	B1	28967	exp1
Gluc	00:02:30	no motif	T2	B1	28494	exp1
Gluc	00:05:00	no motif	T2	B1	27703	exp1
Gluc	00:07:30	no motif	T2	B1	27208	exp1
Gluc	00:10:00	no motif	T2	B1	26791	exp1
Gluc	00:00:00	no motif	T3	B1		exp1
Gluc	00:02:30	no motif	T3	B1		exp1
Gluc	00:05:00	no motif	T3	B1		exp1
Gluc	00:07:30	no motif	T3	B1		exp1
Gluc	00:10:00	no motif	T3	B1		exp1
Gluc	00:00:00	no motif	T1	B2	43750	exp1
Gluc	00:02:30	no motif	T1	B2	43066	exp1
Gluc	00:05:00	no motif	T1	B2	42289	exp1
Gluc	00:07:30	no motif	T1	B2	42295	exp1
Gluc	00:10:00	no motif	T1	B2	41437	exp1
Gluc	00:00:00	no motif	T2	B2	30131	exp1
Gluc	00:02:30	no motif	T2	B2	29257	exp1
Gluc	00:05:00	no motif	T2	B2	28742	exp1
Gluc	00:07:30	no motif	T2	B2	28202	exp1
Gluc	00:10:00	no motif	T2	B2	28110	exp1
Gluc	00:00:00	no motif	T3	B2		exp1
Gluc	00:02:30	no motif	T3	B2		exp1
Gluc	00:05:00	no motif	T3	B2		exp1
Gluc	00:07:30	no motif	T3	B2		exp1
Gluc	00:10:00	no motif	T3	B2		exp1
Gluc	00:00:00	no motif	T1	B3		exp1
Gluc	00:02:30	no motif	T1	B3		exp1
Gluc	00:05:00	no motif	T1	B3		exp1
Gluc	00:07:30	no motif	T1	B3		exp1
Gluc	00:10:00	no motif	T1	B3		exp1
Gluc	00:00:00	no motif	T2	B3		exp1
Gluc	00:02:30	no motif	T2	B3		exp1
Gluc	00:05:00	no motif	T2	B3		exp1
Gluc	00:07:30	no motif	T2	B3		exp1
Gluc	00:10:00	no motif	T2	B3		exp1
Gluc	00:00:00	no motif	T3	B3		exp1
Gluc	00:02:30	no motif	T3	B3		exp1
Gluc	00:05:00	no motif	T3	B3		exp1
Gluc	00:07:30	no motif	T3	B3		exp1
Gluc	00:10:00	no motif	T3	B3		exp1
Gluc	00:00:00	CACGT	T1	B1	52302	exp1
Gluc	00:02:30	CACGT	T1	B1	52948	exp1
Gluc	00:05:00	CACGT	T1	B1	53302	exp1
Gluc	00:07:30	CACGT	T1	B1	52635	exp1
Gluc	00:10:00	CACGT	T1	B1	52366	exp1
Gluc	00:00:00	CACGT	T2	B1	33822	exp1
Gluc	00:02:30	CACGT	T2	B1	33494	exp1
Gluc	00:05:00	CACGT	T2	B1	33027	exp1
Gluc	00:07:30	CACGT	T2	B1	33160	exp1
Gluc	00:10:00	CACGT	T2	B1	32820	exp1
Gluc	00:00:00	CACGT	T3	B1	43910	exp1
Gluc	00:02:30	CACGT	T3	B1	43870	exp1
Gluc	00:05:00	CACGT	T3	B1	43782	exp1
Gluc	00:07:30	CACGT	T3	B1	43766	exp1
Gluc	00:10:00	CACGT	T3	B1	43112	exp1
Gluc	00:00:00	CACGT	T1	B2	57556	exp1
Gluc	00:02:30	CACGT	T1	B2	57692	exp1
Gluc	00:05:00	CACGT	T1	B2	57684	exp1
Gluc	00:07:30	CACGT	T1	B2	57865	exp1
Gluc	00:10:00	CACGT	T1	B2	58013	exp1
Gluc	00:00:00	CACGT	T2	B2	37283	exp1
Gluc	00:02:30	CACGT	T2	B2	36574	exp1
Gluc	00:05:00	CACGT	T2	B2	35884	exp1
Gluc	00:07:30	CACGT	T2	B2	35642	exp1
Gluc	00:10:00	CACGT	T2	B2	35154	exp1
Gluc	00:00:00	CACGT	T3	B2	45120	exp1
Gluc	00:02:30	CACGT	T3	B2	43879	exp1
Gluc	00:05:00	CACGT	T3	B2	42805	exp1
Gluc	00:07:30	CACGT	T3	B2	42648	exp1
Gluc	00:10:00	CACGT	T3	B2	42135	exp1
Gluc	00:00:00	CACGT	T1	B3	53474	exp1
Gluc	00:02:30	CACGT	T1	B3	52904	exp1
Gluc	00:05:00	CACGT	T1	B3	51179	exp1
Gluc	00:07:30	CACGT	T1	B3	50272	exp1
Gluc	00:10:00	CACGT	T1	B3	49606	exp1
Gluc	00:00:00	CACGT	T2	B3	37595	exp1
Gluc	00:02:30	CACGT	T2	B3	36691	exp1
Gluc	00:05:00	CACGT	T2	B3	35763	exp1
Gluc	00:07:30	CACGT	T2	B3	35176	exp1
Gluc	00:10:00	CACGT	T2	B3	34227	exp1
Gluc	00:00:00	CACGT	T3	B3	41642	exp1
Gluc	00:02:30	CACGT	T3	B3	41410	exp1
Gluc	00:05:00	CACGT	T3	B3	40445	exp1
Gluc	00:07:30	CACGT	T3	B3	39600	exp1
Gluc	00:10:00	CACGT	T3	B3	38908	exp1
Gluc	00:00:00	SCRAMBLED_CACGT	T1	B1	41054	exp1
Gluc	00:02:30	SCRAMBLED_CACGT	T1	B1	41114	exp1
Gluc	00:05:00	SCRAMBLED_CACGT	T1	B1	40570	exp1
Gluc	00:07:30	SCRAMBLED_CACGT	T1	B1	40259	exp1
Gluc	00:10:00	SCRAMBLED_CACGT	T1	B1	40398	exp1
Gluc	00:00:00	SCRAMBLED_CACGT	T2	B1	40414	exp1
Gluc	00:02:30	SCRAMBLED_CACGT	T2	B1	40652	exp1
Gluc	00:05:00	SCRAMBLED_CACGT	T2	B1	40110	exp1
Gluc	00:07:30	SCRAMBLED_CACGT	T2	B1	40134	exp1
Gluc	00:10:00	SCRAMBLED_CACGT	T2	B1	39806	exp1
Gluc	00:00:00	SCRAMBLED_CACGT	T3	B1	34746	exp1
Gluc	00:02:30	SCRAMBLED_CACGT	T3	B1	35504	exp1
Gluc	00:05:00	SCRAMBLED_CACGT	T3	B1	34896	exp1
Gluc	00:07:30	SCRAMBLED_CACGT	T3	B1	35063	exp1
Gluc	00:10:00	SCRAMBLED_CACGT	T3	B1	34565	exp1
Gluc	00:00:00	SCRAMBLED_CACGT	T1	B2	44121	exp1
Gluc	00:02:30	SCRAMBLED_CACGT	T1	B2	44616	exp1
Gluc	00:05:00	SCRAMBLED_CACGT	T1	B2	44609	exp1
Gluc	00:07:30	SCRAMBLED_CACGT	T1	B2	44574	exp1
Gluc	00:10:00	SCRAMBLED_CACGT	T1	B2	43764	exp1
Gluc	00:00:00	SCRAMBLED_CACGT	T2	B2	33955	exp1
Gluc	00:02:30	SCRAMBLED_CACGT	T2	B2	34303	exp1
Gluc	00:05:00	SCRAMBLED_CACGT	T2	B2	34992	exp1
Gluc	00:07:30	SCRAMBLED_CACGT	T2	B2	35006	exp1
Gluc	00:10:00	SCRAMBLED_CACGT	T2	B2	34032	exp1
Gluc	00:00:00	SCRAMBLED_CACGT	T3	B2	40318	exp1
Gluc	00:02:30	SCRAMBLED_CACGT	T3	B2	41164	exp1
Gluc	00:05:00	SCRAMBLED_CACGT	T3	B2	41702	exp1
Gluc	00:07:30	SCRAMBLED_CACGT	T3	B2	41698	exp1
Gluc	00:10:00	SCRAMBLED_CACGT	T3	B2	41207	exp1
Gluc	00:00:00	SCRAMBLED_CACGT	T1	B3	50097	exp1
Gluc	00:02:30	SCRAMBLED_CACGT	T1	B3	51650	exp1
Gluc	00:05:00	SCRAMBLED_CACGT	T1	B3	51668	exp1
Gluc	00:07:30	SCRAMBLED_CACGT	T1	B3	51892	exp1
Gluc	00:10:00	SCRAMBLED_CACGT	T1	B3	51881	exp1
Gluc	00:00:00	SCRAMBLED_CACGT	T2	B3	38161	exp1
Gluc	00:02:30	SCRAMBLED_CACGT	T2	B3	37912	exp1
Gluc	00:05:00	SCRAMBLED_CACGT	T2	B3	37488	exp1
Gluc	00:07:30	SCRAMBLED_CACGT	T2	B3	37281	exp1
Gluc	00:10:00	SCRAMBLED_CACGT	T2	B3	36553	exp1
Gluc	00:00:00	SCRAMBLED_CACGT	T3	B3	44062	exp1
Gluc	00:02:30	SCRAMBLED_CACGT	T3	B3	43103	exp1
Gluc	00:05:00	SCRAMBLED_CACGT	T3	B3	42967	exp1
Gluc	00:07:30	SCRAMBLED_CACGT	T3	B3	42235	exp1
Gluc	00:10:00	SCRAMBLED_CACGT	T3	B3	41850	exp1
Gluc	00:00:00	CCCACCC	T1	B1	47411	exp1
Gluc	00:02:30	CCCACCC	T1	B1	46834	exp1
Gluc	00:05:00	CCCACCC	T1	B1	46048	exp1
Gluc	00:07:30	CCCACCC	T1	B1	45938	exp1
Gluc	00:10:00	CCCACCC	T1	B1	45091	exp1
Gluc	00:00:00	CCCACCC	T2	B1	34297	exp1
Gluc	00:02:30	CCCACCC	T2	B1	33441	exp1
Gluc	00:05:00	CCCACCC	T2	B1	33234	exp1
Gluc	00:07:30	CCCACCC	T2	B1	32467	exp1
Gluc	00:10:00	CCCACCC	T2	B1	32423	exp1
Gluc	00:00:00	CCCACCC	T3	B1	42704	exp1
Gluc	00:02:30	CCCACCC	T3	B1	43134	exp1
Gluc	00:05:00	CCCACCC	T3	B1	43067	exp1
Gluc	00:07:30	CCCACCC	T3	B1	42373	exp1
Gluc	00:10:00	CCCACCC	T3	B1	42162	exp1
Gluc	00:00:00	CCCACCC	T1	B2	56204	exp1
Gluc	00:02:30	CCCACCC	T1	B2	57774	exp1
Gluc	00:05:00	CCCACCC	T1	B2	58037	exp1
Gluc	00:07:30	CCCACCC	T1	B2	57797	exp1
Gluc	00:10:00	CCCACCC	T1	B2	57276	exp1
Gluc	00:00:00	CCCACCC	T2	B2	44725	exp1
Gluc	00:02:30	CCCACCC	T2	B2	44384	exp1
Gluc	00:05:00	CCCACCC	T2	B2	44461	exp1
Gluc	00:07:30	CCCACCC	T2	B2	44265	exp1
Gluc	00:10:00	CCCACCC	T2	B2	44151	exp1
Gluc	00:00:00	CCCACCC	T3	B2	47859	exp1
Gluc	00:02:30	CCCACCC	T3	B2	47987	exp1
Gluc	00:05:00	CCCACCC	T3	B2	48385	exp1
Gluc	00:07:30	CCCACCC	T3	B2	48285	exp1
Gluc	00:10:00	CCCACCC	T3	B2	48075	exp1
Gluc	00:00:00	CCCACCC	T1	B3	53259	exp1
Gluc	00:02:30	CCCACCC	T1	B3	53928	exp1
Gluc	00:05:00	CCCACCC	T1	B3	53848	exp1
Gluc	00:07:30	CCCACCC	T1	B3	53594	exp1
Gluc	00:10:00	CCCACCC	T1	B3	53373	exp1
Gluc	00:00:00	CCCACCC	T2	B3	41249	exp1
Gluc	00:02:30	CCCACCC	T2	B3	41273	exp1
Gluc	00:05:00	CCCACCC	T2	B3	41289	exp1
Gluc	00:07:30	CCCACCC	T2	B3	41173	exp1
Gluc	00:10:00	CCCACCC	T2	B3	40854	exp1
Gluc	00:00:00	CCCACCC	T3	B3	48232	exp1
Gluc	00:02:30	CCCACCC	T3	B3	48868	exp1
Gluc	00:05:00	CCCACCC	T3	B3	49244	exp1
Gluc	00:07:30	CCCACCC	T3	B3	49189	exp1
Gluc	00:10:00	CCCACCC	T3	B3	48944	exp1
Gluc	00:00:00	SCRAMBLED_CCCACCC	T1	B1	53926	exp1
Gluc	00:02:30	SCRAMBLED_CCCACCC	T1	B1	53975	exp1
Gluc	00:05:00	SCRAMBLED_CCCACCC	T1	B1	53354	exp1
Gluc	00:07:30	SCRAMBLED_CCCACCC	T1	B1	53134	exp1
Gluc	00:10:00	SCRAMBLED_CCCACCC	T1	B1	51969	exp1
Gluc	00:00:00	SCRAMBLED_CCCACCC	T2	B1	46237	exp1
Gluc	00:02:30	SCRAMBLED_CCCACCC	T2	B1	45955	exp1
Gluc	00:05:00	SCRAMBLED_CCCACCC	T2	B1	45068	exp1
Gluc	00:07:30	SCRAMBLED_CCCACCC	T2	B1	44299	exp1
Gluc	00:10:00	SCRAMBLED_CCCACCC	T2	B1	43731	exp1
Gluc	00:00:00	SCRAMBLED_CCCACCC	T3	B1	50644	exp1
Gluc	00:02:30	SCRAMBLED_CCCACCC	T3	B1	50108	exp1
Gluc	00:05:00	SCRAMBLED_CCCACCC	T3	B1	48854	exp1
Gluc	00:07:30	SCRAMBLED_CCCACCC	T3	B1	47945	exp1
Gluc	00:10:00	SCRAMBLED_CCCACCC	T3	B1	47152	exp1
Gluc	00:00:00	SCRAMBLED_CCCACCC	T1	B2	52568	exp1
Gluc	00:02:30	SCRAMBLED_CCCACCC	T1	B2	53019	exp1
Gluc	00:05:00	SCRAMBLED_CCCACCC	T1	B2	52201	exp1
Gluc	00:07:30	SCRAMBLED_CCCACCC	T1	B2	51454	exp1
Gluc	00:10:00	SCRAMBLED_CCCACCC	T1	B2	51004	exp1
Gluc	00:00:00	SCRAMBLED_CCCACCC	T2	B2	32571	exp1
Gluc	00:02:30	SCRAMBLED_CCCACCC	T2	B2	32016	exp1
Gluc	00:05:00	SCRAMBLED_CCCACCC	T2	B2	31745	exp1
Gluc	00:07:30	SCRAMBLED_CCCACCC	T2	B2	30908	exp1
Gluc	00:10:00	SCRAMBLED_CCCACCC	T2	B2	30467	exp1
Gluc	00:00:00	SCRAMBLED_CCCACCC	T3	B2	43446	exp1
Gluc	00:02:30	SCRAMBLED_CCCACCC	T3	B2	42686	exp1
Gluc	00:05:00	SCRAMBLED_CCCACCC	T3	B2	42299	exp1
Gluc	00:07:30	SCRAMBLED_CCCACCC	T3	B2	41551	exp1
Gluc	00:10:00	SCRAMBLED_CCCACCC	T3	B2	40821	exp1
Gluc	00:00:00	SCRAMBLED_CCCACCC	T1	B3	42836	exp1
Gluc	00:02:30	SCRAMBLED_CCCACCC	T1	B3	42949	exp1
Gluc	00:05:00	SCRAMBLED_CCCACCC	T1	B3	42298	exp1
Gluc	00:07:30	SCRAMBLED_CCCACCC	T1	B3	41652	exp1
Gluc	00:10:00	SCRAMBLED_CCCACCC	T1	B3	41191	exp1
Gluc	00:00:00	SCRAMBLED_CCCACCC	T2	B3	27215	exp1
Gluc	00:02:30	SCRAMBLED_CCCACCC	T2	B3	27087	exp1
Gluc	00:05:00	SCRAMBLED_CCCACCC	T2	B3	26275	exp1
Gluc	00:07:30	SCRAMBLED_CCCACCC	T2	B3	25982	exp1
Gluc	00:10:00	SCRAMBLED_CCCACCC	T2	B3	25737	exp1
Gluc	00:00:00	SCRAMBLED_CCCACCC	T3	B3	34977	exp1
Gluc	00:02:30	SCRAMBLED_CCCACCC	T3	B3	34781	exp1
Gluc	00:05:00	SCRAMBLED_CCCACCC	T3	B3	34347	exp1
Gluc	00:07:30	SCRAMBLED_CCCACCC	T3	B3	33583	exp1
Gluc	00:10:00	SCRAMBLED_CCCACCC	T3	B3	33216	exp1
Gluc	00:00:00	CTGTCCT	T1	B1	54030	exp1
Gluc	00:02:30	CTGTCCT	T1	B1	53623	exp1
Gluc	00:05:00	CTGTCCT	T1	B1	53678	exp1
Gluc	00:07:30	CTGTCCT	T1	B1	53354	exp1
Gluc	00:10:00	CTGTCCT	T1	B1	53122	exp1
Gluc	00:00:00	CTGTCCT	T2	B1	40861	exp1
Gluc	00:02:30	CTGTCCT	T2	B1	40141	exp1
Gluc	00:05:00	CTGTCCT	T2	B1	40525	exp1
Gluc	00:07:30	CTGTCCT	T2	B1	39645	exp1
Gluc	00:10:00	CTGTCCT	T2	B1	39331	exp1
Gluc	00:00:00	CTGTCCT	T3	B1	46889	exp1
Gluc	00:02:30	CTGTCCT	T3	B1	47253	exp1
Gluc	00:05:00	CTGTCCT	T3	B1	46888	exp1
Gluc	00:07:30	CTGTCCT	T3	B1	46799	exp1
Gluc	00:10:00	CTGTCCT	T3	B1	46546	exp1
Gluc	00:00:00	CTGTCCT	T1	B2	50234	exp1
Gluc	00:02:30	CTGTCCT	T1	B2	50146	exp1
Gluc	00:05:00	CTGTCCT	T1	B2	49970	exp1
Gluc	00:07:30	CTGTCCT	T1	B2	49762	exp1
Gluc	00:10:00	CTGTCCT	T1	B2	49407	exp1
Gluc	00:00:00	CTGTCCT	T2	B2	38755	exp1
Gluc	00:02:30	CTGTCCT	T2	B2	39065	exp1
Gluc	00:05:00	CTGTCCT	T2	B2	39068	exp1
Gluc	00:07:30	CTGTCCT	T2	B2	38153	exp1
Gluc	00:10:00	CTGTCCT	T2	B2	37945	exp1
Gluc	00:00:00	CTGTCCT	T3	B2	47122	exp1
Gluc	00:02:30	CTGTCCT	T3	B2	46958	exp1
Gluc	00:05:00	CTGTCCT	T3	B2	45832	exp1
Gluc	00:07:30	CTGTCCT	T3	B2	45102	exp1
Gluc	00:10:00	CTGTCCT	T3	B2	45319	exp1
Gluc	00:00:00	CTGTCCT	T1	B3	45821	exp1
Gluc	00:02:30	CTGTCCT	T1	B3	45530	exp1
Gluc	00:05:00	CTGTCCT	T1	B3	44670	exp1
Gluc	00:07:30	CTGTCCT	T1	B3	44178	exp1
Gluc	00:10:00	CTGTCCT	T1	B3	43962	exp1
Gluc	00:00:00	CTGTCCT	T2	B3	33733	exp1
Gluc	00:02:30	CTGTCCT	T2	B3	33384	exp1
Gluc	00:05:00	CTGTCCT	T2	B3	33057	exp1
Gluc	00:07:30	CTGTCCT	T2	B3	31951	exp1
Gluc	00:10:00	CTGTCCT	T2	B3	31577	exp1
Gluc	00:00:00	CTGTCCT	T3	B3	44514	exp1
Gluc	00:02:30	CTGTCCT	T3	B3	43910	exp1
Gluc	00:05:00	CTGTCCT	T3	B3	43438	exp1
Gluc	00:07:30	CTGTCCT	T3	B3	42760	exp1
Gluc	00:10:00	CTGTCCT	T3	B3	41867	exp1
Gluc	00:00:00	SCRAMBLED_CTGTCCT	T1	B1	43492	exp1
Gluc	00:02:30	SCRAMBLED_CTGTCCT	T1	B1	42935	exp1
Gluc	00:05:00	SCRAMBLED_CTGTCCT	T1	B1	42231	exp1
Gluc	00:07:30	SCRAMBLED_CTGTCCT	T1	B1	41900	exp1
Gluc	00:10:00	SCRAMBLED_CTGTCCT	T1	B1	41313	exp1
Gluc	00:00:00	SCRAMBLED_CTGTCCT	T2	B1	30342	exp1
Gluc	00:02:30	SCRAMBLED_CTGTCCT	T2	B1	29460	exp1
Gluc	00:05:00	SCRAMBLED_CTGTCCT	T2	B1	28969	exp1
Gluc	00:07:30	SCRAMBLED_CTGTCCT	T2	B1	27987	exp1
Gluc	00:10:00	SCRAMBLED_CTGTCCT	T2	B1	28298	exp1
Gluc	00:00:00	SCRAMBLED_CTGTCCT	T3	B1	36834	exp1
Gluc	00:02:30	SCRAMBLED_CTGTCCT	T3	B1	36260	exp1
Gluc	00:05:00	SCRAMBLED_CTGTCCT	T3	B1	35596	exp1
Gluc	00:07:30	SCRAMBLED_CTGTCCT	T3	B1	35004	exp1
Gluc	00:10:00	SCRAMBLED_CTGTCCT	T3	B1	34505	exp1
Gluc	00:00:00	SCRAMBLED_CTGTCCT	T1	B2	40678	exp1
Gluc	00:02:30	SCRAMBLED_CTGTCCT	T1	B2	39445	exp1
Gluc	00:05:00	SCRAMBLED_CTGTCCT	T1	B2	39169	exp1
Gluc	00:07:30	SCRAMBLED_CTGTCCT	T1	B2	38193	exp1
Gluc	00:10:00	SCRAMBLED_CTGTCCT	T1	B2	37404	exp1
Gluc	00:00:00	SCRAMBLED_CTGTCCT	T2	B2	34490	exp1
Gluc	00:02:30	SCRAMBLED_CTGTCCT	T2	B2	33600	exp1
Gluc	00:05:00	SCRAMBLED_CTGTCCT	T2	B2	32518	exp1
Gluc	00:07:30	SCRAMBLED_CTGTCCT	T2	B2	32429	exp1
Gluc	00:10:00	SCRAMBLED_CTGTCCT	T2	B2	31666	exp1
Gluc	00:00:00	SCRAMBLED_CTGTCCT	T3	B2	38236	exp1
Gluc	00:02:30	SCRAMBLED_CTGTCCT	T3	B2	37873	exp1
Gluc	00:05:00	SCRAMBLED_CTGTCCT	T3	B2	37463	exp1
Gluc	00:07:30	SCRAMBLED_CTGTCCT	T3	B2	36999	exp1
Gluc	00:10:00	SCRAMBLED_CTGTCCT	T3	B2	36175	exp1
Gluc	00:00:00	SCRAMBLED_CTGTCCT	T1	B3	42278	exp1
Gluc	00:02:30	SCRAMBLED_CTGTCCT	T1	B3	42509	exp1
Gluc	00:05:00	SCRAMBLED_CTGTCCT	T1	B3	42141	exp1
Gluc	00:07:30	SCRAMBLED_CTGTCCT	T1	B3	41374	exp1
Gluc	00:10:00	SCRAMBLED_CTGTCCT	T1	B3	41047	exp1
Gluc	00:00:00	SCRAMBLED_CTGTCCT	T2	B3	34354	exp1
Gluc	00:02:30	SCRAMBLED_CTGTCCT	T2	B3	33936	exp1
Gluc	00:05:00	SCRAMBLED_CTGTCCT	T2	B3	33474	exp1
Gluc	00:07:30	SCRAMBLED_CTGTCCT	T2	B3	33123	exp1
Gluc	00:10:00	SCRAMBLED_CTGTCCT	T2	B3	32558	exp1
Gluc	00:00:00	SCRAMBLED_CTGTCCT	T3	B3	40769	exp1
Gluc	00:02:30	SCRAMBLED_CTGTCCT	T3	B3	39926	exp1
Gluc	00:05:00	SCRAMBLED_CTGTCCT	T3	B3	39258	exp1
Gluc	00:07:30	SCRAMBLED_CTGTCCT	T3	B3	38951	exp1
Gluc	00:10:00	SCRAMBLED_CTGTCCT	T3	B3	38171	exp1
Gluc	00:00:00	GGCGCCCG	T1	B1	69821	exp1
Gluc	00:02:30	GGCGCCCG	T1	B1	68818	exp1
Gluc	00:05:00	GGCGCCCG	T1	B1	67517	exp1
Gluc	00:07:30	GGCGCCCG	T1	B1	66189	exp1
Gluc	00:10:00	GGCGCCCG	T1	B1	65384	exp1
Gluc	00:00:00	GGCGCCCG	T2	B1	52305	exp1
Gluc	00:02:30	GGCGCCCG	T2	B1	51522	exp1
Gluc	00:05:00	GGCGCCCG	T2	B1	50355	exp1
Gluc	00:07:30	GGCGCCCG	T2	B1	49402	exp1
Gluc	00:10:00	GGCGCCCG	T2	B1	48906	exp1
Gluc	00:00:00	GGCGCCCG	T3	B1	60530	exp1
Gluc	00:02:30	GGCGCCCG	T3	B1	59454	exp1
Gluc	00:05:00	GGCGCCCG	T3	B1	58368	exp1
Gluc	00:07:30	GGCGCCCG	T3	B1	57626	exp1
Gluc	00:10:00	GGCGCCCG	T3	B1	55956	exp1
Gluc	00:00:00	GGCGCCCG	T1	B2	73871	exp1
Gluc	00:02:30	GGCGCCCG	T1	B2	72327	exp1
Gluc	00:05:00	GGCGCCCG	T1	B2	69926	exp1
Gluc	00:07:30	GGCGCCCG	T1	B2	68183	exp1
Gluc	00:10:00	GGCGCCCG	T1	B2	66215	exp1
Gluc	00:00:00	GGCGCCCG	T2	B2	62012	exp1
Gluc	00:02:30	GGCGCCCG	T2	B2	60678	exp1
Gluc	00:05:00	GGCGCCCG	T2	B2	59281	exp1
Gluc	00:07:30	GGCGCCCG	T2	B2	57154	exp1
Gluc	00:10:00	GGCGCCCG	T2	B2	55780	exp1
Gluc	00:00:00	GGCGCCCG	T3	B2	69646	exp1
Gluc	00:02:30	GGCGCCCG	T3	B2	67733	exp1
Gluc	00:05:00	GGCGCCCG	T3	B2	65754	exp1
Gluc	00:07:30	GGCGCCCG	T3	B2	63957	exp1
Gluc	00:10:00	GGCGCCCG	T3	B2	62389	exp1
Gluc	00:00:00	GGCGCCCG	T1	B3	83551	exp1
Gluc	00:02:30	GGCGCCCG	T1	B3	81763	exp1
Gluc	00:05:00	GGCGCCCG	T1	B3	79382	exp1
Gluc	00:07:30	GGCGCCCG	T1	B3	77965	exp1
Gluc	00:10:00	GGCGCCCG	T1	B3	76426	exp1
Gluc	00:00:00	GGCGCCCG	T2	B3	68406	exp1
Gluc	00:02:30	GGCGCCCG	T2	B3	66274	exp1
Gluc	00:05:00	GGCGCCCG	T2	B3	65124	exp1
Gluc	00:07:30	GGCGCCCG	T2	B3	63472	exp1
Gluc	00:10:00	GGCGCCCG	T2	B3	61909	exp1
Gluc	00:00:00	GGCGCCCG	T3	B3	72704	exp1
Gluc	00:02:30	GGCGCCCG	T3	B3	71723	exp1
Gluc	00:05:00	GGCGCCCG	T3	B3	70962	exp1
Gluc	00:07:30	GGCGCCCG	T3	B3	69489	exp1
Gluc	00:10:00	GGCGCCCG	T3	B3	67389	exp1
Gluc	00:00:00	SCRAMBLED_GGCGCCCG	T1	B1	30217	exp1
Gluc	00:02:30	SCRAMBLED_GGCGCCCG	T1	B1	31488	exp1
Gluc	00:05:00	SCRAMBLED_GGCGCCCG	T1	B1	31098	exp1
Gluc	00:07:30	SCRAMBLED_GGCGCCCG	T1	B1	31316	exp1
Gluc	00:10:00	SCRAMBLED_GGCGCCCG	T1	B1	31593	exp1
Gluc	00:00:00	SCRAMBLED_GGCGCCCG	T2	B1	23339	exp1
Gluc	00:02:30	SCRAMBLED_GGCGCCCG	T2	B1	23584	exp1
Gluc	00:05:00	SCRAMBLED_GGCGCCCG	T2	B1	23389	exp1
Gluc	00:07:30	SCRAMBLED_GGCGCCCG	T2	B1	23141	exp1
Gluc	00:10:00	SCRAMBLED_GGCGCCCG	T2	B1	23222	exp1
Gluc	00:00:00	SCRAMBLED_GGCGCCCG	T3	B1	28060	exp1
Gluc	00:02:30	SCRAMBLED_GGCGCCCG	T3	B1	27962	exp1
Gluc	00:05:00	SCRAMBLED_GGCGCCCG	T3	B1	28236	exp1
Gluc	00:07:30	SCRAMBLED_GGCGCCCG	T3	B1	28249	exp1
Gluc	00:10:00	SCRAMBLED_GGCGCCCG	T3	B1	28037	exp1
Gluc	00:00:00	SCRAMBLED_GGCGCCCG	T1	B2	33086	exp1
Gluc	00:02:30	SCRAMBLED_GGCGCCCG	T1	B2	32613	exp1
Gluc	00:05:00	SCRAMBLED_GGCGCCCG	T1	B2	32816	exp1
Gluc	00:07:30	SCRAMBLED_GGCGCCCG	T1	B2	32190	exp1
Gluc	00:10:00	SCRAMBLED_GGCGCCCG	T1	B2	31728	exp1
Gluc	00:00:00	SCRAMBLED_GGCGCCCG	T2	B2	25470	exp1
Gluc	00:02:30	SCRAMBLED_GGCGCCCG	T2	B2	24896	exp1
Gluc	00:05:00	SCRAMBLED_GGCGCCCG	T2	B2	24161	exp1
Gluc	00:07:30	SCRAMBLED_GGCGCCCG	T2	B2	23611	exp1
Gluc	00:10:00	SCRAMBLED_GGCGCCCG	T2	B2	23330	exp1
Gluc	00:00:00	SCRAMBLED_GGCGCCCG	T3	B2	29785	exp1
Gluc	00:02:30	SCRAMBLED_GGCGCCCG	T3	B2	29263	exp1
Gluc	00:05:00	SCRAMBLED_GGCGCCCG	T3	B2	28551	exp1
Gluc	00:07:30	SCRAMBLED_GGCGCCCG	T3	B2	28036	exp1
Gluc	00:10:00	SCRAMBLED_GGCGCCCG	T3	B2	28153	exp1
Gluc	00:00:00	SCRAMBLED_GGCGCCCG	T1	B3	32000	exp1
Gluc	00:02:30	SCRAMBLED_GGCGCCCG	T1	B3	31766	exp1
Gluc	00:05:00	SCRAMBLED_GGCGCCCG	T1	B3	30632	exp1
Gluc	00:07:30	SCRAMBLED_GGCGCCCG	T1	B3	30173	exp1
Gluc	00:10:00	SCRAMBLED_GGCGCCCG	T1	B3	29801	exp1
Gluc	00:00:00	SCRAMBLED_GGCGCCCG	T2	B3	25304	exp1
Gluc	00:02:30	SCRAMBLED_GGCGCCCG	T2	B3	24903	exp1
Gluc	00:05:00	SCRAMBLED_GGCGCCCG	T2	B3	24356	exp1
Gluc	00:07:30	SCRAMBLED_GGCGCCCG	T2	B3	23496	exp1
Gluc	00:10:00	SCRAMBLED_GGCGCCCG	T2	B3	23479	exp1
Gluc	00:00:00	SCRAMBLED_GGCGCCCG	T3	B3	29731	exp1
Gluc	00:02:30	SCRAMBLED_GGCGCCCG	T3	B3	28986	exp1
Gluc	00:05:00	SCRAMBLED_GGCGCCCG	T3	B3	28413	exp1
Gluc	00:07:30	SCRAMBLED_GGCGCCCG	T3	B3	27798	exp1
Gluc	00:10:00	SCRAMBLED_GGCGCCCG	T3	B3	26971	exp1
Gluc	00:00:00	TTCCGTTCCG	T1	B1	69921	exp1
Gluc	00:02:30	TTCCGTTCCG	T1	B1	68337	exp1
Gluc	00:05:00	TTCCGTTCCG	T1	B1	66601	exp1
Gluc	00:07:30	TTCCGTTCCG	T1	B1	65301	exp1
Gluc	00:10:00	TTCCGTTCCG	T1	B1	64473	exp1
Gluc	00:00:00	TTCCGTTCCG	T2	B1	48583	exp1
Gluc	00:02:30	TTCCGTTCCG	T2	B1	47663	exp1
Gluc	00:05:00	TTCCGTTCCG	T2	B1	46168	exp1
Gluc	00:07:30	TTCCGTTCCG	T2	B1	45324	exp1
Gluc	00:10:00	TTCCGTTCCG	T2	B1	44385	exp1
Gluc	00:00:00	TTCCGTTCCG	T3	B1	61432	exp1
Gluc	00:02:30	TTCCGTTCCG	T3	B1	61024	exp1
Gluc	00:05:00	TTCCGTTCCG	T3	B1	59102	exp1
Gluc	00:07:30	TTCCGTTCCG	T3	B1	58618	exp1
Gluc	00:10:00	TTCCGTTCCG	T3	B1	57237	exp1
Gluc	00:00:00	TTCCGTTCCG	T1	B2	79088	exp1
Gluc	00:02:30	TTCCGTTCCG	T1	B2	77376	exp1
Gluc	00:05:00	TTCCGTTCCG	T1	B2	76007	exp1
Gluc	00:07:30	TTCCGTTCCG	T1	B2	74701	exp1
Gluc	00:10:00	TTCCGTTCCG	T1	B2	72809	exp1
Gluc	00:00:00	TTCCGTTCCG	T2	B2	63712	exp1
Gluc	00:02:30	TTCCGTTCCG	T2	B2	62550	exp1
Gluc	00:05:00	TTCCGTTCCG	T2	B2	61035	exp1
Gluc	00:07:30	TTCCGTTCCG	T2	B2	59527	exp1
Gluc	00:10:00	TTCCGTTCCG	T2	B2	57848	exp1
Gluc	00:00:00	TTCCGTTCCG	T3	B2	73485	exp1
Gluc	00:02:30	TTCCGTTCCG	T3	B2	71288	exp1
Gluc	00:05:00	TTCCGTTCCG	T3	B2	69423	exp1
Gluc	00:07:30	TTCCGTTCCG	T3	B2	67936	exp1
Gluc	00:10:00	TTCCGTTCCG	T3	B2	66776	exp1
Gluc	00:00:00	TTCCGTTCCG	T1	B3	69463	exp1
Gluc	00:02:30	TTCCGTTCCG	T1	B3	67513	exp1
Gluc	00:05:00	TTCCGTTCCG	T1	B3	65493	exp1
Gluc	00:07:30	TTCCGTTCCG	T1	B3	64100	exp1
Gluc	00:10:00	TTCCGTTCCG	T1	B3	62330	exp1
Gluc	00:00:00	TTCCGTTCCG	T2	B3	53381	exp1
Gluc	00:02:30	TTCCGTTCCG	T2	B3	51224	exp1
Gluc	00:05:00	TTCCGTTCCG	T2	B3	50138	exp1
Gluc	00:07:30	TTCCGTTCCG	T2	B3	48525	exp1
Gluc	00:10:00	TTCCGTTCCG	T2	B3	47950	exp1
Gluc	00:00:00	TTCCGTTCCG	T3	B3	64926	exp1
Gluc	00:02:30	TTCCGTTCCG	T3	B3	62229	exp1
Gluc	00:05:00	TTCCGTTCCG	T3	B3	60338	exp1
Gluc	00:07:30	TTCCGTTCCG	T3	B3	59109	exp1
Gluc	00:10:00	TTCCGTTCCG	T3	B3	57704	exp1
Gluc	00:00:00	SCRAMBLED_TTCCGTTCCG	T1	B1	39415	exp1
Gluc	00:02:30	SCRAMBLED_TTCCGTTCCG	T1	B1	39069	exp1
Gluc	00:05:00	SCRAMBLED_TTCCGTTCCG	T1	B1	39299	exp1
Gluc	00:07:30	SCRAMBLED_TTCCGTTCCG	T1	B1	38883	exp1
Gluc	00:10:00	SCRAMBLED_TTCCGTTCCG	T1	B1	38890	exp1
Gluc	00:00:00	SCRAMBLED_TTCCGTTCCG	T2	B1	29385	exp1
Gluc	00:02:30	SCRAMBLED_TTCCGTTCCG	T2	B1	28428	exp1
Gluc	00:05:00	SCRAMBLED_TTCCGTTCCG	T2	B1	28134	exp1
Gluc	00:07:30	SCRAMBLED_TTCCGTTCCG	T2	B1	27868	exp1
Gluc	00:10:00	SCRAMBLED_TTCCGTTCCG	T2	B1	27600	exp1
Gluc	00:00:00	SCRAMBLED_TTCCGTTCCG	T3	B1	27660	exp1
Gluc	00:02:30	SCRAMBLED_TTCCGTTCCG	T3	B1	27019	exp1
Gluc	00:05:00	SCRAMBLED_TTCCGTTCCG	T3	B1	26966	exp1
Gluc	00:07:30	SCRAMBLED_TTCCGTTCCG	T3	B1	26424	exp1
Gluc	00:10:00	SCRAMBLED_TTCCGTTCCG	T3	B1	26169	exp1
Gluc	00:00:00	SCRAMBLED_TTCCGTTCCG	T1	B2	41433	exp1
Gluc	00:02:30	SCRAMBLED_TTCCGTTCCG	T1	B2	41189	exp1
Gluc	00:05:00	SCRAMBLED_TTCCGTTCCG	T1	B2	41625	exp1
Gluc	00:07:30	SCRAMBLED_TTCCGTTCCG	T1	B2	41349	exp1
Gluc	00:10:00	SCRAMBLED_TTCCGTTCCG	T1	B2	41284	exp1
Gluc	00:00:00	SCRAMBLED_TTCCGTTCCG	T2	B2	27674	exp1
Gluc	00:02:30	SCRAMBLED_TTCCGTTCCG	T2	B2	27693	exp1
Gluc	00:05:00	SCRAMBLED_TTCCGTTCCG	T2	B2	27519	exp1
Gluc	00:07:30	SCRAMBLED_TTCCGTTCCG	T2	B2	27345	exp1
Gluc	00:10:00	SCRAMBLED_TTCCGTTCCG	T2	B2	26933	exp1
Gluc	00:00:00	SCRAMBLED_TTCCGTTCCG	T3	B2	32534	exp1
Gluc	00:02:30	SCRAMBLED_TTCCGTTCCG	T3	B2	33047	exp1
Gluc	00:05:00	SCRAMBLED_TTCCGTTCCG	T3	B2	32677	exp1
Gluc	00:07:30	SCRAMBLED_TTCCGTTCCG	T3	B2	32306	exp1
Gluc	00:10:00	SCRAMBLED_TTCCGTTCCG	T3	B2	32713	exp1
Gluc	00:00:00	SCRAMBLED_TTCCGTTCCG	T1	B3	35192	exp1
Gluc	00:02:30	SCRAMBLED_TTCCGTTCCG	T1	B3	34550	exp1
Gluc	00:05:00	SCRAMBLED_TTCCGTTCCG	T1	B3	34122	exp1
Gluc	00:07:30	SCRAMBLED_TTCCGTTCCG	T1	B3	34311	exp1
Gluc	00:10:00	SCRAMBLED_TTCCGTTCCG	T1	B3	34041	exp1
Gluc	00:00:00	SCRAMBLED_TTCCGTTCCG	T2	B3	28756	exp1
Gluc	00:02:30	SCRAMBLED_TTCCGTTCCG	T2	B3	28273	exp1
Gluc	00:05:00	SCRAMBLED_TTCCGTTCCG	T2	B3	27580	exp1
Gluc	00:07:30	SCRAMBLED_TTCCGTTCCG	T2	B3	27490	exp1
Gluc	00:10:00	SCRAMBLED_TTCCGTTCCG	T2	B3	27108	exp1
Gluc	00:00:00	SCRAMBLED_TTCCGTTCCG	T3	B3	33259	exp1
Gluc	00:02:30	SCRAMBLED_TTCCGTTCCG	T3	B3	32822	exp1
Gluc	00:05:00	SCRAMBLED_TTCCGTTCCG	T3	B3	32888	exp1
Gluc	00:07:30	SCRAMBLED_TTCCGTTCCG	T3	B3	32458	exp1
Gluc	00:10:00	SCRAMBLED_TTCCGTTCCG	T3	B3	32692	exp1
SEAP	00:00:00	no motif	T1	B1	1766	exp1
SEAP	00:02:30	no motif	T1	B1	2150	exp1
SEAP	00:05:00	no motif	T1	B1	2493	exp1
SEAP	00:07:30	no motif	T1	B1	2823	exp1
SEAP	00:10:00	no motif	T1	B1	2802	exp1
SEAP	00:00:00	no motif	T2	B1	1828	exp1
SEAP	00:02:30	no motif	T2	B1	2182	exp1
SEAP	00:05:00	no motif	T2	B1	2612	exp1
SEAP	00:07:30	no motif	T2	B1	2674	exp1
SEAP	00:10:00	no motif	T2	B1	2846	exp1
SEAP	00:00:00	no motif	T3	B1		exp1
SEAP	00:02:30	no motif	T3	B1		exp1
SEAP	00:05:00	no motif	T3	B1		exp1
SEAP	00:07:30	no motif	T3	B1		exp1
SEAP	00:10:00	no motif	T3	B1		exp1
SEAP	00:00:00	no motif	T1	B2	1791	exp1
SEAP	00:02:30	no motif	T1	B2	2136	exp1
SEAP	00:05:00	no motif	T1	B2	2418	exp1
SEAP	00:07:30	no motif	T1	B2	2572	exp1
SEAP	00:10:00	no motif	T1	B2	2791	exp1
SEAP	00:00:00	no motif	T2	B2	1836	exp1
SEAP	00:02:30	no motif	T2	B2	2163	exp1
SEAP	00:05:00	no motif	T2	B2	2389	exp1
SEAP	00:07:30	no motif	T2	B2	2654	exp1
SEAP	00:10:00	no motif	T2	B2	2707	exp1
SEAP	00:00:00	no motif	T3	B2		exp1
SEAP	00:02:30	no motif	T3	B2		exp1
SEAP	00:05:00	no motif	T3	B2		exp1
SEAP	00:07:30	no motif	T3	B2		exp1
SEAP	00:10:00	no motif	T3	B2		exp1
SEAP	00:00:00	no motif	T1	B3		exp1
SEAP	00:02:30	no motif	T1	B3		exp1
SEAP	00:05:00	no motif	T1	B3		exp1
SEAP	00:07:30	no motif	T1	B3		exp1
SEAP	00:10:00	no motif	T1	B3		exp1
SEAP	00:00:00	no motif	T2	B3		exp1
SEAP	00:02:30	no motif	T2	B3		exp1
SEAP	00:05:00	no motif	T2	B3		exp1
SEAP	00:07:30	no motif	T2	B3		exp1
SEAP	00:10:00	no motif	T2	B3		exp1
SEAP	00:00:00	no motif	T3	B3		exp1
SEAP	00:02:30	no motif	T3	B3		exp1
SEAP	00:05:00	no motif	T3	B3		exp1
SEAP	00:07:30	no motif	T3	B3		exp1
SEAP	00:10:00	no motif	T3	B3		exp1
SEAP	00:00:00	CACGT	T1	B1	2099	exp1
SEAP	00:02:30	CACGT	T1	B1	2506	exp1
SEAP	00:05:00	CACGT	T1	B1	2789	exp1
SEAP	00:07:30	CACGT	T1	B1	2899	exp1
SEAP	00:10:00	CACGT	T1	B1	3032	exp1
SEAP	00:00:00	CACGT	T2	B1	2087	exp1
SEAP	00:02:30	CACGT	T2	B1	2532	exp1
SEAP	00:05:00	CACGT	T2	B1	2666	exp1
SEAP	00:07:30	CACGT	T2	B1	2869	exp1
SEAP	00:10:00	CACGT	T2	B1	3066	exp1
SEAP	00:00:00	CACGT	T3	B1	2106	exp1
SEAP	00:02:30	CACGT	T3	B1	2394	exp1
SEAP	00:05:00	CACGT	T3	B1	2784	exp1
SEAP	00:07:30	CACGT	T3	B1	2952	exp1
SEAP	00:10:00	CACGT	T3	B1	2968	exp1
SEAP	00:00:00	CACGT	T1	B2	1929	exp1
SEAP	00:02:30	CACGT	T1	B2	2463	exp1
SEAP	00:05:00	CACGT	T1	B2	2672	exp1
SEAP	00:07:30	CACGT	T1	B2	2672	exp1
SEAP	00:10:00	CACGT	T1	B2	2788	exp1
SEAP	00:00:00	CACGT	T2	B2	1965	exp1
SEAP	00:02:30	CACGT	T2	B2	2316	exp1
SEAP	00:05:00	CACGT	T2	B2	2641	exp1
SEAP	00:07:30	CACGT	T2	B2	2711	exp1
SEAP	00:10:00	CACGT	T2	B2	2923	exp1
SEAP	00:00:00	CACGT	T3	B2	1973	exp1
SEAP	00:02:30	CACGT	T3	B2	2428	exp1
SEAP	00:05:00	CACGT	T3	B2	2787	exp1
SEAP	00:07:30	CACGT	T3	B2	2925	exp1
SEAP	00:10:00	CACGT	T3	B2	2972	exp1
SEAP	00:00:00	CACGT	T1	B3	2090	exp1
SEAP	00:02:30	CACGT	T1	B3	2526	exp1
SEAP	00:05:00	CACGT	T1	B3	2914	exp1
SEAP	00:07:30	CACGT	T1	B3	2979	exp1
SEAP	00:10:00	CACGT	T1	B3	3213	exp1
SEAP	00:00:00	CACGT	T2	B3	2115	exp1
SEAP	00:02:30	CACGT	T2	B3	2440	exp1
SEAP	00:05:00	CACGT	T2	B3	2783	exp1
SEAP	00:07:30	CACGT	T2	B3	2966	exp1
SEAP	00:10:00	CACGT	T2	B3	3073	exp1
SEAP	00:00:00	CACGT	T3	B3	2041	exp1
SEAP	00:02:30	CACGT	T3	B3	2486	exp1
SEAP	00:05:00	CACGT	T3	B3	2807	exp1
SEAP	00:07:30	CACGT	T3	B3	2907	exp1
SEAP	00:10:00	CACGT	T3	B3	3072	exp1
SEAP	00:00:00	SCRAMBLED_CACGT	T1	B1	1738	exp1
SEAP	00:02:30	SCRAMBLED_CACGT	T1	B1	2030	exp1
SEAP	00:05:00	SCRAMBLED_CACGT	T1	B1	2155	exp1
SEAP	00:07:30	SCRAMBLED_CACGT	T1	B1	2452	exp1
SEAP	00:10:00	SCRAMBLED_CACGT	T1	B1	2503	exp1
SEAP	00:00:00	SCRAMBLED_CACGT	T2	B1	1781	exp1
SEAP	00:02:30	SCRAMBLED_CACGT	T2	B1	1989	exp1
SEAP	00:05:00	SCRAMBLED_CACGT	T2	B1	2297	exp1
SEAP	00:07:30	SCRAMBLED_CACGT	T2	B1	2416	exp1
SEAP	00:10:00	SCRAMBLED_CACGT	T2	B1	2482	exp1
SEAP	00:00:00	SCRAMBLED_CACGT	T3	B1	1886	exp1
SEAP	00:02:30	SCRAMBLED_CACGT	T3	B1	2080	exp1
SEAP	00:05:00	SCRAMBLED_CACGT	T3	B1	2273	exp1
SEAP	00:07:30	SCRAMBLED_CACGT	T3	B1	2412	exp1
SEAP	00:10:00	SCRAMBLED_CACGT	T3	B1	2622	exp1
SEAP	00:00:00	SCRAMBLED_CACGT	T1	B2	2006	exp1
SEAP	00:02:30	SCRAMBLED_CACGT	T1	B2	2229	exp1
SEAP	00:05:00	SCRAMBLED_CACGT	T1	B2	2508	exp1
SEAP	00:07:30	SCRAMBLED_CACGT	T1	B2	2731	exp1
SEAP	00:10:00	SCRAMBLED_CACGT	T1	B2	2730	exp1
SEAP	00:00:00	SCRAMBLED_CACGT	T2	B2	2008	exp1
SEAP	00:02:30	SCRAMBLED_CACGT	T2	B2	2266	exp1
SEAP	00:05:00	SCRAMBLED_CACGT	T2	B2	2591	exp1
SEAP	00:07:30	SCRAMBLED_CACGT	T2	B2	2687	exp1
SEAP	00:10:00	SCRAMBLED_CACGT	T2	B2	2780	exp1
SEAP	00:00:00	SCRAMBLED_CACGT	T3	B2	2003	exp1
SEAP	00:02:30	SCRAMBLED_CACGT	T3	B2	2340	exp1
SEAP	00:05:00	SCRAMBLED_CACGT	T3	B2	2634	exp1
SEAP	00:07:30	SCRAMBLED_CACGT	T3	B2	2776	exp1
SEAP	00:10:00	SCRAMBLED_CACGT	T3	B2	2845	exp1
SEAP	00:00:00	SCRAMBLED_CACGT	T1	B3	1886	exp1
SEAP	00:02:30	SCRAMBLED_CACGT	T1	B3	2229	exp1
SEAP	00:05:00	SCRAMBLED_CACGT	T1	B3	2436	exp1
SEAP	00:07:30	SCRAMBLED_CACGT	T1	B3	2691	exp1
SEAP	00:10:00	SCRAMBLED_CACGT	T1	B3	2577	exp1
SEAP	00:00:00	SCRAMBLED_CACGT	T2	B3	1876	exp1
SEAP	00:02:30	SCRAMBLED_CACGT	T2	B3	2196	exp1
SEAP	00:05:00	SCRAMBLED_CACGT	T2	B3	2478	exp1
SEAP	00:07:30	SCRAMBLED_CACGT	T2	B3	2563	exp1
SEAP	00:10:00	SCRAMBLED_CACGT	T2	B3	2721	exp1
SEAP	00:00:00	SCRAMBLED_CACGT	T3	B3	1899	exp1
SEAP	00:02:30	SCRAMBLED_CACGT	T3	B3	2289	exp1
SEAP	00:05:00	SCRAMBLED_CACGT	T3	B3	2492	exp1
SEAP	00:07:30	SCRAMBLED_CACGT	T3	B3	2675	exp1
SEAP	00:10:00	SCRAMBLED_CACGT	T3	B3	2783	exp1
SEAP	00:00:00	CCCACCC	T1	B1	1953	exp1
SEAP	00:02:30	CCCACCC	T1	B1	2372	exp1
SEAP	00:05:00	CCCACCC	T1	B1	2877	exp1
SEAP	00:07:30	CCCACCC	T1	B1	2883	exp1
SEAP	00:10:00	CCCACCC	T1	B1	2955	exp1
SEAP	00:00:00	CCCACCC	T2	B1	2036	exp1
SEAP	00:02:30	CCCACCC	T2	B1	2407	exp1
SEAP	00:05:00	CCCACCC	T2	B1	2721	exp1
SEAP	00:07:30	CCCACCC	T2	B1	2775	exp1
SEAP	00:10:00	CCCACCC	T2	B1	2895	exp1
SEAP	00:00:00	CCCACCC	T3	B1	2011	exp1
SEAP	00:02:30	CCCACCC	T3	B1	2238	exp1
SEAP	00:05:00	CCCACCC	T3	B1	2674	exp1
SEAP	00:07:30	CCCACCC	T3	B1	2873	exp1
SEAP	00:10:00	CCCACCC	T3	B1	2927	exp1
SEAP	00:00:00	CCCACCC	T1	B2	2038	exp1
SEAP	00:02:30	CCCACCC	T1	B2	2485	exp1
SEAP	00:05:00	CCCACCC	T1	B2	2651	exp1
SEAP	00:07:30	CCCACCC	T1	B2	2865	exp1
SEAP	00:10:00	CCCACCC	T1	B2	2941	exp1
SEAP	00:00:00	CCCACCC	T2	B2	2006	exp1
SEAP	00:02:30	CCCACCC	T2	B2	2381	exp1
SEAP	00:05:00	CCCACCC	T2	B2	2752	exp1
SEAP	00:07:30	CCCACCC	T2	B2	2789	exp1
SEAP	00:10:00	CCCACCC	T2	B2	2932	exp1
SEAP	00:00:00	CCCACCC	T3	B2	2090	exp1
SEAP	00:02:30	CCCACCC	T3	B2	2452	exp1
SEAP	00:05:00	CCCACCC	T3	B2	2675	exp1
SEAP	00:07:30	CCCACCC	T3	B2	2898	exp1
SEAP	00:10:00	CCCACCC	T3	B2	2976	exp1
SEAP	00:00:00	CCCACCC	T1	B3	1982	exp1
SEAP	00:02:30	CCCACCC	T1	B3	2412	exp1
SEAP	00:05:00	CCCACCC	T1	B3	2605	exp1
SEAP	00:07:30	CCCACCC	T1	B3	2738	exp1
SEAP	00:10:00	CCCACCC	T1	B3	3048	exp1
SEAP	00:00:00	CCCACCC	T2	B3	1977	exp1
SEAP	00:02:30	CCCACCC	T2	B3	2448	exp1
SEAP	00:05:00	CCCACCC	T2	B3	2725	exp1
SEAP	00:07:30	CCCACCC	T2	B3	2686	exp1
SEAP	00:10:00	CCCACCC	T2	B3	2761	exp1
SEAP	00:00:00	CCCACCC	T3	B3	2082	exp1
SEAP	00:02:30	CCCACCC	T3	B3	2456	exp1
SEAP	00:05:00	CCCACCC	T3	B3	2571	exp1
SEAP	00:07:30	CCCACCC	T3	B3	2723	exp1
SEAP	00:10:00	CCCACCC	T3	B3	2885	exp1
SEAP	00:00:00	SCRAMBLED_CCCACCC	T1	B1	2189	exp1
SEAP	00:02:30	SCRAMBLED_CCCACCC	T1	B1	2638	exp1
SEAP	00:05:00	SCRAMBLED_CCCACCC	T1	B1	2714	exp1
SEAP	00:07:30	SCRAMBLED_CCCACCC	T1	B1	2798	exp1
SEAP	00:10:00	SCRAMBLED_CCCACCC	T1	B1	2944	exp1
SEAP	00:00:00	SCRAMBLED_CCCACCC	T2	B1	2137	exp1
SEAP	00:02:30	SCRAMBLED_CCCACCC	T2	B1	2487	exp1
SEAP	00:05:00	SCRAMBLED_CCCACCC	T2	B1	2737	exp1
SEAP	00:07:30	SCRAMBLED_CCCACCC	T2	B1	2895	exp1
SEAP	00:10:00	SCRAMBLED_CCCACCC	T2	B1	3053	exp1
SEAP	00:00:00	SCRAMBLED_CCCACCC	T3	B1	2186	exp1
SEAP	00:02:30	SCRAMBLED_CCCACCC	T3	B1	2503	exp1
SEAP	00:05:00	SCRAMBLED_CCCACCC	T3	B1	2826	exp1
SEAP	00:07:30	SCRAMBLED_CCCACCC	T3	B1	2951	exp1
SEAP	00:10:00	SCRAMBLED_CCCACCC	T3	B1	3049	exp1
SEAP	00:00:00	SCRAMBLED_CCCACCC	T1	B2	1993	exp1
SEAP	00:02:30	SCRAMBLED_CCCACCC	T1	B2	2392	exp1
SEAP	00:05:00	SCRAMBLED_CCCACCC	T1	B2	2587	exp1
SEAP	00:07:30	SCRAMBLED_CCCACCC	T1	B2	2750	exp1
SEAP	00:10:00	SCRAMBLED_CCCACCC	T1	B2	2786	exp1
SEAP	00:00:00	SCRAMBLED_CCCACCC	T2	B2	1750	exp1
SEAP	00:02:30	SCRAMBLED_CCCACCC	T2	B2	2295	exp1
SEAP	00:05:00	SCRAMBLED_CCCACCC	T2	B2	2424	exp1
SEAP	00:07:30	SCRAMBLED_CCCACCC	T2	B2	2574	exp1
SEAP	00:10:00	SCRAMBLED_CCCACCC	T2	B2	2677	exp1
SEAP	00:00:00	SCRAMBLED_CCCACCC	T3	B2	1965	exp1
SEAP	00:02:30	SCRAMBLED_CCCACCC	T3	B2	2263	exp1
SEAP	00:05:00	SCRAMBLED_CCCACCC	T3	B2	2456	exp1
SEAP	00:07:30	SCRAMBLED_CCCACCC	T3	B2	2589	exp1
SEAP	00:10:00	SCRAMBLED_CCCACCC	T3	B2	2784	exp1
SEAP	00:00:00	SCRAMBLED_CCCACCC	T1	B3	1912	exp1
SEAP	00:02:30	SCRAMBLED_CCCACCC	T1	B3	2369	exp1
SEAP	00:05:00	SCRAMBLED_CCCACCC	T1	B3	2576	exp1
SEAP	00:07:30	SCRAMBLED_CCCACCC	T1	B3	2739	exp1
SEAP	00:10:00	SCRAMBLED_CCCACCC	T1	B3	2786	exp1
SEAP	00:00:00	SCRAMBLED_CCCACCC	T2	B3	2024	exp1
SEAP	00:02:30	SCRAMBLED_CCCACCC	T2	B3	2287	exp1
SEAP	00:05:00	SCRAMBLED_CCCACCC	T2	B3	2577	exp1
SEAP	00:07:30	SCRAMBLED_CCCACCC	T2	B3	2670	exp1
SEAP	00:10:00	SCRAMBLED_CCCACCC	T2	B3	2739	exp1
SEAP	00:00:00	SCRAMBLED_CCCACCC	T3	B3	1930	exp1
SEAP	00:02:30	SCRAMBLED_CCCACCC	T3	B3	2294	exp1
SEAP	00:05:00	SCRAMBLED_CCCACCC	T3	B3	2457	exp1
SEAP	00:07:30	SCRAMBLED_CCCACCC	T3	B3	2716	exp1
SEAP	00:10:00	SCRAMBLED_CCCACCC	T3	B3	2718	exp1
SEAP	00:00:00	CTGTCCT	T1	B1	2151	exp1
SEAP	00:02:30	CTGTCCT	T1	B1	2505	exp1
SEAP	00:05:00	CTGTCCT	T1	B1	2917	exp1
SEAP	00:07:30	CTGTCCT	T1	B1	3045	exp1
SEAP	00:10:00	CTGTCCT	T1	B1	3097	exp1
SEAP	00:00:00	CTGTCCT	T2	B1	2225	exp1
SEAP	00:02:30	CTGTCCT	T2	B1	2663	exp1
SEAP	00:05:00	CTGTCCT	T2	B1	2824	exp1
SEAP	00:07:30	CTGTCCT	T2	B1	3036	exp1
SEAP	00:10:00	CTGTCCT	T2	B1	3072	exp1
SEAP	00:00:00	CTGTCCT	T3	B1	2236	exp1
SEAP	00:02:30	CTGTCCT	T3	B1	2527	exp1
SEAP	00:05:00	CTGTCCT	T3	B1	2830	exp1
SEAP	00:07:30	CTGTCCT	T3	B1	3077	exp1
SEAP	00:10:00	CTGTCCT	T3	B1	3111	exp1
SEAP	00:00:00	CTGTCCT	T1	B2	2356	exp1
SEAP	00:02:30	CTGTCCT	T1	B2	2627	exp1
SEAP	00:05:00	CTGTCCT	T1	B2	2848	exp1
SEAP	00:07:30	CTGTCCT	T1	B2	3186	exp1
SEAP	00:10:00	CTGTCCT	T1	B2	3221	exp1
SEAP	00:00:00	CTGTCCT	T2	B2	2293	exp1
SEAP	00:02:30	CTGTCCT	T2	B2	2616	exp1
SEAP	00:05:00	CTGTCCT	T2	B2	2847	exp1
SEAP	00:07:30	CTGTCCT	T2	B2	3002	exp1
SEAP	00:10:00	CTGTCCT	T2	B2	3144	exp1
SEAP	00:00:00	CTGTCCT	T3	B2	2232	exp1
SEAP	00:02:30	CTGTCCT	T3	B2	2734	exp1
SEAP	00:05:00	CTGTCCT	T3	B2	2948	exp1
SEAP	00:07:30	CTGTCCT	T3	B2	3147	exp1
SEAP	00:10:00	CTGTCCT	T3	B2	3234	exp1
SEAP	00:00:00	CTGTCCT	T1	B3	2126	exp1
SEAP	00:02:30	CTGTCCT	T1	B3	2589	exp1
SEAP	00:05:00	CTGTCCT	T1	B3	2795	exp1
SEAP	00:07:30	CTGTCCT	T1	B3	3020	exp1
SEAP	00:10:00	CTGTCCT	T1	B3	3225	exp1
SEAP	00:00:00	CTGTCCT	T2	B3	2170	exp1
SEAP	00:02:30	CTGTCCT	T2	B3	2547	exp1
SEAP	00:05:00	CTGTCCT	T2	B3	2740	exp1
SEAP	00:07:30	CTGTCCT	T2	B3	2963	exp1
SEAP	00:10:00	CTGTCCT	T2	B3	3185	exp1
SEAP	00:00:00	CTGTCCT	T3	B3	2190	exp1
SEAP	00:02:30	CTGTCCT	T3	B3	2592	exp1
SEAP	00:05:00	CTGTCCT	T3	B3	2848	exp1
SEAP	00:07:30	CTGTCCT	T3	B3	3000	exp1
SEAP	00:10:00	CTGTCCT	T3	B3	3139	exp1
SEAP	00:00:00	SCRAMBLED_CTGTCCT	T1	B1	2312	exp1
SEAP	00:02:30	SCRAMBLED_CTGTCCT	T1	B1	2672	exp1
SEAP	00:05:00	SCRAMBLED_CTGTCCT	T1	B1	2926	exp1
SEAP	00:07:30	SCRAMBLED_CTGTCCT	T1	B1	3091	exp1
SEAP	00:10:00	SCRAMBLED_CTGTCCT	T1	B1	3222	exp1
SEAP	00:00:00	SCRAMBLED_CTGTCCT	T2	B1	2320	exp1
SEAP	00:02:30	SCRAMBLED_CTGTCCT	T2	B1	2642	exp1
SEAP	00:05:00	SCRAMBLED_CTGTCCT	T2	B1	2984	exp1
SEAP	00:07:30	SCRAMBLED_CTGTCCT	T2	B1	3063	exp1
SEAP	00:10:00	SCRAMBLED_CTGTCCT	T2	B1	3178	exp1
SEAP	00:00:00	SCRAMBLED_CTGTCCT	T3	B1	2330	exp1
SEAP	00:02:30	SCRAMBLED_CTGTCCT	T3	B1	2832	exp1
SEAP	00:05:00	SCRAMBLED_CTGTCCT	T3	B1	3078	exp1
SEAP	00:07:30	SCRAMBLED_CTGTCCT	T3	B1	3102	exp1
SEAP	00:10:00	SCRAMBLED_CTGTCCT	T3	B1	3128	exp1
SEAP	00:00:00	SCRAMBLED_CTGTCCT	T1	B2	2301	exp1
SEAP	00:02:30	SCRAMBLED_CTGTCCT	T1	B2	2640	exp1
SEAP	00:05:00	SCRAMBLED_CTGTCCT	T1	B2	2831	exp1
SEAP	00:07:30	SCRAMBLED_CTGTCCT	T1	B2	3049	exp1
SEAP	00:10:00	SCRAMBLED_CTGTCCT	T1	B2	3202	exp1
SEAP	00:00:00	SCRAMBLED_CTGTCCT	T2	B2	2278	exp1
SEAP	00:02:30	SCRAMBLED_CTGTCCT	T2	B2	2618	exp1
SEAP	00:05:00	SCRAMBLED_CTGTCCT	T2	B2	2862	exp1
SEAP	00:07:30	SCRAMBLED_CTGTCCT	T2	B2	3085	exp1
SEAP	00:10:00	SCRAMBLED_CTGTCCT	T2	B2	3056	exp1
SEAP	00:00:00	SCRAMBLED_CTGTCCT	T3	B2	2359	exp1
SEAP	00:02:30	SCRAMBLED_CTGTCCT	T3	B2	2592	exp1
SEAP	00:05:00	SCRAMBLED_CTGTCCT	T3	B2	2849	exp1
SEAP	00:07:30	SCRAMBLED_CTGTCCT	T3	B2	3021	exp1
SEAP	00:10:00	SCRAMBLED_CTGTCCT	T3	B2	3109	exp1
SEAP	00:00:00	SCRAMBLED_CTGTCCT	T1	B3	2176	exp1
SEAP	00:02:30	SCRAMBLED_CTGTCCT	T1	B3	2528	exp1
SEAP	00:05:00	SCRAMBLED_CTGTCCT	T1	B3	2734	exp1
SEAP	00:07:30	SCRAMBLED_CTGTCCT	T1	B3	2907	exp1
SEAP	00:10:00	SCRAMBLED_CTGTCCT	T1	B3	2906	exp1
SEAP	00:00:00	SCRAMBLED_CTGTCCT	T2	B3	2129	exp1
SEAP	00:02:30	SCRAMBLED_CTGTCCT	T2	B3	2460	exp1
SEAP	00:05:00	SCRAMBLED_CTGTCCT	T2	B3	2754	exp1
SEAP	00:07:30	SCRAMBLED_CTGTCCT	T2	B3	2864	exp1
SEAP	00:10:00	SCRAMBLED_CTGTCCT	T2	B3	2960	exp1
SEAP	00:00:00	SCRAMBLED_CTGTCCT	T3	B3	2154	exp1
SEAP	00:02:30	SCRAMBLED_CTGTCCT	T3	B3	2522	exp1
SEAP	00:05:00	SCRAMBLED_CTGTCCT	T3	B3	2771	exp1
SEAP	00:07:30	SCRAMBLED_CTGTCCT	T3	B3	2834	exp1
SEAP	00:10:00	SCRAMBLED_CTGTCCT	T3	B3	2982	exp1
SEAP	00:00:00	GGCGCCCG	T1	B1	2629	exp1
SEAP	00:02:30	GGCGCCCG	T1	B1	3010	exp1
SEAP	00:05:00	GGCGCCCG	T1	B1	3148	exp1
SEAP	00:07:30	GGCGCCCG	T1	B1	3413	exp1
SEAP	00:10:00	GGCGCCCG	T1	B1	3503	exp1
SEAP	00:00:00	GGCGCCCG	T2	B1	2567	exp1
SEAP	00:02:30	GGCGCCCG	T2	B1	2969	exp1
SEAP	00:05:00	GGCGCCCG	T2	B1	3241	exp1
SEAP	00:07:30	GGCGCCCG	T2	B1	3438	exp1
SEAP	00:10:00	GGCGCCCG	T2	B1	3508	exp1
SEAP	00:00:00	GGCGCCCG	T3	B1	2652	exp1
SEAP	00:02:30	GGCGCCCG	T3	B1	2990	exp1
SEAP	00:05:00	GGCGCCCG	T3	B1	3319	exp1
SEAP	00:07:30	GGCGCCCG	T3	B1	3277	exp1
SEAP	00:10:00	GGCGCCCG	T3	B1	3493	exp1
SEAP	00:00:00	GGCGCCCG	T1	B2	2480	exp1
SEAP	00:02:30	GGCGCCCG	T1	B2	2807	exp1
SEAP	00:05:00	GGCGCCCG	T1	B2	3008	exp1
SEAP	00:07:30	GGCGCCCG	T1	B2	3300	exp1
SEAP	00:10:00	GGCGCCCG	T1	B2	3374	exp1
SEAP	00:00:00	GGCGCCCG	T2	B2	2597	exp1
SEAP	00:02:30	GGCGCCCG	T2	B2	2925	exp1
SEAP	00:05:00	GGCGCCCG	T2	B2	3164	exp1
SEAP	00:07:30	GGCGCCCG	T2	B2	3397	exp1
SEAP	00:10:00	GGCGCCCG	T2	B2	3384	exp1
SEAP	00:00:00	GGCGCCCG	T3	B2	2412	exp1
SEAP	00:02:30	GGCGCCCG	T3	B2	2849	exp1
SEAP	00:05:00	GGCGCCCG	T3	B2	3078	exp1
SEAP	00:07:30	GGCGCCCG	T3	B2	3335	exp1
SEAP	00:10:00	GGCGCCCG	T3	B2	3449	exp1
SEAP	00:00:00	GGCGCCCG	T1	B3	2554	exp1
SEAP	00:02:30	GGCGCCCG	T1	B3	2949	exp1
SEAP	00:05:00	GGCGCCCG	T1	B3	3153	exp1
SEAP	00:07:30	GGCGCCCG	T1	B3	3316	exp1
SEAP	00:10:00	GGCGCCCG	T1	B3	3389	exp1
SEAP	00:00:00	GGCGCCCG	T2	B3	2421	exp1
SEAP	00:02:30	GGCGCCCG	T2	B3	2912	exp1
SEAP	00:05:00	GGCGCCCG	T2	B3	3200	exp1
SEAP	00:07:30	GGCGCCCG	T2	B3	3316	exp1
SEAP	00:10:00	GGCGCCCG	T2	B3	3450	exp1
SEAP	00:00:00	GGCGCCCG	T3	B3	2408	exp1
SEAP	00:02:30	GGCGCCCG	T3	B3	2823	exp1
SEAP	00:05:00	GGCGCCCG	T3	B3	3105	exp1
SEAP	00:07:30	GGCGCCCG	T3	B3	3304	exp1
SEAP	00:10:00	GGCGCCCG	T3	B3	3310	exp1
SEAP	00:00:00	SCRAMBLED_GGCGCCCG	T1	B1	1750	exp1
SEAP	00:02:30	SCRAMBLED_GGCGCCCG	T1	B1	1998	exp1
SEAP	00:05:00	SCRAMBLED_GGCGCCCG	T1	B1	2282	exp1
SEAP	00:07:30	SCRAMBLED_GGCGCCCG	T1	B1	2460	exp1
SEAP	00:10:00	SCRAMBLED_GGCGCCCG	T1	B1	2507	exp1
SEAP	00:00:00	SCRAMBLED_GGCGCCCG	T2	B1	1784	exp1
SEAP	00:02:30	SCRAMBLED_GGCGCCCG	T2	B1	2103	exp1
SEAP	00:05:00	SCRAMBLED_GGCGCCCG	T2	B1	2248	exp1
SEAP	00:07:30	SCRAMBLED_GGCGCCCG	T2	B1	2356	exp1
SEAP	00:10:00	SCRAMBLED_GGCGCCCG	T2	B1	2527	exp1
SEAP	00:00:00	SCRAMBLED_GGCGCCCG	T3	B1	1731	exp1
SEAP	00:02:30	SCRAMBLED_GGCGCCCG	T3	B1	2149	exp1
SEAP	00:05:00	SCRAMBLED_GGCGCCCG	T3	B1	2315	exp1
SEAP	00:07:30	SCRAMBLED_GGCGCCCG	T3	B1	2433	exp1
SEAP	00:10:00	SCRAMBLED_GGCGCCCG	T3	B1	2542	exp1
SEAP	00:00:00	SCRAMBLED_GGCGCCCG	T1	B2	2174	exp1
SEAP	00:02:30	SCRAMBLED_GGCGCCCG	T1	B2	2459	exp1
SEAP	00:05:00	SCRAMBLED_GGCGCCCG	T1	B2	2714	exp1
SEAP	00:07:30	SCRAMBLED_GGCGCCCG	T1	B2	2802	exp1
SEAP	00:10:00	SCRAMBLED_GGCGCCCG	T1	B2	2903	exp1
SEAP	00:00:00	SCRAMBLED_GGCGCCCG	T2	B2	2138	exp1
SEAP	00:02:30	SCRAMBLED_GGCGCCCG	T2	B2	2453	exp1
SEAP	00:05:00	SCRAMBLED_GGCGCCCG	T2	B2	2722	exp1
SEAP	00:07:30	SCRAMBLED_GGCGCCCG	T2	B2	2825	exp1
SEAP	00:10:00	SCRAMBLED_GGCGCCCG	T2	B2	2878	exp1
SEAP	00:00:00	SCRAMBLED_GGCGCCCG	T3	B2	2104	exp1
SEAP	00:02:30	SCRAMBLED_GGCGCCCG	T3	B2	2490	exp1
SEAP	00:05:00	SCRAMBLED_GGCGCCCG	T3	B2	2659	exp1
SEAP	00:07:30	SCRAMBLED_GGCGCCCG	T3	B2	2840	exp1
SEAP	00:10:00	SCRAMBLED_GGCGCCCG	T3	B2	2958	exp1
SEAP	00:00:00	SCRAMBLED_GGCGCCCG	T1	B3	2149	exp1
SEAP	00:02:30	SCRAMBLED_GGCGCCCG	T1	B3	2441	exp1
SEAP	00:05:00	SCRAMBLED_GGCGCCCG	T1	B3	2646	exp1
SEAP	00:07:30	SCRAMBLED_GGCGCCCG	T1	B3	2814	exp1
SEAP	00:10:00	SCRAMBLED_GGCGCCCG	T1	B3	2995	exp1
SEAP	00:00:00	SCRAMBLED_GGCGCCCG	T2	B3	2120	exp1
SEAP	00:02:30	SCRAMBLED_GGCGCCCG	T2	B3	2422	exp1
SEAP	00:05:00	SCRAMBLED_GGCGCCCG	T2	B3	2727	exp1
SEAP	00:07:30	SCRAMBLED_GGCGCCCG	T2	B3	2842	exp1
SEAP	00:10:00	SCRAMBLED_GGCGCCCG	T2	B3	2906	exp1
SEAP	00:00:00	SCRAMBLED_GGCGCCCG	T3	B3	2153	exp1
SEAP	00:02:30	SCRAMBLED_GGCGCCCG	T3	B3	2560	exp1
SEAP	00:05:00	SCRAMBLED_GGCGCCCG	T3	B3	2696	exp1
SEAP	00:07:30	SCRAMBLED_GGCGCCCG	T3	B3	2832	exp1
SEAP	00:10:00	SCRAMBLED_GGCGCCCG	T3	B3	3085	exp1
SEAP	00:00:00	TTCCGTTCCG	T1	B1	1894	exp1
SEAP	00:02:30	TTCCGTTCCG	T1	B1	2214	exp1
SEAP	00:05:00	TTCCGTTCCG	T1	B1	2456	exp1
SEAP	00:07:30	TTCCGTTCCG	T1	B1	2477	exp1
SEAP	00:10:00	TTCCGTTCCG	T1	B1	2618	exp1
SEAP	00:00:00	TTCCGTTCCG	T2	B1	1940	exp1
SEAP	00:02:30	TTCCGTTCCG	T2	B1	2262	exp1
SEAP	00:05:00	TTCCGTTCCG	T2	B1	2441	exp1
SEAP	00:07:30	TTCCGTTCCG	T2	B1	2517	exp1
SEAP	00:10:00	TTCCGTTCCG	T2	B1	2782	exp1
SEAP	00:00:00	TTCCGTTCCG	T3	B1	1901	exp1
SEAP	00:02:30	TTCCGTTCCG	T3	B1	2107	exp1
SEAP	00:05:00	TTCCGTTCCG	T3	B1	2399	exp1
SEAP	00:07:30	TTCCGTTCCG	T3	B1	2504	exp1
SEAP	00:10:00	TTCCGTTCCG	T3	B1	2732	exp1
SEAP	00:00:00	TTCCGTTCCG	T1	B2	2015	exp1
SEAP	00:02:30	TTCCGTTCCG	T1	B2	2246	exp1
SEAP	00:05:00	TTCCGTTCCG	T1	B2	2464	exp1
SEAP	00:07:30	TTCCGTTCCG	T1	B2	2580	exp1
SEAP	00:10:00	TTCCGTTCCG	T1	B2	2691	exp1
SEAP	00:00:00	TTCCGTTCCG	T2	B2	2099	exp1
SEAP	00:02:30	TTCCGTTCCG	T2	B2	2342	exp1
SEAP	00:05:00	TTCCGTTCCG	T2	B2	2555	exp1
SEAP	00:07:30	TTCCGTTCCG	T2	B2	2685	exp1
SEAP	00:10:00	TTCCGTTCCG	T2	B2	2796	exp1
SEAP	00:00:00	TTCCGTTCCG	T3	B2	2115	exp1
SEAP	00:02:30	TTCCGTTCCG	T3	B2	2367	exp1
SEAP	00:05:00	TTCCGTTCCG	T3	B2	2636	exp1
SEAP	00:07:30	TTCCGTTCCG	T3	B2	2753	exp1
SEAP	00:10:00	TTCCGTTCCG	T3	B2	2625	exp1
SEAP	00:00:00	TTCCGTTCCG	T1	B3	2207	exp1
SEAP	00:02:30	TTCCGTTCCG	T1	B3	2658	exp1
SEAP	00:05:00	TTCCGTTCCG	T1	B3	2887	exp1
SEAP	00:07:30	TTCCGTTCCG	T1	B3	3085	exp1
SEAP	00:10:00	TTCCGTTCCG	T1	B3	3035	exp1
SEAP	00:00:00	TTCCGTTCCG	T2	B3	2265	exp1
SEAP	00:02:30	TTCCGTTCCG	T2	B3	2619	exp1
SEAP	00:05:00	TTCCGTTCCG	T2	B3	2902	exp1
SEAP	00:07:30	TTCCGTTCCG	T2	B3	3080	exp1
SEAP	00:10:00	TTCCGTTCCG	T2	B3	3019	exp1
SEAP	00:00:00	TTCCGTTCCG	T3	B3	2187	exp1
SEAP	00:02:30	TTCCGTTCCG	T3	B3	2631	exp1
SEAP	00:05:00	TTCCGTTCCG	T3	B3	2783	exp1
SEAP	00:07:30	TTCCGTTCCG	T3	B3	2961	exp1
SEAP	00:10:00	TTCCGTTCCG	T3	B3	2934	exp1
SEAP	00:00:00	SCRAMBLED_TTCCGTTCCG	T1	B1	1664	exp1
SEAP	00:02:30	SCRAMBLED_TTCCGTTCCG	T1	B1	1987	exp1
SEAP	00:05:00	SCRAMBLED_TTCCGTTCCG	T1	B1	2174	exp1
SEAP	00:07:30	SCRAMBLED_TTCCGTTCCG	T1	B1	2242	exp1
SEAP	00:10:00	SCRAMBLED_TTCCGTTCCG	T1	B1	2402	exp1
SEAP	00:00:00	SCRAMBLED_TTCCGTTCCG	T2	B1	1784	exp1
SEAP	00:02:30	SCRAMBLED_TTCCGTTCCG	T2	B1	1995	exp1
SEAP	00:05:00	SCRAMBLED_TTCCGTTCCG	T2	B1	2286	exp1
SEAP	00:07:30	SCRAMBLED_TTCCGTTCCG	T2	B1	2216	exp1
SEAP	00:10:00	SCRAMBLED_TTCCGTTCCG	T2	B1	2427	exp1
SEAP	00:00:00	SCRAMBLED_TTCCGTTCCG	T3	B1	1658	exp1
SEAP	00:02:30	SCRAMBLED_TTCCGTTCCG	T3	B1	1948	exp1
SEAP	00:05:00	SCRAMBLED_TTCCGTTCCG	T3	B1	2134	exp1
SEAP	00:07:30	SCRAMBLED_TTCCGTTCCG	T3	B1	2416	exp1
SEAP	00:10:00	SCRAMBLED_TTCCGTTCCG	T3	B1	2385	exp1
SEAP	00:00:00	SCRAMBLED_TTCCGTTCCG	T1	B2	1533	exp1
SEAP	00:02:30	SCRAMBLED_TTCCGTTCCG	T1	B2	1833	exp1
SEAP	00:05:00	SCRAMBLED_TTCCGTTCCG	T1	B2	2088	exp1
SEAP	00:07:30	SCRAMBLED_TTCCGTTCCG	T1	B2	2076	exp1
SEAP	00:10:00	SCRAMBLED_TTCCGTTCCG	T1	B2	2176	exp1
SEAP	00:00:00	SCRAMBLED_TTCCGTTCCG	T2	B2	1596	exp1
SEAP	00:02:30	SCRAMBLED_TTCCGTTCCG	T2	B2	1839	exp1
SEAP	00:05:00	SCRAMBLED_TTCCGTTCCG	T2	B2	2002	exp1
SEAP	00:07:30	SCRAMBLED_TTCCGTTCCG	T2	B2	2107	exp1
SEAP	00:10:00	SCRAMBLED_TTCCGTTCCG	T2	B2	2161	exp1
SEAP	00:00:00	SCRAMBLED_TTCCGTTCCG	T3	B2	1615	exp1
SEAP	00:02:30	SCRAMBLED_TTCCGTTCCG	T3	B2	1829	exp1
SEAP	00:05:00	SCRAMBLED_TTCCGTTCCG	T3	B2	2008	exp1
SEAP	00:07:30	SCRAMBLED_TTCCGTTCCG	T3	B2	2072	exp1
SEAP	00:10:00	SCRAMBLED_TTCCGTTCCG	T3	B2	2196	exp1
SEAP	00:00:00	SCRAMBLED_TTCCGTTCCG	T1	B3	1559	exp1
SEAP	00:02:30	SCRAMBLED_TTCCGTTCCG	T1	B3	1920	exp1
SEAP	00:05:00	SCRAMBLED_TTCCGTTCCG	T1	B3	1923	exp1
SEAP	00:07:30	SCRAMBLED_TTCCGTTCCG	T1	B3	2070	exp1
SEAP	00:10:00	SCRAMBLED_TTCCGTTCCG	T1	B3	2219	exp1
SEAP	00:00:00	SCRAMBLED_TTCCGTTCCG	T2	B3	1679	exp1
SEAP	00:02:30	SCRAMBLED_TTCCGTTCCG	T2	B3	1826	exp1
SEAP	00:05:00	SCRAMBLED_TTCCGTTCCG	T2	B3	1979	exp1
SEAP	00:07:30	SCRAMBLED_TTCCGTTCCG	T2	B3	2037	exp1
SEAP	00:10:00	SCRAMBLED_TTCCGTTCCG	T2	B3	2281	exp1
SEAP	00:00:00	SCRAMBLED_TTCCGTTCCG	T3	B3	1615	exp1
SEAP	00:02:30	SCRAMBLED_TTCCGTTCCG	T3	B3	1820	exp1
SEAP	00:05:00	SCRAMBLED_TTCCGTTCCG	T3	B3	2068	exp1
SEAP	00:07:30	SCRAMBLED_TTCCGTTCCG	T3	B3	2181	exp1
SEAP	00:10:00	SCRAMBLED_TTCCGTTCCG	T3	B3	2144	exp1

## Sheet: UTR5_Motifs_Experiment_2
enzyme	time point	motif	technical replicate	biological replicate	measurement	Experiment
Gluc	00:00:00	no motif	T1	B1	33372	exp3
Gluc	00:02:30	no motif	T1	B1	33031	exp3
Gluc	00:05:00	no motif	T1	B1	32197	exp3
Gluc	00:07:30	no motif	T1	B1	31935	exp3
Gluc	00:10:00	no motif	T1	B1	31664	exp3
Gluc	00:00:00	no motif	T2	B1	39684	exp3
Gluc	00:02:30	no motif	T2	B1	39082	exp3
Gluc	00:05:00	no motif	T2	B1	38291	exp3
Gluc	00:07:30	no motif	T2	B1	37764	exp3
Gluc	00:10:00	no motif	T2	B1	37513	exp3
Gluc	00:00:00	no motif	T3	B1		exp3
Gluc	00:02:30	no motif	T3	B1		exp3
Gluc	00:05:00	no motif	T3	B1		exp3
Gluc	00:07:30	no motif	T3	B1		exp3
Gluc	00:10:00	no motif	T3	B1		exp3
Gluc	00:00:00	no motif	T1	B2	34932	exp3
Gluc	00:02:30	no motif	T1	B2	34526	exp3
Gluc	00:05:00	no motif	T1	B2	33796	exp3
Gluc	00:07:30	no motif	T1	B2	33363	exp3
Gluc	00:10:00	no motif	T1	B2	32868	exp3
Gluc	00:00:00	no motif	T2	B2	36677	exp3
Gluc	00:02:30	no motif	T2	B2	35769	exp3
Gluc	00:05:00	no motif	T2	B2	35873	exp3
Gluc	00:07:30	no motif	T2	B2	35758	exp3
Gluc	00:10:00	no motif	T2	B2	35115	exp3
Gluc	00:00:00	no motif	T3	B2		exp3
Gluc	00:02:30	no motif	T3	B2		exp3
Gluc	00:05:00	no motif	T3	B2		exp3
Gluc	00:07:30	no motif	T3	B2		exp3
Gluc	00:10:00	no motif	T3	B2		exp3
Gluc	00:00:00	no motif	T1	B3		exp3
Gluc	00:02:30	no motif	T1	B3		exp3
Gluc	00:05:00	no motif	T1	B3		exp3
Gluc	00:07:30	no motif	T1	B3		exp3
Gluc	00:10:00	no motif	T1	B3		exp3
Gluc	00:00:00	no motif	T2	B3		exp3
Gluc	00:02:30	no motif	T2	B3		exp3
Gluc	00:05:00	no motif	T2	B3		exp3
Gluc	00:07:30	no motif	T2	B3		exp3
Gluc	00:10:00	no motif	T2	B3		exp3
Gluc	00:00:00	no motif	T3	B3		exp3
Gluc	00:02:30	no motif	T3	B3		exp3
Gluc	00:05:00	no motif	T3	B3		exp3
Gluc	00:07:30	no motif	T3	B3		exp3
Gluc	00:10:00	no motif	T3	B3		exp3
Gluc	00:00:00	CACGT	T1	B1	48391	exp3
Gluc	00:02:30	CACGT	T1	B1	47946	exp3
Gluc	00:05:00	CACGT	T1	B1	47458	exp3
Gluc	00:07:30	CACGT	T1	B1	47212	exp3
Gluc	00:10:00	CACGT	T1	B1	46644	exp3
Gluc	00:00:00	CACGT	T2	B1	48130	exp3
Gluc	00:02:30	CACGT	T2	B1	48009	exp3
Gluc	00:05:00	CACGT	T2	B1	47378	exp3
Gluc	00:07:30	CACGT	T2	B1	47147	exp3
Gluc	00:10:00	CACGT	T2	B1	47496	exp3
Gluc	00:00:00	CACGT	T3	B1	43075	exp3
Gluc	00:02:30	CACGT	T3	B1	43232	exp3
Gluc	00:05:00	CACGT	T3	B1	43474	exp3
Gluc	00:07:30	CACGT	T3	B1	42883	exp3
Gluc	00:10:00	CACGT	T3	B1	42463	exp3
Gluc	00:00:00	CACGT	T1	B2	55922	exp3
Gluc	00:02:30	CACGT	T1	B2	56660	exp3
Gluc	00:05:00	CACGT	T1	B2	55518	exp3
Gluc	00:07:30	CACGT	T1	B2	55521	exp3
Gluc	00:10:00	CACGT	T1	B2	54781	exp3
Gluc	00:00:00	CACGT	T2	B2	45813	exp3
Gluc	00:02:30	CACGT	T2	B2	44986	exp3
Gluc	00:05:00	CACGT	T2	B2	44893	exp3
Gluc	00:07:30	CACGT	T2	B2	44852	exp3
Gluc	00:10:00	CACGT	T2	B2	43749	exp3
Gluc	00:00:00	CACGT	T3	B2	41132	exp3
Gluc	00:02:30	CACGT	T3	B2	40513	exp3
Gluc	00:05:00	CACGT	T3	B2	39909	exp3
Gluc	00:07:30	CACGT	T3	B2	39569	exp3
Gluc	00:10:00	CACGT	T3	B2	39268	exp3
Gluc	00:00:00	CACGT	T1	B3	29815	exp3
Gluc	00:02:30	CACGT	T1	B3	29131	exp3
Gluc	00:05:00	CACGT	T1	B3	28607	exp3
Gluc	00:07:30	CACGT	T1	B3	27859	exp3
Gluc	00:10:00	CACGT	T1	B3	27501	exp3
Gluc	00:00:00	CACGT	T2	B3	39488	exp3
Gluc	00:02:30	CACGT	T2	B3	39058	exp3
Gluc	00:05:00	CACGT	T2	B3	37819	exp3
Gluc	00:07:30	CACGT	T2	B3	37724	exp3
Gluc	00:10:00	CACGT	T2	B3	36879	exp3
Gluc	00:00:00	CACGT	T3	B3	39874	exp3
Gluc	00:02:30	CACGT	T3	B3	38816	exp3
Gluc	00:05:00	CACGT	T3	B3	38590	exp3
Gluc	00:07:30	CACGT	T3	B3	38314	exp3
Gluc	00:10:00	CACGT	T3	B3	37746	exp3
Gluc	00:00:00	SCRAMBLED_CACGT	T1	B1	50609	exp3
Gluc	00:02:30	SCRAMBLED_CACGT	T1	B1	49652	exp3
Gluc	00:05:00	SCRAMBLED_CACGT	T1	B1	50063	exp3
Gluc	00:07:30	SCRAMBLED_CACGT	T1	B1	49132	exp3
Gluc	00:10:00	SCRAMBLED_CACGT	T1	B1	49272	exp3
Gluc	00:00:00	SCRAMBLED_CACGT	T2	B1	34283	exp3
Gluc	00:02:30	SCRAMBLED_CACGT	T2	B1	33823	exp3
Gluc	00:05:00	SCRAMBLED_CACGT	T2	B1	33430	exp3
Gluc	00:07:30	SCRAMBLED_CACGT	T2	B1	32998	exp3
Gluc	00:10:00	SCRAMBLED_CACGT	T2	B1	32824	exp3
Gluc	00:00:00	SCRAMBLED_CACGT	T3	B1	41495	exp3
Gluc	00:02:30	SCRAMBLED_CACGT	T3	B1	41141	exp3
Gluc	00:05:00	SCRAMBLED_CACGT	T3	B1	40995	exp3
Gluc	00:07:30	SCRAMBLED_CACGT	T3	B1	40810	exp3
Gluc	00:10:00	SCRAMBLED_CACGT	T3	B1	40861	exp3
Gluc	00:00:00	SCRAMBLED_CACGT	T1	B2	46229	exp3
Gluc	00:02:30	SCRAMBLED_CACGT	T1	B2	46436	exp3
Gluc	00:05:00	SCRAMBLED_CACGT	T1	B2	45969	exp3
Gluc	00:07:30	SCRAMBLED_CACGT	T1	B2	45298	exp3
Gluc	00:10:00	SCRAMBLED_CACGT	T1	B2	45383	exp3
Gluc	00:00:00	SCRAMBLED_CACGT	T2	B2	44910	exp3
Gluc	00:02:30	SCRAMBLED_CACGT	T2	B2	44871	exp3
Gluc	00:05:00	SCRAMBLED_CACGT	T2	B2	44877	exp3
Gluc	00:07:30	SCRAMBLED_CACGT	T2	B2	44920	exp3
Gluc	00:10:00	SCRAMBLED_CACGT	T2	B2	44672	exp3
Gluc	00:00:00	SCRAMBLED_CACGT	T3	B2	41195	exp3
Gluc	00:02:30	SCRAMBLED_CACGT	T3	B2	41323	exp3
Gluc	00:05:00	SCRAMBLED_CACGT	T3	B2	41110	exp3
Gluc	00:07:30	SCRAMBLED_CACGT	T3	B2	41124	exp3
Gluc	00:10:00	SCRAMBLED_CACGT	T3	B2	41183	exp3
Gluc	00:00:00	SCRAMBLED_CACGT	T1	B3	44765	exp3
Gluc	00:02:30	SCRAMBLED_CACGT	T1	B3	44870	exp3
Gluc	00:05:00	SCRAMBLED_CACGT	T1	B3	45078	exp3
Gluc	00:07:30	SCRAMBLED_CACGT	T1	B3	44572	exp3
Gluc	00:10:00	SCRAMBLED_CACGT	T1	B3	43977	exp3
Gluc	00:00:00	SCRAMBLED_CACGT	T2	B3	46528	exp3
Gluc	00:02:30	SCRAMBLED_CACGT	T2	B3	46032	exp3
Gluc	00:05:00	SCRAMBLED_CACGT	T2	B3	46176	exp3
Gluc	00:07:30	SCRAMBLED_CACGT	T2	B3	45769	exp3
Gluc	00:10:00	SCRAMBLED_CACGT	T2	B3	44909	exp3
Gluc	00:00:00	SCRAMBLED_CACGT	T3	B3	40476	exp3
Gluc	00:02:30	SCRAMBLED_CACGT	T3	B3	40011	exp3
Gluc	00:05:00	SCRAMBLED_CACGT	T3	B3	39713	exp3
Gluc	00:07:30	SCRAMBLED_CACGT	T3	B3	39382	exp3
Gluc	00:10:00	SCRAMBLED_CACGT	T3	B3	38711	exp3
Gluc	00:00:00	CCCACCC	T1	B1	36559	exp3
Gluc	00:02:30	CCCACCC	T1	B1	35850	exp3
Gluc	00:05:00	CCCACCC	T1	B1	35811	exp3
Gluc	00:07:30	CCCACCC	T1	B1	35581	exp3
Gluc	00:10:00	CCCACCC	T1	B1	34355	exp3
Gluc	00:00:00	CCCACCC	T2	B1	37366	exp3
Gluc	00:02:30	CCCACCC	T2	B1	36924	exp3
Gluc	00:05:00	CCCACCC	T2	B1	36104	exp3
Gluc	00:07:30	CCCACCC	T2	B1	36039	exp3
Gluc	00:10:00	CCCACCC	T2	B1	35697	exp3
Gluc	00:00:00	CCCACCC	T3	B1	50021	exp3
Gluc	00:02:30	CCCACCC	T3	B1	49267	exp3
Gluc	00:05:00	CCCACCC	T3	B1	48736	exp3
Gluc	00:07:30	CCCACCC	T3	B1	48759	exp3
Gluc	00:10:00	CCCACCC	T3	B1	47714	exp3
Gluc	00:00:00	CCCACCC	T1	B2	57033	exp3
Gluc	00:02:30	CCCACCC	T1	B2	57242	exp3
Gluc	00:05:00	CCCACCC	T1	B2	56793	exp3
Gluc	00:07:30	CCCACCC	T1	B2	56104	exp3
Gluc	00:10:00	CCCACCC	T1	B2	55581	exp3
Gluc	00:00:00	CCCACCC	T2	B2	51431	exp3
Gluc	00:02:30	CCCACCC	T2	B2	51026	exp3
Gluc	00:05:00	CCCACCC	T2	B2	51394	exp3
Gluc	00:07:30	CCCACCC	T2	B2	50377	exp3
Gluc	00:10:00	CCCACCC	T2	B2	50574	exp3
Gluc	00:00:00	CCCACCC	T3	B2	48914	exp3
Gluc	00:02:30	CCCACCC	T3	B2	48430	exp3
Gluc	00:05:00	CCCACCC	T3	B2	48568	exp3
Gluc	00:07:30	CCCACCC	T3	B2	48088	exp3
Gluc	00:10:00	CCCACCC	T3	B2	48043	exp3
Gluc	00:00:00	CCCACCC	T1	B3	50842	exp3
Gluc	00:02:30	CCCACCC	T1	B3	51107	exp3
Gluc	00:05:00	CCCACCC	T1	B3	51015	exp3
Gluc	00:07:30	CCCACCC	T1	B3	49755	exp3
Gluc	00:10:00	CCCACCC	T1	B3	49809	exp3
Gluc	00:00:00	CCCACCC	T2	B3	57903	exp3
Gluc	00:02:30	CCCACCC	T2	B3	58319	exp3
Gluc	00:05:00	CCCACCC	T2	B3	58062	exp3
Gluc	00:07:30	CCCACCC	T2	B3	57669	exp3
Gluc	00:10:00	CCCACCC	T2	B3	56870	exp3
Gluc	00:00:00	CCCACCC	T3	B3	50827	exp3
Gluc	00:02:30	CCCACCC	T3	B3	50841	exp3
Gluc	00:05:00	CCCACCC	T3	B3	50838	exp3
Gluc	00:07:30	CCCACCC	T3	B3	50071	exp3
Gluc	00:10:00	CCCACCC	T3	B3	49671	exp3
Gluc	00:00:00	SCRAMBLED_CCCACCC	T1	B1	59780	exp3
Gluc	00:02:30	SCRAMBLED_CCCACCC	T1	B1	59669	exp3
Gluc	00:05:00	SCRAMBLED_CCCACCC	T1	B1	59189	exp3
Gluc	00:07:30	SCRAMBLED_CCCACCC	T1	B1	58358	exp3
Gluc	00:10:00	SCRAMBLED_CCCACCC	T1	B1	57559	exp3
Gluc	00:00:00	SCRAMBLED_CCCACCC	T2	B1	58655	exp3
Gluc	00:02:30	SCRAMBLED_CCCACCC	T2	B1	58371	exp3
Gluc	00:05:00	SCRAMBLED_CCCACCC	T2	B1	57087	exp3
Gluc	00:07:30	SCRAMBLED_CCCACCC	T2	B1	56381	exp3
Gluc	00:10:00	SCRAMBLED_CCCACCC	T2	B1	56326	exp3
Gluc	00:00:00	SCRAMBLED_CCCACCC	T3	B1	55234	exp3
Gluc	00:02:30	SCRAMBLED_CCCACCC	T3	B1	54496	exp3
Gluc	00:05:00	SCRAMBLED_CCCACCC	T3	B1	53484	exp3
Gluc	00:07:30	SCRAMBLED_CCCACCC	T3	B1	52894	exp3
Gluc	00:10:00	SCRAMBLED_CCCACCC	T3	B1	52489	exp3
Gluc	00:00:00	SCRAMBLED_CCCACCC	T1	B2	42165	exp3
Gluc	00:02:30	SCRAMBLED_CCCACCC	T1	B2	41564	exp3
Gluc	00:05:00	SCRAMBLED_CCCACCC	T1	B2	40840	exp3
Gluc	00:07:30	SCRAMBLED_CCCACCC	T1	B2	40022	exp3
Gluc	00:10:00	SCRAMBLED_CCCACCC	T1	B2	39573	exp3
Gluc	00:00:00	SCRAMBLED_CCCACCC	T2	B2	40088	exp3
Gluc	00:02:30	SCRAMBLED_CCCACCC	T2	B2	39602	exp3
Gluc	00:05:00	SCRAMBLED_CCCACCC	T2	B2	39139	exp3
Gluc	00:07:30	SCRAMBLED_CCCACCC	T2	B2	38419	exp3
Gluc	00:10:00	SCRAMBLED_CCCACCC	T2	B2	37602	exp3
Gluc	00:00:00	SCRAMBLED_CCCACCC	T3	B2	46127	exp3
Gluc	00:02:30	SCRAMBLED_CCCACCC	T3	B2	45811	exp3
Gluc	00:05:00	SCRAMBLED_CCCACCC	T3	B2	45196	exp3
Gluc	00:07:30	SCRAMBLED_CCCACCC	T3	B2	44114	exp3
Gluc	00:10:00	SCRAMBLED_CCCACCC	T3	B2	43092	exp3
Gluc	00:00:00	SCRAMBLED_CCCACCC	T1	B3	48054	exp3
Gluc	00:02:30	SCRAMBLED_CCCACCC	T1	B3	47341	exp3
Gluc	00:05:00	SCRAMBLED_CCCACCC	T1	B3	47161	exp3
Gluc	00:07:30	SCRAMBLED_CCCACCC	T1	B3	46764	exp3
Gluc	00:10:00	SCRAMBLED_CCCACCC	T1	B3	46105	exp3
Gluc	00:00:00	SCRAMBLED_CCCACCC	T2	B3	39521	exp3
Gluc	00:02:30	SCRAMBLED_CCCACCC	T2	B3	39487	exp3
Gluc	00:05:00	SCRAMBLED_CCCACCC	T2	B3	38808	exp3
Gluc	00:07:30	SCRAMBLED_CCCACCC	T2	B3	37996	exp3
Gluc	00:10:00	SCRAMBLED_CCCACCC	T2	B3	37330	exp3
Gluc	00:00:00	SCRAMBLED_CCCACCC	T3	B3	34662	exp3
Gluc	00:02:30	SCRAMBLED_CCCACCC	T3	B3	34622	exp3
Gluc	00:05:00	SCRAMBLED_CCCACCC	T3	B3	34045	exp3
Gluc	00:07:30	SCRAMBLED_CCCACCC	T3	B3	34011	exp3
Gluc	00:10:00	SCRAMBLED_CCCACCC	T3	B3	33173	exp3
Gluc	00:00:00	CTGTCCT	T1	B1	63064	exp3
Gluc	00:02:30	CTGTCCT	T1	B1	63522	exp3
Gluc	00:05:00	CTGTCCT	T1	B1	62832	exp3
Gluc	00:07:30	CTGTCCT	T1	B1	61902	exp3
Gluc	00:10:00	CTGTCCT	T1	B1	62273	exp3
Gluc	00:00:00	CTGTCCT	T2	B1	53283	exp3
Gluc	00:02:30	CTGTCCT	T2	B1	52578	exp3
Gluc	00:05:00	CTGTCCT	T2	B1	52282	exp3
Gluc	00:07:30	CTGTCCT	T2	B1	51796	exp3
Gluc	00:10:00	CTGTCCT	T2	B1	51873	exp3
Gluc	00:00:00	CTGTCCT	T3	B1	46992	exp3
Gluc	00:02:30	CTGTCCT	T3	B1	47088	exp3
Gluc	00:05:00	CTGTCCT	T3	B1	46694	exp3
Gluc	00:07:30	CTGTCCT	T3	B1	45932	exp3
Gluc	00:10:00	CTGTCCT	T3	B1	45776	exp3
Gluc	00:00:00	CTGTCCT	T1	B2	53841	exp3
Gluc	00:02:30	CTGTCCT	T1	B2	53599	exp3
Gluc	00:05:00	CTGTCCT	T1	B2	53664	exp3
Gluc	00:07:30	CTGTCCT	T1	B2	53400	exp3
Gluc	00:10:00	CTGTCCT	T1	B2	52619	exp3
Gluc	00:00:00	CTGTCCT	T2	B2	57624	exp3
Gluc	00:02:30	CTGTCCT	T2	B2	57298	exp3
Gluc	00:05:00	CTGTCCT	T2	B2	57669	exp3
Gluc	00:07:30	CTGTCCT	T2	B2	56762	exp3
Gluc	00:10:00	CTGTCCT	T2	B2	56033	exp3
Gluc	00:00:00	CTGTCCT	T3	B2	49457	exp3
Gluc	00:02:30	CTGTCCT	T3	B2	48413	exp3
Gluc	00:05:00	CTGTCCT	T3	B2	47787	exp3
Gluc	00:07:30	CTGTCCT	T3	B2	47814	exp3
Gluc	00:10:00	CTGTCCT	T3	B2	46905	exp3
Gluc	00:00:00	CTGTCCT	T1	B3	33280	exp3
Gluc	00:02:30	CTGTCCT	T1	B3	33171	exp3
Gluc	00:05:00	CTGTCCT	T1	B3	32441	exp3
Gluc	00:07:30	CTGTCCT	T1	B3	31832	exp3
Gluc	00:10:00	CTGTCCT	T1	B3	31500	exp3
Gluc	00:00:00	CTGTCCT	T2	B3	36843	exp3
Gluc	00:02:30	CTGTCCT	T2	B3	36237	exp3
Gluc	00:05:00	CTGTCCT	T2	B3	35811	exp3
Gluc	00:07:30	CTGTCCT	T2	B3	35229	exp3
Gluc	00:10:00	CTGTCCT	T2	B3	34312	exp3
Gluc	00:00:00	CTGTCCT	T3	B3	42622	exp3
Gluc	00:02:30	CTGTCCT	T3	B3	42082	exp3
Gluc	00:05:00	CTGTCCT	T3	B3	41636	exp3
Gluc	00:07:30	CTGTCCT	T3	B3	41422	exp3
Gluc	00:10:00	CTGTCCT	T3	B3	40968	exp3
Gluc	00:00:00	SCRAMBLED_CTGTCCT	T1	B1	47872	exp3
Gluc	00:02:30	SCRAMBLED_CTGTCCT	T1	B1	47680	exp3
Gluc	00:05:00	SCRAMBLED_CTGTCCT	T1	B1	46793	exp3
Gluc	00:07:30	SCRAMBLED_CTGTCCT	T1	B1	46174	exp3
Gluc	00:10:00	SCRAMBLED_CTGTCCT	T1	B1	46680	exp3
Gluc	00:00:00	SCRAMBLED_CTGTCCT	T2	B1	43131	exp3
Gluc	00:02:30	SCRAMBLED_CTGTCCT	T2	B1	42812	exp3
Gluc	00:05:00	SCRAMBLED_CTGTCCT	T2	B1	42525	exp3
Gluc	00:07:30	SCRAMBLED_CTGTCCT	T2	B1	41978	exp3
Gluc	00:10:00	SCRAMBLED_CTGTCCT	T2	B1	41451	exp3
Gluc	00:00:00	SCRAMBLED_CTGTCCT	T3	B1	39117	exp3
Gluc	00:02:30	SCRAMBLED_CTGTCCT	T3	B1	38694	exp3
Gluc	00:05:00	SCRAMBLED_CTGTCCT	T3	B1	38914	exp3
Gluc	00:07:30	SCRAMBLED_CTGTCCT	T3	B1	37375	exp3
Gluc	00:10:00	SCRAMBLED_CTGTCCT	T3	B1	37555	exp3
Gluc	00:00:00	SCRAMBLED_CTGTCCT	T1	B2	45300	exp3
Gluc	00:02:30	SCRAMBLED_CTGTCCT	T1	B2	44497	exp3
Gluc	00:05:00	SCRAMBLED_CTGTCCT	T1	B2	43578	exp3
Gluc	00:07:30	SCRAMBLED_CTGTCCT	T1	B2	43426	exp3
Gluc	00:10:00	SCRAMBLED_CTGTCCT	T1	B2	42872	exp3
Gluc	00:00:00	SCRAMBLED_CTGTCCT	T2	B2	44999	exp3
Gluc	00:02:30	SCRAMBLED_CTGTCCT	T2	B2	43953	exp3
Gluc	00:05:00	SCRAMBLED_CTGTCCT	T2	B2	44067	exp3
Gluc	00:07:30	SCRAMBLED_CTGTCCT	T2	B2	43713	exp3
Gluc	00:10:00	SCRAMBLED_CTGTCCT	T2	B2	42425	exp3
Gluc	00:00:00	SCRAMBLED_CTGTCCT	T3	B2	40982	exp3
Gluc	00:02:30	SCRAMBLED_CTGTCCT	T3	B2	39673	exp3
Gluc	00:05:00	SCRAMBLED_CTGTCCT	T3	B2	39626	exp3
Gluc	00:07:30	SCRAMBLED_CTGTCCT	T3	B2	39185	exp3
Gluc	00:10:00	SCRAMBLED_CTGTCCT	T3	B2	38442	exp3
Gluc	00:00:00	SCRAMBLED_CTGTCCT	T1	B3	47807	exp3
Gluc	00:02:30	SCRAMBLED_CTGTCCT	T1	B3	47640	exp3
Gluc	00:05:00	SCRAMBLED_CTGTCCT	T1	B3	46588	exp3
Gluc	00:07:30	SCRAMBLED_CTGTCCT	T1	B3	46430	exp3
Gluc	00:10:00	SCRAMBLED_CTGTCCT	T1	B3	45956	exp3
Gluc	00:00:00	SCRAMBLED_CTGTCCT	T2	B3	48176	exp3
Gluc	00:02:30	SCRAMBLED_CTGTCCT	T2	B3	47694	exp3
Gluc	00:05:00	SCRAMBLED_CTGTCCT	T2	B3	46887	exp3
Gluc	00:07:30	SCRAMBLED_CTGTCCT	T2	B3	46180	exp3
Gluc	00:10:00	SCRAMBLED_CTGTCCT	T2	B3	45629	exp3
Gluc	00:00:00	SCRAMBLED_CTGTCCT	T3	B3	41083	exp3
Gluc	00:02:30	SCRAMBLED_CTGTCCT	T3	B3	40153	exp3
Gluc	00:05:00	SCRAMBLED_CTGTCCT	T3	B3	40010	exp3
Gluc	00:07:30	SCRAMBLED_CTGTCCT	T3	B3	40030	exp3
Gluc	00:10:00	SCRAMBLED_CTGTCCT	T3	B3	38761	exp3
Gluc	00:00:00	GGCGCCCG	T1	B1	49347	exp3
Gluc	00:02:30	GGCGCCCG	T1	B1	48446	exp3
Gluc	00:05:00	GGCGCCCG	T1	B1	47784	exp3
Gluc	00:07:30	GGCGCCCG	T1	B1	46620	exp3
Gluc	00:10:00	GGCGCCCG	T1	B1	46186	exp3
Gluc	00:00:00	GGCGCCCG	T2	B1	48407	exp3
Gluc	00:02:30	GGCGCCCG	T2	B1	47622	exp3
Gluc	00:05:00	GGCGCCCG	T2	B1	46954	exp3
Gluc	00:07:30	GGCGCCCG	T2	B1	45927	exp3
Gluc	00:10:00	GGCGCCCG	T2	B1	45776	exp3
Gluc	00:00:00	GGCGCCCG	T3	B1	54853	exp3
Gluc	00:02:30	GGCGCCCG	T3	B1	53977	exp3
Gluc	00:05:00	GGCGCCCG	T3	B1	54001	exp3
Gluc	00:07:30	GGCGCCCG	T3	B1	52607	exp3
Gluc	00:10:00	GGCGCCCG	T3	B1	51622	exp3
Gluc	00:00:00	GGCGCCCG	T1	B2	78900	exp3
Gluc	00:02:30	GGCGCCCG	T1	B2	77755	exp3
Gluc	00:05:00	GGCGCCCG	T1	B2	75787	exp3
Gluc	00:07:30	GGCGCCCG	T1	B2	74884	exp3
Gluc	00:10:00	GGCGCCCG	T1	B2	73572	exp3
Gluc	00:00:00	GGCGCCCG	T2	B2	78139	exp3
Gluc	00:02:30	GGCGCCCG	T2	B2	76624	exp3
Gluc	00:05:00	GGCGCCCG	T2	B2	75578	exp3
Gluc	00:07:30	GGCGCCCG	T2	B2	74046	exp3
Gluc	00:10:00	GGCGCCCG	T2	B2	72285	exp3
Gluc	00:00:00	GGCGCCCG	T3	B2	72771	exp3
Gluc	00:02:30	GGCGCCCG	T3	B2	70870	exp3
Gluc	00:05:00	GGCGCCCG	T3	B2	69002	exp3
Gluc	00:07:30	GGCGCCCG	T3	B2	68293	exp3
Gluc	00:10:00	GGCGCCCG	T3	B2	67480	exp3
Gluc	00:00:00	GGCGCCCG	T1	B3	87190	exp3
Gluc	00:02:30	GGCGCCCG	T1	B3	84998	exp3
Gluc	00:05:00	GGCGCCCG	T1	B3	83927	exp3
Gluc	00:07:30	GGCGCCCG	T1	B3	81785	exp3
Gluc	00:10:00	GGCGCCCG	T1	B3	80102	exp3
Gluc	00:00:00	GGCGCCCG	T2	B3	80363	exp3
Gluc	00:02:30	GGCGCCCG	T2	B3	78613	exp3
Gluc	00:05:00	GGCGCCCG	T2	B3	77061	exp3
Gluc	00:07:30	GGCGCCCG	T2	B3	75716	exp3
Gluc	00:10:00	GGCGCCCG	T2	B3	74869	exp3
Gluc	00:00:00	GGCGCCCG	T3	B3	75725	exp3
Gluc	00:02:30	GGCGCCCG	T3	B3	74218	exp3
Gluc	00:05:00	GGCGCCCG	T3	B3	73086	exp3
Gluc	00:07:30	GGCGCCCG	T3	B3	71186	exp3
Gluc	00:10:00	GGCGCCCG	T3	B3	69423	exp3
Gluc	00:00:00	SCRAMBLED_GGCGCCCG	T1	B1	37072	exp3
Gluc	00:02:30	SCRAMBLED_GGCGCCCG	T1	B1	37060	exp3
Gluc	00:05:00	SCRAMBLED_GGCGCCCG	T1	B1	36953	exp3
Gluc	00:07:30	SCRAMBLED_GGCGCCCG	T1	B1	37035	exp3
Gluc	00:10:00	SCRAMBLED_GGCGCCCG	T1	B1	36254	exp3
Gluc	00:00:00	SCRAMBLED_GGCGCCCG	T2	B1	33613	exp3
Gluc	00:02:30	SCRAMBLED_GGCGCCCG	T2	B1	33698	exp3
Gluc	00:05:00	SCRAMBLED_GGCGCCCG	T2	B1	33331	exp3
Gluc	00:07:30	SCRAMBLED_GGCGCCCG	T2	B1	32836	exp3
Gluc	00:10:00	SCRAMBLED_GGCGCCCG	T2	B1	32403	exp3
Gluc	00:00:00	SCRAMBLED_GGCGCCCG	T3	B1	27704	exp3
Gluc	00:02:30	SCRAMBLED_GGCGCCCG	T3	B1	27918	exp3
Gluc	00:05:00	SCRAMBLED_GGCGCCCG	T3	B1	27866	exp3
Gluc	00:07:30	SCRAMBLED_GGCGCCCG	T3	B1	27655	exp3
Gluc	00:10:00	SCRAMBLED_GGCGCCCG	T3	B1	26962	exp3
Gluc	00:00:00	SCRAMBLED_GGCGCCCG	T1	B2	26354	exp3
Gluc	00:02:30	SCRAMBLED_GGCGCCCG	T1	B2	26031	exp3
Gluc	00:05:00	SCRAMBLED_GGCGCCCG	T1	B2	25428	exp3
Gluc	00:07:30	SCRAMBLED_GGCGCCCG	T1	B2	24694	exp3
Gluc	00:10:00	SCRAMBLED_GGCGCCCG	T1	B2	24669	exp3
Gluc	00:00:00	SCRAMBLED_GGCGCCCG	T2	B2	25881	exp3
Gluc	00:02:30	SCRAMBLED_GGCGCCCG	T2	B2	25782	exp3
Gluc	00:05:00	SCRAMBLED_GGCGCCCG	T2	B2	24854	exp3
Gluc	00:07:30	SCRAMBLED_GGCGCCCG	T2	B2	24653	exp3
Gluc	00:10:00	SCRAMBLED_GGCGCCCG	T2	B2	24434	exp3
Gluc	00:00:00	SCRAMBLED_GGCGCCCG	T3	B2	25448	exp3
Gluc	00:02:30	SCRAMBLED_GGCGCCCG	T3	B2	25475	exp3
Gluc	00:05:00	SCRAMBLED_GGCGCCCG	T3	B2	25752	exp3
Gluc	00:07:30	SCRAMBLED_GGCGCCCG	T3	B2	25093	exp3
Gluc	00:10:00	SCRAMBLED_GGCGCCCG	T3	B2	24534	exp3
Gluc	00:00:00	SCRAMBLED_GGCGCCCG	T1	B3	45190	exp3
Gluc	00:02:30	SCRAMBLED_GGCGCCCG	T1	B3	44705	exp3
Gluc	00:05:00	SCRAMBLED_GGCGCCCG	T1	B3	45001	exp3
Gluc	00:07:30	SCRAMBLED_GGCGCCCG	T1	B3	44222	exp3
Gluc	00:10:00	SCRAMBLED_GGCGCCCG	T1	B3	43619	exp3
Gluc	00:00:00	SCRAMBLED_GGCGCCCG	T2	B3	34988	exp3
Gluc	00:02:30	SCRAMBLED_GGCGCCCG	T2	B3	34370	exp3
Gluc	00:05:00	SCRAMBLED_GGCGCCCG	T2	B3	34430	exp3
Gluc	00:07:30	SCRAMBLED_GGCGCCCG	T2	B3	34223	exp3
Gluc	00:10:00	SCRAMBLED_GGCGCCCG	T2	B3	33477	exp3
Gluc	00:00:00	SCRAMBLED_GGCGCCCG	T3	B3	33056	exp3
Gluc	00:02:30	SCRAMBLED_GGCGCCCG	T3	B3	32798	exp3
Gluc	00:05:00	SCRAMBLED_GGCGCCCG	T3	B3	32209	exp3
Gluc	00:07:30	SCRAMBLED_GGCGCCCG	T3	B3	31842	exp3
Gluc	00:10:00	SCRAMBLED_GGCGCCCG	T3	B3	31475	exp3
Gluc	00:00:00	TTCCGTTCCG	T1	B1	81549	exp3
Gluc	00:02:30	TTCCGTTCCG	T1	B1	81066	exp3
Gluc	00:05:00	TTCCGTTCCG	T1	B1	79481	exp3
Gluc	00:07:30	TTCCGTTCCG	T1	B1	77993	exp3
Gluc	00:10:00	TTCCGTTCCG	T1	B1	76675	exp3
Gluc	00:00:00	TTCCGTTCCG	T2	B1	70672	exp3
Gluc	00:02:30	TTCCGTTCCG	T2	B1	70334	exp3
Gluc	00:05:00	TTCCGTTCCG	T2	B1	68857	exp3
Gluc	00:07:30	TTCCGTTCCG	T2	B1	67194	exp3
Gluc	00:10:00	TTCCGTTCCG	T2	B1	66516	exp3
Gluc	00:00:00	TTCCGTTCCG	T3	B1	67381	exp3
Gluc	00:02:30	TTCCGTTCCG	T3	B1	66099	exp3
Gluc	00:05:00	TTCCGTTCCG	T3	B1	65001	exp3
Gluc	00:07:30	TTCCGTTCCG	T3	B1	63782	exp3
Gluc	00:10:00	TTCCGTTCCG	T3	B1	62784	exp3
Gluc	00:00:00	TTCCGTTCCG	T1	B2	99417	exp3
Gluc	00:02:30	TTCCGTTCCG	T1	B2	97548	exp3
Gluc	00:05:00	TTCCGTTCCG	T1	B2	96029	exp3
Gluc	00:07:30	TTCCGTTCCG	T1	B2	93608	exp3
Gluc	00:10:00	TTCCGTTCCG	T1	B2	92114	exp3
Gluc	00:00:00	TTCCGTTCCG	T2	B2	90302	exp3
Gluc	00:02:30	TTCCGTTCCG	T2	B2	87721	exp3
Gluc	00:05:00	TTCCGTTCCG	T2	B2	86521	exp3
Gluc	00:07:30	TTCCGTTCCG	T2	B2	84816	exp3
Gluc	00:10:00	TTCCGTTCCG	T2	B2	83086	exp3
Gluc	00:00:00	TTCCGTTCCG	T3	B2	79026	exp3
Gluc	00:02:30	TTCCGTTCCG	T3	B2	76788	exp3
Gluc	00:05:00	TTCCGTTCCG	T3	B2	75090	exp3
Gluc	00:07:30	TTCCGTTCCG	T3	B2	74122	exp3
Gluc	00:10:00	TTCCGTTCCG	T3	B2	72562	exp3
Gluc	00:00:00	TTCCGTTCCG	T1	B3	51357	exp3
Gluc	00:02:30	TTCCGTTCCG	T1	B3	50114	exp3
Gluc	00:05:00	TTCCGTTCCG	T1	B3	48597	exp3
Gluc	00:07:30	TTCCGTTCCG	T1	B3	47687	exp3
Gluc	00:10:00	TTCCGTTCCG	T1	B3	46819	exp3
Gluc	00:00:00	TTCCGTTCCG	T2	B3	40257	exp3
Gluc	00:02:30	TTCCGTTCCG	T2	B3	39663	exp3
Gluc	00:05:00	TTCCGTTCCG	T2	B3	38327	exp3
Gluc	00:07:30	TTCCGTTCCG	T2	B3	37694	exp3
Gluc	00:10:00	TTCCGTTCCG	T2	B3	36940	exp3
Gluc	00:00:00	TTCCGTTCCG	T3	B3	57000	exp3
Gluc	00:02:30	TTCCGTTCCG	T3	B3	56160	exp3
Gluc	00:05:00	TTCCGTTCCG	T3	B3	54342	exp3
Gluc	00:07:30	TTCCGTTCCG	T3	B3	53250	exp3
Gluc	00:10:00	TTCCGTTCCG	T3	B3	51713	exp3
Gluc	00:00:00	SCRAMBLED_TTCCGTTCCG	T1	B1	31033	exp3
Gluc	00:02:30	SCRAMBLED_TTCCGTTCCG	T1	B1	30816	exp3
Gluc	00:05:00	SCRAMBLED_TTCCGTTCCG	T1	B1	30742	exp3
Gluc	00:07:30	SCRAMBLED_TTCCGTTCCG	T1	B1	29798	exp3
Gluc	00:10:00	SCRAMBLED_TTCCGTTCCG	T1	B1	29131	exp3
Gluc	00:00:00	SCRAMBLED_TTCCGTTCCG	T2	B1	39218	exp3
Gluc	00:02:30	SCRAMBLED_TTCCGTTCCG	T2	B1	38962	exp3
Gluc	00:05:00	SCRAMBLED_TTCCGTTCCG	T2	B1	38563	exp3
Gluc	00:07:30	SCRAMBLED_TTCCGTTCCG	T2	B1	37018	exp3
Gluc	00:10:00	SCRAMBLED_TTCCGTTCCG	T2	B1	35816	exp3
Gluc	00:00:00	SCRAMBLED_TTCCGTTCCG	T3	B1	35643	exp3
Gluc	00:02:30	SCRAMBLED_TTCCGTTCCG	T3	B1	35497	exp3
Gluc	00:05:00	SCRAMBLED_TTCCGTTCCG	T3	B1	34128	exp3
Gluc	00:07:30	SCRAMBLED_TTCCGTTCCG	T3	B1	33700	exp3
Gluc	00:10:00	SCRAMBLED_TTCCGTTCCG	T3	B1	33237	exp3
Gluc	00:00:00	SCRAMBLED_TTCCGTTCCG	T1	B2	42698	exp3
Gluc	00:02:30	SCRAMBLED_TTCCGTTCCG	T1	B2	43323	exp3
Gluc	00:05:00	SCRAMBLED_TTCCGTTCCG	T1	B2	44224	exp3
Gluc	00:07:30	SCRAMBLED_TTCCGTTCCG	T1	B2	42879	exp3
Gluc	00:10:00	SCRAMBLED_TTCCGTTCCG	T1	B2	42917	exp3
Gluc	00:00:00	SCRAMBLED_TTCCGTTCCG	T2	B2	36394	exp3
Gluc	00:02:30	SCRAMBLED_TTCCGTTCCG	T2	B2	36623	exp3
Gluc	00:05:00	SCRAMBLED_TTCCGTTCCG	T2	B2	36683	exp3
Gluc	00:07:30	SCRAMBLED_TTCCGTTCCG	T2	B2	36554	exp3
Gluc	00:10:00	SCRAMBLED_TTCCGTTCCG	T2	B2	36287	exp3
Gluc	00:00:00	SCRAMBLED_TTCCGTTCCG	T3	B2	34025	exp3
Gluc	00:02:30	SCRAMBLED_TTCCGTTCCG	T3	B2	33970	exp3
Gluc	00:05:00	SCRAMBLED_TTCCGTTCCG	T3	B2	33665	exp3
Gluc	00:07:30	SCRAMBLED_TTCCGTTCCG	T3	B2	33579	exp3
Gluc	00:10:00	SCRAMBLED_TTCCGTTCCG	T3	B2	33167	exp3
Gluc	00:00:00	SCRAMBLED_TTCCGTTCCG	T1	B3	42637	exp3
Gluc	00:02:30	SCRAMBLED_TTCCGTTCCG	T1	B3	42879	exp3
Gluc	00:05:00	SCRAMBLED_TTCCGTTCCG	T1	B3	42331	exp3
Gluc	00:07:30	SCRAMBLED_TTCCGTTCCG	T1	B3	42359	exp3
Gluc	00:10:00	SCRAMBLED_TTCCGTTCCG	T1	B3	42138	exp3
Gluc	00:00:00	SCRAMBLED_TTCCGTTCCG	T2	B3	40950	exp3
Gluc	00:02:30	SCRAMBLED_TTCCGTTCCG	T2	B3	40665	exp3
Gluc	00:05:00	SCRAMBLED_TTCCGTTCCG	T2	B3	40637	exp3
Gluc	00:07:30	SCRAMBLED_TTCCGTTCCG	T2	B3	40180	exp3
Gluc	00:10:00	SCRAMBLED_TTCCGTTCCG	T2	B3	39926	exp3
Gluc	00:00:00	SCRAMBLED_TTCCGTTCCG	T3	B3	34333	exp3
Gluc	00:02:30	SCRAMBLED_TTCCGTTCCG	T3	B3	34033	exp3
Gluc	00:05:00	SCRAMBLED_TTCCGTTCCG	T3	B3	33372	exp3
Gluc	00:07:30	SCRAMBLED_TTCCGTTCCG	T3	B3	33225	exp3
Gluc	00:10:00	SCRAMBLED_TTCCGTTCCG	T3	B3	33001	exp3
SEAP	00:00:00	no motif	T1	B1	3202	exp3
SEAP	00:02:30	no motif	T1	B1	3837	exp3
SEAP	00:05:00	no motif	T1	B1	4346	exp3
SEAP	00:07:30	no motif	T1	B1	4671	exp3
SEAP	00:10:00	no motif	T1	B1	4971	exp3
SEAP	00:00:00	no motif	T2	B1	3260	exp3
SEAP	00:02:30	no motif	T2	B1	3789	exp3
SEAP	00:05:00	no motif	T2	B1	4147	exp3
SEAP	00:07:30	no motif	T2	B1	4511	exp3
SEAP	00:10:00	no motif	T2	B1	4825	exp3
SEAP	00:00:00	no motif	T3	B1		exp3
SEAP	00:02:30	no motif	T3	B1		exp3
SEAP	00:05:00	no motif	T3	B1		exp3
SEAP	00:07:30	no motif	T3	B1		exp3
SEAP	00:10:00	no motif	T3	B1		exp3
SEAP	00:00:00	no motif	T1	B2	3298	exp3
SEAP	00:02:30	no motif	T1	B2	3845	exp3
SEAP	00:05:00	no motif	T1	B2	4173	exp3
SEAP	00:07:30	no motif	T1	B2	4610	exp3
SEAP	00:10:00	no motif	T1	B2	4664	exp3
SEAP	00:00:00	no motif	T2	B2	3429	exp3
SEAP	00:02:30	no motif	T2	B2	3809	exp3
SEAP	00:05:00	no motif	T2	B2	4209	exp3
SEAP	00:07:30	no motif	T2	B2	4486	exp3
SEAP	00:10:00	no motif	T2	B2	4723	exp3
SEAP	00:00:00	no motif	T3	B2		exp3
SEAP	00:02:30	no motif	T3	B2		exp3
SEAP	00:05:00	no motif	T3	B2		exp3
SEAP	00:07:30	no motif	T3	B2		exp3
SEAP	00:10:00	no motif	T3	B2		exp3
SEAP	00:00:00	no motif	T1	B3		exp3
SEAP	00:02:30	no motif	T1	B3		exp3
SEAP	00:05:00	no motif	T1	B3		exp3
SEAP	00:07:30	no motif	T1	B3		exp3
SEAP	00:10:00	no motif	T1	B3		exp3
SEAP	00:00:00	no motif	T2	B3		exp3
SEAP	00:02:30	no motif	T2	B3		exp3
SEAP	00:05:00	no motif	T2	B3		exp3
SEAP	00:07:30	no motif	T2	B3		exp3
SEAP	00:10:00	no motif	T2	B3		exp3
SEAP	00:00:00	no motif	T3	B3		exp3
SEAP	00:02:30	no motif	T3	B3		exp3
SEAP	00:05:00	no motif	T3	B3		exp3
SEAP	00:07:30	no motif	T3	B3		exp3
SEAP	00:10:00	no motif	T3	B3		exp3
SEAP	00:00:00	CACGT	T1	B1	3534	exp3
SEAP	00:02:30	CACGT	T1	B1	4097	exp3
SEAP	00:05:00	CACGT	T1	B1	4419	exp3
SEAP	00:07:30	CACGT	T1	B1	4882	exp3
SEAP	00:10:00	CACGT	T1	B1	5077	exp3
SEAP	00:00:00	CACGT	T2	B1	3664	exp3
SEAP	00:02:30	CACGT	T2	B1	4004	exp3
SEAP	00:05:00	CACGT	T2	B1	4438	exp3
SEAP	00:07:30	CACGT	T2	B1	4673	exp3
SEAP	00:10:00	CACGT	T2	B1	4893	exp3
SEAP	00:00:00	CACGT	T3	B1	3559	exp3
SEAP	00:02:30	CACGT	T3	B1	4017	exp3
SEAP	00:05:00	CACGT	T3	B1	4639	exp3
SEAP	00:07:30	CACGT	T3	B1	4809	exp3
SEAP	00:10:00	CACGT	T3	B1	5156	exp3
SEAP	00:00:00	CACGT	T1	B2	3586	exp3
SEAP	00:02:30	CACGT	T1	B2	4344	exp3
SEAP	00:05:00	CACGT	T1	B2	4658	exp3
SEAP	00:07:30	CACGT	T1	B2	5021	exp3
SEAP	00:10:00	CACGT	T1	B2	5025	exp3
SEAP	00:00:00	CACGT	T2	B2	3596	exp3
SEAP	00:02:30	CACGT	T2	B2	4041	exp3
SEAP	00:05:00	CACGT	T2	B2	4614	exp3
SEAP	00:07:30	CACGT	T2	B2	4808	exp3
SEAP	00:10:00	CACGT	T2	B2	4920	exp3
SEAP	00:00:00	CACGT	T3	B2	3612	exp3
SEAP	00:02:30	CACGT	T3	B2	4199	exp3
SEAP	00:05:00	CACGT	T3	B2	4542	exp3
SEAP	00:07:30	CACGT	T3	B2	5039	exp3
SEAP	00:10:00	CACGT	T3	B2	5102	exp3
SEAP	00:00:00	CACGT	T1	B3	3948	exp3
SEAP	00:02:30	CACGT	T1	B3	4383	exp3
SEAP	00:05:00	CACGT	T1	B3	5147	exp3
SEAP	00:07:30	CACGT	T1	B3	5209	exp3
SEAP	00:10:00	CACGT	T1	B3	5511	exp3
SEAP	00:00:00	CACGT	T2	B3	3731	exp3
SEAP	00:02:30	CACGT	T2	B3	4304	exp3
SEAP	00:05:00	CACGT	T2	B3	4835	exp3
SEAP	00:07:30	CACGT	T2	B3	5157	exp3
SEAP	00:10:00	CACGT	T2	B3	5330	exp3
SEAP	00:00:00	CACGT	T3	B3	3816	exp3
SEAP	00:02:30	CACGT	T3	B3	4443	exp3
SEAP	00:05:00	CACGT	T3	B3	5008	exp3
SEAP	00:07:30	CACGT	T3	B3	5163	exp3
SEAP	00:10:00	CACGT	T3	B3	5699	exp3
SEAP	00:00:00	SCRAMBLED_CACGT	T1	B1	2964	exp3
SEAP	00:02:30	SCRAMBLED_CACGT	T1	B1	3476	exp3
SEAP	00:05:00	SCRAMBLED_CACGT	T1	B1	3786	exp3
SEAP	00:07:30	SCRAMBLED_CACGT	T1	B1	4084	exp3
SEAP	00:10:00	SCRAMBLED_CACGT	T1	B1	4335	exp3
SEAP	00:00:00	SCRAMBLED_CACGT	T2	B1	3036	exp3
SEAP	00:02:30	SCRAMBLED_CACGT	T2	B1	3341	exp3
SEAP	00:05:00	SCRAMBLED_CACGT	T2	B1	3716	exp3
SEAP	00:07:30	SCRAMBLED_CACGT	T2	B1	4010	exp3
SEAP	00:10:00	SCRAMBLED_CACGT	T2	B1	4140	exp3
SEAP	00:00:00	SCRAMBLED_CACGT	T3	B1	2869	exp3
SEAP	00:02:30	SCRAMBLED_CACGT	T3	B1	3529	exp3
SEAP	00:05:00	SCRAMBLED_CACGT	T3	B1	3749	exp3
SEAP	00:07:30	SCRAMBLED_CACGT	T3	B1	3955	exp3
SEAP	00:10:00	SCRAMBLED_CACGT	T3	B1	4107	exp3
SEAP	00:00:00	SCRAMBLED_CACGT	T1	B2	3692	exp3
SEAP	00:02:30	SCRAMBLED_CACGT	T1	B2	4306	exp3
SEAP	00:05:00	SCRAMBLED_CACGT	T1	B2	4566	exp3
SEAP	00:07:30	SCRAMBLED_CACGT	T1	B2	4915	exp3
SEAP	00:10:00	SCRAMBLED_CACGT	T1	B2	5033	exp3
SEAP	00:00:00	SCRAMBLED_CACGT	T2	B2	3646	exp3
SEAP	00:02:30	SCRAMBLED_CACGT	T2	B2	4180	exp3
SEAP	00:05:00	SCRAMBLED_CACGT	T2	B2	4627	exp3
SEAP	00:07:30	SCRAMBLED_CACGT	T2	B2	4660	exp3
SEAP	00:10:00	SCRAMBLED_CACGT	T2	B2	5008	exp3
SEAP	00:00:00	SCRAMBLED_CACGT	T3	B2	3731	exp3
SEAP	00:02:30	SCRAMBLED_CACGT	T3	B2	4167	exp3
SEAP	00:05:00	SCRAMBLED_CACGT	T3	B2	4454	exp3
SEAP	00:07:30	SCRAMBLED_CACGT	T3	B2	4743	exp3
SEAP	00:10:00	SCRAMBLED_CACGT	T3	B2	4976	exp3
SEAP	00:00:00	SCRAMBLED_CACGT	T1	B3	3492	exp3
SEAP	00:02:30	SCRAMBLED_CACGT	T1	B3	3873	exp3
SEAP	00:05:00	SCRAMBLED_CACGT	T1	B3	4319	exp3
SEAP	00:07:30	SCRAMBLED_CACGT	T1	B3	4514	exp3
SEAP	00:10:00	SCRAMBLED_CACGT	T1	B3	4719	exp3
SEAP	00:00:00	SCRAMBLED_CACGT	T2	B3	3428	exp3
SEAP	00:02:30	SCRAMBLED_CACGT	T2	B3	3844	exp3
SEAP	00:05:00	SCRAMBLED_CACGT	T2	B3	4305	exp3
SEAP	00:07:30	SCRAMBLED_CACGT	T2	B3	4521	exp3
SEAP	00:10:00	SCRAMBLED_CACGT	T2	B3	4854	exp3
SEAP	00:00:00	SCRAMBLED_CACGT	T3	B3	3441	exp3
SEAP	00:02:30	SCRAMBLED_CACGT	T3	B3	3796	exp3
SEAP	00:05:00	SCRAMBLED_CACGT	T3	B3	4288	exp3
SEAP	00:07:30	SCRAMBLED_CACGT	T3	B3	4424	exp3
SEAP	00:10:00	SCRAMBLED_CACGT	T3	B3	4631	exp3
SEAP	00:00:00	CCCACCC	T1	B1	3715	exp3
SEAP	00:02:30	CCCACCC	T1	B1	4231	exp3
SEAP	00:05:00	CCCACCC	T1	B1	4617	exp3
SEAP	00:07:30	CCCACCC	T1	B1	5183	exp3
SEAP	00:10:00	CCCACCC	T1	B1	5281	exp3
SEAP	00:00:00	CCCACCC	T2	B1	3562	exp3
SEAP	00:02:30	CCCACCC	T2	B1	4167	exp3
SEAP	00:05:00	CCCACCC	T2	B1	4596	exp3
SEAP	00:07:30	CCCACCC	T2	B1	4830	exp3
SEAP	00:10:00	CCCACCC	T2	B1	5215	exp3
SEAP	00:00:00	CCCACCC	T3	B1	3691	exp3
SEAP	00:02:30	CCCACCC	T3	B1	4355	exp3
SEAP	00:05:00	CCCACCC	T3	B1	4845	exp3
SEAP	00:07:30	CCCACCC	T3	B1	5015	exp3
SEAP	00:10:00	CCCACCC	T3	B1	5224	exp3
SEAP	00:00:00	CCCACCC	T1	B2	3459	exp3
SEAP	00:02:30	CCCACCC	T1	B2	3931	exp3
SEAP	00:05:00	CCCACCC	T1	B2	4473	exp3
SEAP	00:07:30	CCCACCC	T1	B2	4642	exp3
SEAP	00:10:00	CCCACCC	T1	B2	4820	exp3
SEAP	00:00:00	CCCACCC	T2	B2	3435	exp3
SEAP	00:02:30	CCCACCC	T2	B2	3928	exp3
SEAP	00:05:00	CCCACCC	T2	B2	4333	exp3
SEAP	00:07:30	CCCACCC	T2	B2	4737	exp3
SEAP	00:10:00	CCCACCC	T2	B2	4650	exp3
SEAP	00:00:00	CCCACCC	T3	B2	3329	exp3
SEAP	00:02:30	CCCACCC	T3	B2	3920	exp3
SEAP	00:05:00	CCCACCC	T3	B2	4498	exp3
SEAP	00:07:30	CCCACCC	T3	B2	4657	exp3
SEAP	00:10:00	CCCACCC	T3	B2	4954	exp3
SEAP	00:00:00	CCCACCC	T1	B3	3805	exp3
SEAP	00:02:30	CCCACCC	T1	B3	4248	exp3
SEAP	00:05:00	CCCACCC	T1	B3	4673	exp3
SEAP	00:07:30	CCCACCC	T1	B3	4937	exp3
SEAP	00:10:00	CCCACCC	T1	B3	5095	exp3
SEAP	00:00:00	CCCACCC	T2	B3	3810	exp3
SEAP	00:02:30	CCCACCC	T2	B3	4317	exp3
SEAP	00:05:00	CCCACCC	T2	B3	4752	exp3
SEAP	00:07:30	CCCACCC	T2	B3	5084	exp3
SEAP	00:10:00	CCCACCC	T2	B3	5106	exp3
SEAP	00:00:00	CCCACCC	T3	B3	3605	exp3
SEAP	00:02:30	CCCACCC	T3	B3	4156	exp3
SEAP	00:05:00	CCCACCC	T3	B3	4658	exp3
SEAP	00:07:30	CCCACCC	T3	B3	4808	exp3
SEAP	00:10:00	CCCACCC	T3	B3	5015	exp3
SEAP	00:00:00	SCRAMBLED_CCCACCC	T1	B1	3796	exp3
SEAP	00:02:30	SCRAMBLED_CCCACCC	T1	B1	4323	exp3
SEAP	00:05:00	SCRAMBLED_CCCACCC	T1	B1	4651	exp3
SEAP	00:07:30	SCRAMBLED_CCCACCC	T1	B1	5031	exp3
SEAP	00:10:00	SCRAMBLED_CCCACCC	T1	B1	5226	exp3
SEAP	00:00:00	SCRAMBLED_CCCACCC	T2	B1	3708	exp3
SEAP	00:02:30	SCRAMBLED_CCCACCC	T2	B1	4340	exp3
SEAP	00:05:00	SCRAMBLED_CCCACCC	T2	B1	4720	exp3
SEAP	00:07:30	SCRAMBLED_CCCACCC	T2	B1	5026	exp3
SEAP	00:10:00	SCRAMBLED_CCCACCC	T2	B1	5115	exp3
SEAP	00:00:00	SCRAMBLED_CCCACCC	T3	B1	3883	exp3
SEAP	00:02:30	SCRAMBLED_CCCACCC	T3	B1	4510	exp3
SEAP	00:05:00	SCRAMBLED_CCCACCC	T3	B1	4942	exp3
SEAP	00:07:30	SCRAMBLED_CCCACCC	T3	B1	5062	exp3
SEAP	00:10:00	SCRAMBLED_CCCACCC	T3	B1	5326	exp3
SEAP	00:00:00	SCRAMBLED_CCCACCC	T1	B2	3457	exp3
SEAP	00:02:30	SCRAMBLED_CCCACCC	T1	B2	3993	exp3
SEAP	00:05:00	SCRAMBLED_CCCACCC	T1	B2	4339	exp3
SEAP	00:07:30	SCRAMBLED_CCCACCC	T1	B2	4781	exp3
SEAP	00:10:00	SCRAMBLED_CCCACCC	T1	B2	4866	exp3
SEAP	00:00:00	SCRAMBLED_CCCACCC	T2	B2	3608	exp3
SEAP	00:02:30	SCRAMBLED_CCCACCC	T2	B2	4156	exp3
SEAP	00:05:00	SCRAMBLED_CCCACCC	T2	B2	4601	exp3
SEAP	00:07:30	SCRAMBLED_CCCACCC	T2	B2	4972	exp3
SEAP	00:10:00	SCRAMBLED_CCCACCC	T2	B2	4924	exp3
SEAP	00:00:00	SCRAMBLED_CCCACCC	T3	B2	3535	exp3
SEAP	00:02:30	SCRAMBLED_CCCACCC	T3	B2	4034	exp3
SEAP	00:05:00	SCRAMBLED_CCCACCC	T3	B2	4437	exp3
SEAP	00:07:30	SCRAMBLED_CCCACCC	T3	B2	4639	exp3
SEAP	00:10:00	SCRAMBLED_CCCACCC	T3	B2	4958	exp3
SEAP	00:00:00	SCRAMBLED_CCCACCC	T1	B3	3761	exp3
SEAP	00:02:30	SCRAMBLED_CCCACCC	T1	B3	4221	exp3
SEAP	00:05:00	SCRAMBLED_CCCACCC	T1	B3	4487	exp3
SEAP	00:07:30	SCRAMBLED_CCCACCC	T1	B3	4893	exp3
SEAP	00:10:00	SCRAMBLED_CCCACCC	T1	B3	4927	exp3
SEAP	00:00:00	SCRAMBLED_CCCACCC	T2	B3	3819	exp3
SEAP	00:02:30	SCRAMBLED_CCCACCC	T2	B3	4326	exp3
SEAP	00:05:00	SCRAMBLED_CCCACCC	T2	B3	4702	exp3
SEAP	00:07:30	SCRAMBLED_CCCACCC	T2	B3	4979	exp3
SEAP	00:10:00	SCRAMBLED_CCCACCC	T2	B3	5044	exp3
SEAP	00:00:00	SCRAMBLED_CCCACCC	T3	B3	3760	exp3
SEAP	00:02:30	SCRAMBLED_CCCACCC	T3	B3	4170	exp3
SEAP	00:05:00	SCRAMBLED_CCCACCC	T3	B3	4721	exp3
SEAP	00:07:30	SCRAMBLED_CCCACCC	T3	B3	4902	exp3
SEAP	00:10:00	SCRAMBLED_CCCACCC	T3	B3	4968	exp3
SEAP	00:00:00	CTGTCCT	T1	B1	3514	exp3
SEAP	00:02:30	CTGTCCT	T1	B1	4138	exp3
SEAP	00:05:00	CTGTCCT	T1	B1	4681	exp3
SEAP	00:07:30	CTGTCCT	T1	B1	4869	exp3
SEAP	00:10:00	CTGTCCT	T1	B1	4787	exp3
SEAP	00:00:00	CTGTCCT	T2	B1	3712	exp3
SEAP	00:02:30	CTGTCCT	T2	B1	4122	exp3
SEAP	00:05:00	CTGTCCT	T2	B1	4490	exp3
SEAP	00:07:30	CTGTCCT	T2	B1	4828	exp3
SEAP	00:10:00	CTGTCCT	T2	B1	4885	exp3
SEAP	00:00:00	CTGTCCT	T3	B1	3693	exp3
SEAP	00:02:30	CTGTCCT	T3	B1	4259	exp3
SEAP	00:05:00	CTGTCCT	T3	B1	4397	exp3
SEAP	00:07:30	CTGTCCT	T3	B1	4786	exp3
SEAP	00:10:00	CTGTCCT	T3	B1	4772	exp3
SEAP	00:00:00	CTGTCCT	T1	B2	3916	exp3
SEAP	00:02:30	CTGTCCT	T1	B2	4357	exp3
SEAP	00:05:00	CTGTCCT	T1	B2	4897	exp3
SEAP	00:07:30	CTGTCCT	T1	B2	5084	exp3
SEAP	00:10:00	CTGTCCT	T1	B2	4998	exp3
SEAP	00:00:00	CTGTCCT	T2	B2	4017	exp3
SEAP	00:02:30	CTGTCCT	T2	B2	4348	exp3
SEAP	00:05:00	CTGTCCT	T2	B2	4896	exp3
SEAP	00:07:30	CTGTCCT	T2	B2	5068	exp3
SEAP	00:10:00	CTGTCCT	T2	B2	5345	exp3
SEAP	00:00:00	CTGTCCT	T3	B2	4026	exp3
SEAP	00:02:30	CTGTCCT	T3	B2	4434	exp3
SEAP	00:05:00	CTGTCCT	T3	B2	4876	exp3
SEAP	00:07:30	CTGTCCT	T3	B2	5053	exp3
SEAP	00:10:00	CTGTCCT	T3	B2	5130	exp3
SEAP	00:00:00	CTGTCCT	T1	B3	3899	exp3
SEAP	00:02:30	CTGTCCT	T1	B3	4568	exp3
SEAP	00:05:00	CTGTCCT	T1	B3	4748	exp3
SEAP	00:07:30	CTGTCCT	T1	B3	5474	exp3
SEAP	00:10:00	CTGTCCT	T1	B3	5443	exp3
SEAP	00:00:00	CTGTCCT	T2	B3	3776	exp3
SEAP	00:02:30	CTGTCCT	T2	B3	4391	exp3
SEAP	00:05:00	CTGTCCT	T2	B3	4875	exp3
SEAP	00:07:30	CTGTCCT	T2	B3	5209	exp3
SEAP	00:10:00	CTGTCCT	T2	B3	5314	exp3
SEAP	00:00:00	CTGTCCT	T3	B3	4054	exp3
SEAP	00:02:30	CTGTCCT	T3	B3	4415	exp3
SEAP	00:05:00	CTGTCCT	T3	B3	4849	exp3
SEAP	00:07:30	CTGTCCT	T3	B3	5104	exp3
SEAP	00:10:00	CTGTCCT	T3	B3	5186	exp3
SEAP	00:00:00	SCRAMBLED_CTGTCCT	T1	B1	4040	exp3
SEAP	00:02:30	SCRAMBLED_CTGTCCT	T1	B1	4806	exp3
SEAP	00:05:00	SCRAMBLED_CTGTCCT	T1	B1	5124	exp3
SEAP	00:07:30	SCRAMBLED_CTGTCCT	T1	B1	5386	exp3
SEAP	00:10:00	SCRAMBLED_CTGTCCT	T1	B1	5480	exp3
SEAP	00:00:00	SCRAMBLED_CTGTCCT	T2	B1	4135	exp3
SEAP	00:02:30	SCRAMBLED_CTGTCCT	T2	B1	4983	exp3
SEAP	00:05:00	SCRAMBLED_CTGTCCT	T2	B1	5118	exp3
SEAP	00:07:30	SCRAMBLED_CTGTCCT	T2	B1	5419	exp3
SEAP	00:10:00	SCRAMBLED_CTGTCCT	T2	B1	5793	exp3
SEAP	00:00:00	SCRAMBLED_CTGTCCT	T3	B1	4044	exp3
SEAP	00:02:30	SCRAMBLED_CTGTCCT	T3	B1	4683	exp3
SEAP	00:05:00	SCRAMBLED_CTGTCCT	T3	B1	5018	exp3
SEAP	00:07:30	SCRAMBLED_CTGTCCT	T3	B1	5380	exp3
SEAP	00:10:00	SCRAMBLED_CTGTCCT	T3	B1	5426	exp3
SEAP	00:00:00	SCRAMBLED_CTGTCCT	T1	B2	3799	exp3
SEAP	00:02:30	SCRAMBLED_CTGTCCT	T1	B2	4408	exp3
SEAP	00:05:00	SCRAMBLED_CTGTCCT	T1	B2	4701	exp3
SEAP	00:07:30	SCRAMBLED_CTGTCCT	T1	B2	5109	exp3
SEAP	00:10:00	SCRAMBLED_CTGTCCT	T1	B2	5289	exp3
SEAP	00:00:00	SCRAMBLED_CTGTCCT	T2	B2	3933	exp3
SEAP	00:02:30	SCRAMBLED_CTGTCCT	T2	B2	4397	exp3
SEAP	00:05:00	SCRAMBLED_CTGTCCT	T2	B2	4623	exp3
SEAP	00:07:30	SCRAMBLED_CTGTCCT	T2	B2	4876	exp3
SEAP	00:10:00	SCRAMBLED_CTGTCCT	T2	B2	4953	exp3
SEAP	00:00:00	SCRAMBLED_CTGTCCT	T3	B2	3921	exp3
SEAP	00:02:30	SCRAMBLED_CTGTCCT	T3	B2	4404	exp3
SEAP	00:05:00	SCRAMBLED_CTGTCCT	T3	B2	4644	exp3
SEAP	00:07:30	SCRAMBLED_CTGTCCT	T3	B2	5012	exp3
SEAP	00:10:00	SCRAMBLED_CTGTCCT	T3	B2	5167	exp3
SEAP	00:00:00	SCRAMBLED_CTGTCCT	T1	B3	3967	exp3
SEAP	00:02:30	SCRAMBLED_CTGTCCT	T1	B3	4539	exp3
SEAP	00:05:00	SCRAMBLED_CTGTCCT	T1	B3	4745	exp3
SEAP	00:07:30	SCRAMBLED_CTGTCCT	T1	B3	5119	exp3
SEAP	00:10:00	SCRAMBLED_CTGTCCT	T1	B3	5145	exp3
SEAP	00:00:00	SCRAMBLED_CTGTCCT	T2	B3	3958	exp3
SEAP	00:02:30	SCRAMBLED_CTGTCCT	T2	B3	4531	exp3
SEAP	00:05:00	SCRAMBLED_CTGTCCT	T2	B3	5111	exp3
SEAP	00:07:30	SCRAMBLED_CTGTCCT	T2	B3	5102	exp3
SEAP	00:10:00	SCRAMBLED_CTGTCCT	T2	B3	5461	exp3
SEAP	00:00:00	SCRAMBLED_CTGTCCT	T3	B3	4201	exp3
SEAP	00:02:30	SCRAMBLED_CTGTCCT	T3	B3	4588	exp3
SEAP	00:05:00	SCRAMBLED_CTGTCCT	T3	B3	4845	exp3
SEAP	00:07:30	SCRAMBLED_CTGTCCT	T3	B3	5078	exp3
SEAP	00:10:00	SCRAMBLED_CTGTCCT	T3	B3	5375	exp3
SEAP	00:00:00	GGCGCCCG	T1	B1	4882	exp3
SEAP	00:02:30	GGCGCCCG	T1	B1	5610	exp3
SEAP	00:05:00	GGCGCCCG	T1	B1	5864	exp3
SEAP	00:07:30	GGCGCCCG	T1	B1	6259	exp3
SEAP	00:10:00	GGCGCCCG	T1	B1	6404	exp3
SEAP	00:00:00	GGCGCCCG	T2	B1	4800	exp3
SEAP	00:02:30	GGCGCCCG	T2	B1	5480	exp3
SEAP	00:05:00	GGCGCCCG	T2	B1	5983	exp3
SEAP	00:07:30	GGCGCCCG	T2	B1	6235	exp3
SEAP	00:10:00	GGCGCCCG	T2	B1	6601	exp3
SEAP	00:00:00	GGCGCCCG	T3	B1	4887	exp3
SEAP	00:02:30	GGCGCCCG	T3	B1	5374	exp3
SEAP	00:05:00	GGCGCCCG	T3	B1	5842	exp3
SEAP	00:07:30	GGCGCCCG	T3	B1	6148	exp3
SEAP	00:10:00	GGCGCCCG	T3	B1	6401	exp3
SEAP	00:00:00	GGCGCCCG	T1	B2	4458	exp3
SEAP	00:02:30	GGCGCCCG	T1	B2	5109	exp3
SEAP	00:05:00	GGCGCCCG	T1	B2	5513	exp3
SEAP	00:07:30	GGCGCCCG	T1	B2	5918	exp3
SEAP	00:10:00	GGCGCCCG	T1	B2	6212	exp3
SEAP	00:00:00	GGCGCCCG	T2	B2	4453	exp3
SEAP	00:02:30	GGCGCCCG	T2	B2	5130	exp3
SEAP	00:05:00	GGCGCCCG	T2	B2	5450	exp3
SEAP	00:07:30	GGCGCCCG	T2	B2	5990	exp3
SEAP	00:10:00	GGCGCCCG	T2	B2	6102	exp3
SEAP	00:00:00	GGCGCCCG	T3	B2	4614	exp3
SEAP	00:02:30	GGCGCCCG	T3	B2	5056	exp3
SEAP	00:05:00	GGCGCCCG	T3	B2	5591	exp3
SEAP	00:07:30	GGCGCCCG	T3	B2	5721	exp3
SEAP	00:10:00	GGCGCCCG	T3	B2	6055	exp3
SEAP	00:00:00	GGCGCCCG	T1	B3	4300	exp3
SEAP	00:02:30	GGCGCCCG	T1	B3	4923	exp3
SEAP	00:05:00	GGCGCCCG	T1	B3	5307	exp3
SEAP	00:07:30	GGCGCCCG	T1	B3	5637	exp3
SEAP	00:10:00	GGCGCCCG	T1	B3	5902	exp3
SEAP	00:00:00	GGCGCCCG	T2	B3	4475	exp3
SEAP	00:02:30	GGCGCCCG	T2	B3	4975	exp3
SEAP	00:05:00	GGCGCCCG	T2	B3	5334	exp3
SEAP	00:07:30	GGCGCCCG	T2	B3	5851	exp3
SEAP	00:10:00	GGCGCCCG	T2	B3	5774	exp3
SEAP	00:00:00	GGCGCCCG	T3	B3	4361	exp3
SEAP	00:02:30	GGCGCCCG	T3	B3	4895	exp3
SEAP	00:05:00	GGCGCCCG	T3	B3	5326	exp3
SEAP	00:07:30	GGCGCCCG	T3	B3	5602	exp3
SEAP	00:10:00	GGCGCCCG	T3	B3	5823	exp3
SEAP	00:00:00	SCRAMBLED_GGCGCCCG	T1	B1	3223	exp3
SEAP	00:02:30	SCRAMBLED_GGCGCCCG	T1	B1	3614	exp3
SEAP	00:05:00	SCRAMBLED_GGCGCCCG	T1	B1	3854	exp3
SEAP	00:07:30	SCRAMBLED_GGCGCCCG	T1	B1	4076	exp3
SEAP	00:10:00	SCRAMBLED_GGCGCCCG	T1	B1	4318	exp3
SEAP	00:00:00	SCRAMBLED_GGCGCCCG	T2	B1	3327	exp3
SEAP	00:02:30	SCRAMBLED_GGCGCCCG	T2	B1	3788	exp3
SEAP	00:05:00	SCRAMBLED_GGCGCCCG	T2	B1	4085	exp3
SEAP	00:07:30	SCRAMBLED_GGCGCCCG	T2	B1	4351	exp3
SEAP	00:10:00	SCRAMBLED_GGCGCCCG	T2	B1	4459	exp3
SEAP	00:00:00	SCRAMBLED_GGCGCCCG	T3	B1	3272	exp3
SEAP	00:02:30	SCRAMBLED_GGCGCCCG	T3	B1	3684	exp3
SEAP	00:05:00	SCRAMBLED_GGCGCCCG	T3	B1	4025	exp3
SEAP	00:07:30	SCRAMBLED_GGCGCCCG	T3	B1	4226	exp3
SEAP	00:10:00	SCRAMBLED_GGCGCCCG	T3	B1	4507	exp3
SEAP	00:00:00	SCRAMBLED_GGCGCCCG	T1	B2	3722	exp3
SEAP	00:02:30	SCRAMBLED_GGCGCCCG	T1	B2	4162	exp3
SEAP	00:05:00	SCRAMBLED_GGCGCCCG	T1	B2	4832	exp3
SEAP	00:07:30	SCRAMBLED_GGCGCCCG	T1	B2	4999	exp3
SEAP	00:10:00	SCRAMBLED_GGCGCCCG	T1	B2	5100	exp3
SEAP	00:00:00	SCRAMBLED_GGCGCCCG	T2	B2	3647	exp3
SEAP	00:02:30	SCRAMBLED_GGCGCCCG	T2	B2	3941	exp3
SEAP	00:05:00	SCRAMBLED_GGCGCCCG	T2	B2	4466	exp3
SEAP	00:07:30	SCRAMBLED_GGCGCCCG	T2	B2	4778	exp3
SEAP	00:10:00	SCRAMBLED_GGCGCCCG	T2	B2	4750	exp3
SEAP	00:00:00	SCRAMBLED_GGCGCCCG	T3	B2	3469	exp3
SEAP	00:02:30	SCRAMBLED_GGCGCCCG	T3	B2	4095	exp3
SEAP	00:05:00	SCRAMBLED_GGCGCCCG	T3	B2	4450	exp3
SEAP	00:07:30	SCRAMBLED_GGCGCCCG	T3	B2	4839	exp3
SEAP	00:10:00	SCRAMBLED_GGCGCCCG	T3	B2	4867	exp3
SEAP	00:00:00	SCRAMBLED_GGCGCCCG	T1	B3	3849	exp3
SEAP	00:02:30	SCRAMBLED_GGCGCCCG	T1	B3	4556	exp3
SEAP	00:05:00	SCRAMBLED_GGCGCCCG	T1	B3	4807	exp3
SEAP	00:07:30	SCRAMBLED_GGCGCCCG	T1	B3	5359	exp3
SEAP	00:10:00	SCRAMBLED_GGCGCCCG	T1	B3	5438	exp3
SEAP	00:00:00	SCRAMBLED_GGCGCCCG	T2	B3	3946	exp3
SEAP	00:02:30	SCRAMBLED_GGCGCCCG	T2	B3	4365	exp3
SEAP	00:05:00	SCRAMBLED_GGCGCCCG	T2	B3	5010	exp3
SEAP	00:07:30	SCRAMBLED_GGCGCCCG	T2	B3	4912	exp3
SEAP	00:10:00	SCRAMBLED_GGCGCCCG	T2	B3	5459	exp3
SEAP	00:00:00	SCRAMBLED_GGCGCCCG	T3	B3	3800	exp3
SEAP	00:02:30	SCRAMBLED_GGCGCCCG	T3	B3	4457	exp3
SEAP	00:05:00	SCRAMBLED_GGCGCCCG	T3	B3	4905	exp3
SEAP	00:07:30	SCRAMBLED_GGCGCCCG	T3	B3	5177	exp3
SEAP	00:10:00	SCRAMBLED_GGCGCCCG	T3	B3	5296	exp3
SEAP	00:00:00	TTCCGTTCCG	T1	B1	3571	exp3
SEAP	00:02:30	TTCCGTTCCG	T1	B1	4073	exp3
SEAP	00:05:00	TTCCGTTCCG	T1	B1	4551	exp3
SEAP	00:07:30	TTCCGTTCCG	T1	B1	4862	exp3
SEAP	00:10:00	TTCCGTTCCG	T1	B1	5200	exp3
SEAP	00:00:00	TTCCGTTCCG	T2	B1	3662	exp3
SEAP	00:02:30	TTCCGTTCCG	T2	B1	4051	exp3
SEAP	00:05:00	TTCCGTTCCG	T2	B1	4477	exp3
SEAP	00:07:30	TTCCGTTCCG	T2	B1	4731	exp3
SEAP	00:10:00	TTCCGTTCCG	T2	B1	4839	exp3
SEAP	00:00:00	TTCCGTTCCG	T3	B1	3683	exp3
SEAP	00:02:30	TTCCGTTCCG	T3	B1	4059	exp3
SEAP	00:05:00	TTCCGTTCCG	T3	B1	4480	exp3
SEAP	00:07:30	TTCCGTTCCG	T3	B1	4793	exp3
SEAP	00:10:00	TTCCGTTCCG	T3	B1	4813	exp3
SEAP	00:00:00	TTCCGTTCCG	T1	B2	3779	exp3
SEAP	00:02:30	TTCCGTTCCG	T1	B2	4264	exp3
SEAP	00:05:00	TTCCGTTCCG	T1	B2	4694	exp3
SEAP	00:07:30	TTCCGTTCCG	T1	B2	5048	exp3
SEAP	00:10:00	TTCCGTTCCG	T1	B2	5198	exp3
SEAP	00:00:00	TTCCGTTCCG	T2	B2	3826	exp3
SEAP	00:02:30	TTCCGTTCCG	T2	B2	4194	exp3
SEAP	00:05:00	TTCCGTTCCG	T2	B2	4690	exp3
SEAP	00:07:30	TTCCGTTCCG	T2	B2	4861	exp3
SEAP	00:10:00	TTCCGTTCCG	T2	B2	4884	exp3
SEAP	00:00:00	TTCCGTTCCG	T3	B2	3835	exp3
SEAP	00:02:30	TTCCGTTCCG	T3	B2	4364	exp3
SEAP	00:05:00	TTCCGTTCCG	T3	B2	4819	exp3
SEAP	00:07:30	TTCCGTTCCG	T3	B2	5078	exp3
SEAP	00:10:00	TTCCGTTCCG	T3	B2	5155	exp3
SEAP	00:00:00	TTCCGTTCCG	T1	B3	3570	exp3
SEAP	00:02:30	TTCCGTTCCG	T1	B3	4181	exp3
SEAP	00:05:00	TTCCGTTCCG	T1	B3	4638	exp3
SEAP	00:07:30	TTCCGTTCCG	T1	B3	4915	exp3
SEAP	00:10:00	TTCCGTTCCG	T1	B3	5125	exp3
SEAP	00:00:00	TTCCGTTCCG	T2	B3	3620	exp3
SEAP	00:02:30	TTCCGTTCCG	T2	B3	4141	exp3
SEAP	00:05:00	TTCCGTTCCG	T2	B3	4327	exp3
SEAP	00:07:30	TTCCGTTCCG	T2	B3	4658	exp3
SEAP	00:10:00	TTCCGTTCCG	T2	B3	4862	exp3
SEAP	00:00:00	TTCCGTTCCG	T3	B3	3596	exp3
SEAP	00:02:30	TTCCGTTCCG	T3	B3	4190	exp3
SEAP	00:05:00	TTCCGTTCCG	T3	B3	4477	exp3
SEAP	00:07:30	TTCCGTTCCG	T3	B3	4928	exp3
SEAP	00:10:00	TTCCGTTCCG	T3	B3	5046	exp3
SEAP	00:00:00	SCRAMBLED_TTCCGTTCCG	T1	B1	3138	exp3
SEAP	00:02:30	SCRAMBLED_TTCCGTTCCG	T1	B1	3609	exp3
SEAP	00:05:00	SCRAMBLED_TTCCGTTCCG	T1	B1	3926	exp3
SEAP	00:07:30	SCRAMBLED_TTCCGTTCCG	T1	B1	4163	exp3
SEAP	00:10:00	SCRAMBLED_TTCCGTTCCG	T1	B1	4347	exp3
SEAP	00:00:00	SCRAMBLED_TTCCGTTCCG	T2	B1	3208	exp3
SEAP	00:02:30	SCRAMBLED_TTCCGTTCCG	T2	B1	3568	exp3
SEAP	00:05:00	SCRAMBLED_TTCCGTTCCG	T2	B1	3752	exp3
SEAP	00:07:30	SCRAMBLED_TTCCGTTCCG	T2	B1	4057	exp3
SEAP	00:10:00	SCRAMBLED_TTCCGTTCCG	T2	B1	4430	exp3
SEAP	00:00:00	SCRAMBLED_TTCCGTTCCG	T3	B1	3068	exp3
SEAP	00:02:30	SCRAMBLED_TTCCGTTCCG	T3	B1	3436	exp3
SEAP	00:05:00	SCRAMBLED_TTCCGTTCCG	T3	B1	3892	exp3
SEAP	00:07:30	SCRAMBLED_TTCCGTTCCG	T3	B1	4200	exp3
SEAP	00:10:00	SCRAMBLED_TTCCGTTCCG	T3	B1	4130	exp3
SEAP	00:00:00	SCRAMBLED_TTCCGTTCCG	T1	B2	2682	exp3
SEAP	00:02:30	SCRAMBLED_TTCCGTTCCG	T1	B2	3081	exp3
SEAP	00:05:00	SCRAMBLED_TTCCGTTCCG	T1	B2	3400	exp3
SEAP	00:07:30	SCRAMBLED_TTCCGTTCCG	T1	B2	3518	exp3
SEAP	00:10:00	SCRAMBLED_TTCCGTTCCG	T1	B2	3736	exp3
SEAP	00:00:00	SCRAMBLED_TTCCGTTCCG	T2	B2	2684	exp3
SEAP	00:02:30	SCRAMBLED_TTCCGTTCCG	T2	B2	3004	exp3
SEAP	00:05:00	SCRAMBLED_TTCCGTTCCG	T2	B2	3410	exp3
SEAP	00:07:30	SCRAMBLED_TTCCGTTCCG	T2	B2	3680	exp3
SEAP	00:10:00	SCRAMBLED_TTCCGTTCCG	T2	B2	3716	exp3
SEAP	00:00:00	SCRAMBLED_TTCCGTTCCG	T3	B2	2610	exp3
SEAP	00:02:30	SCRAMBLED_TTCCGTTCCG	T3	B2	3092	exp3
SEAP	00:05:00	SCRAMBLED_TTCCGTTCCG	T3	B2	3300	exp3
SEAP	00:07:30	SCRAMBLED_TTCCGTTCCG	T3	B2	3678	exp3
SEAP	00:10:00	SCRAMBLED_TTCCGTTCCG	T3	B2	3845	exp3
SEAP	00:00:00	SCRAMBLED_TTCCGTTCCG	T1	B3	2839	exp3
SEAP	00:02:30	SCRAMBLED_TTCCGTTCCG	T1	B3	3380	exp3
SEAP	00:05:00	SCRAMBLED_TTCCGTTCCG	T1	B3	3544	exp3
SEAP	00:07:30	SCRAMBLED_TTCCGTTCCG	T1	B3	3798	exp3
SEAP	00:10:00	SCRAMBLED_TTCCGTTCCG	T1	B3	4018	exp3
SEAP	00:00:00	SCRAMBLED_TTCCGTTCCG	T2	B3	2777	exp3
SEAP	00:02:30	SCRAMBLED_TTCCGTTCCG	T2	B3	3144	exp3
SEAP	00:05:00	SCRAMBLED_TTCCGTTCCG	T2	B3	3468	exp3
SEAP	00:07:30	SCRAMBLED_TTCCGTTCCG	T2	B3	3843	exp3
SEAP	00:10:00	SCRAMBLED_TTCCGTTCCG	T2	B3	3702	exp3
SEAP	00:00:00	SCRAMBLED_TTCCGTTCCG	T3	B3	2952	exp3
SEAP	00:02:30	SCRAMBLED_TTCCGTTCCG	T3	B3	3234	exp3
SEAP	00:05:00	SCRAMBLED_TTCCGTTCCG	T3	B3	3581	exp3
SEAP	00:07:30	SCRAMBLED_TTCCGTTCCG	T3	B3	3863	exp3
SEAP	00:10:00	SCRAMBLED_TTCCGTTCCG	T3	B3	3895	exp3

## Sheet: UTR3_Motifs_Experiment_2
enzyme	time point	motif	technical replicate	biological replicate	measurement	Experiment
Gluc	00:00:00	no motif	T1	B1	73627	exp2
Gluc	00:02:30	no motif	T1	B1	71058	exp2
Gluc	00:05:00	no motif	T1	B1	68186	exp2
Gluc	00:07:30	no motif	T1	B1	69137	exp2
Gluc	00:10:00	no motif	T1	B1	69162	exp2
Gluc	00:00:00	no motif	T2	B1	69130	exp2
Gluc	00:02:30	no motif	T2	B1	67537	exp2
Gluc	00:05:00	no motif	T2	B1	65261	exp2
Gluc	00:07:30	no motif	T2	B1	62831	exp2
Gluc	00:10:00	no motif	T2	B1	63474	exp2
Gluc	00:00:00	no motif	T3	B1	88512	exp2
Gluc	00:02:30	no motif	T3	B1	89052	exp2
Gluc	00:05:00	no motif	T3	B1	86615	exp2
Gluc	00:07:30	no motif	T3	B1	85803	exp2
Gluc	00:10:00	no motif	T3	B1	86687	exp2
Gluc	00:00:00	no motif	T1	B2	86685	exp2
Gluc	00:02:30	no motif	T1	B2	83216	exp2
Gluc	00:05:00	no motif	T1	B2	81388	exp2
Gluc	00:07:30	no motif	T1	B2	79715	exp2
Gluc	00:10:00	no motif	T1	B2	81149	exp2
Gluc	00:00:00	no motif	T2	B2	59130	exp2
Gluc	00:02:30	no motif	T2	B2	57703	exp2
Gluc	00:05:00	no motif	T2	B2	56140	exp2
Gluc	00:07:30	no motif	T2	B2	53699	exp2
Gluc	00:10:00	no motif	T2	B2	54190	exp2
Gluc	00:00:00	no motif	T3	B2	74400	exp2
Gluc	00:02:30	no motif	T3	B2	72395	exp2
Gluc	00:05:00	no motif	T3	B2	69583	exp2
Gluc	00:07:30	no motif	T3	B2	70231	exp2
Gluc	00:10:00	no motif	T3	B2	69459	exp2
Gluc	00:00:00	no motif	T1	B3	80956	exp2
Gluc	00:02:30	no motif	T1	B3	79318	exp2
Gluc	00:05:00	no motif	T1	B3	79042	exp2
Gluc	00:07:30	no motif	T1	B3	78273	exp2
Gluc	00:10:00	no motif	T1	B3	76723	exp2
Gluc	00:00:00	no motif	T2	B3	57001	exp2
Gluc	00:02:30	no motif	T2	B3	53243	exp2
Gluc	00:05:00	no motif	T2	B3	52459	exp2
Gluc	00:07:30	no motif	T2	B3	51517	exp2
Gluc	00:10:00	no motif	T2	B3	51426	exp2
Gluc	00:00:00	no motif	T3	B3	71665	exp2
Gluc	00:02:30	no motif	T3	B3	70488	exp2
Gluc	00:05:00	no motif	T3	B3	67539	exp2
Gluc	00:07:30	no motif	T3	B3	66842	exp2
Gluc	00:10:00	no motif	T3	B3	64527	exp2
Gluc	00:00:00	TATTTAT	T1	B1	42210	exp2
Gluc	00:02:30	TATTTAT	T1	B1	42501	exp2
Gluc	00:05:00	TATTTAT	T1	B1	41912	exp2
Gluc	00:07:30	TATTTAT	T1	B1	40683	exp2
Gluc	00:10:00	TATTTAT	T1	B1	38795	exp2
Gluc	00:00:00	TATTTAT	T2	B1	31999	exp2
Gluc	00:02:30	TATTTAT	T2	B1	31141	exp2
Gluc	00:05:00	TATTTAT	T2	B1	29595	exp2
Gluc	00:07:30	TATTTAT	T2	B1	29444	exp2
Gluc	00:10:00	TATTTAT	T2	B1	28307	exp2
Gluc	00:00:00	TATTTAT	T3	B1	70769	exp2
Gluc	00:02:30	TATTTAT	T3	B1	71647	exp2
Gluc	00:05:00	TATTTAT	T3	B1	71701	exp2
Gluc	00:07:30	TATTTAT	T3	B1	71163	exp2
Gluc	00:10:00	TATTTAT	T3	B1	69580	exp2
Gluc	00:00:00	TATTTAT	T1	B2	68291	exp2
Gluc	00:02:30	TATTTAT	T1	B2	65545	exp2
Gluc	00:05:00	TATTTAT	T1	B2	63901	exp2
Gluc	00:07:30	TATTTAT	T1	B2	61824	exp2
Gluc	00:10:00	TATTTAT	T1	B2	60076	exp2
Gluc	00:00:00	TATTTAT	T2	B2	82477	exp2
Gluc	00:02:30	TATTTAT	T2	B2	80206	exp2
Gluc	00:05:00	TATTTAT	T2	B2	79476	exp2
Gluc	00:07:30	TATTTAT	T2	B2	76339	exp2
Gluc	00:10:00	TATTTAT	T2	B2	74498	exp2
Gluc	00:00:00	TATTTAT	T3	B2	71334	exp2
Gluc	00:02:30	TATTTAT	T3	B2	68840	exp2
Gluc	00:05:00	TATTTAT	T3	B2	66515	exp2
Gluc	00:07:30	TATTTAT	T3	B2	66114	exp2
Gluc	00:10:00	TATTTAT	T3	B2	64928	exp2
Gluc	00:00:00	TATTTAT	T1	B3	69141	exp2
Gluc	00:02:30	TATTTAT	T1	B3	67786	exp2
Gluc	00:05:00	TATTTAT	T1	B3	67054	exp2
Gluc	00:07:30	TATTTAT	T1	B3	65827	exp2
Gluc	00:10:00	TATTTAT	T1	B3	65771	exp2
Gluc	00:00:00	TATTTAT	T2	B3	54919	exp2
Gluc	00:02:30	TATTTAT	T2	B3	55159	exp2
Gluc	00:05:00	TATTTAT	T2	B3	55032	exp2
Gluc	00:07:30	TATTTAT	T2	B3	53053	exp2
Gluc	00:10:00	TATTTAT	T2	B3	51448	exp2
Gluc	00:00:00	TATTTAT	T3	B3	73532	exp2
Gluc	00:02:30	TATTTAT	T3	B3	71585	exp2
Gluc	00:05:00	TATTTAT	T3	B3	72181	exp2
Gluc	00:07:30	TATTTAT	T3	B3	70611	exp2
Gluc	00:10:00	TATTTAT	T3	B3	70419	exp2
Gluc	00:00:00	SCRAMBLED_TATTTAT	T1	B1	70848	exp2
Gluc	00:02:30	SCRAMBLED_TATTTAT	T1	B1	74195	exp2
Gluc	00:05:00	SCRAMBLED_TATTTAT	T1	B1	73808	exp2
Gluc	00:07:30	SCRAMBLED_TATTTAT	T1	B1	77714	exp2
Gluc	00:10:00	SCRAMBLED_TATTTAT	T1	B1	75835	exp2
Gluc	00:00:00	SCRAMBLED_TATTTAT	T2	B1	45230	exp2
Gluc	00:02:30	SCRAMBLED_TATTTAT	T2	B1	44800	exp2
Gluc	00:05:00	SCRAMBLED_TATTTAT	T2	B1	44716	exp2
Gluc	00:07:30	SCRAMBLED_TATTTAT	T2	B1	44025	exp2
Gluc	00:10:00	SCRAMBLED_TATTTAT	T2	B1	44583	exp2
Gluc	00:00:00	SCRAMBLED_TATTTAT	T3	B1	66984	exp2
Gluc	00:02:30	SCRAMBLED_TATTTAT	T3	B1	66601	exp2
Gluc	00:05:00	SCRAMBLED_TATTTAT	T3	B1	67331	exp2
Gluc	00:07:30	SCRAMBLED_TATTTAT	T3	B1	69085	exp2
Gluc	00:10:00	SCRAMBLED_TATTTAT	T3	B1	69486	exp2
Gluc	00:00:00	SCRAMBLED_TATTTAT	T1	B2	66340	exp2
Gluc	00:02:30	SCRAMBLED_TATTTAT	T1	B2	66394	exp2
Gluc	00:05:00	SCRAMBLED_TATTTAT	T1	B2	66229	exp2
Gluc	00:07:30	SCRAMBLED_TATTTAT	T1	B2	64743	exp2
Gluc	00:10:00	SCRAMBLED_TATTTAT	T1	B2	63642	exp2
Gluc	00:00:00	SCRAMBLED_TATTTAT	T2	B2	60032	exp2
Gluc	00:02:30	SCRAMBLED_TATTTAT	T2	B2	59687	exp2
Gluc	00:05:00	SCRAMBLED_TATTTAT	T2	B2	58512	exp2
Gluc	00:07:30	SCRAMBLED_TATTTAT	T2	B2	58060	exp2
Gluc	00:10:00	SCRAMBLED_TATTTAT	T2	B2	56212	exp2
Gluc	00:00:00	SCRAMBLED_TATTTAT	T3	B2	65112	exp2
Gluc	00:02:30	SCRAMBLED_TATTTAT	T3	B2	66393	exp2
Gluc	00:05:00	SCRAMBLED_TATTTAT	T3	B2	65635	exp2
Gluc	00:07:30	SCRAMBLED_TATTTAT	T3	B2	65326	exp2
Gluc	00:10:00	SCRAMBLED_TATTTAT	T3	B2	65022	exp2
Gluc	00:00:00	SCRAMBLED_TATTTAT	T1	B3	71247	exp2
Gluc	00:02:30	SCRAMBLED_TATTTAT	T1	B3	71168	exp2
Gluc	00:05:00	SCRAMBLED_TATTTAT	T1	B3	70715	exp2
Gluc	00:07:30	SCRAMBLED_TATTTAT	T1	B3	70144	exp2
Gluc	00:10:00	SCRAMBLED_TATTTAT	T1	B3	68889	exp2
Gluc	00:00:00	SCRAMBLED_TATTTAT	T2	B3	55226	exp2
Gluc	00:02:30	SCRAMBLED_TATTTAT	T2	B3	55731	exp2
Gluc	00:05:00	SCRAMBLED_TATTTAT	T2	B3	55105	exp2
Gluc	00:07:30	SCRAMBLED_TATTTAT	T2	B3	52121	exp2
Gluc	00:10:00	SCRAMBLED_TATTTAT	T2	B3	53040	exp2
Gluc	00:00:00	SCRAMBLED_TATTTAT	T3	B3	68767	exp2
Gluc	00:02:30	SCRAMBLED_TATTTAT	T3	B3	68147	exp2
Gluc	00:05:00	SCRAMBLED_TATTTAT	T3	B3	69073	exp2
Gluc	00:07:30	SCRAMBLED_TATTTAT	T3	B3	69064	exp2
Gluc	00:10:00	SCRAMBLED_TATTTAT	T3	B3	68303	exp2
Gluc	00:00:00	TACTAAGA	T1	B1	57647	exp2
Gluc	00:02:30	TACTAAGA	T1	B1	57887	exp2
Gluc	00:05:00	TACTAAGA	T1	B1	56871	exp2
Gluc	00:07:30	TACTAAGA	T1	B1	57389	exp2
Gluc	00:10:00	TACTAAGA	T1	B1	57460	exp2
Gluc	00:00:00	TACTAAGA	T2	B1	45644	exp2
Gluc	00:02:30	TACTAAGA	T2	B1	46113	exp2
Gluc	00:05:00	TACTAAGA	T2	B1	46156	exp2
Gluc	00:07:30	TACTAAGA	T2	B1	44908	exp2
Gluc	00:10:00	TACTAAGA	T2	B1	44541	exp2
Gluc	00:00:00	TACTAAGA	T3	B1	57480	exp2
Gluc	00:02:30	TACTAAGA	T3	B1	58664	exp2
Gluc	00:05:00	TACTAAGA	T3	B1	57330	exp2
Gluc	00:07:30	TACTAAGA	T3	B1	58148	exp2
Gluc	00:10:00	TACTAAGA	T3	B1	58790	exp2
Gluc	00:00:00	TACTAAGA	T1	B2	91785	exp2
Gluc	00:02:30	TACTAAGA	T1	B2	89974	exp2
Gluc	00:05:00	TACTAAGA	T1	B2	90496	exp2
Gluc	00:07:30	TACTAAGA	T1	B2	89756	exp2
Gluc	00:10:00	TACTAAGA	T1	B2	87966	exp2
Gluc	00:00:00	TACTAAGA	T2	B2	66467	exp2
Gluc	00:02:30	TACTAAGA	T2	B2	67167	exp2
Gluc	00:05:00	TACTAAGA	T2	B2	65955	exp2
Gluc	00:07:30	TACTAAGA	T2	B2	64240	exp2
Gluc	00:10:00	TACTAAGA	T2	B2	63026	exp2
Gluc	00:00:00	TACTAAGA	T3	B2	78222	exp2
Gluc	00:02:30	TACTAAGA	T3	B2	76317	exp2
Gluc	00:05:00	TACTAAGA	T3	B2	74760	exp2
Gluc	00:07:30	TACTAAGA	T3	B2	72922	exp2
Gluc	00:10:00	TACTAAGA	T3	B2	71504	exp2
Gluc	00:00:00	TACTAAGA	T1	B3	78038	exp2
Gluc	00:02:30	TACTAAGA	T1	B3	76791	exp2
Gluc	00:05:00	TACTAAGA	T1	B3	75332	exp2
Gluc	00:07:30	TACTAAGA	T1	B3	73075	exp2
Gluc	00:10:00	TACTAAGA	T1	B3	72331	exp2
Gluc	00:00:00	TACTAAGA	T2	B3	70914	exp2
Gluc	00:02:30	TACTAAGA	T2	B3	69889	exp2
Gluc	00:05:00	TACTAAGA	T2	B3	67307	exp2
Gluc	00:07:30	TACTAAGA	T2	B3	65416	exp2
Gluc	00:10:00	TACTAAGA	T2	B3	65268	exp2
Gluc	00:00:00	TACTAAGA	T3	B3	81242	exp2
Gluc	00:02:30	TACTAAGA	T3	B3	82243	exp2
Gluc	00:05:00	TACTAAGA	T3	B3	79988	exp2
Gluc	00:07:30	TACTAAGA	T3	B3	80677	exp2
Gluc	00:10:00	TACTAAGA	T3	B3	78053	exp2
Gluc	00:00:00	SCRAMBLED_TACTAAGA	T1	B1	75801	exp2
Gluc	00:02:30	SCRAMBLED_TACTAAGA	T1	B1	77123	exp2
Gluc	00:05:00	SCRAMBLED_TACTAAGA	T1	B1	76089	exp2
Gluc	00:07:30	SCRAMBLED_TACTAAGA	T1	B1	74986	exp2
Gluc	00:10:00	SCRAMBLED_TACTAAGA	T1	B1	74713	exp2
Gluc	00:00:00	SCRAMBLED_TACTAAGA	T2	B1	57781	exp2
Gluc	00:02:30	SCRAMBLED_TACTAAGA	T2	B1	56928	exp2
Gluc	00:05:00	SCRAMBLED_TACTAAGA	T2	B1	56710	exp2
Gluc	00:07:30	SCRAMBLED_TACTAAGA	T2	B1	54189	exp2
Gluc	00:10:00	SCRAMBLED_TACTAAGA	T2	B1	54574	exp2
Gluc	00:00:00	SCRAMBLED_TACTAAGA	T3	B1	70379	exp2
Gluc	00:02:30	SCRAMBLED_TACTAAGA	T3	B1	70111	exp2
Gluc	00:05:00	SCRAMBLED_TACTAAGA	T3	B1	69492	exp2
Gluc	00:07:30	SCRAMBLED_TACTAAGA	T3	B1	69436	exp2
Gluc	00:10:00	SCRAMBLED_TACTAAGA	T3	B1	66864	exp2
Gluc	00:00:00	SCRAMBLED_TACTAAGA	T1	B2	99484	exp2
Gluc	00:02:30	SCRAMBLED_TACTAAGA	T1	B2	101344	exp2
Gluc	00:05:00	SCRAMBLED_TACTAAGA	T1	B2	98937	exp2
Gluc	00:07:30	SCRAMBLED_TACTAAGA	T1	B2	98970	exp2
Gluc	00:10:00	SCRAMBLED_TACTAAGA	T1	B2	96828	exp2
Gluc	00:00:00	SCRAMBLED_TACTAAGA	T2	B2	73068	exp2
Gluc	00:02:30	SCRAMBLED_TACTAAGA	T2	B2	72283	exp2
Gluc	00:05:00	SCRAMBLED_TACTAAGA	T2	B2	72583	exp2
Gluc	00:07:30	SCRAMBLED_TACTAAGA	T2	B2	69115	exp2
Gluc	00:10:00	SCRAMBLED_TACTAAGA	T2	B2	67547	exp2
Gluc	00:00:00	SCRAMBLED_TACTAAGA	T3	B2	89153	exp2
Gluc	00:02:30	SCRAMBLED_TACTAAGA	T3	B2	88721	exp2
Gluc	00:05:00	SCRAMBLED_TACTAAGA	T3	B2	86660	exp2
Gluc	00:07:30	SCRAMBLED_TACTAAGA	T3	B2	87271	exp2
Gluc	00:10:00	SCRAMBLED_TACTAAGA	T3	B2	84352	exp2
Gluc	00:00:00	SCRAMBLED_TACTAAGA	T1	B3	90027	exp2
Gluc	00:02:30	SCRAMBLED_TACTAAGA	T1	B3	91001	exp2
Gluc	00:05:00	SCRAMBLED_TACTAAGA	T1	B3	90285	exp2
Gluc	00:07:30	SCRAMBLED_TACTAAGA	T1	B3	89848	exp2
Gluc	00:10:00	SCRAMBLED_TACTAAGA	T1	B3	88466	exp2
Gluc	00:00:00	SCRAMBLED_TACTAAGA	T2	B3	75495	exp2
Gluc	00:02:30	SCRAMBLED_TACTAAGA	T2	B3	75078	exp2
Gluc	00:05:00	SCRAMBLED_TACTAAGA	T2	B3	76839	exp2
Gluc	00:07:30	SCRAMBLED_TACTAAGA	T2	B3	72952	exp2
Gluc	00:10:00	SCRAMBLED_TACTAAGA	T2	B3	74154	exp2
Gluc	00:00:00	SCRAMBLED_TACTAAGA	T3	B3	78642	exp2
Gluc	00:02:30	SCRAMBLED_TACTAAGA	T3	B3	76195	exp2
Gluc	00:05:00	SCRAMBLED_TACTAAGA	T3	B3	75691	exp2
Gluc	00:07:30	SCRAMBLED_TACTAAGA	T3	B3	75506	exp2
Gluc	00:10:00	SCRAMBLED_TACTAAGA	T3	B3	75194	exp2
Gluc	00:00:00	GGCCCCTG	T1	B1	72963	exp2
Gluc	00:02:30	GGCCCCTG	T1	B1	73101	exp2
Gluc	00:05:00	GGCCCCTG	T1	B1	70121	exp2
Gluc	00:07:30	GGCCCCTG	T1	B1	68353	exp2
Gluc	00:10:00	GGCCCCTG	T1	B1	67237	exp2
Gluc	00:00:00	GGCCCCTG	T2	B1	71013	exp2
Gluc	00:02:30	GGCCCCTG	T2	B1	69122	exp2
Gluc	00:05:00	GGCCCCTG	T2	B1	68055	exp2
Gluc	00:07:30	GGCCCCTG	T2	B1	65776	exp2
Gluc	00:10:00	GGCCCCTG	T2	B1	64107	exp2
Gluc	00:00:00	GGCCCCTG	T3	B1	84968	exp2
Gluc	00:02:30	GGCCCCTG	T3	B1	82610	exp2
Gluc	00:05:00	GGCCCCTG	T3	B1	82531	exp2
Gluc	00:07:30	GGCCCCTG	T3	B1	78434	exp2
Gluc	00:10:00	GGCCCCTG	T3	B1	76948	exp2
Gluc	00:00:00	GGCCCCTG	T1	B2	70412	exp2
Gluc	00:02:30	GGCCCCTG	T1	B2	69042	exp2
Gluc	00:05:00	GGCCCCTG	T1	B2	68516	exp2
Gluc	00:07:30	GGCCCCTG	T1	B2	66522	exp2
Gluc	00:10:00	GGCCCCTG	T1	B2	65450	exp2
Gluc	00:00:00	GGCCCCTG	T2	B2	84542	exp2
Gluc	00:02:30	GGCCCCTG	T2	B2	83140	exp2
Gluc	00:05:00	GGCCCCTG	T2	B2	80934	exp2
Gluc	00:07:30	GGCCCCTG	T2	B2	78979	exp2
Gluc	00:10:00	GGCCCCTG	T2	B2	78266	exp2
Gluc	00:00:00	GGCCCCTG	T3	B2	79895	exp2
Gluc	00:02:30	GGCCCCTG	T3	B2	77881	exp2
Gluc	00:05:00	GGCCCCTG	T3	B2	76528	exp2
Gluc	00:07:30	GGCCCCTG	T3	B2	73242	exp2
Gluc	00:10:00	GGCCCCTG	T3	B2	71706	exp2
Gluc	00:00:00	GGCCCCTG	T1	B3	69859	exp2
Gluc	00:02:30	GGCCCCTG	T1	B3	67437	exp2
Gluc	00:05:00	GGCCCCTG	T1	B3	65021	exp2
Gluc	00:07:30	GGCCCCTG	T1	B3	63023	exp2
Gluc	00:10:00	GGCCCCTG	T1	B3	60945	exp2
Gluc	00:00:00	GGCCCCTG	T2	B3	78302	exp2
Gluc	00:02:30	GGCCCCTG	T2	B3	77995	exp2
Gluc	00:05:00	GGCCCCTG	T2	B3	76186	exp2
Gluc	00:07:30	GGCCCCTG	T2	B3	74909	exp2
Gluc	00:10:00	GGCCCCTG	T2	B3	72462	exp2
Gluc	00:00:00	GGCCCCTG	T3	B3	74560	exp2
Gluc	00:02:30	GGCCCCTG	T3	B3	72705	exp2
Gluc	00:05:00	GGCCCCTG	T3	B3	70479	exp2
Gluc	00:07:30	GGCCCCTG	T3	B3	69046	exp2
Gluc	00:10:00	GGCCCCTG	T3	B3	67364	exp2
Gluc	00:00:00	SCRAMBLED_GGCCCCTG	T1	B1	112136	exp2
Gluc	00:02:30	SCRAMBLED_GGCCCCTG	T1	B1	114225	exp2
Gluc	00:05:00	SCRAMBLED_GGCCCCTG	T1	B1	112762	exp2
Gluc	00:07:30	SCRAMBLED_GGCCCCTG	T1	B1	111601	exp2
Gluc	00:10:00	SCRAMBLED_GGCCCCTG	T1	B1	114201	exp2
Gluc	00:00:00	SCRAMBLED_GGCCCCTG	T2	B1	79270	exp2
Gluc	00:02:30	SCRAMBLED_GGCCCCTG	T2	B1	79100	exp2
Gluc	00:05:00	SCRAMBLED_GGCCCCTG	T2	B1	76812	exp2
Gluc	00:07:30	SCRAMBLED_GGCCCCTG	T2	B1	75248	exp2
Gluc	00:10:00	SCRAMBLED_GGCCCCTG	T2	B1	75413	exp2
Gluc	00:00:00	SCRAMBLED_GGCCCCTG	T3	B1	99493	exp2
Gluc	00:02:30	SCRAMBLED_GGCCCCTG	T3	B1	96217	exp2
Gluc	00:05:00	SCRAMBLED_GGCCCCTG	T3	B1	94614	exp2
Gluc	00:07:30	SCRAMBLED_GGCCCCTG	T3	B1	93813	exp2
Gluc	00:10:00	SCRAMBLED_GGCCCCTG	T3	B1	91615	exp2
Gluc	00:00:00	SCRAMBLED_GGCCCCTG	T1	B2	69933	exp2
Gluc	00:02:30	SCRAMBLED_GGCCCCTG	T1	B2	68922	exp2
Gluc	00:05:00	SCRAMBLED_GGCCCCTG	T1	B2	66973	exp2
Gluc	00:07:30	SCRAMBLED_GGCCCCTG	T1	B2	66233	exp2
Gluc	00:10:00	SCRAMBLED_GGCCCCTG	T1	B2	65336	exp2
Gluc	00:00:00	SCRAMBLED_GGCCCCTG	T2	B2	67920	exp2
Gluc	00:02:30	SCRAMBLED_GGCCCCTG	T2	B2	65435	exp2
Gluc	00:05:00	SCRAMBLED_GGCCCCTG	T2	B2	64698	exp2
Gluc	00:07:30	SCRAMBLED_GGCCCCTG	T2	B2	63208	exp2
Gluc	00:10:00	SCRAMBLED_GGCCCCTG	T2	B2	61340	exp2
Gluc	00:00:00	SCRAMBLED_GGCCCCTG	T3	B2	81563	exp2
Gluc	00:02:30	SCRAMBLED_GGCCCCTG	T3	B2	78109	exp2
Gluc	00:05:00	SCRAMBLED_GGCCCCTG	T3	B2	76898	exp2
Gluc	00:07:30	SCRAMBLED_GGCCCCTG	T3	B2	73993	exp2
Gluc	00:10:00	SCRAMBLED_GGCCCCTG	T3	B2	74778	exp2
Gluc	00:00:00	SCRAMBLED_GGCCCCTG	T1	B3	160104	exp2
Gluc	00:02:30	SCRAMBLED_GGCCCCTG	T1	B3	161904	exp2
Gluc	00:05:00	SCRAMBLED_GGCCCCTG	T1	B3	162283	exp2
Gluc	00:07:30	SCRAMBLED_GGCCCCTG	T1	B3	173222	exp2
Gluc	00:10:00	SCRAMBLED_GGCCCCTG	T1	B3	167815	exp2
Gluc	00:00:00	SCRAMBLED_GGCCCCTG	T2	B3	67970	exp2
Gluc	00:02:30	SCRAMBLED_GGCCCCTG	T2	B3	67357	exp2
Gluc	00:05:00	SCRAMBLED_GGCCCCTG	T2	B3	64576	exp2
Gluc	00:07:30	SCRAMBLED_GGCCCCTG	T2	B3	64294	exp2
Gluc	00:10:00	SCRAMBLED_GGCCCCTG	T2	B3	64449	exp2
Gluc	00:00:00	SCRAMBLED_GGCCCCTG	T3	B3	73662	exp2
Gluc	00:02:30	SCRAMBLED_GGCCCCTG	T3	B3	72636	exp2
Gluc	00:05:00	SCRAMBLED_GGCCCCTG	T3	B3	72398	exp2
Gluc	00:07:30	SCRAMBLED_GGCCCCTG	T3	B3	71464	exp2
Gluc	00:10:00	SCRAMBLED_GGCCCCTG	T3	B3	69130	exp2
Gluc	00:00:00	TGTAAATA	T1	B1	88481	exp2
Gluc	00:02:30	TGTAAATA	T1	B1	87029	exp2
Gluc	00:05:00	TGTAAATA	T1	B1	83374	exp2
Gluc	00:07:30	TGTAAATA	T1	B1	82600	exp2
Gluc	00:10:00	TGTAAATA	T1	B1	79055	exp2
Gluc	00:00:00	TGTAAATA	T2	B1	68442	exp2
Gluc	00:02:30	TGTAAATA	T2	B1	64710	exp2
Gluc	00:05:00	TGTAAATA	T2	B1	63735	exp2
Gluc	00:07:30	TGTAAATA	T2	B1	61813	exp2
Gluc	00:10:00	TGTAAATA	T2	B1	60640	exp2
Gluc	00:00:00	TGTAAATA	T3	B1	79733	exp2
Gluc	00:02:30	TGTAAATA	T3	B1	77106	exp2
Gluc	00:05:00	TGTAAATA	T3	B1	76510	exp2
Gluc	00:07:30	TGTAAATA	T3	B1	75022	exp2
Gluc	00:10:00	TGTAAATA	T3	B1	73299	exp2
Gluc	00:00:00	TGTAAATA	T1	B2	87450	exp2
Gluc	00:02:30	TGTAAATA	T1	B2	87672	exp2
Gluc	00:05:00	TGTAAATA	T1	B2	86294	exp2
Gluc	00:07:30	TGTAAATA	T1	B2	85341	exp2
Gluc	00:10:00	TGTAAATA	T1	B2	86016	exp2
Gluc	00:00:00	TGTAAATA	T2	B2	62103	exp2
Gluc	00:02:30	TGTAAATA	T2	B2	60835	exp2
Gluc	00:05:00	TGTAAATA	T2	B2	60816	exp2
Gluc	00:07:30	TGTAAATA	T2	B2	59221	exp2
Gluc	00:10:00	TGTAAATA	T2	B2	58088	exp2
Gluc	00:00:00	TGTAAATA	T3	B2	70860	exp2
Gluc	00:02:30	TGTAAATA	T3	B2	69864	exp2
Gluc	00:05:00	TGTAAATA	T3	B2	69208	exp2
Gluc	00:07:30	TGTAAATA	T3	B2	68576	exp2
Gluc	00:10:00	TGTAAATA	T3	B2	67180	exp2
Gluc	00:00:00	TGTAAATA	T1	B3	52806	exp2
Gluc	00:02:30	TGTAAATA	T1	B3	52931	exp2
Gluc	00:05:00	TGTAAATA	T1	B3	51913	exp2
Gluc	00:07:30	TGTAAATA	T1	B3	51593	exp2
Gluc	00:10:00	TGTAAATA	T1	B3	50009	exp2
Gluc	00:00:00	TGTAAATA	T2	B3	55873	exp2
Gluc	00:02:30	TGTAAATA	T2	B3	54600	exp2
Gluc	00:05:00	TGTAAATA	T2	B3	52366	exp2
Gluc	00:07:30	TGTAAATA	T2	B3	51167	exp2
Gluc	00:10:00	TGTAAATA	T2	B3	50295	exp2
Gluc	00:00:00	TGTAAATA	T3	B3	68284	exp2
Gluc	00:02:30	TGTAAATA	T3	B3	67034	exp2
Gluc	00:05:00	TGTAAATA	T3	B3	67001	exp2
Gluc	00:07:30	TGTAAATA	T3	B3	63568	exp2
Gluc	00:10:00	TGTAAATA	T3	B3	61456	exp2
Gluc	00:00:00	SCRAMBLED_TGTAAATA	T1	B1	63631	exp2
Gluc	00:02:30	SCRAMBLED_TGTAAATA	T1	B1	62959	exp2
Gluc	00:05:00	SCRAMBLED_TGTAAATA	T1	B1	63379	exp2
Gluc	00:07:30	SCRAMBLED_TGTAAATA	T1	B1	62794	exp2
Gluc	00:10:00	SCRAMBLED_TGTAAATA	T1	B1	64369	exp2
Gluc	00:00:00	SCRAMBLED_TGTAAATA	T2	B1	48830	exp2
Gluc	00:02:30	SCRAMBLED_TGTAAATA	T2	B1	48171	exp2
Gluc	00:05:00	SCRAMBLED_TGTAAATA	T2	B1	47966	exp2
Gluc	00:07:30	SCRAMBLED_TGTAAATA	T2	B1	46571	exp2
Gluc	00:10:00	SCRAMBLED_TGTAAATA	T2	B1	46385	exp2
Gluc	00:00:00	SCRAMBLED_TGTAAATA	T3	B1	64857	exp2
Gluc	00:02:30	SCRAMBLED_TGTAAATA	T3	B1	63991	exp2
Gluc	00:05:00	SCRAMBLED_TGTAAATA	T3	B1	63761	exp2
Gluc	00:07:30	SCRAMBLED_TGTAAATA	T3	B1	63618	exp2
Gluc	00:10:00	SCRAMBLED_TGTAAATA	T3	B1	62861	exp2
Gluc	00:00:00	SCRAMBLED_TGTAAATA	T1	B2	76278	exp2
Gluc	00:02:30	SCRAMBLED_TGTAAATA	T1	B2	73331	exp2
Gluc	00:05:00	SCRAMBLED_TGTAAATA	T1	B2	72423	exp2
Gluc	00:07:30	SCRAMBLED_TGTAAATA	T1	B2	73099	exp2
Gluc	00:10:00	SCRAMBLED_TGTAAATA	T1	B2	71928	exp2
Gluc	00:00:00	SCRAMBLED_TGTAAATA	T2	B2	50916	exp2
Gluc	00:02:30	SCRAMBLED_TGTAAATA	T2	B2	49543	exp2
Gluc	00:05:00	SCRAMBLED_TGTAAATA	T2	B2	47834	exp2
Gluc	00:07:30	SCRAMBLED_TGTAAATA	T2	B2	46131	exp2
Gluc	00:10:00	SCRAMBLED_TGTAAATA	T2	B2	45845	exp2
Gluc	00:00:00	SCRAMBLED_TGTAAATA	T3	B2	67703	exp2
Gluc	00:02:30	SCRAMBLED_TGTAAATA	T3	B2	67061	exp2
Gluc	00:05:00	SCRAMBLED_TGTAAATA	T3	B2	64372	exp2
Gluc	00:07:30	SCRAMBLED_TGTAAATA	T3	B2	63534	exp2
Gluc	00:10:00	SCRAMBLED_TGTAAATA	T3	B2	62777	exp2
Gluc	00:00:00	SCRAMBLED_TGTAAATA	T1	B3	69545	exp2
Gluc	00:02:30	SCRAMBLED_TGTAAATA	T1	B3	68806	exp2
Gluc	00:05:00	SCRAMBLED_TGTAAATA	T1	B3	67640	exp2
Gluc	00:07:30	SCRAMBLED_TGTAAATA	T1	B3	66644	exp2
Gluc	00:10:00	SCRAMBLED_TGTAAATA	T1	B3	65423	exp2
Gluc	00:00:00	SCRAMBLED_TGTAAATA	T2	B3	52929	exp2
Gluc	00:02:30	SCRAMBLED_TGTAAATA	T2	B3	51577	exp2
Gluc	00:05:00	SCRAMBLED_TGTAAATA	T2	B3	51785	exp2
Gluc	00:07:30	SCRAMBLED_TGTAAATA	T2	B3	50756	exp2
Gluc	00:10:00	SCRAMBLED_TGTAAATA	T2	B3	49409	exp2
Gluc	00:00:00	SCRAMBLED_TGTAAATA	T3	B3	62067	exp2
Gluc	00:02:30	SCRAMBLED_TGTAAATA	T3	B3	61061	exp2
Gluc	00:05:00	SCRAMBLED_TGTAAATA	T3	B3	61572	exp2
Gluc	00:07:30	SCRAMBLED_TGTAAATA	T3	B3	59382	exp2
Gluc	00:10:00	SCRAMBLED_TGTAAATA	T3	B3	58790	exp2
SEAP	00:00:00	no motif	T1	B1	14748	exp2
SEAP	00:02:30	no motif	T1	B1	17187	exp2
SEAP	00:05:00	no motif	T1	B1	20431	exp2
SEAP	00:07:30	no motif	T1	B1		exp2
SEAP	00:10:00	no motif	T1	B1		exp2
SEAP	00:00:00	no motif	T2	B1	14615	exp2
SEAP	00:02:30	no motif	T2	B1	18231	exp2
SEAP	00:05:00	no motif	T2	B1	20763	exp2
SEAP	00:07:30	no motif	T2	B1		exp2
SEAP	00:10:00	no motif	T2	B1		exp2
SEAP	00:00:00	no motif	T3	B1	14441	exp2
SEAP	00:02:30	no motif	T3	B1	18152	exp2
SEAP	00:05:00	no motif	T3	B1	20378	exp2
SEAP	00:07:30	no motif	T3	B1		exp2
SEAP	00:10:00	no motif	T3	B1		exp2
SEAP	00:00:00	no motif	T1	B2	17485	exp2
SEAP	00:02:30	no motif	T1	B2	20156	exp2
SEAP	00:05:00	no motif	T1	B2	23713	exp2
SEAP	00:07:30	no motif	T1	B2		exp2
SEAP	00:10:00	no motif	T1	B2		exp2
SEAP	00:00:00	no motif	T2	B2	17247	exp2
SEAP	00:02:30	no motif	T2	B2	20593	exp2
SEAP	00:05:00	no motif	T2	B2	23549	exp2
SEAP	00:07:30	no motif	T2	B2		exp2
SEAP	00:10:00	no motif	T2	B2		exp2
SEAP	00:00:00	no motif	T3	B2	17143	exp2
SEAP	00:02:30	no motif	T3	B2	20520	exp2
SEAP	00:05:00	no motif	T3	B2	23570	exp2
SEAP	00:07:30	no motif	T3	B2		exp2
SEAP	00:10:00	no motif	T3	B2		exp2
SEAP	00:00:00	no motif	T1	B3	16938	exp2
SEAP	00:02:30	no motif	T1	B3	20987	exp2
SEAP	00:05:00	no motif	T1	B3	23650	exp2
SEAP	00:07:30	no motif	T1	B3		exp2
SEAP	00:10:00	no motif	T1	B3		exp2
SEAP	00:00:00	no motif	T2	B3	16883	exp2
SEAP	00:02:30	no motif	T2	B3	20781	exp2
SEAP	00:05:00	no motif	T2	B3	23580	exp2
SEAP	00:07:30	no motif	T2	B3		exp2
SEAP	00:10:00	no motif	T2	B3		exp2
SEAP	00:00:00	no motif	T3	B3	17805	exp2
SEAP	00:02:30	no motif	T3	B3	20603	exp2
SEAP	00:05:00	no motif	T3	B3	24504	exp2
SEAP	00:07:30	no motif	T3	B3		exp2
SEAP	00:10:00	no motif	T3	B3		exp2
SEAP	00:00:00	TATTTAT	T1	B1	12300	exp2
SEAP	00:02:30	TATTTAT	T1	B1	16021	exp2
SEAP	00:05:00	TATTTAT	T1	B1	17703	exp2
SEAP	00:07:30	TATTTAT	T1	B1		exp2
SEAP	00:10:00	TATTTAT	T1	B1		exp2
SEAP	00:00:00	TATTTAT	T2	B1	12895	exp2
SEAP	00:02:30	TATTTAT	T2	B1	15733	exp2
SEAP	00:05:00	TATTTAT	T2	B1	17544	exp2
SEAP	00:07:30	TATTTAT	T2	B1		exp2
SEAP	00:10:00	TATTTAT	T2	B1		exp2
SEAP	00:00:00	TATTTAT	T3	B1	12537	exp2
SEAP	00:02:30	TATTTAT	T3	B1	15160	exp2
SEAP	00:05:00	TATTTAT	T3	B1	17360	exp2
SEAP	00:07:30	TATTTAT	T3	B1		exp2
SEAP	00:10:00	TATTTAT	T3	B1		exp2
SEAP	00:00:00	TATTTAT	T1	B2	16741	exp2
SEAP	00:02:30	TATTTAT	T1	B2	19801	exp2
SEAP	00:05:00	TATTTAT	T1	B2	22012	exp2
SEAP	00:07:30	TATTTAT	T1	B2		exp2
SEAP	00:10:00	TATTTAT	T1	B2		exp2
SEAP	00:00:00	TATTTAT	T2	B2	16604	exp2
SEAP	00:02:30	TATTTAT	T2	B2	19981	exp2
SEAP	00:05:00	TATTTAT	T2	B2	23082	exp2
SEAP	00:07:30	TATTTAT	T2	B2		exp2
SEAP	00:10:00	TATTTAT	T2	B2		exp2
SEAP	00:00:00	TATTTAT	T3	B2	16306	exp2
SEAP	00:02:30	TATTTAT	T3	B2	20125	exp2
SEAP	00:05:00	TATTTAT	T3	B2	22231	exp2
SEAP	00:07:30	TATTTAT	T3	B2		exp2
SEAP	00:10:00	TATTTAT	T3	B2		exp2
SEAP	00:00:00	TATTTAT	T1	B3	15410	exp2
SEAP	00:02:30	TATTTAT	T1	B3	18099	exp2
SEAP	00:05:00	TATTTAT	T1	B3	21156	exp2
SEAP	00:07:30	TATTTAT	T1	B3		exp2
SEAP	00:10:00	TATTTAT	T1	B3		exp2
SEAP	00:00:00	TATTTAT	T2	B3	15047	exp2
SEAP	00:02:30	TATTTAT	T2	B3	19230	exp2
SEAP	00:05:00	TATTTAT	T2	B3	21058	exp2
SEAP	00:07:30	TATTTAT	T2	B3		exp2
SEAP	00:10:00	TATTTAT	T2	B3		exp2
SEAP	00:00:00	TATTTAT	T3	B3	15549	exp2
SEAP	00:02:30	TATTTAT	T3	B3	18731	exp2
SEAP	00:05:00	TATTTAT	T3	B3	21939	exp2
SEAP	00:07:30	TATTTAT	T3	B3		exp2
SEAP	00:10:00	TATTTAT	T3	B3		exp2
SEAP	00:00:00	SCRAMBLED_TATTTAT	T1	B1	12000	exp2
SEAP	00:02:30	SCRAMBLED_TATTTAT	T1	B1	14118	exp2
SEAP	00:05:00	SCRAMBLED_TATTTAT	T1	B1	17186	exp2
SEAP	00:07:30	SCRAMBLED_TATTTAT	T1	B1		exp2
SEAP	00:10:00	SCRAMBLED_TATTTAT	T1	B1		exp2
SEAP	00:00:00	SCRAMBLED_TATTTAT	T2	B1	12247	exp2
SEAP	00:02:30	SCRAMBLED_TATTTAT	T2	B1	14910	exp2
SEAP	00:05:00	SCRAMBLED_TATTTAT	T2	B1	16672	exp2
SEAP	00:07:30	SCRAMBLED_TATTTAT	T2	B1		exp2
SEAP	00:10:00	SCRAMBLED_TATTTAT	T2	B1		exp2
SEAP	00:00:00	SCRAMBLED_TATTTAT	T3	B1	11791	exp2
SEAP	00:02:30	SCRAMBLED_TATTTAT	T3	B1	15291	exp2
SEAP	00:05:00	SCRAMBLED_TATTTAT	T3	B1	17975	exp2
SEAP	00:07:30	SCRAMBLED_TATTTAT	T3	B1		exp2
SEAP	00:10:00	SCRAMBLED_TATTTAT	T3	B1		exp2
SEAP	00:00:00	SCRAMBLED_TATTTAT	T1	B2	13653	exp2
SEAP	00:02:30	SCRAMBLED_TATTTAT	T1	B2	16738	exp2
SEAP	00:05:00	SCRAMBLED_TATTTAT	T1	B2	18743	exp2
SEAP	00:07:30	SCRAMBLED_TATTTAT	T1	B2		exp2
SEAP	00:10:00	SCRAMBLED_TATTTAT	T1	B2		exp2
SEAP	00:00:00	SCRAMBLED_TATTTAT	T2	B2	13059	exp2
SEAP	00:02:30	SCRAMBLED_TATTTAT	T2	B2	16746	exp2
SEAP	00:05:00	SCRAMBLED_TATTTAT	T2	B2	18500	exp2
SEAP	00:07:30	SCRAMBLED_TATTTAT	T2	B2		exp2
SEAP	00:10:00	SCRAMBLED_TATTTAT	T2	B2		exp2
SEAP	00:00:00	SCRAMBLED_TATTTAT	T3	B2	13600	exp2
SEAP	00:02:30	SCRAMBLED_TATTTAT	T3	B2	16521	exp2
SEAP	00:05:00	SCRAMBLED_TATTTAT	T3	B2	17773	exp2
SEAP	00:07:30	SCRAMBLED_TATTTAT	T3	B2		exp2
SEAP	00:10:00	SCRAMBLED_TATTTAT	T3	B2		exp2
SEAP	00:00:00	SCRAMBLED_TATTTAT	T1	B3	14718	exp2
SEAP	00:02:30	SCRAMBLED_TATTTAT	T1	B3	17664	exp2
SEAP	00:05:00	SCRAMBLED_TATTTAT	T1	B3	20995	exp2
SEAP	00:07:30	SCRAMBLED_TATTTAT	T1	B3		exp2
SEAP	00:10:00	SCRAMBLED_TATTTAT	T1	B3		exp2
SEAP	00:00:00	SCRAMBLED_TATTTAT	T2	B3	14255	exp2
SEAP	00:02:30	SCRAMBLED_TATTTAT	T2	B3	18990	exp2
SEAP	00:05:00	SCRAMBLED_TATTTAT	T2	B3	20393	exp2
SEAP	00:07:30	SCRAMBLED_TATTTAT	T2	B3		exp2
SEAP	00:10:00	SCRAMBLED_TATTTAT	T2	B3		exp2
SEAP	00:00:00	SCRAMBLED_TATTTAT	T3	B3	15389	exp2
SEAP	00:02:30	SCRAMBLED_TATTTAT	T3	B3	18397	exp2
SEAP	00:05:00	SCRAMBLED_TATTTAT	T3	B3	20554	exp2
SEAP	00:07:30	SCRAMBLED_TATTTAT	T3	B3		exp2
SEAP	00:10:00	SCRAMBLED_TATTTAT	T3	B3		exp2
SEAP	00:00:00	TACTAAGA	T1	B1	13130	exp2
SEAP	00:02:30	TACTAAGA	T1	B1	15993	exp2
SEAP	00:05:00	TACTAAGA	T1	B1	18164	exp2
SEAP	00:07:30	TACTAAGA	T1	B1		exp2
SEAP	00:10:00	TACTAAGA	T1	B1		exp2
SEAP	00:00:00	TACTAAGA	T2	B1	12400	exp2
SEAP	00:02:30	TACTAAGA	T2	B1	15284	exp2
SEAP	00:05:00	TACTAAGA	T2	B1	18027	exp2
SEAP	00:07:30	TACTAAGA	T2	B1		exp2
SEAP	00:10:00	TACTAAGA	T2	B1		exp2
SEAP	00:00:00	TACTAAGA	T3	B1	13777	exp2
SEAP	00:02:30	TACTAAGA	T3	B1	15654	exp2
SEAP	00:05:00	TACTAAGA	T3	B1	17916	exp2
SEAP	00:07:30	TACTAAGA	T3	B1		exp2
SEAP	00:10:00	TACTAAGA	T3	B1		exp2
SEAP	00:00:00	TACTAAGA	T1	B2	18321	exp2
SEAP	00:02:30	TACTAAGA	T1	B2	21952	exp2
SEAP	00:05:00	TACTAAGA	T1	B2	23626	exp2
SEAP	00:07:30	TACTAAGA	T1	B2		exp2
SEAP	00:10:00	TACTAAGA	T1	B2		exp2
SEAP	00:00:00	TACTAAGA	T2	B2	18050	exp2
SEAP	00:02:30	TACTAAGA	T2	B2	21876	exp2
SEAP	00:05:00	TACTAAGA	T2	B2	24402	exp2
SEAP	00:07:30	TACTAAGA	T2	B2		exp2
SEAP	00:10:00	TACTAAGA	T2	B2		exp2
SEAP	00:00:00	TACTAAGA	T3	B2	18418	exp2
SEAP	00:02:30	TACTAAGA	T3	B2	22635	exp2
SEAP	00:05:00	TACTAAGA	T3	B2	25359	exp2
SEAP	00:07:30	TACTAAGA	T3	B2		exp2
SEAP	00:10:00	TACTAAGA	T3	B2		exp2
SEAP	00:00:00	TACTAAGA	T1	B3	18159	exp2
SEAP	00:02:30	TACTAAGA	T1	B3	21333	exp2
SEAP	00:05:00	TACTAAGA	T1	B3	24226	exp2
SEAP	00:07:30	TACTAAGA	T1	B3		exp2
SEAP	00:10:00	TACTAAGA	T1	B3		exp2
SEAP	00:00:00	TACTAAGA	T2	B3	17475	exp2
SEAP	00:02:30	TACTAAGA	T2	B3	21204	exp2
SEAP	00:05:00	TACTAAGA	T2	B3	23858	exp2
SEAP	00:07:30	TACTAAGA	T2	B3		exp2
SEAP	00:10:00	TACTAAGA	T2	B3		exp2
SEAP	00:00:00	TACTAAGA	T3	B3	17344	exp2
SEAP	00:02:30	TACTAAGA	T3	B3	20084	exp2
SEAP	00:05:00	TACTAAGA	T3	B3	23036	exp2
SEAP	00:07:30	TACTAAGA	T3	B3		exp2
SEAP	00:10:00	TACTAAGA	T3	B3		exp2
SEAP	00:00:00	SCRAMBLED_TACTAAGA	T1	B1	12590	exp2
SEAP	00:02:30	SCRAMBLED_TACTAAGA	T1	B1	15923	exp2
SEAP	00:05:00	SCRAMBLED_TACTAAGA	T1	B1	17306	exp2
SEAP	00:07:30	SCRAMBLED_TACTAAGA	T1	B1		exp2
SEAP	00:10:00	SCRAMBLED_TACTAAGA	T1	B1		exp2
SEAP	00:00:00	SCRAMBLED_TACTAAGA	T2	B1	12592	exp2
SEAP	00:02:30	SCRAMBLED_TACTAAGA	T2	B1	14925	exp2
SEAP	00:05:00	SCRAMBLED_TACTAAGA	T2	B1	17219	exp2
SEAP	00:07:30	SCRAMBLED_TACTAAGA	T2	B1		exp2
SEAP	00:10:00	SCRAMBLED_TACTAAGA	T2	B1		exp2
SEAP	00:00:00	SCRAMBLED_TACTAAGA	T3	B1	13265	exp2
SEAP	00:02:30	SCRAMBLED_TACTAAGA	T3	B1	15429	exp2
SEAP	00:05:00	SCRAMBLED_TACTAAGA	T3	B1	17492	exp2
SEAP	00:07:30	SCRAMBLED_TACTAAGA	T3	B1		exp2
SEAP	00:10:00	SCRAMBLED_TACTAAGA	T3	B1		exp2
SEAP	00:00:00	SCRAMBLED_TACTAAGA	T1	B2	16769	exp2
SEAP	00:02:30	SCRAMBLED_TACTAAGA	T1	B2	20340	exp2
SEAP	00:05:00	SCRAMBLED_TACTAAGA	T1	B2	22195	exp2
SEAP	00:07:30	SCRAMBLED_TACTAAGA	T1	B2		exp2
SEAP	00:10:00	SCRAMBLED_TACTAAGA	T1	B2		exp2
SEAP	00:00:00	SCRAMBLED_TACTAAGA	T2	B2	17482	exp2
SEAP	00:02:30	SCRAMBLED_TACTAAGA	T2	B2	20235	exp2
SEAP	00:05:00	SCRAMBLED_TACTAAGA	T2	B2	23428	exp2
SEAP	00:07:30	SCRAMBLED_TACTAAGA	T2	B2		exp2
SEAP	00:10:00	SCRAMBLED_TACTAAGA	T2	B2		exp2
SEAP	00:00:00	SCRAMBLED_TACTAAGA	T3	B2	16214	exp2
SEAP	00:02:30	SCRAMBLED_TACTAAGA	T3	B2	19708	exp2
SEAP	00:05:00	SCRAMBLED_TACTAAGA	T3	B2	22324	exp2
SEAP	00:07:30	SCRAMBLED_TACTAAGA	T3	B2		exp2
SEAP	00:10:00	SCRAMBLED_TACTAAGA	T3	B2		exp2
SEAP	00:00:00	SCRAMBLED_TACTAAGA	T1	B3	15644	exp2
SEAP	00:02:30	SCRAMBLED_TACTAAGA	T1	B3	19063	exp2
SEAP	00:05:00	SCRAMBLED_TACTAAGA	T1	B3	20729	exp2
SEAP	00:07:30	SCRAMBLED_TACTAAGA	T1	B3		exp2
SEAP	00:10:00	SCRAMBLED_TACTAAGA	T1	B3		exp2
SEAP	00:00:00	SCRAMBLED_TACTAAGA	T2	B3	15707	exp2
SEAP	00:02:30	SCRAMBLED_TACTAAGA	T2	B3	18753	exp2
SEAP	00:05:00	SCRAMBLED_TACTAAGA	T2	B3	21278	exp2
SEAP	00:07:30	SCRAMBLED_TACTAAGA	T2	B3		exp2
SEAP	00:10:00	SCRAMBLED_TACTAAGA	T2	B3		exp2
SEAP	00:00:00	SCRAMBLED_TACTAAGA	T3	B3	15913	exp2
SEAP	00:02:30	SCRAMBLED_TACTAAGA	T3	B3	19716	exp2
SEAP	00:05:00	SCRAMBLED_TACTAAGA	T3	B3	21744	exp2
SEAP	00:07:30	SCRAMBLED_TACTAAGA	T3	B3		exp2
SEAP	00:10:00	SCRAMBLED_TACTAAGA	T3	B3		exp2
SEAP	00:00:00	GGCCCCTG	T1	B1	14623	exp2
SEAP	00:02:30	GGCCCCTG	T1	B1	17636	exp2
SEAP	00:05:00	GGCCCCTG	T1	B1	20265	exp2
SEAP	00:07:30	GGCCCCTG	T1	B1		exp2
SEAP	00:10:00	GGCCCCTG	T1	B1		exp2
SEAP	00:00:00	GGCCCCTG	T2	B1	14686	exp2
SEAP	00:02:30	GGCCCCTG	T2	B1	17595	exp2
SEAP	00:05:00	GGCCCCTG	T2	B1	19941	exp2
SEAP	00:07:30	GGCCCCTG	T2	B1		exp2
SEAP	00:10:00	GGCCCCTG	T2	B1		exp2
SEAP	00:00:00	GGCCCCTG	T3	B1	15105	exp2
SEAP	00:02:30	GGCCCCTG	T3	B1	17200	exp2
SEAP	00:05:00	GGCCCCTG	T3	B1	20262	exp2
SEAP	00:07:30	GGCCCCTG	T3	B1		exp2
SEAP	00:10:00	GGCCCCTG	T3	B1		exp2
SEAP	00:00:00	GGCCCCTG	T1	B2	14865	exp2
SEAP	00:02:30	GGCCCCTG	T1	B2	17267	exp2
SEAP	00:05:00	GGCCCCTG	T1	B2	19416	exp2
SEAP	00:07:30	GGCCCCTG	T1	B2		exp2
SEAP	00:10:00	GGCCCCTG	T1	B2		exp2
SEAP	00:00:00	GGCCCCTG	T2	B2	14164	exp2
SEAP	00:02:30	GGCCCCTG	T2	B2	17591	exp2
SEAP	00:05:00	GGCCCCTG	T2	B2	19572	exp2
SEAP	00:07:30	GGCCCCTG	T2	B2		exp2
SEAP	00:10:00	GGCCCCTG	T2	B2		exp2
SEAP	00:00:00	GGCCCCTG	T3	B2	15365	exp2
SEAP	00:02:30	GGCCCCTG	T3	B2	18387	exp2
SEAP	00:05:00	GGCCCCTG	T3	B2	20477	exp2
SEAP	00:07:30	GGCCCCTG	T3	B2		exp2
SEAP	00:10:00	GGCCCCTG	T3	B2		exp2
SEAP	00:00:00	GGCCCCTG	T1	B3	15462	exp2
SEAP	00:02:30	GGCCCCTG	T1	B3	17859	exp2
SEAP	00:05:00	GGCCCCTG	T1	B3	20709	exp2
SEAP	00:07:30	GGCCCCTG	T1	B3		exp2
SEAP	00:10:00	GGCCCCTG	T1	B3		exp2
SEAP	00:00:00	GGCCCCTG	T2	B3	15095	exp2
SEAP	00:02:30	GGCCCCTG	T2	B3	18326	exp2
SEAP	00:05:00	GGCCCCTG	T2	B3	20666	exp2
SEAP	00:07:30	GGCCCCTG	T2	B3		exp2
SEAP	00:10:00	GGCCCCTG	T2	B3		exp2
SEAP	00:00:00	GGCCCCTG	T3	B3	14789	exp2
SEAP	00:02:30	GGCCCCTG	T3	B3	18089	exp2
SEAP	00:05:00	GGCCCCTG	T3	B3	20529	exp2
SEAP	00:07:30	GGCCCCTG	T3	B3		exp2
SEAP	00:10:00	GGCCCCTG	T3	B3		exp2
SEAP	00:00:00	SCRAMBLED_GGCCCCTG	T1	B1	19669	exp2
SEAP	00:02:30	SCRAMBLED_GGCCCCTG	T1	B1	24266	exp2
SEAP	00:05:00	SCRAMBLED_GGCCCCTG	T1	B1	26124	exp2
SEAP	00:07:30	SCRAMBLED_GGCCCCTG	T1	B1		exp2
SEAP	00:10:00	SCRAMBLED_GGCCCCTG	T1	B1		exp2
SEAP	00:00:00	SCRAMBLED_GGCCCCTG	T2	B1	19184	exp2
SEAP	00:02:30	SCRAMBLED_GGCCCCTG	T2	B1	23297	exp2
SEAP	00:05:00	SCRAMBLED_GGCCCCTG	T2	B1	26388	exp2
SEAP	00:07:30	SCRAMBLED_GGCCCCTG	T2	B1		exp2
SEAP	00:10:00	SCRAMBLED_GGCCCCTG	T2	B1		exp2
SEAP	00:00:00	SCRAMBLED_GGCCCCTG	T3	B1	20858	exp2
SEAP	00:02:30	SCRAMBLED_GGCCCCTG	T3	B1	25500	exp2
SEAP	00:05:00	SCRAMBLED_GGCCCCTG	T3	B1	28092	exp2
SEAP	00:07:30	SCRAMBLED_GGCCCCTG	T3	B1		exp2
SEAP	00:10:00	SCRAMBLED_GGCCCCTG	T3	B1		exp2
SEAP	00:00:00	SCRAMBLED_GGCCCCTG	T1	B2	19102	exp2
SEAP	00:02:30	SCRAMBLED_GGCCCCTG	T1	B2	22349	exp2
SEAP	00:05:00	SCRAMBLED_GGCCCCTG	T1	B2	24396	exp2
SEAP	00:07:30	SCRAMBLED_GGCCCCTG	T1	B2		exp2
SEAP	00:10:00	SCRAMBLED_GGCCCCTG	T1	B2		exp2
SEAP	00:00:00	SCRAMBLED_GGCCCCTG	T2	B2	19784	exp2
SEAP	00:02:30	SCRAMBLED_GGCCCCTG	T2	B2	22229	exp2
SEAP	00:05:00	SCRAMBLED_GGCCCCTG	T2	B2	25619	exp2
SEAP	00:07:30	SCRAMBLED_GGCCCCTG	T2	B2		exp2
SEAP	00:10:00	SCRAMBLED_GGCCCCTG	T2	B2		exp2
SEAP	00:00:00	SCRAMBLED_GGCCCCTG	T3	B2	19084	exp2
SEAP	00:02:30	SCRAMBLED_GGCCCCTG	T3	B2	22924	exp2
SEAP	00:05:00	SCRAMBLED_GGCCCCTG	T3	B2	25234	exp2
SEAP	00:07:30	SCRAMBLED_GGCCCCTG	T3	B2		exp2
SEAP	00:10:00	SCRAMBLED_GGCCCCTG	T3	B2		exp2
SEAP	00:00:00	SCRAMBLED_GGCCCCTG	T1	B3	17798	exp2
SEAP	00:02:30	SCRAMBLED_GGCCCCTG	T1	B3	20750	exp2
SEAP	00:05:00	SCRAMBLED_GGCCCCTG	T1	B3	23509	exp2
SEAP	00:07:30	SCRAMBLED_GGCCCCTG	T1	B3		exp2
SEAP	00:10:00	SCRAMBLED_GGCCCCTG	T1	B3		exp2
SEAP	00:00:00	SCRAMBLED_GGCCCCTG	T2	B3	17503	exp2
SEAP	00:02:30	SCRAMBLED_GGCCCCTG	T2	B3	21554	exp2
SEAP	00:05:00	SCRAMBLED_GGCCCCTG	T2	B3	23523	exp2
SEAP	00:07:30	SCRAMBLED_GGCCCCTG	T2	B3		exp2
SEAP	00:10:00	SCRAMBLED_GGCCCCTG	T2	B3		exp2
SEAP	00:00:00	SCRAMBLED_GGCCCCTG	T3	B3	17409	exp2
SEAP	00:02:30	SCRAMBLED_GGCCCCTG	T3	B3	21371	exp2
SEAP	00:05:00	SCRAMBLED_GGCCCCTG	T3	B3	22426	exp2
SEAP	00:07:30	SCRAMBLED_GGCCCCTG	T3	B3		exp2
SEAP	00:10:00	SCRAMBLED_GGCCCCTG	T3	B3		exp2
SEAP	00:00:00	TGTAAATA	T1	B1	18506	exp2
SEAP	00:02:30	TGTAAATA	T1	B1	21539	exp2
SEAP	00:05:00	TGTAAATA	T1	B1	24097	exp2
SEAP	00:07:30	TGTAAATA	T1	B1		exp2
SEAP	00:10:00	TGTAAATA	T1	B1		exp2
SEAP	00:00:00	TGTAAATA	T2	B1	18231	exp2
SEAP	00:02:30	TGTAAATA	T2	B1	21355	exp2
SEAP	00:05:00	TGTAAATA	T2	B1	23968	exp2
SEAP	00:07:30	TGTAAATA	T2	B1		exp2
SEAP	00:10:00	TGTAAATA	T2	B1		exp2
SEAP	00:00:00	TGTAAATA	T3	B1	17685	exp2
SEAP	00:02:30	TGTAAATA	T3	B1	20880	exp2
SEAP	00:05:00	TGTAAATA	T3	B1	22872	exp2
SEAP	00:07:30	TGTAAATA	T3	B1		exp2
SEAP	00:10:00	TGTAAATA	T3	B1		exp2
SEAP	00:00:00	TGTAAATA	T1	B2	15289	exp2
SEAP	00:02:30	TGTAAATA	T1	B2	18609	exp2
SEAP	00:05:00	TGTAAATA	T1	B2	20239	exp2
SEAP	00:07:30	TGTAAATA	T1	B2		exp2
SEAP	00:10:00	TGTAAATA	T1	B2		exp2
SEAP	00:00:00	TGTAAATA	T2	B2	15465	exp2
SEAP	00:02:30	TGTAAATA	T2	B2	18632	exp2
SEAP	00:05:00	TGTAAATA	T2	B2	20209	exp2
SEAP	00:07:30	TGTAAATA	T2	B2		exp2
SEAP	00:10:00	TGTAAATA	T2	B2		exp2
SEAP	00:00:00	TGTAAATA	T3	B2	15768	exp2
SEAP	00:02:30	TGTAAATA	T3	B2	19495	exp2
SEAP	00:05:00	TGTAAATA	T3	B2	21683	exp2
SEAP	00:07:30	TGTAAATA	T3	B2		exp2
SEAP	00:10:00	TGTAAATA	T3	B2		exp2
SEAP	00:00:00	TGTAAATA	T1	B3	15837	exp2
SEAP	00:02:30	TGTAAATA	T1	B3	17727	exp2
SEAP	00:05:00	TGTAAATA	T1	B3	20101	exp2
SEAP	00:07:30	TGTAAATA	T1	B3		exp2
SEAP	00:10:00	TGTAAATA	T1	B3		exp2
SEAP	00:00:00	TGTAAATA	T2	B3	15343	exp2
SEAP	00:02:30	TGTAAATA	T2	B3	17491	exp2
SEAP	00:05:00	TGTAAATA	T2	B3	20170	exp2
SEAP	00:07:30	TGTAAATA	T2	B3		exp2
SEAP	00:10:00	TGTAAATA	T2	B3		exp2
SEAP	00:00:00	TGTAAATA	T3	B3	15797	exp2
SEAP	00:02:30	TGTAAATA	T3	B3	19350	exp2
SEAP	00:05:00	TGTAAATA	T3	B3	20737	exp2
SEAP	00:07:30	TGTAAATA	T3	B3		exp2
SEAP	00:10:00	TGTAAATA	T3	B3		exp2
SEAP	00:00:00	SCRAMBLED_TGTAAATA	T1	B1	11435	exp2
SEAP	00:02:30	SCRAMBLED_TGTAAATA	T1	B1	14362	exp2
SEAP	00:05:00	SCRAMBLED_TGTAAATA	T1	B1	16772	exp2
SEAP	00:07:30	SCRAMBLED_TGTAAATA	T1	B1		exp2
SEAP	00:10:00	SCRAMBLED_TGTAAATA	T1	B1		exp2
SEAP	00:00:00	SCRAMBLED_TGTAAATA	T2	B1	11611	exp2
SEAP	00:02:30	SCRAMBLED_TGTAAATA	T2	B1	14518	exp2
SEAP	00:05:00	SCRAMBLED_TGTAAATA	T2	B1	15797	exp2
SEAP	00:07:30	SCRAMBLED_TGTAAATA	T2	B1		exp2
SEAP	00:10:00	SCRAMBLED_TGTAAATA	T2	B1		exp2
SEAP	00:00:00	SCRAMBLED_TGTAAATA	T3	B1	12839	exp2
SEAP	00:02:30	SCRAMBLED_TGTAAATA	T3	B1	14670	exp2
SEAP	00:05:00	SCRAMBLED_TGTAAATA	T3	B1	15307	exp2
SEAP	00:07:30	SCRAMBLED_TGTAAATA	T3	B1		exp2
SEAP	00:10:00	SCRAMBLED_TGTAAATA	T3	B1		exp2
SEAP	00:00:00	SCRAMBLED_TGTAAATA	T1	B2	13879	exp2
SEAP	00:02:30	SCRAMBLED_TGTAAATA	T1	B2	16712	exp2
SEAP	00:05:00	SCRAMBLED_TGTAAATA	T1	B2	17566	exp2
SEAP	00:07:30	SCRAMBLED_TGTAAATA	T1	B2		exp2
SEAP	00:10:00	SCRAMBLED_TGTAAATA	T1	B2		exp2
SEAP	00:00:00	SCRAMBLED_TGTAAATA	T2	B2	14360	exp2
SEAP	00:02:30	SCRAMBLED_TGTAAATA	T2	B2	16434	exp2
SEAP	00:05:00	SCRAMBLED_TGTAAATA	T2	B2	18875	exp2
SEAP	00:07:30	SCRAMBLED_TGTAAATA	T2	B2		exp2
SEAP	00:10:00	SCRAMBLED_TGTAAATA	T2	B2		exp2
SEAP	00:00:00	SCRAMBLED_TGTAAATA	T3	B2	13860	exp2
SEAP	00:02:30	SCRAMBLED_TGTAAATA	T3	B2	16385	exp2
SEAP	00:05:00	SCRAMBLED_TGTAAATA	T3	B2	18138	exp2
SEAP	00:07:30	SCRAMBLED_TGTAAATA	T3	B2		exp2
SEAP	00:10:00	SCRAMBLED_TGTAAATA	T3	B2		exp2
SEAP	00:00:00	SCRAMBLED_TGTAAATA	T1	B3	13588	exp2
SEAP	00:02:30	SCRAMBLED_TGTAAATA	T1	B3	15840	exp2
SEAP	00:05:00	SCRAMBLED_TGTAAATA	T1	B3	18301	exp2
SEAP	00:07:30	SCRAMBLED_TGTAAATA	T1	B3		exp2
SEAP	00:10:00	SCRAMBLED_TGTAAATA	T1	B3		exp2
SEAP	00:00:00	SCRAMBLED_TGTAAATA	T2	B3	12775	exp2
SEAP	00:02:30	SCRAMBLED_TGTAAATA	T2	B3	16689	exp2
SEAP	00:05:00	SCRAMBLED_TGTAAATA	T2	B3	18017	exp2
SEAP	00:07:30	SCRAMBLED_TGTAAATA	T2	B3		exp2
SEAP	00:10:00	SCRAMBLED_TGTAAATA	T2	B3		exp2
SEAP	00:00:00	SCRAMBLED_TGTAAATA	T3	B3	13651	exp2
SEAP	00:02:30	SCRAMBLED_TGTAAATA	T3	B3	16457	exp2
SEAP	00:05:00	SCRAMBLED_TGTAAATA	T3	B3	18636	exp2
SEAP	00:07:30	SCRAMBLED_TGTAAATA	T3	B3		exp2
SEAP	00:10:00	SCRAMBLED_TGTAAATA	T3	B3		exp2

## Sheet: UTR3_Motifs_Experiment_1
enzyme	time point	motif	technical replicate	biological replicate	measurement	Experiment
Gluc	00:00:00	no motif	T1	B1	42275	exp1
Gluc	00:02:30	no motif	T1	B1	43556	exp1
Gluc	00:05:00	no motif	T1	B1	46005	exp1
Gluc	00:07:30	no motif	T1	B1	47012	exp1
Gluc	00:10:00	no motif	T1	B1	47377	exp1
Gluc	00:00:00	no motif	T2	B1	27998	exp1
Gluc	00:02:30	no motif	T2	B1	29088	exp1
Gluc	00:05:00	no motif	T2	B1	29227	exp1
Gluc	00:07:30	no motif	T2	B1	29951	exp1
Gluc	00:10:00	no motif	T2	B1	30088	exp1
Gluc	00:00:00	no motif	T3	B1	32861	exp1
Gluc	00:02:30	no motif	T3	B1	34165	exp1
Gluc	00:05:00	no motif	T3	B1	36233	exp1
Gluc	00:07:30	no motif	T3	B1	36477	exp1
Gluc	00:10:00	no motif	T3	B1	36726	exp1
Gluc	00:00:00	no motif	T1	B2	34234	exp1
Gluc	00:02:30	no motif	T1	B2	35607	exp1
Gluc	00:05:00	no motif	T1	B2	36349	exp1
Gluc	00:07:30	no motif	T1	B2	37062	exp1
Gluc	00:10:00	no motif	T1	B2	37644	exp1
Gluc	00:00:00	no motif	T2	B2	33642	exp1
Gluc	00:02:30	no motif	T2	B2	35135	exp1
Gluc	00:05:00	no motif	T2	B2	35502	exp1
Gluc	00:07:30	no motif	T2	B2	37143	exp1
Gluc	00:10:00	no motif	T2	B2	36446	exp1
Gluc	00:00:00	no motif	T3	B2	36005	exp1
Gluc	00:02:30	no motif	T3	B2	38358	exp1
Gluc	00:05:00	no motif	T3	B2	38600	exp1
Gluc	00:07:30	no motif	T3	B2	40318	exp1
Gluc	00:10:00	no motif	T3	B2	40508	exp1
Gluc	00:00:00	no motif	T1	B3	47691	exp1
Gluc	00:02:30	no motif	T1	B3	50270	exp1
Gluc	00:05:00	no motif	T1	B3	51883	exp1
Gluc	00:07:30	no motif	T1	B3	52772	exp1
Gluc	00:10:00	no motif	T1	B3	54536	exp1
Gluc	00:00:00	no motif	T2	B3	32544	exp1
Gluc	00:02:30	no motif	T2	B3	33381	exp1
Gluc	00:05:00	no motif	T2	B3	34607	exp1
Gluc	00:07:30	no motif	T2	B3	34681	exp1
Gluc	00:10:00	no motif	T2	B3	35456	exp1
Gluc	00:00:00	no motif	T3	B3	31026	exp1
Gluc	00:02:30	no motif	T3	B3	31604	exp1
Gluc	00:05:00	no motif	T3	B3	33095	exp1
Gluc	00:07:30	no motif	T3	B3	33136	exp1
Gluc	00:10:00	no motif	T3	B3	33535	exp1
Gluc	00:00:00	TATTTAT	T1	B1	31079	exp1
Gluc	00:02:30	TATTTAT	T1	B1	33011	exp1
Gluc	00:05:00	TATTTAT	T1	B1	33940	exp1
Gluc	00:07:30	TATTTAT	T1	B1	34593	exp1
Gluc	00:10:00	TATTTAT	T1	B1	35127	exp1
Gluc	00:00:00	TATTTAT	T2	B1	23966	exp1
Gluc	00:02:30	TATTTAT	T2	B1	24843	exp1
Gluc	00:05:00	TATTTAT	T2	B1	24784	exp1
Gluc	00:07:30	TATTTAT	T2	B1	25238	exp1
Gluc	00:10:00	TATTTAT	T2	B1	24879	exp1
Gluc	00:00:00	TATTTAT	T3	B1	26427	exp1
Gluc	00:02:30	TATTTAT	T3	B1	27051	exp1
Gluc	00:05:00	TATTTAT	T3	B1	27702	exp1
Gluc	00:07:30	TATTTAT	T3	B1	28719	exp1
Gluc	00:10:00	TATTTAT	T3	B1	29164	exp1
Gluc	00:00:00	TATTTAT	T1	B2	43258	exp1
Gluc	00:02:30	TATTTAT	T1	B2	43859	exp1
Gluc	00:05:00	TATTTAT	T1	B2	43773	exp1
Gluc	00:07:30	TATTTAT	T1	B2	44832	exp1
Gluc	00:10:00	TATTTAT	T1	B2	45042	exp1
Gluc	00:00:00	TATTTAT	T2	B2	34658	exp1
Gluc	00:02:30	TATTTAT	T2	B2	36197	exp1
Gluc	00:05:00	TATTTAT	T2	B2	35764	exp1
Gluc	00:07:30	TATTTAT	T2	B2	36299	exp1
Gluc	00:10:00	TATTTAT	T2	B2	36376	exp1
Gluc	00:00:00	TATTTAT	T3	B2	35556	exp1
Gluc	00:02:30	TATTTAT	T3	B2	37474	exp1
Gluc	00:05:00	TATTTAT	T3	B2	37503	exp1
Gluc	00:07:30	TATTTAT	T3	B2	37455	exp1
Gluc	00:10:00	TATTTAT	T3	B2	38368	exp1
Gluc	00:00:00	TATTTAT	T1	B3	46654	exp1
Gluc	00:02:30	TATTTAT	T1	B3	48509	exp1
Gluc	00:05:00	TATTTAT	T1	B3	49982	exp1
Gluc	00:07:30	TATTTAT	T1	B3	51059	exp1
Gluc	00:10:00	TATTTAT	T1	B3	51970	exp1
Gluc	00:00:00	TATTTAT	T2	B3	34012	exp1
Gluc	00:02:30	TATTTAT	T2	B3	35378	exp1
Gluc	00:05:00	TATTTAT	T2	B3	36103	exp1
Gluc	00:07:30	TATTTAT	T2	B3	36211	exp1
Gluc	00:10:00	TATTTAT	T2	B3	36988	exp1
Gluc	00:00:00	TATTTAT	T3	B3	32577	exp1
Gluc	00:02:30	TATTTAT	T3	B3	32858	exp1
Gluc	00:05:00	TATTTAT	T3	B3	34173	exp1
Gluc	00:07:30	TATTTAT	T3	B3	34634	exp1
Gluc	00:10:00	TATTTAT	T3	B3	34923	exp1
Gluc	00:00:00	SCRAMBLED_TATTTAT	T1	B1	36677	exp1
Gluc	00:02:30	SCRAMBLED_TATTTAT	T1	B1	39448	exp1
Gluc	00:05:00	SCRAMBLED_TATTTAT	T1	B1	41835	exp1
Gluc	00:07:30	SCRAMBLED_TATTTAT	T1	B1	44872	exp1
Gluc	00:10:00	SCRAMBLED_TATTTAT	T1	B1	45109	exp1
Gluc	00:00:00	SCRAMBLED_TATTTAT	T2	B1	28042	exp1
Gluc	00:02:30	SCRAMBLED_TATTTAT	T2	B1	30246	exp1
Gluc	00:05:00	SCRAMBLED_TATTTAT	T2	B1	30568	exp1
Gluc	00:07:30	SCRAMBLED_TATTTAT	T2	B1	32387	exp1
Gluc	00:10:00	SCRAMBLED_TATTTAT	T2	B1	32872	exp1
Gluc	00:00:00	SCRAMBLED_TATTTAT	T3	B1	30132	exp1
Gluc	00:02:30	SCRAMBLED_TATTTAT	T3	B1	31627	exp1
Gluc	00:05:00	SCRAMBLED_TATTTAT	T3	B1	33343	exp1
Gluc	00:07:30	SCRAMBLED_TATTTAT	T3	B1	34757	exp1
Gluc	00:10:00	SCRAMBLED_TATTTAT	T3	B1	34205	exp1
Gluc	00:00:00	SCRAMBLED_TATTTAT	T1	B2	33638	exp1
Gluc	00:02:30	SCRAMBLED_TATTTAT	T1	B2	33582	exp1
Gluc	00:05:00	SCRAMBLED_TATTTAT	T1	B2	35553	exp1
Gluc	00:07:30	SCRAMBLED_TATTTAT	T1	B2	35940	exp1
Gluc	00:10:00	SCRAMBLED_TATTTAT	T1	B2	35963	exp1
Gluc	00:00:00	SCRAMBLED_TATTTAT	T2	B2	27153	exp1
Gluc	00:02:30	SCRAMBLED_TATTTAT	T2	B2	28064	exp1
Gluc	00:05:00	SCRAMBLED_TATTTAT	T2	B2	28426	exp1
Gluc	00:07:30	SCRAMBLED_TATTTAT	T2	B2	28827	exp1
Gluc	00:10:00	SCRAMBLED_TATTTAT	T2	B2	28983	exp1
Gluc	00:00:00	SCRAMBLED_TATTTAT	T3	B2	31233	exp1
Gluc	00:02:30	SCRAMBLED_TATTTAT	T3	B2	32113	exp1
Gluc	00:05:00	SCRAMBLED_TATTTAT	T3	B2	32853	exp1
Gluc	00:07:30	SCRAMBLED_TATTTAT	T3	B2	33388	exp1
Gluc	00:10:00	SCRAMBLED_TATTTAT	T3	B2	34020	exp1
Gluc	00:00:00	SCRAMBLED_TATTTAT	T1	B3	41043	exp1
Gluc	00:02:30	SCRAMBLED_TATTTAT	T1	B3	41831	exp1
Gluc	00:05:00	SCRAMBLED_TATTTAT	T1	B3	42994	exp1
Gluc	00:07:30	SCRAMBLED_TATTTAT	T1	B3	44201	exp1
Gluc	00:10:00	SCRAMBLED_TATTTAT	T1	B3	45291	exp1
Gluc	00:00:00	SCRAMBLED_TATTTAT	T2	B3	32081	exp1
Gluc	00:02:30	SCRAMBLED_TATTTAT	T2	B3	32334	exp1
Gluc	00:05:00	SCRAMBLED_TATTTAT	T2	B3	33785	exp1
Gluc	00:07:30	SCRAMBLED_TATTTAT	T2	B3	34059	exp1
Gluc	00:10:00	SCRAMBLED_TATTTAT	T2	B3	34031	exp1
Gluc	00:00:00	SCRAMBLED_TATTTAT	T3	B3	33324	exp1
Gluc	00:02:30	SCRAMBLED_TATTTAT	T3	B3	35285	exp1
Gluc	00:05:00	SCRAMBLED_TATTTAT	T3	B3	36173	exp1
Gluc	00:07:30	SCRAMBLED_TATTTAT	T3	B3	37231	exp1
Gluc	00:10:00	SCRAMBLED_TATTTAT	T3	B3	36785	exp1
Gluc	00:00:00	TACTAAGA	T1	B1	44952	exp1
Gluc	00:02:30	TACTAAGA	T1	B1	48367	exp1
Gluc	00:05:00	TACTAAGA	T1	B1	50795	exp1
Gluc	00:07:30	TACTAAGA	T1	B1	52672	exp1
Gluc	00:10:00	TACTAAGA	T1	B1	53783	exp1
Gluc	00:00:00	TACTAAGA	T2	B1	28233	exp1
Gluc	00:02:30	TACTAAGA	T2	B1	28649	exp1
Gluc	00:05:00	TACTAAGA	T2	B1	30308	exp1
Gluc	00:07:30	TACTAAGA	T2	B1	30841	exp1
Gluc	00:10:00	TACTAAGA	T2	B1	30771	exp1
Gluc	00:00:00	TACTAAGA	T3	B1	30942	exp1
Gluc	00:02:30	TACTAAGA	T3	B1	32219	exp1
Gluc	00:05:00	TACTAAGA	T3	B1	33233	exp1
Gluc	00:07:30	TACTAAGA	T3	B1	34686	exp1
Gluc	00:10:00	TACTAAGA	T3	B1	35059	exp1
Gluc	00:00:00	TACTAAGA	T1	B2	47688	exp1
Gluc	00:02:30	TACTAAGA	T1	B2	48242	exp1
Gluc	00:05:00	TACTAAGA	T1	B2	50134	exp1
Gluc	00:07:30	TACTAAGA	T1	B2	50778	exp1
Gluc	00:10:00	TACTAAGA	T1	B2	51005	exp1
Gluc	00:00:00	TACTAAGA	T2	B2	38746	exp1
Gluc	00:02:30	TACTAAGA	T2	B2	39032	exp1
Gluc	00:05:00	TACTAAGA	T2	B2	39705	exp1
Gluc	00:07:30	TACTAAGA	T2	B2	41269	exp1
Gluc	00:10:00	TACTAAGA	T2	B2	40667	exp1
Gluc	00:00:00	TACTAAGA	T3	B2	40480	exp1
Gluc	00:02:30	TACTAAGA	T3	B2	42387	exp1
Gluc	00:05:00	TACTAAGA	T3	B2	42610	exp1
Gluc	00:07:30	TACTAAGA	T3	B2	42893	exp1
Gluc	00:10:00	TACTAAGA	T3	B2	42665	exp1
Gluc	00:00:00	TACTAAGA	T1	B3	44947	exp1
Gluc	00:02:30	TACTAAGA	T1	B3	45598	exp1
Gluc	00:05:00	TACTAAGA	T1	B3	46205	exp1
Gluc	00:07:30	TACTAAGA	T1	B3	46532	exp1
Gluc	00:10:00	TACTAAGA	T1	B3	46524	exp1
Gluc	00:00:00	TACTAAGA	T2	B3	37857	exp1
Gluc	00:02:30	TACTAAGA	T2	B3	38731	exp1
Gluc	00:05:00	TACTAAGA	T2	B3	39212	exp1
Gluc	00:07:30	TACTAAGA	T2	B3	39353	exp1
Gluc	00:10:00	TACTAAGA	T2	B3	40242	exp1
Gluc	00:00:00	TACTAAGA	T3	B3	44158	exp1
Gluc	00:02:30	TACTAAGA	T3	B3	44533	exp1
Gluc	00:05:00	TACTAAGA	T3	B3	46307	exp1
Gluc	00:07:30	TACTAAGA	T3	B3	45911	exp1
Gluc	00:10:00	TACTAAGA	T3	B3	46379	exp1
Gluc	00:00:00	SCRAMBLED_TACTAAGA	T1	B1	45545	exp1
Gluc	00:02:30	SCRAMBLED_TACTAAGA	T1	B1	46914	exp1
Gluc	00:05:00	SCRAMBLED_TACTAAGA	T1	B1	48170	exp1
Gluc	00:07:30	SCRAMBLED_TACTAAGA	T1	B1	50001	exp1
Gluc	00:10:00	SCRAMBLED_TACTAAGA	T1	B1	50574	exp1
Gluc	00:00:00	SCRAMBLED_TACTAAGA	T2	B1	28941	exp1
Gluc	00:02:30	SCRAMBLED_TACTAAGA	T2	B1	30010	exp1
Gluc	00:05:00	SCRAMBLED_TACTAAGA	T2	B1	30625	exp1
Gluc	00:07:30	SCRAMBLED_TACTAAGA	T2	B1	30851	exp1
Gluc	00:10:00	SCRAMBLED_TACTAAGA	T2	B1	31073	exp1
Gluc	00:00:00	SCRAMBLED_TACTAAGA	T3	B1	35638	exp1
Gluc	00:02:30	SCRAMBLED_TACTAAGA	T3	B1	37205	exp1
Gluc	00:05:00	SCRAMBLED_TACTAAGA	T3	B1	37901	exp1
Gluc	00:07:30	SCRAMBLED_TACTAAGA	T3	B1	38556	exp1
Gluc	00:10:00	SCRAMBLED_TACTAAGA	T3	B1	39147	exp1
Gluc	00:00:00	SCRAMBLED_TACTAAGA	T1	B2	63848	exp1
Gluc	00:02:30	SCRAMBLED_TACTAAGA	T1	B2	66101	exp1
Gluc	00:05:00	SCRAMBLED_TACTAAGA	T1	B2	68542	exp1
Gluc	00:07:30	SCRAMBLED_TACTAAGA	T1	B2	68676	exp1
Gluc	00:10:00	SCRAMBLED_TACTAAGA	T1	B2	70488	exp1
Gluc	00:00:00	SCRAMBLED_TACTAAGA	T2	B2	40218	exp1
Gluc	00:02:30	SCRAMBLED_TACTAAGA	T2	B2	40817	exp1
Gluc	00:05:00	SCRAMBLED_TACTAAGA	T2	B2	41459	exp1
Gluc	00:07:30	SCRAMBLED_TACTAAGA	T2	B2	41856	exp1
Gluc	00:10:00	SCRAMBLED_TACTAAGA	T2	B2	42178	exp1
Gluc	00:00:00	SCRAMBLED_TACTAAGA	T3	B2	49719	exp1
Gluc	00:02:30	SCRAMBLED_TACTAAGA	T3	B2	51366	exp1
Gluc	00:05:00	SCRAMBLED_TACTAAGA	T3	B2	52747	exp1
Gluc	00:07:30	SCRAMBLED_TACTAAGA	T3	B2	53061	exp1
Gluc	00:10:00	SCRAMBLED_TACTAAGA	T3	B2	53655	exp1
Gluc	00:00:00	SCRAMBLED_TACTAAGA	T1	B3	59256	exp1
Gluc	00:02:30	SCRAMBLED_TACTAAGA	T1	B3	61067	exp1
Gluc	00:05:00	SCRAMBLED_TACTAAGA	T1	B3	64121	exp1
Gluc	00:07:30	SCRAMBLED_TACTAAGA	T1	B3	64854	exp1
Gluc	00:10:00	SCRAMBLED_TACTAAGA	T1	B3	66772	exp1
Gluc	00:00:00	SCRAMBLED_TACTAAGA	T2	B3	42879	exp1
Gluc	00:02:30	SCRAMBLED_TACTAAGA	T2	B3	43864	exp1
Gluc	00:05:00	SCRAMBLED_TACTAAGA	T2	B3	45688	exp1
Gluc	00:07:30	SCRAMBLED_TACTAAGA	T2	B3	45506	exp1
Gluc	00:10:00	SCRAMBLED_TACTAAGA	T2	B3	46458	exp1
Gluc	00:00:00	SCRAMBLED_TACTAAGA	T3	B3	45062	exp1
Gluc	00:02:30	SCRAMBLED_TACTAAGA	T3	B3	47469	exp1
Gluc	00:05:00	SCRAMBLED_TACTAAGA	T3	B3	47582	exp1
Gluc	00:07:30	SCRAMBLED_TACTAAGA	T3	B3	48953	exp1
Gluc	00:10:00	SCRAMBLED_TACTAAGA	T3	B3	49177	exp1
Gluc	00:00:00	GGCCCCTG	T1	B1	52016	exp1
Gluc	00:02:30	GGCCCCTG	T1	B1	53744	exp1
Gluc	00:05:00	GGCCCCTG	T1	B1	54677	exp1
Gluc	00:07:30	GGCCCCTG	T1	B1	54343	exp1
Gluc	00:10:00	GGCCCCTG	T1	B1	54918	exp1
Gluc	00:00:00	GGCCCCTG	T2	B1	38333	exp1
Gluc	00:02:30	GGCCCCTG	T2	B1	38628	exp1
Gluc	00:05:00	GGCCCCTG	T2	B1	39211	exp1
Gluc	00:07:30	GGCCCCTG	T2	B1	39280	exp1
Gluc	00:10:00	GGCCCCTG	T2	B1	38955	exp1
Gluc	00:00:00	GGCCCCTG	T3	B1	41580	exp1
Gluc	00:02:30	GGCCCCTG	T3	B1	42658	exp1
Gluc	00:05:00	GGCCCCTG	T3	B1	43347	exp1
Gluc	00:07:30	GGCCCCTG	T3	B1	43264	exp1
Gluc	00:10:00	GGCCCCTG	T3	B1	44230	exp1
Gluc	00:00:00	GGCCCCTG	T1	B2	38871	exp1
Gluc	00:02:30	GGCCCCTG	T1	B2	39080	exp1
Gluc	00:05:00	GGCCCCTG	T1	B2	39944	exp1
Gluc	00:07:30	GGCCCCTG	T1	B2	39083	exp1
Gluc	00:10:00	GGCCCCTG	T1	B2	39227	exp1
Gluc	00:00:00	GGCCCCTG	T2	B2	54955	exp1
Gluc	00:02:30	GGCCCCTG	T2	B2	54943	exp1
Gluc	00:05:00	GGCCCCTG	T2	B2	56101	exp1
Gluc	00:07:30	GGCCCCTG	T2	B2	56682	exp1
Gluc	00:10:00	GGCCCCTG	T2	B2	56115	exp1
Gluc	00:00:00	GGCCCCTG	T3	B2	34977	exp1
Gluc	00:02:30	GGCCCCTG	T3	B2	35421	exp1
Gluc	00:05:00	GGCCCCTG	T3	B2	36536	exp1
Gluc	00:07:30	GGCCCCTG	T3	B2	35470	exp1
Gluc	00:10:00	GGCCCCTG	T3	B2	35330	exp1
Gluc	00:00:00	GGCCCCTG	T1	B3	40533	exp1
Gluc	00:02:30	GGCCCCTG	T1	B3	42045	exp1
Gluc	00:05:00	GGCCCCTG	T1	B3	42321	exp1
Gluc	00:07:30	GGCCCCTG	T1	B3	42289	exp1
Gluc	00:10:00	GGCCCCTG	T1	B3	42168	exp1
Gluc	00:00:00	GGCCCCTG	T2	B3	40114	exp1
Gluc	00:02:30	GGCCCCTG	T2	B3	39806	exp1
Gluc	00:05:00	GGCCCCTG	T2	B3	39980	exp1
Gluc	00:07:30	GGCCCCTG	T2	B3	40987	exp1
Gluc	00:10:00	GGCCCCTG	T2	B3	41070	exp1
Gluc	00:00:00	GGCCCCTG	T3	B3	39952	exp1
Gluc	00:02:30	GGCCCCTG	T3	B3	39560	exp1
Gluc	00:05:00	GGCCCCTG	T3	B3	40777	exp1
Gluc	00:07:30	GGCCCCTG	T3	B3	40632	exp1
Gluc	00:10:00	GGCCCCTG	T3	B3	40597	exp1
Gluc	00:00:00	SCRAMBLED_GGCCCCTG	T1	B1	64812	exp1
Gluc	00:02:30	SCRAMBLED_GGCCCCTG	T1	B1	67205	exp1
Gluc	00:05:00	SCRAMBLED_GGCCCCTG	T1	B1	68845	exp1
Gluc	00:07:30	SCRAMBLED_GGCCCCTG	T1	B1	68745	exp1
Gluc	00:10:00	SCRAMBLED_GGCCCCTG	T1	B1	69198	exp1
Gluc	00:00:00	SCRAMBLED_GGCCCCTG	T2	B1	50028	exp1
Gluc	00:02:30	SCRAMBLED_GGCCCCTG	T2	B1	51214	exp1
Gluc	00:05:00	SCRAMBLED_GGCCCCTG	T2	B1	51456	exp1
Gluc	00:07:30	SCRAMBLED_GGCCCCTG	T2	B1	51713	exp1
Gluc	00:10:00	SCRAMBLED_GGCCCCTG	T2	B1	52067	exp1
Gluc	00:00:00	SCRAMBLED_GGCCCCTG	T3	B1	53945	exp1
Gluc	00:02:30	SCRAMBLED_GGCCCCTG	T3	B1	55774	exp1
Gluc	00:05:00	SCRAMBLED_GGCCCCTG	T3	B1	55828	exp1
Gluc	00:07:30	SCRAMBLED_GGCCCCTG	T3	B1	56247	exp1
Gluc	00:10:00	SCRAMBLED_GGCCCCTG	T3	B1	57021	exp1
Gluc	00:00:00	SCRAMBLED_GGCCCCTG	T1	B2	61472	exp1
Gluc	00:02:30	SCRAMBLED_GGCCCCTG	T1	B2	63795	exp1
Gluc	00:05:00	SCRAMBLED_GGCCCCTG	T1	B2	65711	exp1
Gluc	00:07:30	SCRAMBLED_GGCCCCTG	T1	B2	67074	exp1
Gluc	00:10:00	SCRAMBLED_GGCCCCTG	T1	B2	67300	exp1
Gluc	00:00:00	SCRAMBLED_GGCCCCTG	T2	B2	44489	exp1
Gluc	00:02:30	SCRAMBLED_GGCCCCTG	T2	B2	45971	exp1
Gluc	00:05:00	SCRAMBLED_GGCCCCTG	T2	B2	46517	exp1
Gluc	00:07:30	SCRAMBLED_GGCCCCTG	T2	B2	47066	exp1
Gluc	00:10:00	SCRAMBLED_GGCCCCTG	T2	B2	47331	exp1
Gluc	00:00:00	SCRAMBLED_GGCCCCTG	T3	B2	44500	exp1
Gluc	00:02:30	SCRAMBLED_GGCCCCTG	T3	B2	44806	exp1
Gluc	00:05:00	SCRAMBLED_GGCCCCTG	T3	B2	46222	exp1
Gluc	00:07:30	SCRAMBLED_GGCCCCTG	T3	B2	46998	exp1
Gluc	00:10:00	SCRAMBLED_GGCCCCTG	T3	B2	48177	exp1
Gluc	00:00:00	SCRAMBLED_GGCCCCTG	T1	B3	50655	exp1
Gluc	00:02:30	SCRAMBLED_GGCCCCTG	T1	B3	52260	exp1
Gluc	00:05:00	SCRAMBLED_GGCCCCTG	T1	B3	54044	exp1
Gluc	00:07:30	SCRAMBLED_GGCCCCTG	T1	B3	55034	exp1
Gluc	00:10:00	SCRAMBLED_GGCCCCTG	T1	B3	56747	exp1
Gluc	00:00:00	SCRAMBLED_GGCCCCTG	T2	B3	38174	exp1
Gluc	00:02:30	SCRAMBLED_GGCCCCTG	T2	B3	38739	exp1
Gluc	00:05:00	SCRAMBLED_GGCCCCTG	T2	B3	39235	exp1
Gluc	00:07:30	SCRAMBLED_GGCCCCTG	T2	B3	39622	exp1
Gluc	00:10:00	SCRAMBLED_GGCCCCTG	T2	B3	40591	exp1
Gluc	00:00:00	SCRAMBLED_GGCCCCTG	T3	B3	41644	exp1
Gluc	00:02:30	SCRAMBLED_GGCCCCTG	T3	B3	42943	exp1
Gluc	00:05:00	SCRAMBLED_GGCCCCTG	T3	B3	44395	exp1
Gluc	00:07:30	SCRAMBLED_GGCCCCTG	T3	B3	45457	exp1
Gluc	00:10:00	SCRAMBLED_GGCCCCTG	T3	B3	45984	exp1
Gluc	00:00:00	TGTAAATA	T1	B1	51130	exp1
Gluc	00:02:30	TGTAAATA	T1	B1	51407	exp1
Gluc	00:05:00	TGTAAATA	T1	B1	51447	exp1
Gluc	00:07:30	TGTAAATA	T1	B1	52330	exp1
Gluc	00:10:00	TGTAAATA	T1	B1	52748	exp1
Gluc	00:00:00	TGTAAATA	T2	B1	38887	exp1
Gluc	00:02:30	TGTAAATA	T2	B1	39427	exp1
Gluc	00:05:00	TGTAAATA	T2	B1	39395	exp1
Gluc	00:07:30	TGTAAATA	T2	B1	40101	exp1
Gluc	00:10:00	TGTAAATA	T2	B1	39325	exp1
Gluc	00:00:00	TGTAAATA	T3	B1	41119	exp1
Gluc	00:02:30	TGTAAATA	T3	B1	42395	exp1
Gluc	00:05:00	TGTAAATA	T3	B1	43037	exp1
Gluc	00:07:30	TGTAAATA	T3	B1	43379	exp1
Gluc	00:10:00	TGTAAATA	T3	B1	42843	exp1
Gluc	00:00:00	TGTAAATA	T1	B2	47072	exp1
Gluc	00:02:30	TGTAAATA	T1	B2	48498	exp1
Gluc	00:05:00	TGTAAATA	T1	B2	48988	exp1
Gluc	00:07:30	TGTAAATA	T1	B2	49882	exp1
Gluc	00:10:00	TGTAAATA	T1	B2	50118	exp1
Gluc	00:00:00	TGTAAATA	T2	B2	36479	exp1
Gluc	00:02:30	TGTAAATA	T2	B2	37343	exp1
Gluc	00:05:00	TGTAAATA	T2	B2	37750	exp1
Gluc	00:07:30	TGTAAATA	T2	B2	37345	exp1
Gluc	00:10:00	TGTAAATA	T2	B2	37569	exp1
Gluc	00:00:00	TGTAAATA	T3	B2	39572	exp1
Gluc	00:02:30	TGTAAATA	T3	B2	40862	exp1
Gluc	00:05:00	TGTAAATA	T3	B2	41075	exp1
Gluc	00:07:30	TGTAAATA	T3	B2	41128	exp1
Gluc	00:10:00	TGTAAATA	T3	B2	40393	exp1
Gluc	00:00:00	TGTAAATA	T1	B3	36696	exp1
Gluc	00:02:30	TGTAAATA	T1	B3	38454	exp1
Gluc	00:05:00	TGTAAATA	T1	B3	38124	exp1
Gluc	00:07:30	TGTAAATA	T1	B3	39205	exp1
Gluc	00:10:00	TGTAAATA	T1	B3	39627	exp1
Gluc	00:00:00	TGTAAATA	T2	B3	41600	exp1
Gluc	00:02:30	TGTAAATA	T2	B3	43400	exp1
Gluc	00:05:00	TGTAAATA	T2	B3	44017	exp1
Gluc	00:07:30	TGTAAATA	T2	B3	44918	exp1
Gluc	00:10:00	TGTAAATA	T2	B3	45420	exp1
Gluc	00:00:00	TGTAAATA	T3	B3	31871	exp1
Gluc	00:02:30	TGTAAATA	T3	B3	33897	exp1
Gluc	00:05:00	TGTAAATA	T3	B3	33694	exp1
Gluc	00:07:30	TGTAAATA	T3	B3	34342	exp1
Gluc	00:10:00	TGTAAATA	T3	B3	34774	exp1
Gluc	00:00:00	SCRAMBLED_TGTAAATA	T1	B1	36059	exp1
Gluc	00:02:30	SCRAMBLED_TGTAAATA	T1	B1	37396	exp1
Gluc	00:05:00	SCRAMBLED_TGTAAATA	T1	B1	39699	exp1
Gluc	00:07:30	SCRAMBLED_TGTAAATA	T1	B1	40606	exp1
Gluc	00:10:00	SCRAMBLED_TGTAAATA	T1	B1	41225	exp1
Gluc	00:00:00	SCRAMBLED_TGTAAATA	T2	B1	28800	exp1
Gluc	00:02:30	SCRAMBLED_TGTAAATA	T2	B1	29706	exp1
Gluc	00:05:00	SCRAMBLED_TGTAAATA	T2	B1	30900	exp1
Gluc	00:07:30	SCRAMBLED_TGTAAATA	T2	B1	30914	exp1
Gluc	00:10:00	SCRAMBLED_TGTAAATA	T2	B1	31854	exp1
Gluc	00:00:00	SCRAMBLED_TGTAAATA	T3	B1	32456	exp1
Gluc	00:02:30	SCRAMBLED_TGTAAATA	T3	B1	33932	exp1
Gluc	00:05:00	SCRAMBLED_TGTAAATA	T3	B1	35345	exp1
Gluc	00:07:30	SCRAMBLED_TGTAAATA	T3	B1	36640	exp1
Gluc	00:10:00	SCRAMBLED_TGTAAATA	T3	B1	37060	exp1
Gluc	00:00:00	SCRAMBLED_TGTAAATA	T1	B2	39060	exp1
Gluc	00:02:30	SCRAMBLED_TGTAAATA	T1	B2	39915	exp1
Gluc	00:05:00	SCRAMBLED_TGTAAATA	T1	B2	40514	exp1
Gluc	00:07:30	SCRAMBLED_TGTAAATA	T1	B2	41332	exp1
Gluc	00:10:00	SCRAMBLED_TGTAAATA	T1	B2	41940	exp1
Gluc	00:00:00	SCRAMBLED_TGTAAATA	T2	B2	31169	exp1
Gluc	00:02:30	SCRAMBLED_TGTAAATA	T2	B2	31470	exp1
Gluc	00:05:00	SCRAMBLED_TGTAAATA	T2	B2	31848	exp1
Gluc	00:07:30	SCRAMBLED_TGTAAATA	T2	B2	32499	exp1
Gluc	00:10:00	SCRAMBLED_TGTAAATA	T2	B2	32805	exp1
Gluc	00:00:00	SCRAMBLED_TGTAAATA	T3	B2	35777	exp1
Gluc	00:02:30	SCRAMBLED_TGTAAATA	T3	B2	36716	exp1
Gluc	00:05:00	SCRAMBLED_TGTAAATA	T3	B2	37244	exp1
Gluc	00:07:30	SCRAMBLED_TGTAAATA	T3	B2	36930	exp1
Gluc	00:10:00	SCRAMBLED_TGTAAATA	T3	B2	37478	exp1
Gluc	00:00:00	SCRAMBLED_TGTAAATA	T1	B3	42323	exp1
Gluc	00:02:30	SCRAMBLED_TGTAAATA	T1	B3	44233	exp1
Gluc	00:05:00	SCRAMBLED_TGTAAATA	T1	B3	45627	exp1
Gluc	00:07:30	SCRAMBLED_TGTAAATA	T1	B3	46026	exp1
Gluc	00:10:00	SCRAMBLED_TGTAAATA	T1	B3	47022	exp1
Gluc	00:00:00	SCRAMBLED_TGTAAATA	T2	B3	32444	exp1
Gluc	00:02:30	SCRAMBLED_TGTAAATA	T2	B3	33236	exp1
Gluc	00:05:00	SCRAMBLED_TGTAAATA	T2	B3	34059	exp1
Gluc	00:07:30	SCRAMBLED_TGTAAATA	T2	B3	34070	exp1
Gluc	00:10:00	SCRAMBLED_TGTAAATA	T2	B3	34740	exp1
Gluc	00:00:00	SCRAMBLED_TGTAAATA	T3	B3	40096	exp1
Gluc	00:02:30	SCRAMBLED_TGTAAATA	T3	B3	40847	exp1
Gluc	00:05:00	SCRAMBLED_TGTAAATA	T3	B3	41595	exp1
Gluc	00:07:30	SCRAMBLED_TGTAAATA	T3	B3	42967	exp1
Gluc	00:10:00	SCRAMBLED_TGTAAATA	T3	B3	42452	exp1
SEAP	00:00:00	no motif	T1	B1	6003	exp1
SEAP	00:02:30	no motif	T1	B1	6844	exp1
SEAP	00:05:00	no motif	T1	B1	7308	exp1
SEAP	00:07:30	no motif	T1	B1		exp1
SEAP	00:10:00	no motif	T1	B1		exp1
SEAP	00:00:00	no motif	T2	B1	5808	exp1
SEAP	00:02:30	no motif	T2	B1	6716	exp1
SEAP	00:05:00	no motif	T2	B1	7520	exp1
SEAP	00:07:30	no motif	T2	B1		exp1
SEAP	00:10:00	no motif	T2	B1		exp1
SEAP	00:00:00	no motif	T3	B1	6159	exp1
SEAP	00:02:30	no motif	T3	B1	6736	exp1
SEAP	00:05:00	no motif	T3	B1	7705	exp1
SEAP	00:07:30	no motif	T3	B1		exp1
SEAP	00:10:00	no motif	T3	B1		exp1
SEAP	00:00:00	no motif	T1	B2	7134	exp1
SEAP	00:02:30	no motif	T1	B2	8404	exp1
SEAP	00:05:00	no motif	T1	B2	9010	exp1
SEAP	00:07:30	no motif	T1	B2		exp1
SEAP	00:10:00	no motif	T1	B2		exp1
SEAP	00:00:00	no motif	T2	B2	7551	exp1
SEAP	00:02:30	no motif	T2	B2	8551	exp1
SEAP	00:05:00	no motif	T2	B2	8916	exp1
SEAP	00:07:30	no motif	T2	B2		exp1
SEAP	00:10:00	no motif	T2	B2		exp1
SEAP	00:00:00	no motif	T3	B2	7020	exp1
SEAP	00:02:30	no motif	T3	B2	8044	exp1
SEAP	00:05:00	no motif	T3	B2	8768	exp1
SEAP	00:07:30	no motif	T3	B2		exp1
SEAP	00:10:00	no motif	T3	B2		exp1
SEAP	00:00:00	no motif	T1	B3	6075	exp1
SEAP	00:02:30	no motif	T1	B3	7193	exp1
SEAP	00:05:00	no motif	T1	B3	8144	exp1
SEAP	00:07:30	no motif	T1	B3		exp1
SEAP	00:10:00	no motif	T1	B3		exp1
SEAP	00:00:00	no motif	T2	B3	5935	exp1
SEAP	00:02:30	no motif	T2	B3	7089	exp1
SEAP	00:05:00	no motif	T2	B3	8029	exp1
SEAP	00:07:30	no motif	T2	B3		exp1
SEAP	00:10:00	no motif	T2	B3		exp1
SEAP	00:00:00	no motif	T3	B3	6109	exp1
SEAP	00:02:30	no motif	T3	B3	7310	exp1
SEAP	00:05:00	no motif	T3	B3	8109	exp1
SEAP	00:07:30	no motif	T3	B3		exp1
SEAP	00:10:00	no motif	T3	B3		exp1
SEAP	00:00:00	TATTTAT	T1	B1	4787	exp1
SEAP	00:02:30	TATTTAT	T1	B1	5585	exp1
SEAP	00:05:00	TATTTAT	T1	B1	6472	exp1
SEAP	00:07:30	TATTTAT	T1	B1		exp1
SEAP	00:10:00	TATTTAT	T1	B1		exp1
SEAP	00:00:00	TATTTAT	T2	B1	5196	exp1
SEAP	00:02:30	TATTTAT	T2	B1	6003	exp1
SEAP	00:05:00	TATTTAT	T2	B1	6455	exp1
SEAP	00:07:30	TATTTAT	T2	B1		exp1
SEAP	00:10:00	TATTTAT	T2	B1		exp1
SEAP	00:00:00	TATTTAT	T3	B1	4685	exp1
SEAP	00:02:30	TATTTAT	T3	B1	5657	exp1
SEAP	00:05:00	TATTTAT	T3	B1	6205	exp1
SEAP	00:07:30	TATTTAT	T3	B1		exp1
SEAP	00:10:00	TATTTAT	T3	B1		exp1
SEAP	00:00:00	TATTTAT	T1	B2	6668	exp1
SEAP	00:02:30	TATTTAT	T1	B2	7783	exp1
SEAP	00:05:00	TATTTAT	T1	B2	8599	exp1
SEAP	00:07:30	TATTTAT	T1	B2		exp1
SEAP	00:10:00	TATTTAT	T1	B2		exp1
SEAP	00:00:00	TATTTAT	T2	B2	7063	exp1
SEAP	00:02:30	TATTTAT	T2	B2	7893	exp1
SEAP	00:05:00	TATTTAT	T2	B2	8356	exp1
SEAP	00:07:30	TATTTAT	T2	B2		exp1
SEAP	00:10:00	TATTTAT	T2	B2		exp1
SEAP	00:00:00	TATTTAT	T3	B2	6899	exp1
SEAP	00:02:30	TATTTAT	T3	B2	7764	exp1
SEAP	00:05:00	TATTTAT	T3	B2	8499	exp1
SEAP	00:07:30	TATTTAT	T3	B2		exp1
SEAP	00:10:00	TATTTAT	T3	B2		exp1
SEAP	00:00:00	TATTTAT	T1	B3	6634	exp1
SEAP	00:02:30	TATTTAT	T1	B3	7408	exp1
SEAP	00:05:00	TATTTAT	T1	B3	8043	exp1
SEAP	00:07:30	TATTTAT	T1	B3		exp1
SEAP	00:10:00	TATTTAT	T1	B3		exp1
SEAP	00:00:00	TATTTAT	T2	B3	6375	exp1
SEAP	00:02:30	TATTTAT	T2	B3	7235	exp1
SEAP	00:05:00	TATTTAT	T2	B3	8000	exp1
SEAP	00:07:30	TATTTAT	T2	B3		exp1
SEAP	00:10:00	TATTTAT	T2	B3		exp1
SEAP	00:00:00	TATTTAT	T3	B3	6318	exp1
SEAP	00:02:30	TATTTAT	T3	B3	7488	exp1
SEAP	00:05:00	TATTTAT	T3	B3	8076	exp1
SEAP	00:07:30	TATTTAT	T3	B3		exp1
SEAP	00:10:00	TATTTAT	T3	B3		exp1
SEAP	00:00:00	SCRAMBLED_TATTTAT	T1	B1	4961	exp1
SEAP	00:02:30	SCRAMBLED_TATTTAT	T1	B1	5899	exp1
SEAP	00:05:00	SCRAMBLED_TATTTAT	T1	B1	6256	exp1
SEAP	00:07:30	SCRAMBLED_TATTTAT	T1	B1		exp1
SEAP	00:10:00	SCRAMBLED_TATTTAT	T1	B1		exp1
SEAP	00:00:00	SCRAMBLED_TATTTAT	T2	B1	4890	exp1
SEAP	00:02:30	SCRAMBLED_TATTTAT	T2	B1	5771	exp1
SEAP	00:05:00	SCRAMBLED_TATTTAT	T2	B1	6382	exp1
SEAP	00:07:30	SCRAMBLED_TATTTAT	T2	B1		exp1
SEAP	00:10:00	SCRAMBLED_TATTTAT	T2	B1		exp1
SEAP	00:00:00	SCRAMBLED_TATTTAT	T3	B1	4905	exp1
SEAP	00:02:30	SCRAMBLED_TATTTAT	T3	B1	5708	exp1
SEAP	00:05:00	SCRAMBLED_TATTTAT	T3	B1	6375	exp1
SEAP	00:07:30	SCRAMBLED_TATTTAT	T3	B1		exp1
SEAP	00:10:00	SCRAMBLED_TATTTAT	T3	B1		exp1
SEAP	00:00:00	SCRAMBLED_TATTTAT	T1	B2	5639	exp1
SEAP	00:02:30	SCRAMBLED_TATTTAT	T1	B2	6509	exp1
SEAP	00:05:00	SCRAMBLED_TATTTAT	T1	B2	7235	exp1
SEAP	00:07:30	SCRAMBLED_TATTTAT	T1	B2		exp1
SEAP	00:10:00	SCRAMBLED_TATTTAT	T1	B2		exp1
SEAP	00:00:00	SCRAMBLED_TATTTAT	T2	B2	5539	exp1
SEAP	00:02:30	SCRAMBLED_TATTTAT	T2	B2	6408	exp1
SEAP	00:05:00	SCRAMBLED_TATTTAT	T2	B2	6792	exp1
SEAP	00:07:30	SCRAMBLED_TATTTAT	T2	B2		exp1
SEAP	00:10:00	SCRAMBLED_TATTTAT	T2	B2		exp1
SEAP	00:00:00	SCRAMBLED_TATTTAT	T3	B2	5646	exp1
SEAP	00:02:30	SCRAMBLED_TATTTAT	T3	B2	6335	exp1
SEAP	00:05:00	SCRAMBLED_TATTTAT	T3	B2	6741	exp1
SEAP	00:07:30	SCRAMBLED_TATTTAT	T3	B2		exp1
SEAP	00:10:00	SCRAMBLED_TATTTAT	T3	B2		exp1
SEAP	00:00:00	SCRAMBLED_TATTTAT	T1	B3	6450	exp1
SEAP	00:02:30	SCRAMBLED_TATTTAT	T1	B3	7461	exp1
SEAP	00:05:00	SCRAMBLED_TATTTAT	T1	B3	7952	exp1
SEAP	00:07:30	SCRAMBLED_TATTTAT	T1	B3		exp1
SEAP	00:10:00	SCRAMBLED_TATTTAT	T1	B3		exp1
SEAP	00:00:00	SCRAMBLED_TATTTAT	T2	B3	6413	exp1
SEAP	00:02:30	SCRAMBLED_TATTTAT	T2	B3	7174	exp1
SEAP	00:05:00	SCRAMBLED_TATTTAT	T2	B3	7929	exp1
SEAP	00:07:30	SCRAMBLED_TATTTAT	T2	B3		exp1
SEAP	00:10:00	SCRAMBLED_TATTTAT	T2	B3		exp1
SEAP	00:00:00	SCRAMBLED_TATTTAT	T3	B3	6522	exp1
SEAP	00:02:30	SCRAMBLED_TATTTAT	T3	B3	7209	exp1
SEAP	00:05:00	SCRAMBLED_TATTTAT	T3	B3	7879	exp1
SEAP	00:07:30	SCRAMBLED_TATTTAT	T3	B3		exp1
SEAP	00:10:00	SCRAMBLED_TATTTAT	T3	B3		exp1
SEAP	00:00:00	TACTAAGA	T1	B1	5255	exp1
SEAP	00:02:30	TACTAAGA	T1	B1	6249	exp1
SEAP	00:05:00	TACTAAGA	T1	B1	6612	exp1
SEAP	00:07:30	TACTAAGA	T1	B1		exp1
SEAP	00:10:00	TACTAAGA	T1	B1		exp1
SEAP	00:00:00	TACTAAGA	T2	B1	5440	exp1
SEAP	00:02:30	TACTAAGA	T2	B1	6030	exp1
SEAP	00:05:00	TACTAAGA	T2	B1	6837	exp1
SEAP	00:07:30	TACTAAGA	T2	B1		exp1
SEAP	00:10:00	TACTAAGA	T2	B1		exp1
SEAP	00:00:00	TACTAAGA	T3	B1	5752	exp1
SEAP	00:02:30	TACTAAGA	T3	B1	6293	exp1
SEAP	00:05:00	TACTAAGA	T3	B1	6457	exp1
SEAP	00:07:30	TACTAAGA	T3	B1		exp1
SEAP	00:10:00	TACTAAGA	T3	B1		exp1
SEAP	00:00:00	TACTAAGA	T1	B2	7167	exp1
SEAP	00:02:30	TACTAAGA	T1	B2	8118	exp1
SEAP	00:05:00	TACTAAGA	T1	B2	8385	exp1
SEAP	00:07:30	TACTAAGA	T1	B2		exp1
SEAP	00:10:00	TACTAAGA	T1	B2		exp1
SEAP	00:00:00	TACTAAGA	T2	B2	7013	exp1
SEAP	00:02:30	TACTAAGA	T2	B2	7819	exp1
SEAP	00:05:00	TACTAAGA	T2	B2	8720	exp1
SEAP	00:07:30	TACTAAGA	T2	B2		exp1
SEAP	00:10:00	TACTAAGA	T2	B2		exp1
SEAP	00:00:00	TACTAAGA	T3	B2	6929	exp1
SEAP	00:02:30	TACTAAGA	T3	B2	7945	exp1
SEAP	00:05:00	TACTAAGA	T3	B2	8468	exp1
SEAP	00:07:30	TACTAAGA	T3	B2		exp1
SEAP	00:10:00	TACTAAGA	T3	B2		exp1
SEAP	00:00:00	TACTAAGA	T1	B3	7062	exp1
SEAP	00:02:30	TACTAAGA	T1	B3	8914	exp1
SEAP	00:05:00	TACTAAGA	T1	B3	9357	exp1
SEAP	00:07:30	TACTAAGA	T1	B3		exp1
SEAP	00:10:00	TACTAAGA	T1	B3		exp1
SEAP	00:00:00	TACTAAGA	T2	B3	7362	exp1
SEAP	00:02:30	TACTAAGA	T2	B3	8130	exp1
SEAP	00:05:00	TACTAAGA	T2	B3	8944	exp1
SEAP	00:07:30	TACTAAGA	T2	B3		exp1
SEAP	00:10:00	TACTAAGA	T2	B3		exp1
SEAP	00:00:00	TACTAAGA	T3	B3	7295	exp1
SEAP	00:02:30	TACTAAGA	T3	B3	8213	exp1
SEAP	00:05:00	TACTAAGA	T3	B3	8979	exp1
SEAP	00:07:30	TACTAAGA	T3	B3		exp1
SEAP	00:10:00	TACTAAGA	T3	B3		exp1
SEAP	00:00:00	SCRAMBLED_TACTAAGA	T1	B1	5326	exp1
SEAP	00:02:30	SCRAMBLED_TACTAAGA	T1	B1	6358	exp1
SEAP	00:05:00	SCRAMBLED_TACTAAGA	T1	B1	6861	exp1
SEAP	00:07:30	SCRAMBLED_TACTAAGA	T1	B1		exp1
SEAP	00:10:00	SCRAMBLED_TACTAAGA	T1	B1		exp1
SEAP	00:00:00	SCRAMBLED_TACTAAGA	T2	B1	5613	exp1
SEAP	00:02:30	SCRAMBLED_TACTAAGA	T2	B1	6051	exp1
SEAP	00:05:00	SCRAMBLED_TACTAAGA	T2	B1	6778	exp1
SEAP	00:07:30	SCRAMBLED_TACTAAGA	T2	B1		exp1
SEAP	00:10:00	SCRAMBLED_TACTAAGA	T2	B1		exp1
SEAP	00:00:00	SCRAMBLED_TACTAAGA	T3	B1	5228	exp1
SEAP	00:02:30	SCRAMBLED_TACTAAGA	T3	B1	6296	exp1
SEAP	00:05:00	SCRAMBLED_TACTAAGA	T3	B1	6707	exp1
SEAP	00:07:30	SCRAMBLED_TACTAAGA	T3	B1		exp1
SEAP	00:10:00	SCRAMBLED_TACTAAGA	T3	B1		exp1
SEAP	00:00:00	SCRAMBLED_TACTAAGA	T1	B2	6608	exp1
SEAP	00:02:30	SCRAMBLED_TACTAAGA	T1	B2	7846	exp1
SEAP	00:05:00	SCRAMBLED_TACTAAGA	T1	B2	8491	exp1
SEAP	00:07:30	SCRAMBLED_TACTAAGA	T1	B2		exp1
SEAP	00:10:00	SCRAMBLED_TACTAAGA	T1	B2		exp1
SEAP	00:00:00	SCRAMBLED_TACTAAGA	T2	B2	6876	exp1
SEAP	00:02:30	SCRAMBLED_TACTAAGA	T2	B2	7916	exp1
SEAP	00:05:00	SCRAMBLED_TACTAAGA	T2	B2	8631	exp1
SEAP	00:07:30	SCRAMBLED_TACTAAGA	T2	B2		exp1
SEAP	00:10:00	SCRAMBLED_TACTAAGA	T2	B2		exp1
SEAP	00:00:00	SCRAMBLED_TACTAAGA	T3	B2	6822	exp1
SEAP	00:02:30	SCRAMBLED_TACTAAGA	T3	B2	7774	exp1
SEAP	00:05:00	SCRAMBLED_TACTAAGA	T3	B2	8532	exp1
SEAP	00:07:30	SCRAMBLED_TACTAAGA	T3	B2		exp1
SEAP	00:10:00	SCRAMBLED_TACTAAGA	T3	B2		exp1
SEAP	00:00:00	SCRAMBLED_TACTAAGA	T1	B3	6789	exp1
SEAP	00:02:30	SCRAMBLED_TACTAAGA	T1	B3	7851	exp1
SEAP	00:05:00	SCRAMBLED_TACTAAGA	T1	B3	8292	exp1
SEAP	00:07:30	SCRAMBLED_TACTAAGA	T1	B3		exp1
SEAP	00:10:00	SCRAMBLED_TACTAAGA	T1	B3		exp1
SEAP	00:00:00	SCRAMBLED_TACTAAGA	T2	B3	6711	exp1
SEAP	00:02:30	SCRAMBLED_TACTAAGA	T2	B3	7838	exp1
SEAP	00:05:00	SCRAMBLED_TACTAAGA	T2	B3	8345	exp1
SEAP	00:07:30	SCRAMBLED_TACTAAGA	T2	B3		exp1
SEAP	00:10:00	SCRAMBLED_TACTAAGA	T2	B3		exp1
SEAP	00:00:00	SCRAMBLED_TACTAAGA	T3	B3	6808	exp1
SEAP	00:02:30	SCRAMBLED_TACTAAGA	T3	B3	7552	exp1
SEAP	00:05:00	SCRAMBLED_TACTAAGA	T3	B3	8724	exp1
SEAP	00:07:30	SCRAMBLED_TACTAAGA	T3	B3		exp1
SEAP	00:10:00	SCRAMBLED_TACTAAGA	T3	B3		exp1
SEAP	00:00:00	GGCCCCTG	T1	B1	5953	exp1
SEAP	00:02:30	GGCCCCTG	T1	B1	7099	exp1
SEAP	00:05:00	GGCCCCTG	T1	B1	7470	exp1
SEAP	00:07:30	GGCCCCTG	T1	B1		exp1
SEAP	00:10:00	GGCCCCTG	T1	B1		exp1
SEAP	00:00:00	GGCCCCTG	T2	B1	6052	exp1
SEAP	00:02:30	GGCCCCTG	T2	B1	6985	exp1
SEAP	00:05:00	GGCCCCTG	T2	B1	7582	exp1
SEAP	00:07:30	GGCCCCTG	T2	B1		exp1
SEAP	00:10:00	GGCCCCTG	T2	B1		exp1
SEAP	00:00:00	GGCCCCTG	T3	B1	6033	exp1
SEAP	00:02:30	GGCCCCTG	T3	B1	6875	exp1
SEAP	00:05:00	GGCCCCTG	T3	B1	7578	exp1
SEAP	00:07:30	GGCCCCTG	T3	B1		exp1
SEAP	00:10:00	GGCCCCTG	T3	B1		exp1
SEAP	00:00:00	GGCCCCTG	T1	B2	6187	exp1
SEAP	00:02:30	GGCCCCTG	T1	B2	6974	exp1
SEAP	00:05:00	GGCCCCTG	T1	B2	7517	exp1
SEAP	00:07:30	GGCCCCTG	T1	B2		exp1
SEAP	00:10:00	GGCCCCTG	T1	B2		exp1
SEAP	00:00:00	GGCCCCTG	T2	B2	6466	exp1
SEAP	00:02:30	GGCCCCTG	T2	B2	7635	exp1
SEAP	00:05:00	GGCCCCTG	T2	B2	7953	exp1
SEAP	00:07:30	GGCCCCTG	T2	B2		exp1
SEAP	00:10:00	GGCCCCTG	T2	B2		exp1
SEAP	00:00:00	GGCCCCTG	T3	B2	6363	exp1
SEAP	00:02:30	GGCCCCTG	T3	B2	7561	exp1
SEAP	00:05:00	GGCCCCTG	T3	B2	7756	exp1
SEAP	00:07:30	GGCCCCTG	T3	B2		exp1
SEAP	00:10:00	GGCCCCTG	T3	B2		exp1
SEAP	00:00:00	GGCCCCTG	T1	B3	6204	exp1
SEAP	00:02:30	GGCCCCTG	T1	B3	7075	exp1
SEAP	00:05:00	GGCCCCTG	T1	B3	7937	exp1
SEAP	00:07:30	GGCCCCTG	T1	B3		exp1
SEAP	00:10:00	GGCCCCTG	T1	B3		exp1
SEAP	00:00:00	GGCCCCTG	T2	B3	6509	exp1
SEAP	00:02:30	GGCCCCTG	T2	B3	7473	exp1
SEAP	00:05:00	GGCCCCTG	T2	B3	7844	exp1
SEAP	00:07:30	GGCCCCTG	T2	B3		exp1
SEAP	00:10:00	GGCCCCTG	T2	B3		exp1
SEAP	00:00:00	GGCCCCTG	T3	B3	6608	exp1
SEAP	00:02:30	GGCCCCTG	T3	B3	7486	exp1
SEAP	00:05:00	GGCCCCTG	T3	B3	7878	exp1
SEAP	00:07:30	GGCCCCTG	T3	B3		exp1
SEAP	00:10:00	GGCCCCTG	T3	B3		exp1
SEAP	00:00:00	SCRAMBLED_GGCCCCTG	T1	B1	8942	exp1
SEAP	00:02:30	SCRAMBLED_GGCCCCTG	T1	B1	9506	exp1
SEAP	00:05:00	SCRAMBLED_GGCCCCTG	T1	B1	10737	exp1
SEAP	00:07:30	SCRAMBLED_GGCCCCTG	T1	B1		exp1
SEAP	00:10:00	SCRAMBLED_GGCCCCTG	T1	B1		exp1
SEAP	00:00:00	SCRAMBLED_GGCCCCTG	T2	B1	8501	exp1
SEAP	00:02:30	SCRAMBLED_GGCCCCTG	T2	B1	9703	exp1
SEAP	00:05:00	SCRAMBLED_GGCCCCTG	T2	B1	10273	exp1
SEAP	00:07:30	SCRAMBLED_GGCCCCTG	T2	B1		exp1
SEAP	00:10:00	SCRAMBLED_GGCCCCTG	T2	B1		exp1
SEAP	00:00:00	SCRAMBLED_GGCCCCTG	T3	B1	8732	exp1
SEAP	00:02:30	SCRAMBLED_GGCCCCTG	T3	B1	9580	exp1
SEAP	00:05:00	SCRAMBLED_GGCCCCTG	T3	B1	10856	exp1
SEAP	00:07:30	SCRAMBLED_GGCCCCTG	T3	B1		exp1
SEAP	00:10:00	SCRAMBLED_GGCCCCTG	T3	B1		exp1
SEAP	00:00:00	SCRAMBLED_GGCCCCTG	T1	B2	7133	exp1
SEAP	00:02:30	SCRAMBLED_GGCCCCTG	T1	B2	8427	exp1
SEAP	00:05:00	SCRAMBLED_GGCCCCTG	T1	B2	8927	exp1
SEAP	00:07:30	SCRAMBLED_GGCCCCTG	T1	B2		exp1
SEAP	00:10:00	SCRAMBLED_GGCCCCTG	T1	B2		exp1
SEAP	00:00:00	SCRAMBLED_GGCCCCTG	T2	B2	7307	exp1
SEAP	00:02:30	SCRAMBLED_GGCCCCTG	T2	B2	8720	exp1
SEAP	00:05:00	SCRAMBLED_GGCCCCTG	T2	B2	8828	exp1
SEAP	00:07:30	SCRAMBLED_GGCCCCTG	T2	B2		exp1
SEAP	00:10:00	SCRAMBLED_GGCCCCTG	T2	B2		exp1
SEAP	00:00:00	SCRAMBLED_GGCCCCTG	T3	B2	7266	exp1
SEAP	00:02:30	SCRAMBLED_GGCCCCTG	T3	B2	8583	exp1
SEAP	00:05:00	SCRAMBLED_GGCCCCTG	T3	B2	8899	exp1
SEAP	00:07:30	SCRAMBLED_GGCCCCTG	T3	B2		exp1
SEAP	00:10:00	SCRAMBLED_GGCCCCTG	T3	B2		exp1
SEAP	00:00:00	SCRAMBLED_GGCCCCTG	T1	B3	7473	exp1
SEAP	00:02:30	SCRAMBLED_GGCCCCTG	T1	B3	8495	exp1
SEAP	00:05:00	SCRAMBLED_GGCCCCTG	T1	B3	9040	exp1
SEAP	00:07:30	SCRAMBLED_GGCCCCTG	T1	B3		exp1
SEAP	00:10:00	SCRAMBLED_GGCCCCTG	T1	B3		exp1
SEAP	00:00:00	SCRAMBLED_GGCCCCTG	T2	B3	7430	exp1
SEAP	00:02:30	SCRAMBLED_GGCCCCTG	T2	B3	8445	exp1
SEAP	00:05:00	SCRAMBLED_GGCCCCTG	T2	B3	9032	exp1
SEAP	00:07:30	SCRAMBLED_GGCCCCTG	T2	B3		exp1
SEAP	00:10:00	SCRAMBLED_GGCCCCTG	T2	B3		exp1
SEAP	00:00:00	SCRAMBLED_GGCCCCTG	T3	B3	7259	exp1
SEAP	00:02:30	SCRAMBLED_GGCCCCTG	T3	B3	8575	exp1
SEAP	00:05:00	SCRAMBLED_GGCCCCTG	T3	B3	9274	exp1
SEAP	00:07:30	SCRAMBLED_GGCCCCTG	T3	B3		exp1
SEAP	00:10:00	SCRAMBLED_GGCCCCTG	T3	B3		exp1
SEAP	00:00:00	TGTAAATA	T1	B1	7125	exp1
SEAP	00:02:30	TGTAAATA	T1	B1	8109	exp1
SEAP	00:05:00	TGTAAATA	T1	B1	8871	exp1
SEAP	00:07:30	TGTAAATA	T1	B1		exp1
SEAP	00:10:00	TGTAAATA	T1	B1		exp1
SEAP	00:00:00	TGTAAATA	T2	B1	6704	exp1
SEAP	00:02:30	TGTAAATA	T2	B1	7942	exp1
SEAP	00:05:00	TGTAAATA	T2	B1	8447	exp1
SEAP	00:07:30	TGTAAATA	T2	B1		exp1
SEAP	00:10:00	TGTAAATA	T2	B1		exp1
SEAP	00:00:00	TGTAAATA	T3	B1	7137	exp1
SEAP	00:02:30	TGTAAATA	T3	B1	7699	exp1
SEAP	00:05:00	TGTAAATA	T3	B1	8648	exp1
SEAP	00:07:30	TGTAAATA	T3	B1		exp1
SEAP	00:10:00	TGTAAATA	T3	B1		exp1
SEAP	00:00:00	TGTAAATA	T1	B2	5733	exp1
SEAP	00:02:30	TGTAAATA	T1	B2	6853	exp1
SEAP	00:05:00	TGTAAATA	T1	B2	6982	exp1
SEAP	00:07:30	TGTAAATA	T1	B2		exp1
SEAP	00:10:00	TGTAAATA	T1	B2		exp1
SEAP	00:00:00	TGTAAATA	T2	B2	5893	exp1
SEAP	00:02:30	TGTAAATA	T2	B2	7000	exp1
SEAP	00:05:00	TGTAAATA	T2	B2	7763	exp1
SEAP	00:07:30	TGTAAATA	T2	B2		exp1
SEAP	00:10:00	TGTAAATA	T2	B2		exp1
SEAP	00:00:00	TGTAAATA	T3	B2	6255	exp1
SEAP	00:02:30	TGTAAATA	T3	B2	7118	exp1
SEAP	00:05:00	TGTAAATA	T3	B2	7664	exp1
SEAP	00:07:30	TGTAAATA	T3	B2		exp1
SEAP	00:10:00	TGTAAATA	T3	B2		exp1
SEAP	00:00:00	TGTAAATA	T1	B3	6392	exp1
SEAP	00:02:30	TGTAAATA	T1	B3	7351	exp1
SEAP	00:05:00	TGTAAATA	T1	B3	7813	exp1
SEAP	00:07:30	TGTAAATA	T1	B3		exp1
SEAP	00:10:00	TGTAAATA	T1	B3		exp1
SEAP	00:00:00	TGTAAATA	T2	B3	6174	exp1
SEAP	00:02:30	TGTAAATA	T2	B3	6769	exp1
SEAP	00:05:00	TGTAAATA	T2	B3	7468	exp1
SEAP	00:07:30	TGTAAATA	T2	B3		exp1
SEAP	00:10:00	TGTAAATA	T2	B3		exp1
SEAP	00:00:00	TGTAAATA	T3	B3	6202	exp1
SEAP	00:02:30	TGTAAATA	T3	B3	6912	exp1
SEAP	00:05:00	TGTAAATA	T3	B3	7347	exp1
SEAP	00:07:30	TGTAAATA	T3	B3		exp1
SEAP	00:10:00	TGTAAATA	T3	B3		exp1
SEAP	00:00:00	SCRAMBLED_TGTAAATA	T1	B1	4910	exp1
SEAP	00:02:30	SCRAMBLED_TGTAAATA	T1	B1	5470	exp1
SEAP	00:05:00	SCRAMBLED_TGTAAATA	T1	B1	5812	exp1
SEAP	00:07:30	SCRAMBLED_TGTAAATA	T1	B1		exp1
SEAP	00:10:00	SCRAMBLED_TGTAAATA	T1	B1		exp1
SEAP	00:00:00	SCRAMBLED_TGTAAATA	T2	B1	4995	exp1
SEAP	00:02:30	SCRAMBLED_TGTAAATA	T2	B1	5427	exp1
SEAP	00:05:00	SCRAMBLED_TGTAAATA	T2	B1	5992	exp1
SEAP	00:07:30	SCRAMBLED_TGTAAATA	T2	B1		exp1
SEAP	00:10:00	SCRAMBLED_TGTAAATA	T2	B1		exp1
SEAP	00:00:00	SCRAMBLED_TGTAAATA	T3	B1	4959	exp1
SEAP	00:02:30	SCRAMBLED_TGTAAATA	T3	B1	5386	exp1
SEAP	00:05:00	SCRAMBLED_TGTAAATA	T3	B1	6036	exp1
SEAP	00:07:30	SCRAMBLED_TGTAAATA	T3	B1		exp1
SEAP	00:10:00	SCRAMBLED_TGTAAATA	T3	B1		exp1
SEAP	00:00:00	SCRAMBLED_TGTAAATA	T1	B2	5936	exp1
SEAP	00:02:30	SCRAMBLED_TGTAAATA	T1	B2	6775	exp1
SEAP	00:05:00	SCRAMBLED_TGTAAATA	T1	B2	6982	exp1
SEAP	00:07:30	SCRAMBLED_TGTAAATA	T1	B2		exp1
SEAP	00:10:00	SCRAMBLED_TGTAAATA	T1	B2		exp1
SEAP	00:00:00	SCRAMBLED_TGTAAATA	T2	B2	5619	exp1
SEAP	00:02:30	SCRAMBLED_TGTAAATA	T2	B2	6641	exp1
SEAP	00:05:00	SCRAMBLED_TGTAAATA	T2	B2	7161	exp1
SEAP	00:07:30	SCRAMBLED_TGTAAATA	T2	B2		exp1
SEAP	00:10:00	SCRAMBLED_TGTAAATA	T2	B2		exp1
SEAP	00:00:00	SCRAMBLED_TGTAAATA	T3	B2	5788	exp1
SEAP	00:02:30	SCRAMBLED_TGTAAATA	T3	B2	6512	exp1
SEAP	00:05:00	SCRAMBLED_TGTAAATA	T3	B2	7050	exp1
SEAP	00:07:30	SCRAMBLED_TGTAAATA	T3	B2		exp1
SEAP	00:10:00	SCRAMBLED_TGTAAATA	T3	B2		exp1
SEAP	00:00:00	SCRAMBLED_TGTAAATA	T1	B3	5571	exp1
SEAP	00:02:30	SCRAMBLED_TGTAAATA	T1	B3	6395	exp1
SEAP	00:05:00	SCRAMBLED_TGTAAATA	T1	B3	6883	exp1
SEAP	00:07:30	SCRAMBLED_TGTAAATA	T1	B3		exp1
SEAP	00:10:00	SCRAMBLED_TGTAAATA	T1	B3		exp1
SEAP	00:00:00	SCRAMBLED_TGTAAATA	T2	B3	5853	exp1
SEAP	00:02:30	SCRAMBLED_TGTAAATA	T2	B3	6091	exp1
SEAP	00:05:00	SCRAMBLED_TGTAAATA	T2	B3	7129	exp1
SEAP	00:07:30	SCRAMBLED_TGTAAATA	T2	B3		exp1
SEAP	00:10:00	SCRAMBLED_TGTAAATA	T2	B3		exp1
SEAP	00:00:00	SCRAMBLED_TGTAAATA	T3	B3	5840	exp1
SEAP	00:02:30	SCRAMBLED_TGTAAATA	T3	B3	6733	exp1
SEAP	00:05:00	SCRAMBLED_TGTAAATA	T3	B3	7145	exp1
SEAP	00:07:30	SCRAMBLED_TGTAAATA	T3	B3		exp1
SEAP	00:10:00	SCRAMBLED_TGTAAATA	T3	B3		exp1
