# Supplementary material for: Quantification and discovery of sequence determinants of protein‐per‐mRNA amount in 29 human tissues
Source: Mol Syst Biol. 2019 Feb 18;15(2):e8513. doi: 10.15252/msb.20188513 (PMC6379048; doi:10.15252/msb.20188513)
Supplement: Supplementary file 11 — Table EV9 [file MSB-15-e8513-s011.zip › Table_EV9/README.txt]

#### Table EV9 ####

Intensity measurements of  GLuc/SEAP reporter assays performed for upstream AUG, 5 motifs de novo identified in 5’ UTR and 4 motifs de novo identified in 3’ UTR.
