# Supplementary material for: Quantification and discovery of sequence determinants of protein‐per‐mRNA amount in 29 human tissues
Source: Mol Syst Biol. 2019 Feb 18;15(2):e8513. doi: 10.15252/msb.20188513 (PMC6379048; doi:10.15252/msb.20188513)
Supplement: Supplementary file 12 — Table EV10 [file MSB-15-e8513-s012.zip › Table_EV10/Table_EV10.tsv]

consensusMotif	motifType	sequenceUsedInExperiment	linearModelEstimate	side	exp1_FC	exp2_FC	Median_FC	exp1_pVal	exp2_pval	PVAL	FDR	fcSame
CACGU	UTR5	CACGU	1.08514	greater	0.91905	0.91905	0.91905	0.1796322571	0.1796322571	0.14306509609903	0.25269260768	less
CCCACCC	UTR5	CCCACCC	1.10182	greater	1.08309	1.08309	1.08309	0.3194170084	0.3194170084	0.33490595719028	0.38450745528	greater
CUGUCCU	UTR5	CUGUCCU	1.33865	greater	1.15956	1.15956	1.15956	0.0317328408	0.0317328408	0.00795590006497	0.01790077515	greater
GGCCCCUG	UTR3	GGCCCCUG	1.14891	greater	1.06829	1.06829	1.06829	0.3676460042	0.3676460042	0.40566234304740	0.40566234305	greater
GGCGCCCG	UTR5	GGCGCCCG	0.74842	less	1.77060	1.77060	1.77060	0.0000022494	0.0000022494	0.00000000013667	0.00000000123	greater
UACUAAGA	UTR3	UACUAAGA	1.38793	greater	0.83327	0.83327	0.83327	0.0136384953	0.0136384953	0.00178376956488	0.00535130869	less
UAUUUAU	UTR3	UAUUUAU	0.90028	less	0.91143	0.91143	0.91143	0.1997721581	0.1997721581	0.16846173845110	0.25269260768	less
UGUAAAUA	UTR3	UGUAAAUA	0.87255	less	0.93836	0.93836	0.93836	0.3241301012	0.3241301012	0.34178440468893	0.38450745528	less
UUCCG	UTR5	UUCCGUUCCG	1.03196	greater	1.46418	1.46418	1.46418	0.0003127321	0.0003127321	0.00000167634793	0.00000754357	greater
