# Supplementary material for: Quantification and discovery of sequence determinants of protein‐per‐mRNA amount in 29 human tissues
Source: Mol Syst Biol. 2019 Feb 18;15(2):e8513. doi: 10.15252/msb.20188513 (PMC6379048; doi:10.15252/msb.20188513)
Supplement: Supplementary file 12 — Table EV10 [file MSB-15-e8513-s012.zip › Table_EV10/README.txt]

#### Table EV10 ####

GLuc/SEAP reporter assay results for the tested motifs compared to our linear model estimates. For each tested motif:

- its effect size in the interpretable linear model
- reporter assay fold changes and P-values for two replicate experiments
- median reporter assay fold change and combined P-value by the sum of logs method
- BH multiple testing corrected combined P-value (FDR)

are provided.  
