# Supplementary material for: Quantification and discovery of sequence determinants of protein‐per‐mRNA amount in 29 human tissues
Source: Mol Syst Biol. 2019 Feb 18;15(2):e8513. doi: 10.15252/msb.20188513 (PMC6379048; doi:10.15252/msb.20188513)
Supplement: Supplementary file 13 — Table EV11 [file MSB-15-e8513-s013.zip › Table_EV11/Table_EV11.xlsx]

## Sheet: Description
Motif-specific protein interactors of the consensus polyadenylation signal sequence AAUAAA, AU-rich element UAUUUAU, and de-novo identified 5’ UTR motif CUGUCCU.
RNA-probes sequence identifies the sequence inserted to the probes to fish the proteins that interact with the motif sequences.

## Sheet: RNA-probes sequence
Motifs	Sequence
AAUAAA_1	AGUAAACAAUAAAAGUGUCC
AAUAAA_2	UUUCUCAAAUAAAGUUCAAA
AAUAAA_3	GCGCAUCAAUAAAAGCCGUC
AAUAAA_R	AGUAAACGUACGUAGUGUCC
UAUUUAU_1	GUGAGUUAUUUAUUGGAAGC
UAUUUAU_R	GUGAGUACAGUGAUGGAAGC
CUGUCCU_1	CCCACGGCUGUCCUCCCGGU
CUGUCCU_R	UCCACUGUACCGUACUUCAG

## Sheet: pairwise_interactions
Experiment	Gene	EC50	Kd
AAUAAA_1	CPSF3	32.8284	3.4568
AAUAAA_1	CPSF4	33.1016	1.99323
AAUAAA_1	TSN	29.7817	6.86963
AAUAAA_1	CPSF2	34.7976	1.91488
AAUAAA_1	P4HA1	34.6537	11.2355
AAUAAA_1	LSM3	270.613	29.3129
AAUAAA_1	FUBP3	1136.71	111.118
AAUAAA_1	CDKN2AIP	10.8081	3.91519
AAUAAA_1	WDR33	31.3148	2.69307
AAUAAA_1	DHX15	1180.18	288.406
AAUAAA_1	DHX36	1537.98	356.977
AAUAAA_1	MSI2	789.495	96.8795
AAUAAA_1	FIP1L1	30.5668	3.46227
AAUAAA_1	MEX3A	1220.53	1208.35
AAUAAA_1	NKRF	513.865	130.57
AAUAAA_1	PABPN1	2259.17	483.125
AAUAAA_1	CELF2	1248.67	114.218
AAUAAA_1	CPSF1	30.6584	2.11697
AAUAAA_1	CELF1	667.343	162.477
AAUAAA_1	PATL1	260.105	42.2414
AAUAAA_1	DIS3L2	2163.96	841.939
AAUAAA_1	HMGB2	2.49718	2.04931
AAUAAA_1	HNRNPD	6524.53	763.836
AAUAAA_1	LSM1	107.312	11.6023
AAUAAA_1	DAZAP1	1107.51	96.623
AAUAAA_1	HNRNPAB	6772.5	1160.76
AAUAAA_1	TOE1	1345.08	377.796
AAUAAA_1	SSB	441.011	246.137
AAUAAA_1	ZFP36L2	1832.1	357.114
AAUAAA_1	RBMS1	1340.14	142.502
AAUAAA_1	NME2	65.8339	71.484
AAUAAA_1	LIN28B	1244.08	252.382
AAUAAA_1	LSM2	307.22	56.247
AAUAAA_1	SRSF10	1349.43	365.812
AAUAAA_1	ZC3HAV1	4483.83	976.539
AAUAAA_1	LSM6	471.031	73.8115
AAUAAA_1	KHSRP	2215.9	309.566
AAUAAA_1	ERI3	1815.3	157.472
AAUAAA_1	HNRNPDL	4353.61	368.994
AAUAAA_1	PIP5K1A	1019.41	212.296
AAUAAA_1	XRN2	389.807	219.527
AAUAAA_1	IFIT5	1460.66	247.98
AAUAAA_1	CSTF2	47.5608	1.86475
AAUAAA_1	MSI1	3499.04	3109.35
AAUAAA_1	HNRNPUL1	908.133	339.235
AAUAAA_1	RTCA	172.802	26.0459
AAUAAA_1	DHX9	4225.22	2128.28
AAUAAA_1	NONO	0.301751	0.305284
AAUAAA_1	CSTF3	31.6993	3.19356
AAUAAA_1	MKRN2	2321.4	314.329
AAUAAA_1	SYNCRIP	1986.32	461.124
AAUAAA_1	RPS20	6022.12	3875.87
AAUAAA_1	CXorf57	3564.92	1035.45
AAUAAA_1	FUBP1	5751.08	672.558
AAUAAA_1	CSTF1	29.8366	27.1883
AAUAAA_1	LSM4	334.079	73.3237
AAUAAA_1	CPSF7	8823.67	2104.85
AAUAAA_2	GPATCH11	122.194	32.5414
AAUAAA_2	AQR	877.1	212.754
AAUAAA_2	ISY1	913.796	198.078
AAUAAA_2	P4HA2	38.9089	37.5475
AAUAAA_2	LSM2	320.737	49.335
AAUAAA_2	P4HB	40.4156	24.7886
AAUAAA_2	RPS17	128.307	126.072
AAUAAA_2	TFIP11	2350.44	568.572
AAUAAA_2	P4HA1	75.2921	11.6555
AAUAAA_2	LSM6	371.406	48.2028
AAUAAA_2	ZNF830	1034.54	379.355
AAUAAA_2	CSTF2	93.9181	14.1148
AAUAAA_2	CPSF2	76.5155	10.2502
AAUAAA_2	DAZAP1	1378	133.313
AAUAAA_2	XAB2	1371.04	322.358
AAUAAA_2	CPSF3	67.9124	6.57268
AAUAAA_2	HNRNPDL	1001.27	62.9216
AAUAAA_2	LSM1	327.981	46.2059
AAUAAA_2	SRSF11	1114.68	126.211
AAUAAA_2	DHX15	1322.05	293.563
AAUAAA_2	CPSF1	100.914	15.108
AAUAAA_2	ERI3	1274.82	123.068
AAUAAA_2	MEX3B	1641.15	327.374
AAUAAA_2	SLIRP	1580.7	392.792
AAUAAA_2	NKRF	1380.86	300.013
AAUAAA_2	TSN	114.38	91.0659
AAUAAA_2	CSNK2A1	123.723	78.6013
AAUAAA_2	LSM7	655.314	142.266
AAUAAA_2	XRN1	1018.71	406.614
AAUAAA_2	SYMPK	90.6461	12.3907
AAUAAA_2	CPSF4	57.0229	7.86206
AAUAAA_2	FUBP3	4077.08	350.176
AAUAAA_2	SSB	520.175	148.219
AAUAAA_2	HNRNPAB	1340.75	185.546
AAUAAA_2	IFIT5	883.79	147.653
AAUAAA_2	SF3B5	1209.34	765.644
AAUAAA_2	AGO1	378.834	78.7097
AAUAAA_2	SKIV2L2	2882.37	304.168
AAUAAA_2	MEX3A	1767.05	237.613
AAUAAA_2	SF3B2	1175.57	718.534
AAUAAA_2	DIS3L2	832.816	173.902
AAUAAA_2	LSM4	647.067	67.8512
AAUAAA_2	TUBB4B	1413.35	2430.78
AAUAAA_2	ZCCHC24	545.443	206.671
AAUAAA_2	RBMS2	949.619	132.357
AAUAAA_2	MKRN2	2427.44	482.857
AAUAAA_2	RBMS1	1014.96	123.172
AAUAAA_2	PATL1	489.271	84.4672
AAUAAA_2	RBM7	1930.41	156.323
AAUAAA_2	DHX36	2764.71	397.789
AAUAAA_2	TIA1	2112.27	157.788
AAUAAA_2	CDKN2AIP	1203.23	449.681
AAUAAA_2	RTCA	636.721	91.1776
AAUAAA_2	TOE1	1075.84	183.125
AAUAAA_2	RPS20	2402.98	1369.01
AAUAAA_2	HSP90AB2P	128.543	107.764
AAUAAA_2	SYNCRIP	900.014	116.646
AAUAAA_2	WDR33	80.2878	9.3289
AAUAAA_2	FIP1L1	82.3094	10.5885
AAUAAA_2	ZCCHC8	2459.51	190.178
AAUAAA_2	MSI2	864.071	111.571
AAUAAA_2	RBM47	3727.77	416.897
AAUAAA_2	CSNK2B	3558.36	2223.5
AAUAAA_2	SF3B6	4621.14	2268.22
AAUAAA_2	CHERP	1047.49	255.41
AAUAAA_2	DHX9	3907.05	1004.17
AAUAAA_2	PUF60	898.978	161.638
AAUAAA_2	PINX1	2134.76	359.584
AAUAAA_2	U2AF2	1012.39	105.661
AAUAAA_2	SRRM2	1042.68	367.104
AAUAAA_2	GPATCH3	883.587	195.747
AAUAAA_2	ELAVL1	5061.15	440.085
AAUAAA_2	HNRNPR	2842.17	677.303
AAUAAA_2	ZRANB2	1899.54	216.507
AAUAAA_2	LSM3	474.187	68.9665
AAUAAA_2	CMTR1	298.16	208.652
AAUAAA_2	SRSF10	986.619	66.665
AAUAAA_2	XRN2	894.23	316.201
AAUAAA_2	LRPPRC	3777.89	709.538
AAUAAA_2	PTBP3	6994.38	1287.08
AAUAAA_2	ZGPAT	9595.1	4393.15
AAUAAA_2	NME2	9037.52	60529.7
AAUAAA_2	GPALPP1	33.8415	33.0487
AAUAAA_2	ZC3HAV1	4821.13	1263.21
AAUAAA_2	RPS16	764.274	349.291
AAUAAA_2	PABPC4	4284.98	1525.37
AAUAAA_2	C1QBP	1469.43	477.34
AAUAAA_2	RBMS3	1333.67	156.535
AAUAAA_2	PIP5K1A	3737.23	1081.52
AAUAAA_2	HNRNPUL1	936.59	175.667
AAUAAA_2	MCM4	49.9631	25.8351
AAUAAA_2	TUBB2A	1086.3	1025.92
AAUAAA_2	SF3B3	4879.21	668.66
AAUAAA_2	HNRNPF	6122.79	6293.2
AAUAAA_2	PARP12	11172.5	5401.93
AAUAAA_2	RBM17	2493.73	940.21
AAUAAA_2	AASS	9775.73	1217.52
AAUAAA_2	UPF1	4899.47	2639.5
AAUAAA_2	LIN28B	6604.64	1339.74
AAUAAA_2	ELAVL2	9735.3	8829.99
AAUAAA_2	PABPN1	5470.78	280.022
AAUAAA_2	CSTF1	45.9356	7.24678
AAUAAA_2	RPL7	6976.69	3962.06
AAUAAA_2	U2AF1	1457.97	202.488
AAUAAA_2	TIAL1	545.694	11.2358
AAUAAA_3	CPSF4	90.8133	13.4638
AAUAAA_3	CPSF3	84.6154	9.3524
AAUAAA_3	P4HA1	108.23	103.386
AAUAAA_3	RBMS2	1742	188.584
AAUAAA_3	IFIT5	1308.73	1303.35
AAUAAA_3	NKRF	2311.79	279.875
AAUAAA_3	ZC3HAV1	2743.15	378.416
AAUAAA_3	WDR33	107.337	8.52785
AAUAAA_3	CPSF2	119.743	9.23848
AAUAAA_3	LSM6	2896.34	1088.15
AAUAAA_3	LIN28B	3023.08	671.832
AAUAAA_3	CSTF2	132.023	18.2876
AAUAAA_3	CPSF1	86.4867	10.6045
AAUAAA_3	TSNAX	30.5386	5.95935
AAUAAA_3	RBM14	1984.03	600.401
AAUAAA_3	CSTF1	114.459	111.57
AAUAAA_3	FIP1L1	108.33	15.2601
AAUAAA_3	SYMPK	148.713	13.0216
AAUAAA_3	SSB	7446.45	1332.51
AAUAAA_3	RTCA	1651.39	224.977
AAUAAA_3	HNRNPUL1	3321.61	490.435
AAUAAA_3	DHX15	6390.71	1050.5
AAUAAA_3	DHX9	4037.84	2899.97
AAUAAA_3	PHAX	10654.9	15458.4
AAUAAA_3	CSTF3	205.66	95.7032
AAUAAA_3	MKRN2	7927.74	7199.94
AAUAAA_3	XRN1	189.736	95.7368
AAUAAA_3	RBM4	4161.49	344.251
AAUAAA_3	PATL1	804.543	1087.71
AAUAAA_3	SRSF3	3029.35	281.2
AAUAAA_3	DHX36	8409.1	1322.46
AAUAAA_3	LRPPRC	2193.56	1799.93
AAUAAA_3	RBMS1	2818.7	215.557
AAUAAA_3	PIP5K1A	3005.73	442.436
AAUAAA_3	TOE1	6514.02	2428.05
AAUAAA_3	ERI3	3320.09	268.82
AAUAAA_3	SYNCRIP	3528.17	298.465
AAUAAA_3	XRN2	1720.48	641.782
AAUAAA_3	RBMS3	1038.36	149.041
AAUAAA_3	FUBP3	NA	379.879
AAUAAA_3	SKIV2L2	NA	506.969
AAUAAA_3	PABPC1	10077.4	7492.52
AAUAAA_R	ZCCHC8	639.218	199.039
AAUAAA_R	CPSF4	109.509	23.5887
AAUAAA_R	FUBP3	3516.81	342.021
AAUAAA_R	CELF2	2887.02	74.8713
AAUAAA_R	RBM4	354.772	81.5683
AAUAAA_R	FUBP1	5914.93	1051.22
AAUAAA_R	CSDE1	305.175	31.7919
AAUAAA_R	FIP1L1	484.785	78.9936
AAUAAA_R	DAZAP1	3068.66	205.446
AAUAAA_R	PATL1	959.73	241.053
AAUAAA_R	CPSF3	598.342	145.852
AAUAAA_R	CPSF1	470.38	114.795
AAUAAA_R	RBM7	552.013	286.939
AAUAAA_R	SKIV2L2	830.71	283.362
AAUAAA_R	KHSRP	3554.26	316.191
AAUAAA_R	RBM45	620.082	32.1366
AAUAAA_R	HNRNPAB	6387.77	888.977
AAUAAA_R	NKRF	2321.4	459.378
AAUAAA_R	CPSF2	544.314	108.38
AAUAAA_R	HNRNPD	3152.46	535.608
AAUAAA_R	ZC3HAV1	7002.44	788.256
AAUAAA_R	LSM3	902.92	287.556
AAUAAA_R	MSI2	612.42	43.3071
AAUAAA_R	RBMS1	1546.85	1838.81
AAUAAA_R	LIN28B	4081.78	695.018
AAUAAA_R	DIS3L2	1638.89	356.4
AAUAAA_R	WDR33	305.175	339.379
AAUAAA_R	CELF1	3092.07	96.7892
AAUAAA_R	DHX36	4255.49	338.714
AAUAAA_R	HNRNPUL1	2871.77	623.842
AAUAAA_R	RTCA	2915.74	626.351
AAUAAA_R	XRN2	1356.9	703.499
AAUAAA_R	PABPC1	1389.47	964.99
AAUAAA_R	SSB	2455.55	606.175
AAUAAA_R	HNRNPDL	3014.04	283.423
AAUAAA_R	PIP5K1A	4105.34	500.564
AAUAAA_R	HNRNPA0	9083.42	2068.87
CUGUCCU_1	IGF2BP1	3738.95	1236.67
CUGUCCU_1	MRPL11	117.611	53.6579
CUGUCCU_1	IGF2BP3	3774.41	685.372
CUGUCCU_1	HNRNPUL1	152.493	35.6891
CUGUCCU_1	HNRNPU	378.05	90.1411
CUGUCCU_1	NCL	321.255	86.8152
CUGUCCU_1	IGF2BP2	2971.32	923.969
CUGUCCU_1	MRPL13	194.021	78.408
CUGUCCU_1	MRPL43	103.932	40.4148
CUGUCCU_1	MRPL17	51.9217	20.3808
CUGUCCU_1	DHX9	545.945	155.268
CUGUCCU_1	RPS3	306.725	109.016
CUGUCCU_1	MRPL21	151.373	57.2169
CUGUCCU_1	ZCCHC8	3111.35	1740.51
CUGUCCU_1	ANGEL2	503.906	143.895
CUGUCCU_1	LRPPRC	2273.78	1264.67
CUGUCCU_1	MRPS18A	102.223	23.9142
CUGUCCU_1	RPS19	176.299	69.9405
CUGUCCU_1	RTCA	1943.34	990.141
CUGUCCU_1	DHX36	5029.78	1849.1
CUGUCCU_1	DIS3L2	1181.81	774.351
CUGUCCU_1	MRPL50	243.696	149.322
CUGUCCU_1	MRPL1	258.672	80.3969
CUGUCCU_1	RPS12	391.516	127.714
CUGUCCU_1	DHX30	112.603	58.6902
CUGUCCU_1	RPS28	212.153	115.074
CUGUCCU_1	SRSF4	977.573	311.638
CUGUCCU_1	CELF2	2668.39	947.886
CUGUCCU_1	RPS16	175.206	76.9583
CUGUCCU_1	RPS20	171.415	59.7639
CUGUCCU_1	MRPL49	108.73	37.0473
CUGUCCU_1	RPS3A	105.718	64.2196
CUGUCCU_1	MRPL19	135.847	54.0837
CUGUCCU_1	DDX21	115.598	44.2948
CUGUCCU_1	DHX15	756.57	357.939
CUGUCCU_1	SRSF6	1144.06	287.453
CUGUCCU_1	NKRF	554.306	298.307
CUGUCCU_1	MRPL48	176.624	96.0526
CUGUCCU_1	MRPL39	248.227	100.72
CUGUCCU_1	SLIRP	1525.98	903.885
CUGUCCU_1	RPS10	225.605	116.341
CUGUCCU_1	RPSA	491.416	186.752
CUGUCCU_1	ICT1	125.415	48.0687
CUGUCCU_1	SSB	2635.42	1057.3
CUGUCCU_1	RBM4	370.808	131.222
CUGUCCU_1	MRPL38	118.672	40.6836
CUGUCCU_1	MRPL12	114.749	43.6738
CUGUCCU_1	PABPC1	199.273	95.923
CUGUCCU_1	PHAX	1350.36	533.164
CUGUCCU_1	MRPL22	98.3896	67.4298
CUGUCCU_1	RPS5	302.726	146.122
CUGUCCU_1	SRSF7	3020.29	1002.45
CUGUCCU_1	SKIV2L2	3472.56	2450.93
CUGUCCU_1	YTHDC2	2242.07	986.208
CUGUCCU_1	XRN2	147.18	80.8352
CUGUCCU_1	SRSF3	2623.31	790.313
CUGUCCU_1	RPS18	89.423	42.5978
CUGUCCU_1	MRPL37	245.103	76.1067
CUGUCCU_1	LIN28B	2298	1224.55
CUGUCCU_1	CELF1	6719.69	3663.05
CUGUCCU_1	PCBP2	3393.51	1238.94
CUGUCCU_1	ZC3HAV1	1317.19	866.731
CUGUCCU_1	MRPL14	104.484	53.479
CUGUCCU_1	RPS25	72.4852	25.1655
CUGUCCU_1	MRPL53	103.359	100.406
CUGUCCU_1	RPS13	122.956	39.9044
CUGUCCU_1	HNRNPK	3042.63	1631.58
CUGUCCU_1	PCBP1	3361.63	1562.12
CUGUCCU_1	SRSF9	4533.66	2233.87
CUGUCCU_1	GNB2L1	2976.8	808.335
CUGUCCU_1	RPS14	180.198	126.084
CUGUCCU_R	SUPT16H	1.51932	1.45944
CUGUCCU_R	HNRNPC	19.4513	8.66001
CUGUCCU_R	YTHDC2	66.6422	8.71826
CUGUCCU_R	SETX	103.098	99.5939
CUGUCCU_R	CDC5L	42.7808	22.6195
CUGUCCU_R	XAB2	537.093	67.4854
CUGUCCU_R	AQR	547.33	74.6963
CUGUCCU_R	RPS14	95.8185	20.0297
CUGUCCU_R	RPL27A	42.8992	7.31904
CUGUCCU_R	PDCD11	20.121	6.86607
CUGUCCU_R	STAU1	63.4964	23.91
CUGUCCU_R	CWF19L1	3537.93	233.857
CUGUCCU_R	PABPC1	195.141	36.8204
CUGUCCU_R	POLRMT	41.7109	12.1
CUGUCCU_R	HNRNPU	59.4223	20.1587
CUGUCCU_R	RBMS2	391.877	363.949
CUGUCCU_R	ATIC	NA	764.693
CUGUCCU_R	SF3B1	138.372	21.8827
CUGUCCU_R	NKRF	460.733	46.382
CUGUCCU_R	ZCCHC8	1421.84	109.643
CUGUCCU_R	PATL1	425.843	65.7053
CUGUCCU_R	GNL3	35.6902	9.61865
CUGUCCU_R	PUM2	781.537	71.559
CUGUCCU_R	CELF2	1638.13	67.6969
CUGUCCU_R	HNRNPUL1	355.099	37.0858
CUGUCCU_R	LSM6	441.417	79.693
CUGUCCU_R	RPS19	100.519	9.8912
CUGUCCU_R	DHX57	71.2114	13.8505
CUGUCCU_R	DDX5	1926.41	152.303
CUGUCCU_R	SF3B3	164.418	30.366
CUGUCCU_R	CELF1	1880.4	72.1412
CUGUCCU_R	RPSA	105.015	8.64687
CUGUCCU_R	ZC3HAV1	1525.98	158.528
CUGUCCU_R	UPF1	2823.25	2761.98
CUGUCCU_R	FUBP3	1543.65	95.0909
CUGUCCU_R	RPS25	56.8917	6.7998
CUGUCCU_R	RPS12	85.5164	8.6439
CUGUCCU_R	DIS3L2	968.834	143.14
CUGUCCU_R	KHSRP	1413.02	108.605
CUGUCCU_R	SKIV2L2	2037.27	158.224
CUGUCCU_R	RBMS1	1510.95	87.1801
CUGUCCU_R	RPS20	106.133	10.8179
CUGUCCU_R	DHX9	1146.96	59.282
CUGUCCU_R	ISY1	286.912	28.3572
CUGUCCU_R	NCL	226.282	23.5308
CUGUCCU_R	KRR1	143.037	22.4724
CUGUCCU_R	DHX30	60.7225	11.3205
CUGUCCU_R	RPS3	97.3306	8.51829
CUGUCCU_R	RBM42	108.78	19.3677
CUGUCCU_R	XRN2	110.726	42.257
CUGUCCU_R	SNRPA1	718.868	119.883
CUGUCCU_R	DNAJC9	59.0676	7.90016
CUGUCCU_R	ILF2	88.644	17.1596
CUGUCCU_R	RPL3	36.1035	33.1239
CUGUCCU_R	ZNF830	345.581	137.473
CUGUCCU_R	PURA	97.241	20.7244
CUGUCCU_R	RPS29	121.773	17.1143
CUGUCCU_R	RBM7	3131.48	130.231
CUGUCCU_R	YBX3	40.6302	8.10383
CUGUCCU_R	DHX15	1882.13	187.469
CUGUCCU_R	DHX36	4666.05	509.332
CUGUCCU_R	RPS18	53.8579	7.72814
CUGUCCU_R	HIST1H1C	45.5249	40.8393
CUGUCCU_R	LRPPRC	2919.1	555.685
CUGUCCU_R	ILF3	70.1212	18.9495
CUGUCCU_R	SSB	3310.92	168.748
CUGUCCU_R	RPL23A	75.7616	11.2536
CUGUCCU_R	DDX21	31.7504	5.48037
CUGUCCU_R	RPS15A	92.7362	13.5608
CUGUCCU_R	PABPC4	116.775	62.8652
CUGUCCU_R	LIN28B	2559.47	173.429
CUGUCCU_R	SLIRP	2933.25	337.047
CUGUCCU_R	RPS5	131.81	8.96753
CUGUCCU_R	RPS4X	52.366	11.4006
CUGUCCU_R	AGO1	1226.73	115.948
CUGUCCU_R	HNRNPD	2476.56	73.0314
CUGUCCU_R	TIAL1	6817.88	187.793
CUGUCCU_R	SYNCRIP	102.884	26.7694
CUGUCCU_R	RPL22	82.3283	7.74388
CUGUCCU_R	RPS21	252.784	35.8869
CUGUCCU_R	RTCA	1302.11	56.0453
CUGUCCU_R	MSI2	1691.02	63.9295
CUGUCCU_R	SRSF7	1187.82	55.2326
CUGUCCU_R	MCM2	6.15672	3.83516
CUGUCCU_R	SRSF3	1158.91	122.219
CUGUCCU_R	IGF2BP2	5368.45	324.625
CUGUCCU_R	CSDE1	1763.39	255.408
CUGUCCU_R	TOE1	130.122	31.9774
CUGUCCU_R	PPIE	1135.66	584.735
CUGUCCU_R	RBM14	2260.21	140.523
CUGUCCU_R	DAZAP1	1442.61	64.0272
CUGUCCU_R	HNRNPA0	NA	102.345
CUGUCCU_R	SNRPD2	5152.87	688.217
CUGUCCU_R	RPL17	72.5186	14.1506
CUGUCCU_R	TIA1	NA	157.372
UAUUUAU_1	SSB	299.95	288.833
UAUUUAU_1	MRPS27	82.4611	49.762
UAUUUAU_1	MRPS2	29.0569	27.7228
UAUUUAU_1	ZFP36L1	73.8838	24.3503
UAUUUAU_1	RBM7	311.996	81.1589
UAUUUAU_1	ZFP36L2	61.8087	11.1321
UAUUUAU_1	ZCCHC8	615.247	200.483
UAUUUAU_1	FUBP3	802.138	241.46
UAUUUAU_1	ERAL1	27.8131	25.5159
UAUUUAU_1	RTCA	381.372	273.217
UAUUUAU_1	DAP3	51.3629	37.4351
UAUUUAU_1	RBMS2	545.317	273.618
UAUUUAU_1	GPATCH3	326.399	242.736
UAUUUAU_1	MEX3D	713.755	465.349
UAUUUAU_1	DIS3L2	376.226	290.311
UAUUUAU_1	PTCD3	50.0322	27.3535
UAUUUAU_1	HNRNPDL	3481.36	2363.72
UAUUUAU_1	MEX3B	727.862	219.81
UAUUUAU_1	MRPS18B	51.4339	52.8683
UAUUUAU_1	LIN28B	1465.71	1101.46
UAUUUAU_1	CELF1	554.689	350.308
UAUUUAU_1	DAZAP1	1223.63	286.026
UAUUUAU_1	HNRNPUL1	642.613	426.637
UAUUUAU_1	CDKN2AIP	418.938	367.737
UAUUUAU_1	HNRNPA1	2950.86	1960.26
UAUUUAU_1	LSM6	446.631	274.71
UAUUUAU_1	MRPS9	29.434	27.1481
UAUUUAU_1	RBMS1	458.194	114.207
UAUUUAU_1	MRPS22	85.6346	57.785
UAUUUAU_1	CELF2	516.832	283.07
UAUUUAU_1	HNRNPA2B1	7320.64	4898.72
UAUUUAU_1	MEX3C	799.005	339.029
UAUUUAU_1	MRPS31	93.7237	52.355
UAUUUAU_1	RBMS3	278.515	97.2899
UAUUUAU_1	PATL1	407.051	257.647
UAUUUAU_1	ZCCHC24	2520.28	1909.03
UAUUUAU_1	MRPS25	17.4481	12.3876
UAUUUAU_1	MEX3A	989.121	276.854
UAUUUAU_1	RBM17	93.0571	59.882
UAUUUAU_1	MYEF2	3796.2	2697.28
UAUUUAU_1	ATIC	803.987	522.731
UAUUUAU_1	MRPS7	84.1684	29.4129
UAUUUAU_1	NKRF	380.32	222.877
UAUUUAU_1	CSTF3	600.412	352.5
UAUUUAU_1	SKIV2L2	619.369	202.207
UAUUUAU_1	LSM4	599.445	240.765
UAUUUAU_1	PPIE	300.365	204.995
UAUUUAU_1	DHX36	1010.06	631.747
UAUUUAU_1	ZNFX1	435.662	374.35
UAUUUAU_1	HNRNPA0	4862.38	3201.81
UAUUUAU_1	ZNF830	378.311	227.727
UAUUUAU_1	ZC3HAV1	5383.31	4310.43
UAUUUAU_1	ELAVL1	3036.33	919.986
UAUUUAU_1	ISY1	723.685	414.276
UAUUUAU_1	LSM2	780.817	309.427
UAUUUAU_1	XAB2	601.242	286.251
UAUUUAU_1	ZCCHC11	107.857	91.7954
UAUUUAU_1	LSM1	394.957	167.366
UAUUUAU_1	TRIM56	3451.03	2881.03
UAUUUAU_1	XRN2	409.024	183.939
UAUUUAU_1	TARDBP	2789.65	1324.31
UAUUUAU_1	TFIP11	2387.53	1230.03
UAUUUAU_1	MSI2	803.432	475.324
UAUUUAU_1	NCL	2166.95	1768.95
UAUUUAU_1	ELAVL2	3840.16	3673.06
UAUUUAU_1	MRPS23	40.0359	15.6316
UAUUUAU_1	SKIV2L	1953.66	902.474
UAUUUAU_1	CPSF3	598.342	270.063
UAUUUAU_1	LSM7	302.377	269.797
UAUUUAU_1	AQR	705.747	319.905
UAUUUAU_1	CSTF1	574.446	322.386
UAUUUAU_1	CSTF2T	357.396	257.484
UAUUUAU_1	TOE1	1416.93	1022.84
UAUUUAU_1	MRPS34	59.7241	46.2209
UAUUUAU_1	DHX9	1871.33	1228.91
UAUUUAU_1	MSI1	487.023	373.168
UAUUUAU_1	PRPF4	6810.03	2635.03
UAUUUAU_1	ZCRB1	3800.57	3450.22
UAUUUAU_1	CHERP	35.0792	19.3819
UAUUUAU_1	DHX15	576.301	156.649
UAUUUAU_1	MRPS26	35.0711	15.9253
UAUUUAU_1	SRSF9	8034.32	5922.46
UAUUUAU_1	CMTR1	1201.02	591.423
UAUUUAU_1	MRPS28	56.0595	15.9265
UAUUUAU_1	TTC37	946.78	577.281
UAUUUAU_1	PRPF31	5836.46	2847.25
UAUUUAU_1	LSM3	693.664	307.459
UAUUUAU_1	CNBP	2237.43	1265.96
UAUUUAU_1	TSN	75.1881	16.8331
UAUUUAU_1	CSTF2	462.966	285.503
UAUUUAU_1	CPSF1	1706.28	339.565
UAUUUAU_1	KHSRP	1730.01	927.832
UAUUUAU_1	HNRNPAB	3094.92	2296.38
UAUUUAU_1	RBM38	2910.38	1268.67
UAUUUAU_1	PLOD1	6718.14	4470.44
UAUUUAU_1	PRPF3	7134.27	2666.45
UAUUUAU_1	SYMPK	NA	253.604
UAUUUAU_1	FASTKD2	7858.67	3894.93
UAUUUAU_1	HNRNPM	6797.5	4412.67
UAUUUAU_1	DHX37	4680.04	3368.13
UAUUUAU_1	PABPC4	13562.8	7839.06
UAUUUAU_1	XRN1	196.358	106.431
UAUUUAU_1	PHAX	9104.36	5068.31
UAUUUAU_1	FIP1L1	1393.96	482.185
UAUUUAU_1	CPSF2	1507.82	451.541
UAUUUAU_1	WDR33	959.951	337.496
UAUUUAU_1	CWF19L1	3159	1960.78
UAUUUAU_1	GRSF1	18011.5	3420.61
UAUUUAU_1	HNRNPD	653.205	582.84
UAUUUAU_1	LSM8	9581.85	2233.65
UAUUUAU_R	RBM17	98.821	90.2231
UAUUUAU_R	TSN	130.692	121.156
UAUUUAU_R	RTCA	278.58	241.681
UAUUUAU_R	SKIV2L2	512.565	205.041
UAUUUAU_R	SSB	449.831	375.21
UAUUUAU_R	IGF2BP1	283.432	125.582
UAUUUAU_R	CDKN2AIP	713.262	533.357
UAUUUAU_R	TOE1	1055.24	672.996
UAUUUAU_R	DHX15	352.573	202.812
UAUUUAU_R	ISY1	301.89	342.69
UAUUUAU_R	XAB2	395.047	390.237
UAUUUAU_R	PHAX	1670.13	1052.41
UAUUUAU_R	RBMS1	788.768	570.65
UAUUUAU_R	RBM11	145.194	50.9541
UAUUUAU_R	TSNAX	108.855	81.7551
UAUUUAU_R	FUBP3	1129.14	848.1
UAUUUAU_R	HNRNPA1	2736.84	2287.96
UAUUUAU_R	CHERP	97.51	89.9815
UAUUUAU_R	MSI1	1146.7	986.044
UAUUUAU_R	TARDBP	1546.14	977.932
UAUUUAU_R	DHX36	502.978	322.487
UAUUUAU_R	MSI2	542.937	361.933
UAUUUAU_R	HNRNPA3	3058.79	2828.51
UAUUUAU_R	DHX9	966.383	867.426
UAUUUAU_R	HNRNPC	133.644	81.7229
UAUUUAU_R	PATL1	587.691	373.662
UAUUUAU_R	ZCCHC24	1132.79	470.631
UAUUUAU_R	NCL	735.782	575.897
UAUUUAU_R	RBM7	466.068	148.822
UAUUUAU_R	RPS7	2820	1922.16
UAUUUAU_R	RBMS3	1233.53	666.341
UAUUUAU_R	ZCCHC8	484.004	141.278
UAUUUAU_R	HARS2	2583.15	1759.46
UAUUUAU_R	ZNF830	295.971	381.652
UAUUUAU_R	AQR	399.346	350.08
UAUUUAU_R	SRSF6	4490.03	1992.71
UAUUUAU_R	CELF1	1966.3	727.819
UAUUUAU_R	PHF5A	266.348	195.002
UAUUUAU_R	LSM6	1820.33	706.311
UAUUUAU_R	NKRF	97.5549	88.2934
UAUUUAU_R	ZCRB1	1458.98	1137.74
UAUUUAU_R	CELF2	1354.1	587.064
UAUUUAU_R	SRSF9	4050.88	2982.48
UAUUUAU_R	HNRNPUL1	398.519	146.685
UAUUUAU_R	PLOD1	3655.52	2773
UAUUUAU_R	LSM3	1332.14	1082.57
UAUUUAU_R	DAZAP1	2927.18	1638.74
UAUUUAU_R	IGF2BP2	2627.54	3254.54

## Sheet: seq-specific_interactions
	Sequence specific proteins			EC50 [log10, nM]
				AAUAAA				CUGUCCU		UAUUUAU
Gene name	AAUAAA	CUGUCCU	UAUUUAU	Exp_1	Exp_2	Exp_3	Random	Exp_1	Random	Exp_1	Random
MRPS25	0	0	1	0	0	0	0	0	0	7.75825	0
ERAL1	0	0	1	0	0	0	0	0	0	7.55575	0
MRPS2	0	0	1	0	0	0	0	0	0	7.53675	0
MRPS9	0	0	1	0	0	0	0	0	0	7.53115	0
MRPS26	0	0	1	0	0	0	0	0	0	7.45505	0
MRPS23	0	0	1	0	0	0	0	0	0	7.39755	0
PTCD3	0	0	1	0	0	0	0	0	0	7.30075	0
DAP3	0	0	1	0	0	0	0	0	0	7.28935	0
MRPS18B	0	0	1	0	0	0	0	0	0	7.28875	0
MRPS28	0	0	1	0	0	0	0	0	0	7.25135	0
MRPS34	0	0	1	0	0	0	0	0	0	7.22385	0
ZFP36L2	0	0	1	5.73705	0	0	0	0	0	7.20895	0
ZFP36L1	0	0	1	0	0	0	0	0	0	7.13145	0
MRPS27	0	0	1	0	0	0	0	0	0	7.08375	0
MRPS7	0	0	1	0	0	0	0	0	0	7.07485	0
MRPS22	0	0	1	0	0	0	0	0	0	7.06735	0
MRPS31	0	0	1	0	0	0	0	0	0	7.02815	0
ZCCHC11	0	0	1	0	0	0	0	0	0	6.96715	0
CSTF2T	0	0	1	0	0	0	0	0	0	6.44685	0
ZNFX1	0	0	1	0	0	0	0	0	0	6.36085	0
MEX3D	0	0	1	0	0	0	0	0	0	6.14645	0
MEX3C	0	0	1	0	0	0	0	0	0	6.09745	0
ATIC	0	0	1	0	0	0	0	0	0	6.09475	0
TTC37	0	0	1	0	0	0	0	0	0	6.02375	0
SKIV2L	0	0	1	0	0	0	0	0	0	5.70915	0
CNBP	0	0	1	0	0	0	0	0	0	5.65025	0
RBM38	0	0	1	0	0	0	0	0	0	5.53605	0
TRIM56	0	0	1	0	0	0	0	0	0	5.46205	0
MYEF2	0	0	1	0	0	0	0	0	0	5.42065	0
DHX37	0	0	1	0	0	0	0	0	0	5.32975	0
PRPF31	0	0	1	0	0	0	0	0	0	5.23385	0
HNRNPM	0	0	1	0	0	0	0	0	0	5.16765	0
PRPF4	0	0	1	0	0	0	0	0	0	5.16685	0
PRPF3	0	0	1	0	0	0	0	0	0	5.14665	0
HNRNPA2B1	0	0	1	0	0	0	0	0	0	5.13545	0
FASTKD2	0	0	1	0	0	0	0	0	0	5.10465	0
LSM8	0	0	1	0	0	0	0	0	0	5.01855	0
GRSF1	0	0	1	0	0	0	0	0	0	4.74445	0
MRPL17	0	1	0	0	0	0	0	7.28465	0	0	0
MRPL22	0	1	0	0	0	0	0	7.00705	0	0	0
MRPS18A	0	1	0	0	0	0	0	6.99045	0	0	0
MRPL53	0	1	0	0	0	0	0	6.98565	0	0	0
MRPL43	0	1	0	0	0	0	0	6.98325	0	0	0
MRPL14	0	1	0	0	0	0	0	6.98095	0	0	0
RPS3A	0	1	0	0	0	0	0	6.97585	0	0	0
MRPL49	0	1	0	0	0	0	0	6.96365	0	0	0
MRPL12	0	1	0	0	0	0	0	6.94025	0	0	0
MRPL11	0	1	0	0	0	0	0	6.92955	0	0	0
MRPL38	0	1	0	0	0	0	0	6.92565	0	0	0
RPS13	0	1	0	0	0	0	0	6.91025	0	0	0
ICT1	0	1	0	0	0	0	0	6.90165	0	0	0
MRPL19	0	1	0	0	0	0	0	6.86695	0	0	0
MRPL21	0	1	0	0	0	0	0	6.81995	0	0	0
MRPL48	0	1	0	0	0	0	0	6.75295	0	0	0
MRPL13	0	1	0	0	0	0	0	6.71215	0	0	0
RPS28	0	1	0	0	0	0	0	6.67335	0	0	0
RPS10	0	1	0	0	0	0	0	6.64665	0	0	0
MRPL50	0	1	0	0	0	0	0	6.61315	0	0	0
MRPL37	0	1	0	0	0	0	0	6.61065	0	0	0
MRPL39	0	1	0	0	0	0	0	6.60515	0	0	0
MRPL1	0	1	0	0	0	0	0	6.58725	0	0	0
ANGEL2	0	1	0	0	0	0	0	6.29765	0	0	0
SRSF4	0	1	0	0	0	0	0	6.00985	0	0	0
GNB2L1	0	1	0	0	0	0	0	5.52625	0	0	0
HNRNPK	0	1	0	0	0	0	0	5.51675	0	0	0
PCBP1	0	1	0	0	0	0	0	5.47345	0	0	0
PCBP2	0	1	0	0	0	0	0	5.46935	0	0	0
IGF2BP3	0	1	0	0	0	0	0	5.42315	0	0	0
CDKN2AIP	1	0	0	7.96625	5.91965	0	0	0	0	6.37785	6.14675
CSTF1	1	0	0	7.52525	7.33785	6.94135	0	0	0	6.24075	0
FIP1L1	1	0	0	7.51475	7.08455	6.96525	6.31445	0	0	5.85575	0
CPSF1	1	0	0	7.51345	6.99605	7.06305	6.32755	0	0	5.76795	0
CSTF3	1	0	0	7.49895	0	6.68685	0	0	0	6.22155	0
CPSF3	1	0	0	7.48375	7.16805	7.07255	6.22305	0	0	6.22305	0
P4HA1	1	0	0	7.46025	7.12325	6.96565	0	0	0	0	0
CPSF2	1	0	0	7.45845	7.11625	6.92175	6.26415	0	0	5.82165	0
NME2	1	0	0	7.18155	5.04395	0	0	0	0	0	0
SRSF10	1	0	0	5.86985	6.00585	0	0	0	0	0	0
IFIT5	1	0	0	5.83545	6.05365	5.88315	0	0	0	0	0
ERI3	1	0	0	5.74105	5.89455	5.47885	0	0	0	0	0
PABPN1	1	0	0	5.64605	5.26195	0	0	0	0	0	0
MKRN2	1	0	0	5.63425	5.61485	5.10085	0	0	0	0	0
SYMPK	1	0	0	0	7.04265	6.82765	0	0	0	0	0
NONO	1	0	0	9.52035	0	0	0	0	0	0	0
HMGB2	1	0	0	8.60255	0	0	0	0	0	0	0
CXorf57	1	0	0	5.44795	0	0	0	0	0	0	0
CPSF7	1	0	0	5.05435	0	0	0	0	0	0	0
AASS	1	0	0	0	5.00985	0	0	0	0	0	0
C1QBP	1	0	0	0	5.83285	0	0	0	0	0	0
CSNK2B	1	0	0	0	5.44875	0	0	0	0	0	0
GPALPP1	1	0	0	0	7.47055	0	0	0	0	0	0
GPATCH11	1	0	0	0	6.91295	0	0	0	0	0	0
HNRNPF	1	0	0	0	5.21305	0	0	0	0	0	0
HNRNPR	1	0	0	0	5.54635	0	0	0	0	0	0
HSP90AB2P	1	0	0	0	6.89095	0	0	0	0	0	0
MCM4	1	0	0	0	7.30135	0	0	0	0	0	0
P4HA2	1	0	0	0	7.40995	0	0	0	0	0	0
P4HB	1	0	0	0	7.39345	0	0	0	0	0	0
PARP12	1	0	0	0	4.95185	0	0	0	0	0	0
PINX1	1	0	0	0	5.67065	0	0	0	0	0	0
PTBP3	1	0	0	0	5.15525	0	0	0	0	0	0
PUF60	1	0	0	0	6.04625	0	0	0	0	0	0
RBM47	1	0	0	0	5.42855	0	0	0	0	0	0
RPL7	1	0	0	0	5.15635	0	0	0	0	0	0
RPS17	1	0	0	0	6.89175	0	0	0	0	0	0
SF3B2	1	0	0	0	5.92975	0	0	0	0	0	0
SF3B5	1	0	0	0	5.91745	0	0	0	0	0	0
SF3B6	1	0	0	0	5.33525	0	0	0	0	0	0
SRRM2	1	0	0	0	5.98185	0	0	0	0	0	0
TIAL1	1	0	0	0	6.26305	0	0	0	5.16635	0	0
SRSF11	1	0	0	0	5.95285	0	0	0	0	0	0
TIA1	1	0	0	0	5.67525	0	0	0	0	0	0
TUBB2A	1	0	0	0	5.96405	0	0	0	0	0	0
TUBB4B	1	0	0	0	5.84975	0	0	0	0	0	0
U2AF1	1	0	0	0	5.83625	0	0	0	0	0	0
U2AF2	1	0	0	0	5.99465	0	0	0	0	0	0
ZGPAT	1	0	0	0	5.01795	0	0	0	0	0	0
ZRANB2	1	0	0	0	5.72135	0	0	0	0	0	0
LRPPRC	0	0	0	0	5.42275	5.65885	0	5.64325	5.53475	0	0
RPS20	0	0	0	5.22025	5.61925	0	0	6.76595	6.97415	0	0
XRN2	0	0	0	6.40915	6.04855	5.76435	5.86745	6.83215	6.95575	6.38825	0
DHX15	0	0	0	5.92805	5.87875	5.19445	0	6.12115	5.72535	6.23935	6.45275
CELF2	0	0	0	5.90355	0	0	5.53955	5.57375	5.78565	6.28665	5.86835
DIS3L2	0	0	0	5.66475	6.07945	0	5.78545	5.92745	6.01375	6.42455	0
DHX9	0	0	0	5.37415	5.40815	5.39385	0	6.26285	5.94045	5.72785	6.01485
ZC3HAV1	0	0	0	5.34835	5.31685	5.56175	5.15475	5.88035	5.81645	5.26895	0
DDX21	0	0	0	0	0	0	0	6.93705	7.49825	0	0
DHX30	0	0	0	0	0	0	0	6.94845	7.21665	0	0
HNRNPU	0	0	0	0	0	0	0	6.42245	7.22605	0	0
IGF2BP2	0	0	0	0	0	0	0	5.52705	5.27015	0	5.58045
RPS16	0	0	0	0	6.11675	0	0	6.75645	0	0	0
NCL	0	0	0	0	0	0	0	6.49315	6.64535	5.66415	6.13325
PABPC1	0	0	0	0	0	4.99665	5.85715	6.70055	6.70965	0	0
RBM4	0	0	0	0	0	5.38075	6.45005	6.43085	0	0	0
SRSF6	0	0	0	0	0	0	0	5.94155	0	0	5.34775
PHAX	0	0	0	0	0	4.97245	0	5.86955	0	5.04075	5.77725
RPS12	0	0	0	0	0	0	0	6.40725	7.06795	0	0
RPS14	0	0	0	0	0	0	0	6.74425	7.01855	0	0
RPS18	0	0	0	0	0	0	0	7.04855	7.26875	0	0
RPS19	0	0	0	0	0	0	0	6.75375	6.99775	0	0
RPS25	0	0	0	0	0	0	0	7.13975	7.24495	0	0
RPS3	0	0	0	0	0	0	0	6.51325	7.01175	0	0
RPS5	0	0	0	0	0	0	0	6.51895	6.88005	0	0
RPSA	0	0	0	0	0	0	0	6.30855	6.97875	0	0
SRSF3	0	0	0	0	0	5.51865	0	5.58115	5.93595	0	0
IGF2BP1	0	0	0	0	0	0	0	5.42725	0	0	6.54755
SRSF7	0	0	0	0	0	0	0	5.51995	5.92525	0	0
YTHDC2	0	0	0	0	0	0	0	5.64935	7.17625	0	0
SKIV2L2	0	0	0	0	5.54025	0	6.08055	5.45935	5.69095	6.20805	6.29025
ZCCHC8	0	0	0	0	5.60915	0	6.19435	5.50705	5.84715	6.21095	6.31515
SLIRP	0	0	0	0	5.80115	0	0	5.81645	5.53265	0	0
SRSF9	0	0	0	0	0	0	0	5.34355	0	5.09505	5.39245
TSN	0	0	0	7.52605	6.94165	0	0	0	0	7.12385	6.88375
WDR33	0	0	0	7.50425	7.09535	6.96925	6.51545	0	0	6.01775	0
CPSF4	0	0	0	7.48015	7.24395	7.04185	6.96055	0	0	0	0
CSTF2	0	0	0	7.32275	7.02725	6.87935	0	0	0	6.33445	0
LSM1	0	0	0	6.96935	6.48415	0	0	0	0	6.40345	0
LSM2	0	0	0	6.51255	6.49385	0	0	0	0	6.10745	0
LSM4	0	0	0	6.47615	6.18905	0	0	0	0	6.22225	0
PIP5K1A	0	0	0	5.99165	5.42745	5.52205	5.38665	0	0	0	0
MEX3A	0	0	0	5.91345	5.75275	0	0	0	0	6.00475	0
SYNCRIP	0	0	0	5.70195	6.04575	5.45245	0	0	6.98765	0	0
HNRNPDL	0	0	0	5.36115	5.99945	0	5.52085	0	0	5.45825	0
HNRNPAB	0	0	0	5.16925	5.87265	0	5.19465	0	0	5.50935	0
RBMS3	0	0	0	0	5.87495	5.98365	0	0	0	6.55515	5.90885
XRN1	0	0	0	0	5.99195	6.72185	0	0	0	6.70695	0
RBMS2	0	0	0	0	6.02245	5.75895	0	0	6.40685	6.26335	0
PATL1	0	0	0	6.58485	6.31045	6.09445	6.01785	0	6.37075	6.39035	6.23085
LSM6	0	0	0	6.32695	6.43015	5.53815	0	0	6.35515	6.35005	5.73985
LIN28B	0	0	0	5.90515	5.18015	5.51955	5.38915	5.63865	5.59185	5.83395	0
TOE1	0	0	0	5.87125	5.96825	5.18615	0	0	6.88565	5.84865	5.97665
TSNAX	0	0	0	0	0	7.51515	0	0	0	0	6.96315
RTCA	0	0	0	6.76245	6.19605	5.78215	5.53525	5.71145	5.88535	6.41865	6.55505
LSM3	0	0	0	6.56765	6.32405	0	6.04435	0	0	6.15885	5.87545
SSB	0	0	0	6.35555	6.28385	5.12805	5.60985	5.57915	5.48005	6.52295	6.34695
NKRF	0	0	0	6.28915	5.85985	5.63605	5.63425	6.25625	6.33655	6.41985	7.01075
CELF1	0	0	0	6.17565	0	0	5.50975	5.17265	5.72575	6.25595	5.70635
MSI2	0	0	0	6.10265	6.06345	0	6.21295	0	5.77185	6.09505	6.26525
HNRNPUL1	0	0	0	6.04185	6.02845	5.47865	5.54185	6.81675	6.44965	6.19205	6.39955
DAZAP1	0	0	0	5.95565	5.86075	0	5.51305	0	5.84085	5.91235	5.53355
FUBP3	0	0	0	5.94435	5.38965	0	5.45385	0	5.81145	6.09575	5.94725
RBMS1	0	0	0	5.87285	5.99355	5.54995	5.81055	0	5.82075	6.33895	6.10305
DHX36	0	0	0	5.81305	5.55835	5.07525	5.37105	5.29845	5.33105	5.99565	6.29845
KHSRP	0	0	0	5.65445	0	0	5.44925	0	5.84985	5.76195	0
MSI1	0	0	0	5.45605	0	0	0	0	0	6.31245	5.94055
FUBP1	0	0	0	5.24025	0	0	5.22805	0	0	0	0
HNRNPD	0	0	0	5.18545	0	0	5.50135	0	5.60615	6.18495	0
CDC5L	0	0	0	0	0	0	0	0	7.36875	0	0
CSDE1	0	0	0	0	0	0	6.51545	0	5.75365	0	0
CWF19L1	0	0	0	0	0	0	0	0	5.45125	5.50045	0
DDX5	0	0	0	0	0	0	0	0	5.71525	0	0
DHX57	0	0	0	0	0	0	0	0	7.14745	0	0
DNAJC9	0	0	0	0	0	0	0	0	7.22865	0	0
GNL3	0	0	0	0	0	0	0	0	7.44745	0	0
HARS2	0	0	0	0	0	0	0	0	0	0	5.58785
HIST1H1C	0	0	0	0	0	0	0	0	7.34175	0	0
HNRNPA0	0	0	0	0	0	0	5.04175	0	0	5.31315	0
HNRNPA1	0	0	0	0	0	0	0	0	0	5.53005	5.56275
HNRNPA3	0	0	0	0	0	0	0	0	0	0	5.51445
HNRNPC	0	0	0	0	0	0	0	0	7.71105	0	6.87405
ILF2	0	0	0	0	0	0	0	0	7.05235	0	0
ILF3	0	0	0	0	0	0	0	0	7.15415	0	0
KRR1	0	0	0	0	0	0	0	0	6.84455	0	0
MCM2	0	0	0	0	0	0	0	0	8.21065	0	0
PDCD11	0	0	0	0	0	0	0	0	7.69635	0	0
PHF5A	0	0	0	0	0	0	0	0	0	0	6.57455
PLOD1	0	0	0	0	0	0	0	0	0	5.17275	5.43705
POLRMT	0	0	0	0	0	0	0	0	7.37975	0	0
PPIE	0	0	0	0	0	0	0	0	5.94475	6.52235	0
PUM2	0	0	0	0	0	0	0	0	6.10705	0	0
PURA	0	0	0	0	0	0	0	0	7.01215	0	0
RBM11	0	0	0	0	0	0	0	0	0	0	6.83805
RBM14	0	0	0	0	0	5.70245	0	0	5.64585	0	0
RBM42	0	0	0	0	0	0	0	0	6.96345	0	0
RBM45	0	0	0	0	0	0	6.20755	0	0	0	0
RPL17	0	0	0	0	0	0	0	0	7.13955	0	0
RPL22	0	0	0	0	0	0	0	0	7.08445	0	0
RPL23A	0	0	0	0	0	0	0	0	7.12055	0	0
RPL27A	0	0	0	0	0	0	0	0	7.36755	0	0
RPL3	0	0	0	0	0	0	0	0	7.44245	0	0
RPS15A	0	0	0	0	0	0	0	0	7.03275	0	0
RPS21	0	0	0	0	0	0	0	0	6.59725	0	0
RPS29	0	0	0	0	0	0	0	0	6.91445	0	0
RPS4X	0	0	0	0	0	0	0	0	7.28095	0	0
RPS7	0	0	0	0	0	0	0	0	0	0	5.54975
SETX	0	0	0	0	0	0	0	0	6.98675	0	0
SF3B1	0	0	0	0	0	0	0	0	6.85895	0	0
SNRPA1	0	0	0	0	0	0	0	0	6.14335	0	0
SNRPD2	0	0	0	0	0	0	0	0	5.28795	0	0
STAU1	0	0	0	0	0	0	0	0	7.19725	0	0
SUPT16H	0	0	0	0	0	0	0	0	8.81835	0	0
TARDBP	0	0	0	0	0	0	0	0	0	5.55445	5.81075
YBX3	0	0	0	0	0	0	0	0	7.39115	0	0
ZCRB1	0	0	0	0	0	0	0	0	0	5.42015	5.83595
ELAVL2	0	0	0	0	5.01165	0	0	0	0	5.41565	0
ELAVL1	0	0	0	0	5.29575	0	0	0	0	5.51765	0
UPF1	0	0	0	0	5.30985	0	0	0	5.54925	0	0
SF3B3	0	0	0	0	5.31165	0	0	0	6.78405	0	0
PABPC4	0	0	0	0	5.36805	0	0	0	6.93265	4.86765	0
RBM17	0	0	0	0	5.60315	0	0	0	0	7.03125	7.00515
TFIP11	0	0	0	0	5.62885	0	0	0	0	5.62205	0
RBM7	0	0	0	0	5.71435	0	6.25805	0	5.50425	6.50585	6.33155
MEX3B	0	0	0	0	5.78485	0	0	0	0	6.13795	0
XAB2	0	0	0	0	5.86295	0	0	0	6.26995	6.22095	6.40335
CHERP	0	0	0	0	5.97985	0	0	0	0	7.45495	7.01095
ZNF830	0	0	0	0	5.98525	0	0	0	6.46145	6.42215	6.52875
ISY1	0	0	0	0	6.03915	0	0	0	6.54225	6.14045	6.52015
GPATCH3	0	0	0	0	6.05375	0	0	0	0	6.48625	0
AQR	0	0	0	0	6.05695	0	0	0	6.26175	6.15135	6.39865
LSM7	0	0	0	0	6.18355	0	0	0	0	6.51945	0
ZCCHC24	0	0	0	0	6.26325	0	0	0	0	5.59855	5.94585
AGO1	0	0	0	0	6.42155	0	0	0	5.91125	0	0
CMTR1	0	0	0	0	6.52555	0	0	0	0	5.92045	0
