# Supplementary material for: Quantification and discovery of sequence determinants of protein‐per‐mRNA amount in 29 human tissues
Source: Mol Syst Biol. 2019 Feb 18;15(2):e8513. doi: 10.15252/msb.20188513 (PMC6379048; doi:10.15252/msb.20188513)
Supplement: Supplementary file 13 — Table EV11 [file MSB-15-e8513-s013.zip › Table_EV11/README.txt]

#### Table EV11 ####

Motif-specific protein interactors of the consensus polyadenylation signal sequence AAUAAA, AU-rich element UAUUUAU, and de-novo identified 5’ UTR motif CUGUCCU. 
