# Supplementary material for: Quantification and discovery of sequence determinants of protein‐per‐mRNA amount in 29 human tissues
Source: Mol Syst Biol. 2019 Feb 18;15(2):e8513. doi: 10.15252/msb.20188513 (PMC6379048; doi:10.15252/msb.20188513)
Supplement: Supplementary file 14 — Table EV12 [file MSB-15-e8513-s014.zip › Table_EV12/Table_EV12.tsv]

Table EV12 Sequence features and functional evidences
Gene region	Element	number of features	Name or novel	Functional evidence on translation or protein degradation
5'UTR	CUGUCCU	1	Novel	This study, Fig 6C
5'UTR	UUCCG	1	Novel	This study, Fig 6C
5'UTR	AUG	1	upstream AUG	(Kozak, 1984; Morris, 2000; Calvo et al, 2009; Barbosa et al, 2013)
5'UTR	further motifs	22	Novel with some matching RBP motifs	associated
5'UTR	folding energy	3	folding energy	(Kozak, 1990); (Kudla et al, 2009)
5'UTR	length	1		associated
5'UTR	GC percent	1		associated
coding region	Kozak sequence	36		(Kozak, 1986)
coding region	STOP codon context	39		(Poole et al, 1995; Tate et al, 1996; Bonetti et al, 1995; McCaughan et al, 1995)
coding region	Codons	61		reviewed in (Hanson and Coller, Nat Rev Mol Cell Biol. 2018)
coding region	Codon pairs (2 principal components)	2		reviewed in (Hanson and Coller, Nat Rev Mol Cell Biol. 2018)
coding region	length	1		associated
coding region	GC percent	1		associated
3'UTR	AAUAAA	1	PolyA-signal	(Piqué et al, 2008)
3'UTR	UAUUUAU	1	AU-rich element	(Kruys et al., 1989 PMID 2672333) and (Qi etal , 2012, PMID:22203041)
3'UTR	UGUAAAUA	1	Pumilio response element	(Parisi & Lin, 2000)
3'UTR	AUUUUUA	1	AU-rich element	(Ma et al., 1996 PMID 8626503)
3'UTR	further motifs	16	Novel with some matching RBP motifs	associated
3'UTR	length	1		(Tanguay et al; 1996 PMID 8524291)
3'UTR	GC percent	1		associated
Protein	N-terminal hydrophobicity	1		(Kats et al; 2018 PMID 29727619)
Protein	Linear motifs	6		associated
Protein	CG	1		associated
Protein	KRR	1		associated
Protein	NS	1		associated
Protein	PEST region	1	PEST region	(Rogers et al, 1986)
Protein	protein isolectric point	1		(Samantha S. Strickler et al, 2006; Chan et al, 2012)
		204
