# Supplementary material for: Quantification and discovery of sequence determinants of protein‐per‐mRNA amount in 29 human tissues
Source: Mol Syst Biol. 2019 Feb 18;15(2):e8513. doi: 10.15252/msb.20188513 (PMC6379048; doi:10.15252/msb.20188513)
Supplement: Supplementary file 14 — Table EV12 [file MSB-15-e8513-s014.zip › Table_EV12/README.txt]

#### Table EV12 ####

A list of references supporting the functional evidence of sequence elements of the linear model on PTR ratio.
  
